# Supplementary material for: Integrating the secretome and interactome to identify novel biomarkers and therapeutic targets in colorectal cancer
Source: Cell Commun Signal. 2025 Oct 10;23:428. doi: 10.1186/s12964-025-02424-4 (PMC12512465; doi:10.1186/s12964-025-02424-4)
Supplement: Supplementary file 1 — Supplementary Material 1. [file 12964_2025_2424_MOESM1_ESM.zip]

Archive with 26 entries (26 files):
- Supplementary/Sup 1.png
- Supplementary/Sup 10.png
- Supplementary/Sup 11.png
- Supplementary/Sup 2.png
- Supplementary/Sup 3.png
- Supplementary/Sup 4a.1.png
- Supplementary/Sup 4a.2.png
- Supplementary/Sup 4b.1.png
- Supplementary/Sup 4b.2.png
- Supplementary/Sup 4c.1.png
- Supplementary/Sup 4c.2.png
- Supplementary/Sup 5.tiff
- Supplementary/Sup 6.png
- Supplementary/Sup 7.png
- Supplementary/Sup 8.png
- Supplementary/Sup 9.png
- Supplementary/Sup Table 1.xlsx
- Supplementary/Sup Table 2.xlsx
- Supplementary/Sup Table 3.xlsx
- Supplementary/Sup Table 4.xlsx
- Supplementary/Sup Table 5.xlsx
- Supplementary/Sup Table 6.xlsx
- Supplementary/Sup Table 7.xlsx
- Supplementary/Sup Table 8.xlsx
- Supplementary/Sup Table 9.xlsx
- Supplementary/Supplementary Data.docx
