# Supplementary material for: Integrating the secretome and interactome to identify novel biomarkers and therapeutic targets in colorectal cancer
Source: Cell Commun Signal. 2025 Oct 10;23:428. doi: 10.1186/s12964-025-02424-4 (PMC12512465; doi:10.1186/s12964-025-02424-4)
Supplement: Supplementary file 1 — Supplementary Material 1. [file 12964_2025_2424_MOESM1_ESM.zip › Supplementary/Sup Table 1.xlsx]

## Sheet: Supplementary Tables 1
DESeq2 tables for the different regions of the large intestine analyzed.
Differentially expressed genes were defined as those with a Log2FC > |1.5| and FDR < 0.05
List of Supplementary Tables	Title
Supplementary Table 1A	DEseq2 table from Right High Purity Samples
Supplementary Table 1B	DEseq2 table from Right Low Purity Samples
Supplementary Table 1C	DEseq2 table from Left High Purity Samples
Supplementary Table 1D	DEseq2 table from Left Low Purity Samples

## Sheet: Sup Table 1A
ENSEMBL	Gene_Symbol	baseMean	log2FoldChange	lfcSE	stat	pvalue	padj	log10pvalue	FDR
ENSG00000000003.15	TSPAN6	5065.64	0.222668	0.16266	1.36891	0.171026	0.222991	0.766937	0.262615
ENSG00000000005.6	TNMD	35.6117	-0.14537	0.354414	-0.41017	0.681681	0.728044	0.166419	0.796521
ENSG00000000419.13	DPM1	1680.54	0.716861	0.129907	5.51826	3.42373e-08	1.33281e-07	7.4655	1.57862e-07
ENSG00000000457.14	SCYL3	580.237	-0.242028	0.0763076	-3.17174	0.00151529	0.00314693	2.8195	0.00372731
ENSG00000000460.17	C1orf112	321.446	1.26102	0.107822	11.6955	1.34472e-31	2.97888e-30	30.8714	3.52827e-30
ENSG00000000938.13	FGR	226.41	-0.591489	0.2131	-2.77565	0.00550922	0.0102894	2.25891	0.0121871
ENSG00000000971.16	CFH	1097.42	-1.99551	0.19933	-10.0111	1.36271e-23	1.84472e-22	22.8656	2.18493e-22
ENSG00000001036.14	FUCA2	2544.22	0.378562	0.0859638	4.40374	1.06401e-05	3.07418e-05	4.97305	3.64114e-05
ENSG00000001084.13	GCLC	1721.34	0.198198	0.0860294	2.30384	0.0212314	0.0350633	1.67302	0.0415156
ENSG00000001167.14	NFYA	1213.38	0.439846	0.0709673	6.19787	5.72321e-10	2.67476e-09	9.24236	3.16806e-09
ENSG00000001460.18	STPG1	592.933	-0.935861	0.0978598	-9.56328	1.14082e-21	1.35377e-20	20.9428	1.60344e-20
ENSG00000001461.17	NIPAL3	2093.92	-0.606801	0.0805289	-7.53519	4.87629e-14	3.26745e-13	13.3119	3.87006e-13
ENSG00000001497.18	LAS1L	2065.23	0.978776	0.0918069	10.6613	1.54501e-26	2.50571e-25	25.8111	2.96783e-25
ENSG00000001561.7	ENPP4	1331.06	-0.47248	0.126533	-3.73405	0.000188424	0.000452466	3.72486	0.000535913
ENSG00000001617.12	SEMA3F	1503.31	1.1748	0.186714	6.29198	3.13435e-10	1.49738e-09	9.50385	1.77353e-09
ENSG00000001626.16	CFTR	7565.65	0.0206598	0.233963	0.0883038	0.929635	0.942813	0.0316874	0.953596
ENSG00000001629.10	ANKIB1	1927.59	0.0891106	0.0819521	1.08735	0.276882	0.337895	0.557705	0.395234
ENSG00000001630.17	CYP51A1	221.914	0.369602	0.189727	1.94807	0.0514061	0.0774437	1.28899	0.0916358
ENSG00000001631.16	KRIT1	225.924	0.587774	0.0886975	6.62673	3.43208e-11	1.79155e-10	10.4644	2.12196e-10
ENSG00000002016.18	RAD52	440.584	-0.107433	0.0993304	-1.08157	0.279442	0.340593	0.553708	0.398296
ENSG00000002079.14	NA	7.90176	2.2414	0.24818	9.03134	1.69587e-19	1.71797e-18	18.7706	2.03481e-18
ENSG00000002330.14	BAD	511.354	-0.26462	0.160439	-1.64934	0.099077	0.13838	1.00403	0.163422
ENSG00000002549.12	LAP3	4403.49	0.075583	0.109665	0.68922	0.490685	0.550928	0.309197	0.629125
ENSG00000002586.20	CD99	7022.59	-0.431165	0.116796	-3.69162	0.000222833	0.000529682	3.65202	0.000627369
ENSG00000002587.10	HS3ST1	532.61	0.80603	0.147943	5.44827	5.08634e-08	1.94076e-07	7.29359	2.29869e-07
ENSG00000002726.21	AOC1	16554.1	-2.00092	0.192222	-10.4095	2.24486e-25	3.39628e-24	24.6488	4.02265e-24
ENSG00000002745.13	WNT16	9.85433	-1.08821	0.361896	-3.00696	0.00263876	0.005242	2.5786	0.00620876
ENSG00000002746.15	HECW1	22.8497	0.657923	0.239324	2.74909	0.0059761	0.0110804	2.22358	0.0131233
ENSG00000002822.15	MAD1L1	17.7114	0.359279	0.229733	1.5639	0.117841	0.161098	0.928703	0.190092
ENSG00000002834.18	LASP1	14988.1	-0.591491	0.0929206	-6.36555	1.94586e-10	9.46218e-10	9.71089	1.12073e-09
ENSG00000002919.15	SNX11	1027.5	-0.50475	0.0884534	-5.7064	1.15393e-08	4.72036e-08	7.93782	5.59092e-08
ENSG00000002933.9	TMEM176A	7853.8	-0.223907	0.234682	-0.954085	0.340041	0.402748	0.468469	0.468358
ENSG00000003056.8	M6PR	2652.96	0.254452	0.0781147	3.25741	0.00112434	0.00238682	2.9491	0.00282701
ENSG00000003096.14	KLHL13	287.552	-0.321275	0.315075	-1.01968	0.307882	0.370046	0.511615	0.431751
ENSG00000003137.8	CYP26B1	167.891	-1.19827	0.286565	-4.1815	2.89588e-05	7.84318e-05	4.53822	9.28968e-05
ENSG00000003147.19	ICA1	2327.14	1.03087	0.127518	8.08418	6.25856e-16	4.86082e-15	15.2035	5.75729e-15
ENSG00000003249.15	DBNDD1	787.828	2.56515	0.162611	15.7748	4.64185e-56	3.92804e-54	55.3333	4.65248e-54
ENSG00000003393.15	ALS2	799.482	0.713011	0.0936125	7.61662	2.604e-14	1.77675e-13	13.5844	2.10443e-13
ENSG00000003400.15	CASP10	1976.72	-0.917046	0.141626	-6.47512	9.47395e-11	4.73139e-10	10.0235	5.60398e-10
ENSG00000003402.20	CFLAR	3348.56	-0.539435	0.0833459	-6.47224	9.65599e-11	4.8204e-10	10.0152	5.70942e-10
ENSG00000003436.16	TFPI	689.311	-0.696981	0.197743	-3.52467	0.000424007	0.000966258	3.37263	0.00114446
ENSG00000003509.16	NDUFAF7	479.471	0.512622	0.0753576	6.80253	1.02799e-11	5.59787e-11	10.988	6.63028e-11
ENSG00000003756.17	RBM5	2124.16	0.0510536	0.0829432	0.615525	0.538208	0.595957	0.26905	0.674975
ENSG00000003987.14	MTMR7	38.0273	-0.536311	0.167109	-3.20934	0.0013304	0.00279066	2.87602	0.00330534
ENSG00000003989.18	SLC7A2	255.165	-0.883877	0.307077	-2.87836	0.00399748	0.00768187	2.39821	0.00909862
ENSG00000004059.11	ARF5	4605.94	0.336216	0.133383	2.52068	0.0117128	0.0204805	1.93134	0.0242543
ENSG00000004139.14	SARM1	227.852	0.0574521	0.126607	0.453781	0.649987	0.699491	0.187096	0.772438
ENSG00000004142.12	POLDIP2	5550.9	0.295337	0.086793	3.40277	0.000667061	0.00147017	3.17583	0.00174131
ENSG00000004399.13	PLXND1	2485.06	0.14873	0.160491	0.926716	0.354074	0.417034	0.450906	0.484212
ENSG00000004455.17	AK2	6119.4	0.0740859	0.065858	1.12493	0.260617	0.320718	0.583997	0.375571
ENSG00000004468.13	CD38	250.737	-1.62816	0.266851	-6.1014	1.05143e-09	4.79561e-09	8.97822	5.68005e-09
ENSG00000004478.8	FKBP4	6754.7	0.729344	0.0937666	7.77829	7.35111e-15	5.23723e-14	14.1336	6.20313e-14
ENSG00000004487.17	KDM1A	4278.61	0.856969	0.0689645	12.4262	1.88301e-35	5.17352e-34	34.7251	6.12765e-34
ENSG00000004534.15	RBM6	2495.98	0.487686	0.10807	4.51268	6.40142e-06	1.90636e-05	5.19372	2.25794e-05
ENSG00000004660.15	CAMKK1	561.953	0.810059	0.137947	5.87223	4.29961e-09	1.84318e-08	8.36657	2.18311e-08
ENSG00000004700.16	RECQL	567.897	0.121499	0.12398	0.979985	0.327093	0.389521	0.485328	0.453586
ENSG00000004766.17	VPS50	980.178	-0.112909	0.0923676	-1.22238	0.221563	0.278903	0.654504	0.327376
ENSG00000004776.13	HSPB6	420.989	-4.27513	0.371087	-11.5206	1.03941e-30	2.17357e-29	29.9832	2.57444e-29
ENSG00000004777.18	ARHGAP33	323.766	1.24597	0.160443	7.76581	8.1127e-15	5.75816e-14	14.0908	6.82012e-14
ENSG00000004779.10	NDUFAB1	2998.72	0.0321856	0.0942004	0.341672	0.732598	0.773443	0.135135	0.832448
ENSG00000004799.8	PDK4	2789.24	-3.80515	0.232118	-16.3932	2.14026e-60	2.27022e-58	59.6695	2.68891e-58
ENSG00000004809.14	SLC22A16	2.93529	-0.762427	0.320522	-2.3787	0.0173737	0.0292622	1.76011	0.0346498
ENSG00000004838.14	ZMYND10	19.3513	1.29139	0.258788	4.99015	6.03336e-07	2.03679e-06	6.21944	2.41243e-06
ENSG00000004846.16	ABCB5	20.3924	-4.99634	0.372701	-13.4057	5.59548e-41	2.07879e-39	40.2522	2.46217e-39
ENSG00000004848.8	ARX	29.9653	0.343207	0.378247	0.907364	0.364214	0.427299	0.438643	0.495675
ENSG00000004864.14	SLC25A13	1649.84	-0.25815	0.0950129	-2.71699	0.00658779	0.0121184	2.18126	0.0143527
ENSG00000004866.22	ST7	770.182	0.795868	0.0724169	10.9901	4.26496e-28	7.65361e-27	27.3701	9.06515e-27
ENSG00000004897.12	CDC27	1923.24	0.368677	0.101339	3.63804	0.000274724	0.000643547	3.5611	0.000762235
ENSG00000004939.15	SLC4A1	2.71983	-1.88721	0.419706	-4.49651	6.90774e-06	2.04977e-05	5.16066	2.4278e-05
ENSG00000004948.16	CALCR	5.29055	0.412433	0.351119	1.17463	0.240145	0.298865	0.619527	0.350434
ENSG00000004961.15	HCCS	1621.35	-0.270982	0.084238	-3.21686	0.00129601	0.00272513	2.88739	0.00322772
ENSG00000004975.12	DVL2	1255.14	0.0806403	0.090825	0.887864	0.374614	0.437774	0.426416	0.507424
ENSG00000005001.10	PRSS22	707.752	4.08579	0.224697	18.1835	6.96765e-74	1.36767e-71	73.1569	1.61991e-71
ENSG00000005007.13	UPF1	6494.16	0.0861174	0.0812089	1.06044	0.288943	0.350536	0.539187	0.409573
ENSG00000005020.13	SKAP2	2252.62	-0.715682	0.109095	-6.56019	5.37408e-11	2.75134e-10	10.2697	3.25877e-10
ENSG00000005022.6	SLC25A5	27882.6	-0.281595	0.129984	-2.16638	0.0302821	0.0482245	1.51881	0.0570874
ENSG00000005059.16	MCUB	604.098	0.548818	0.156608	3.5044	0.000457636	0.001037	3.33948	0.00122825
ENSG00000005073.6	HOXA11	554.843	0.505501	0.226734	2.22948	0.0257817	0.0417613	1.58869	0.0494422
ENSG00000005075.15	POLR2J	1585.33	0.308237	0.116427	2.64746	0.00810979	0.0146639	2.09099	0.0173674
ENSG00000005100.13	DHX33	1090.81	0.787657	0.0726468	10.8423	2.16987e-27	3.70367e-26	26.6636	4.38673e-26
ENSG00000005102.14	MEOX1	88.4345	-2.70827	0.204564	-13.2392	5.20706e-40	1.82583e-38	39.2834	2.16256e-38
ENSG00000005108.16	THSD7A	76.4559	-2.01027	0.226502	-8.87527	6.9767e-19	6.7481e-18	18.1564	7.99263e-18
ENSG00000005156.12	LIG3	1237.9	0.538342	0.0770254	6.98915	2.76555e-12	1.58746e-11	11.5582	1.88023e-11
ENSG00000005175.10	RPAP3	1125.56	0.653086	0.097532	6.69612	2.14029e-11	1.13245e-10	10.6695	1.3413e-10
ENSG00000005187.12	ACSM3	804.812	-0.437219	0.21114	-2.07075	0.0383818	0.0596758	1.41587	0.0706383
ENSG00000005189.20	REXO5	227.428	1.12336	0.122826	9.14593	5.91183e-20	6.19489e-19	19.2283	7.3374e-19
ENSG00000005194.15	CIAPIN1	2228.86	0.456138	0.0828408	5.50621	3.6665e-08	1.42252e-07	7.43575	1.68487e-07
ENSG00000005206.17	SPPL2B	2913.22	0.369849	0.139325	2.65459	0.0079406	0.0143866	2.10015	0.0170391
ENSG00000005238.20	FAM214B	1148.79	-0.938546	0.145368	-6.45634	1.07265e-10	5.33386e-10	9.96954	6.31757e-10
ENSG00000005243.10	COPZ2	220.383	-1.16274	0.224964	-5.16854	2.35925e-07	8.33552e-07	6.62723	9.87282e-07
ENSG00000005249.13	PRKAR2B	515.849	-1.90774	0.270998	-7.03969	1.92668e-12	1.12321e-11	11.7152	1.33036e-11
ENSG00000005302.19	MSL3	1118.97	0.365981	0.0785173	4.66116	3.14434e-06	9.72045e-06	5.50247	1.15132e-05
ENSG00000005339.15	CREBBP	4014.11	-0.244549	0.100182	-2.44105	0.0146445	0.0250612	1.83433	0.0296779
ENSG00000005379.17	TSPOAP1	552.764	0.856931	0.263288	3.25473	0.00113499	0.00240796	2.94501	0.00285206
ENSG00000005381.8	MPO	7.29466	-0.0597159	0.256674	-0.232653	0.816031	0.846716	0.0882933	0.883281
ENSG00000005421.9	PON1	10.0364	0.479331	0.389518	1.23057	0.218482	0.275554	0.660584	0.323492
ENSG00000005436.14	GCFC2	524.15	0.593302	0.12003	4.94294	7.6953e-07	2.56106e-06	6.11377	3.03339e-06
ENSG00000005448.17	WDR54	473.676	1.54768	0.168826	9.1673	4.85001e-20	5.11036e-19	19.3143	6.05285e-19
ENSG00000005469.12	CROT	795.985	-1.47692	0.152652	-9.67513	3.84587e-22	4.72574e-21	21.415	5.5973e-21
ENSG00000005471.19	ABCB4	60.4115	-0.640495	0.206953	-3.09488	0.00196891	0.00399787	2.70577	0.00473519
ENSG00000005483.21	KMT2E	3599.76	-0.524106	0.103619	-5.05799	4.23703e-07	1.45817e-06	6.37294	1.72709e-06
ENSG00000005486.17	RHBDD2	3137.17	0.275677	0.116536	2.36559	0.0180012	0.0302083	1.7447	0.0357685
ENSG00000005513.10	SOX8	144.803	0.429578	0.362114	1.1863	0.235502	0.293693	0.628006	0.344485
ENSG00000005700.15	IBTK	2929.15	0.170324	0.112729	1.51092	0.130809	0.176557	0.883363	0.208218
ENSG00000005801.18	ZNF195	1182.99	0.996944	0.123505	8.0721	6.90988e-16	5.34922e-15	15.1605	6.33577e-15
ENSG00000005810.18	MYCBP2	1840.27	0.289255	0.133356	2.16904	0.0300794	0.0479437	1.52173	0.056755
ENSG00000005812.11	FBXL3	1721.23	-0.718731	0.12067	-5.95618	2.58194e-09	1.136e-08	8.58805	1.3455e-08
ENSG00000005844.19	ITGAL	554.305	-1.58144	0.214707	-7.36556	1.76407e-13	1.12692e-12	12.7535	1.33476e-12
ENSG00000005882.12	PDK2	1322.99	-1.091	0.140437	-7.7686	7.93591e-15	5.637e-14	14.1004	6.67662e-14
ENSG00000005884.18	ITGA3	7785.6	-0.28964	0.201457	-1.43772	0.150513	0.199594	0.822426	0.235233
ENSG00000005889.16	ZFX	1074.9	-0.154001	0.0979382	-1.57243	0.115852	0.158741	0.936098	0.187336
ENSG00000005893.16	LAMP2	5898.82	0.104574	0.106002	0.986532	0.323872	0.386095	0.489627	0.449783
ENSG00000005961.19	ITGA2B	15.7181	0.29851	0.257303	1.16015	0.245988	0.305149	0.609087	0.357675
ENSG00000005981.13	ASB4	20.7364	2.22017	0.408696	5.43233	5.56244e-08	2.11269e-07	7.25473	2.50232e-07
ENSG00000006007.12	GDE1	4484.4	-0.882396	0.0780204	-11.3098	1.17332e-29	2.31863e-28	28.9306	2.74625e-28
ENSG00000006015.18	REX1BD	1433.04	1.13732	0.160485	7.08681	1.3724e-12	8.10877e-12	11.8625	9.60425e-12
ENSG00000006016.11	CRLF1	46.1308	-1.46627	0.299578	-4.89447	9.85717e-07	3.2434e-06	6.00625	3.84157e-06
ENSG00000006025.12	OSBPL7	1542.9	-0.274783	0.150352	-1.8276	0.0676094	0.098843	1.16999	0.116902
ENSG00000006042.12	TMEM98	3725.62	-0.899173	0.138279	-6.5026	7.8945e-11	3.97859e-10	10.1027	4.71236e-10
ENSG00000006047.13	YBX2	1011.22	0.00601468	0.191165	0.0314633	0.9749	0.979711	0.0110399	0.983709
ENSG00000006062.17	MAP3K14	662.111	-0.484078	0.104128	-4.64885	3.3379e-06	1.02871e-05	5.47653	1.21843e-05
ENSG00000006071.15	ABCC8	32.5754	-1.70965	0.295721	-5.78131	7.4121e-09	3.0959e-08	8.13006	3.66687e-08
ENSG00000006116.4	CACNG3	0.0864862	-0.214324	1.54482	-0.138737	0.889658	NA	0.0507767	0.928195
ENSG00000006118.15	TMEM132A	1328.22	2.73351	0.20849	13.111	2.84872e-39	9.56606e-38	38.5454	1.13303e-37
ENSG00000006125.18	AP2B1	12207.4	0.195825	0.0870524	2.2495	0.0244806	0.0398879	1.61118	0.0472261
ENSG00000006128.12	TAC1	58.7197	-2.65579	0.394735	-6.72803	1.71975e-11	9.17844e-11	10.7645	1.08712e-10
ENSG00000006194.10	ZNF263	1292.13	0.722407	0.0601495	12.0102	3.14155e-33	7.66368e-32	32.5029	9.07708e-32
ENSG00000006210.7	CX3CL1	988.222	0.178473	0.223604	0.798165	0.424775	0.487387	0.371842	0.561605
ENSG00000006282.21	SPATA20	2768.37	-0.199435	0.150129	-1.32842	0.184038	0.237662	0.735092	0.279616
ENSG00000006283.18	CACNA1G	9.29738	-0.673607	0.287014	-2.34695	0.0189278	0.0316139	1.7229	0.0374329
ENSG00000006327.14	TNFRSF12A	1624.85	2.31678	0.170395	13.5965	4.20212e-42	1.67908e-40	41.3765	1.98875e-40
ENSG00000006377.11	DLX6	22.8433	3.64789	0.519224	7.02566	2.13057e-12	1.23752e-11	11.6715	1.46576e-11
ENSG00000006432.15	MAP3K9	606.432	0.32238	0.118472	2.72115	0.00650555	0.0119839	2.18672	0.0141934
ENSG00000006451.8	RALA	3727.7	0.176581	0.0821996	2.1482	0.031698	0.050292	1.49897	0.059535
ENSG00000006453.14	BAIAP2L1	3786.87	0.378732	0.119267	3.1755	0.00149576	0.00311011	2.82514	0.0036837
ENSG00000006459.11	KDM7A	2618.08	0.154185	0.122859	1.25497	0.209491	0.265751	0.678835	0.312081
ENSG00000006468.14	ETV1	379.777	0.37354	0.231991	1.61015	0.107366	0.148419	0.969133	0.175225
ENSG00000006530.18	AGK	1039.22	0.698747	0.0829135	8.42743	3.53354e-17	3.01833e-16	16.4518	3.575e-16
ENSG00000006534.16	ALDH3B1	1484.55	0.394964	0.164567	2.40002	0.0163942	0.0277673	1.78531	0.0328796
ENSG00000006555.11	TTC22	2151.24	-1.83848	0.164647	-11.1662	5.96847e-29	1.12962e-27	28.2241	1.33795e-27
ENSG00000006576.16	PHTF2	651.099	0.110988	0.111193	0.998152	0.318206	0.380544	0.497292	0.443525
ENSG00000006606.9	CCL26	25.2025	2.06254	0.299174	6.8941	5.42052e-12	3.03104e-11	11.266	3.59004e-11
ENSG00000006607.14	FARP2	2865.94	-0.118937	0.0758648	-1.56775	0.116939	0.160026	0.932041	0.18884
ENSG00000006611.17	USH1C	7098.24	-0.308252	0.143675	-2.14548	0.0319142	0.0505992	1.49602	0.0598987
ENSG00000006625.18	GGCT	1316.52	1.40071	0.118034	11.867	1.75624e-32	4.1105e-31	31.7554	4.86859e-31
ENSG00000006634.8	DBF4	801.902	1.29293	0.117321	11.0204	3.04567e-28	5.50969e-27	27.5163	6.52583e-27
ENSG00000006638.13	TBXA2R	71.176	-0.65928	0.176673	-3.73165	0.000190232	0.000456548	3.72072	0.000540748
ENSG00000006652.15	IFRD1	385.11	0.720046	0.141653	5.08318	3.71165e-07	1.28456e-06	6.43043	1.52146e-06
ENSG00000006659.13	LGALS14	0.518993	-1.09215	0.537152	-2.03323	0.0420297	0.0647133	1.37644	0.0765925
ENSG00000006695.12	COX10	1085.54	-0.384826	0.0813617	-4.72981	2.24725e-06	7.08406e-06	5.64835	8.39056e-06
ENSG00000006704.11	GTF2IRD1	2158.25	2.11096	0.121729	17.3414	2.29119e-67	3.36866e-65	66.6399	3.98994e-65
ENSG00000006712.15	PAF1	2282.22	0.0571024	0.092461	0.617583	0.53685	0.594683	0.270147	0.67369
ENSG00000006715.16	VPS41	2073.9	-0.0245449	0.0832076	-0.294984	0.768006	0.804302	0.114636	0.854665
ENSG00000006740.17	ARHGAP44	1280.32	-2.36261	0.20343	-11.6139	3.50449e-31	7.57384e-30	30.4554	8.97066e-30
ENSG00000006744.19	ELAC2	3084.63	0.351222	0.0975787	3.59937	0.000318987	0.000741216	3.49623	0.000877916
ENSG00000006747.15	SCIN	1812.36	-2.47436	0.265847	-9.30744	1.30946e-20	1.4366e-19	19.8829	1.70155e-19
ENSG00000006756.16	ARSD	3290.63	-0.153893	0.14056	-1.09485	0.273581	0.334434	0.562914	0.391289
ENSG00000006757.12	PNPLA4	897.463	-0.0541556	0.166505	-0.325249	0.744993	0.784181	0.127848	0.840161
ENSG00000006788.14	MYH13	3.41487	-0.844061	0.315962	-2.6714	0.00755359	0.0137397	2.12185	0.0162729
ENSG00000006831.10	ADIPOR2	5110.19	-0.233938	0.0870198	-2.68833	0.00718094	0.013112	2.14382	0.0155294
ENSG00000006837.12	CDKL3	11.6851	1.327	0.17407	7.62338	2.47117e-14	1.68854e-13	13.6071	1.99995e-13
ENSG00000007001.13	UPP2	3.05182	1.20398	0.38575	3.12114	0.00180154	0.00368712	2.74436	0.00436713
ENSG00000007038.11	PRSS21	32.3552	-1.69651	0.382985	-4.42969	9.43665e-06	2.74752e-05	5.02518	3.25423e-05
ENSG00000007047.15	MARK4	889.837	0.164407	0.098884	1.66262	0.0963877	0.135102	1.01598	0.159589
ENSG00000007062.12	PROM1	4362.87	-0.0340506	0.298903	-0.113919	0.909302	0.92581	0.0412917	0.940942
ENSG00000007080.11	CCDC124	2463.58	0.565389	0.129349	4.37102	1.23666e-05	3.54182e-05	4.90775	4.19503e-05
ENSG00000007129.18	CEACAM21	45.6248	-1.31854	0.189559	-6.95584	3.50464e-12	1.9916e-11	11.4554	2.3589e-11
ENSG00000007168.14	PAFAH1B1	4237.07	-0.696392	0.0889563	-7.82847	4.93838e-15	3.56229e-14	14.3064	4.21928e-14
ENSG00000007171.18	NOS2	3432.08	0.453023	0.348817	1.29874	0.194034	0.248799	0.712123	0.292557
ENSG00000007174.18	DNAH9	15.0673	-1.05872	0.257016	-4.11927	3.80081e-05	0.000101291	4.42012	0.000119972
ENSG00000007202.15	KIAA0100	5171.92	-0.0525749	0.0815578	-0.644634	0.519164	0.578013	0.284695	0.656882
ENSG00000007216.15	SLC13A2	761.126	-2.70255	0.421347	-6.41407	1.41682e-10	6.97061e-10	9.84869	8.25618e-10
ENSG00000007237.19	GAS7	957.953	-2.55204	0.163306	-15.6273	4.74223e-55	3.7794e-53	54.324	4.47643e-53
ENSG00000007255.10	TRAPPC6A	1212.55	0.396025	0.151891	2.6073	0.00912605	0.0163262	2.03972	0.0193363
ENSG00000007264.15	MATK	118.423	-1.83304	0.212389	-8.63057	6.1047e-18	5.51916e-17	17.2143	6.53704e-17
ENSG00000007306.15	CEACAM7	48052.5	-5.11188	0.36921	-13.8454	1.35538e-43	5.8651e-42	42.8679	6.94678e-42
ENSG00000007312.13	CD79B	102.019	-3.06697	0.233003	-13.1628	1.43678e-39	4.89379e-38	38.8426	5.79634e-38
ENSG00000007314.12	SCN4A	15.7625	-2.95579	0.286164	-10.329	5.21051e-25	7.68757e-24	24.2831	9.10537e-24
ENSG00000007341.19	ST7L	370.569	0.230499	0.0820392	2.80962	0.00496007	0.00935047	2.30451	0.0110749
ENSG00000007350.17	TKTL1	5.51009	-0.076086	0.450066	-0.169055	0.865753	0.889212	0.062606	0.912417
ENSG00000007372.24	PAX6	39.7181	1.8571	0.337597	5.50092	3.77806e-08	1.46386e-07	7.42273	1.73384e-07
ENSG00000007376.8	RPUSD1	1493.55	0.98999	0.136928	7.23001	4.8296e-13	2.97158e-12	12.3161	3.51962e-12
ENSG00000007384.15	RHBDF1	1657.61	0.736374	0.133949	5.49744	3.85351e-08	1.49188e-07	7.41414	1.76703e-07
ENSG00000007392.17	LUC7L	1271.41	0.846978	0.0973784	8.69781	3.38361e-18	3.11002e-17	17.4706	3.68359e-17
ENSG00000007402.12	CACNA2D2	223.397	-0.327132	0.267917	-1.22102	0.222079	0.279442	0.653493	0.327988
ENSG00000007516.14	BAIAP3	284.024	0.0113771	0.231189	0.0492112	0.960751	0.968226	0.0173891	0.973857
ENSG00000007520.4	TSR3	1360.28	0.212833	0.125813	1.69166	0.09071	0.128148	1.04235	0.151406
ENSG00000007541.17	PIGQ	1357.04	0.540083	0.123668	4.36721	1.25842e-05	3.60036e-05	4.90017	4.26437e-05
ENSG00000007545.16	CRAMP1	567.839	0.499761	0.0768571	6.50247	7.90097e-11	3.98133e-10	10.1023	4.71559e-10
ENSG00000007866.22	TEAD3	1997.64	-0.533204	0.113819	-4.68466	2.80429e-06	8.72232e-06	5.55218	1.0331e-05
ENSG00000007908.16	SELE	94.5523	0.180468	0.328357	0.549608	0.582589	0.63723	0.234638	0.715525
ENSG00000007923.16	DNAJC11	1911.04	-0.254533	0.0789586	-3.22363	0.00126576	0.00266653	2.89765	0.00315831
ENSG00000007933.13	FMO3	30.801	0.56692	0.225736	2.51142	0.0120245	0.0209802	1.91993	0.0248461
ENSG00000007944.15	MYLIP	1290.92	-0.344116	0.0871264	-3.94962	7.8275e-05	0.0001989	4.10638	0.000235582
ENSG00000007952.18	NOX1	6535.06	0.796769	0.258676	3.08018	0.00206877	0.0041848	2.68429	0.00495659
ENSG00000007968.7	E2F2	874.811	-0.394699	0.138926	-2.84108	0.00449611	0.00855846	2.34716	0.0101369
ENSG00000008018.9	PSMB1	7121.23	0.528286	0.098925	5.34026	9.2811e-08	3.43564e-07	7.0324	4.06927e-07
ENSG00000008056.14	SYN1	68.4876	0.0634142	0.278365	0.227809	0.819795	0.849995	0.0862949	0.885125
ENSG00000008083.14	JARID2	948.339	0.174757	0.0879569	1.98685	0.0469391	0.0714319	1.32847	0.0845282
ENSG00000008086.13	CDKL5	290.547	-0.191548	0.159094	-1.204	0.228591	0.286201	0.640941	0.335793
ENSG00000008118.10	CAMK1G	10.6807	-0.471643	0.225929	-2.08757	0.0368369	0.0575345	1.43372	0.0681036
ENSG00000008128.23	CDK11A	81.5133	0.821399	0.164221	5.00178	5.68027e-07	1.92408e-06	6.24563	2.27893e-06
ENSG00000008130.15	NADK	3687.77	-0.405981	0.0852694	-4.76116	1.92487e-06	6.11182e-06	5.7156	7.239e-06
ENSG00000008196.13	TFAP2B	1.43566	-2.21207	0.686515	-3.22218	0.0012722	0.00267907	2.89544	0.00317316
ENSG00000008226.20	DLEC1	58.7716	-0.704792	0.199742	-3.52851	0.000417907	0.000953556	3.37892	0.00112942
ENSG00000008256.16	CYTH3	1011.03	-0.383356	0.100393	-3.81855	0.000134239	0.000329243	3.87212	0.000389964
ENSG00000008277.14	ADAM22	279.821	-0.260206	0.198918	-1.30811	0.190836	0.245152	0.719339	0.288313
ENSG00000008282.9	SYPL1	5845.78	0.305382	0.0893316	3.41852	0.000629626	0.0013934	3.20092	0.00165038
ENSG00000008283.16	CYB561	4326.97	0.355072	0.097968	3.62437	0.000289667	0.000676641	3.5381	0.000801432
ENSG00000008294.21	SPAG9	3293.95	-0.562516	0.114446	-4.91514	8.87169e-07	2.93412e-06	6.05199	3.47525e-06
ENSG00000008300.17	CELSR3	774.867	2.89355	0.170395	16.9814	1.12693e-64	1.4547e-62	63.9481	1.72298e-62
ENSG00000008311.15	AASS	222.886	-0.18541	0.209802	-0.883737	0.376838	0.440117	0.423845	0.510039
ENSG00000008323.15	PLEKHG6	3338.77	-1.03203	0.158706	-6.50275	7.88667e-11	3.97517e-10	10.1031	4.7083e-10
ENSG00000008324.12	SS18L2	616.345	0.502564	0.097262	5.16711	2.37736e-07	8.39707e-07	6.62391	9.94572e-07
ENSG00000008382.16	MPND	870.037	-0.8758	0.133076	-6.58122	4.66613e-11	2.40214e-10	10.331	2.84516e-10
ENSG00000008394.13	MGST1	5510.53	-0.545399	0.126712	-4.30426	1.67546e-05	4.71209e-05	4.77586	5.58113e-05
ENSG00000008405.12	CRY1	795.811	0.0964189	0.0908049	1.06182	0.288315	0.349896	0.540132	0.408824
ENSG00000008438.5	PGLYRP1	5.17406	-0.710554	0.22699	-3.13033	0.0017461	0.0035829	2.75793	0.00424369
ENSG00000008441.18	NFIX	4221.7	-0.218689	0.113539	-1.92612	0.0540893	0.0810403	1.26689	0.095877
ENSG00000008513.16	ST3GAL1	929.901	0.349717	0.228929	1.52762	0.126607	0.171529	0.897544	0.202336
ENSG00000008516.17	MMP25	127.6	-1.35561	0.220199	-6.1563	7.44619e-10	3.44827e-09	9.12807	4.08422e-09
ENSG00000008517.18	IL32	6558.96	-0.330696	0.183064	-1.80645	0.0708481	0.103032	1.14967	0.121853
ENSG00000008710.20	PKD1	1811.23	-0.493239	0.15028	-3.28213	0.00103027	0.00220185	2.98705	0.00260793
ENSG00000008735.14	MAPK8IP2	142.55	-0.0365507	0.275155	-0.132837	0.894323	0.91375	0.0485058	0.931169
ENSG00000008838.20	MED24	4295.81	0.452548	0.130994	3.45472	0.000550864	0.00123147	3.25896	0.00145859
ENSG00000008853.17	RHOBTB2	450.91	0.490541	0.131087	3.74211	0.000182484	0.000438976	3.73877	0.000519936
ENSG00000008869.12	HEATR5B	1282.82	-0.313052	0.0804707	-3.89026	0.000100138	0.000250034	3.9994	0.000296147
ENSG00000008952.17	SEC62	4416.57	-0.339356	0.0897997	-3.77903	0.000157442	0.00038209	3.80288	0.000452558
ENSG00000008988.11	RPS20	32216.5	0.684753	0.117875	5.80914	6.27932e-09	2.64334e-08	8.20209	3.13084e-08
ENSG00000009307.16	CSDE1	20067.5	-0.39358	0.078973	-4.98372	6.23724e-07	2.10227e-06	6.20501	2.48998e-06
ENSG00000009335.18	UBE3C	4582.24	0.303642	0.0661586	4.5896	4.44101e-06	1.34784e-05	5.35252	1.59642e-05
ENSG00000009413.16	REV3L	808.186	-0.24651	0.137309	-1.79529	0.0726081	0.105278	1.13902	0.1245
ENSG00000009694.13	TENM1	19.2515	-3.01463	0.312985	-9.63187	5.8652e-22	7.11522e-21	21.2317	8.42747e-21
ENSG00000009709.12	PAX7	1.47585	2.45522	0.690483	3.55581	0.000376822	0.000865881	3.42386	0.00102557
ENSG00000009724.17	MASP2	48.3005	-0.446963	0.192731	-2.3191	0.0203897	0.0338052	1.69059	0.0400276
ENSG00000009765.15	IYD	1496.67	-0.0938743	0.208859	-0.449463	0.653098	0.702323	0.185022	0.774809
ENSG00000009780.16	FAM76A	489.909	-0.161835	0.0899661	-1.79885	0.0720427	0.10455	1.14241	0.123638
ENSG00000009790.15	TRAF3IP3	158.377	-1.41572	0.200405	-7.06432	1.61407e-12	9.46905e-12	11.7921	1.12154e-11
ENSG00000009830.12	POMT2	717.273	0.455531	0.085234	5.34448	9.06778e-08	3.3619e-07	7.0425	3.98193e-07
ENSG00000009844.16	VTA1	2258.4	-0.225585	0.0810769	-2.78236	0.00539644	0.0101011	2.26789	0.011964
ENSG00000009950.16	MLXIPL	1524.24	3.0558	0.249991	12.2237	2.32336e-34	6.07648e-33	33.6339	7.19715e-33
ENSG00000009954.11	BAZ1B	4349.87	0.510685	0.0633866	8.05667	7.83991e-16	6.03973e-15	15.1057	7.15362e-15
ENSG00000010017.13	RANBP9	1268.8	-0.0167948	0.0616163	-0.272571	0.785183	0.819688	0.105029	0.865257
ENSG00000010030.14	ETV7	514.483	0.672904	0.213179	3.15652	0.00159666	0.00330081	2.79679	0.00390957
ENSG00000010072.16	SPRTN	438.472	0.225951	0.0812242	2.78182	0.00540552	0.0101151	2.26716	0.0119806
ENSG00000010165.20	METTL13	1986.64	0.344814	0.0791569	4.35608	1.3241e-05	3.77803e-05	4.87808	4.4748e-05
ENSG00000010219.13	DYRK4	702.482	0.876197	0.148318	5.90755	3.47227e-09	1.50442e-08	8.45939	1.78188e-08
ENSG00000010244.19	ZNF207	5445.23	0.466373	0.0668834	6.97292	3.10431e-12	1.77363e-11	11.508	2.10073e-11
ENSG00000010256.11	UQCRC1	16644.1	-0.249155	0.143199	-1.73992	0.0818723	0.117009	1.08686	0.138313
ENSG00000010270.14	STARD3NL	1260.51	0.194751	0.114233	1.70487	0.0882196	0.125009	1.05443	0.147718
ENSG00000010278.15	CD9	22637	-0.257061	0.104597	-2.45763	0.0139857	0.0240582	1.85432	0.02849
ENSG00000010282.15	HHATL	1.167	-2.81725	0.360491	-7.81505	5.49415e-15	3.95271e-14	14.2601	4.6817e-14
ENSG00000010292.13	NCAPD2	5071.11	0.821985	0.0843938	9.73987	2.03807e-22	2.54792e-21	21.6908	3.01783e-21
ENSG00000010295.20	IFFO1	263.89	-1.03541	0.148429	-6.97579	3.04159e-12	1.73909e-11	11.5169	2.05983e-11
ENSG00000010310.9	GIPR	123.673	0.110363	0.256076	0.430978	0.666484	0.714217	0.17621	0.784865
ENSG00000010318.21	PHF7	220.356	-0.744815	0.117099	-6.36056	2.01016e-10	9.75866e-10	9.69677	1.15584e-09
ENSG00000010319.7	SEMA3G	392.049	-2.80398	0.16258	-17.2468	1.1827e-66	1.6619e-64	65.9271	1.96839e-64
ENSG00000010322.16	NISCH	2748.94	-0.276468	0.0931689	-2.96738	0.0030035	0.00590979	2.52237	0.00699972
ENSG00000010327.10	STAB1	2359.72	-2.25814	0.184569	-12.2346	2.02984e-34	5.31976e-33	33.6925	6.30087e-33
ENSG00000010361.14	FUZ	187.188	-0.532754	0.243074	-2.19173	0.0283988	0.0455413	1.5467	0.0539109
ENSG00000010379.16	SLC6A13	2.52738	0.300684	0.361589	0.831563	0.405656	0.468812	0.391843	0.541631
ENSG00000010404.18	IDS	218.569	-0.909294	0.139886	-6.50023	8.01987e-11	4.03857e-10	10.0958	4.78339e-10
ENSG00000010438.17	PRSS3	3475.96	-0.436018	0.165754	-2.63051	0.00852562	0.0153516	2.06927	0.018182
ENSG00000010539.12	ZNF200	455.879	0.966524	0.0793866	12.1749	4.22889e-34	1.08661e-32	33.3738	1.28702e-32
ENSG00000010610.10	CD4	1475.3	-1.73069	0.184355	-9.3878	6.12655e-21	6.89417e-20	20.2128	8.16565e-20
ENSG00000010626.15	LRRC23	209.415	0.517131	0.109061	4.74165	2.11981e-06	6.69674e-06	5.6737	7.9318e-06
ENSG00000010671.16	BTK	206.919	-2.29816	0.200644	-11.454	2.2465e-30	4.59928e-29	29.6485	5.44751e-29
ENSG00000010704.18	HFE	546.895	0.0667301	0.127526	0.523266	0.600789	0.654219	0.221278	0.731709
ENSG00000010803.16	SCMH1	1474.84	-0.188442	0.0894248	-2.10727	0.035094	0.0550676	1.45477	0.065186
ENSG00000010810.17	FYN	918.432	-0.617109	0.146413	-4.21486	2.49928e-05	6.84202e-05	4.60219	8.10388e-05
ENSG00000010818.10	HIVEP2	966.312	-0.141148	0.111278	-1.26843	0.204646	0.260372	0.688996	0.305959
ENSG00000010932.17	FMO1	21.7463	0.785207	0.24564	3.19658	0.00139067	0.00290683	2.85678	0.00344293
ENSG00000011007.12	ELOA	1798.97	-0.0969016	0.0784953	-1.23449	0.217021	0.273974	0.663498	0.321655
ENSG00000011009.11	LYPLA2	3868.95	0.00580941	0.101708	0.0571184	0.954451	0.963282	0.0202464	0.969973
ENSG00000011021.23	CLCN6	583.324	-0.223126	0.107412	-2.07728	0.0377756	0.0588342	1.42279	0.0696421
ENSG00000011028.14	MRC2	1588.84	-0.665462	0.18343	-3.62789	0.000285751	0.00066798	3.54401	0.000791174
ENSG00000011083.9	SLC6A7	185.997	0.228766	0.248145	0.921906	0.356578	0.419736	0.447846	0.487237
ENSG00000011105.14	TSPAN9	1050.89	0.212547	0.13716	1.54963	0.121231	0.16505	0.916388	0.194738
ENSG00000011114.15	BTBD7	1612.21	-0.527999	0.0781456	-6.75661	1.41258e-11	7.61264e-11	10.85	9.01662e-11
ENSG00000011132.12	APBA3	616.59	0.352484	0.117422	3.00186	0.00268338	0.00532288	2.57132	0.00630456
ENSG00000011143.19	MKS1	559.406	0.712418	0.0805915	8.83987	9.58294e-19	9.18958e-18	18.0185	1.08844e-17
ENSG00000011198.10	ABHD5	1169.97	-1.26834	0.108291	-11.7123	1.10256e-31	2.46105e-30	30.9576	2.91493e-30
ENSG00000011201.12	ANOS1	158.768	2.28265	0.249652	9.14334	6.05531e-20	6.34002e-19	19.2179	7.50929e-19
ENSG00000011243.18	AKAP8L	878.185	0.748194	0.0870656	8.59345	8.43983e-18	7.56031e-17	17.0737	8.95464e-17
ENSG00000011258.16	MBTD1	933.929	0.0968864	0.109849	0.881993	0.37778	0.441082	0.422761	0.511099
ENSG00000011260.14	UTP18	1556.27	0.806849	0.0893103	9.03422	1.65172e-19	1.67503e-18	18.7821	1.98396e-18
ENSG00000011275.19	RNF216	2030.24	0.150302	0.0886094	1.69623	0.0898416	0.127068	1.04652	0.150134
ENSG00000011295.16	TTC19	2593.09	-0.170942	0.106701	-1.60206	0.109142	0.150551	0.962009	0.177725
ENSG00000011304.22	PTBP1	14614.4	0.523288	0.0679875	7.69682	1.39493e-14	9.71808e-14	13.8554	1.15104e-13
ENSG00000011332.19	DPF1	29.5761	2.00895	0.254084	7.90664	2.64436e-15	1.94999e-14	14.5777	2.30962e-14
ENSG00000011347.10	SYT7	2104.7	1.66779	0.188923	8.82784	1.06717e-18	1.01977e-17	17.9718	1.20784e-17
ENSG00000011376.12	LARS2	1803.8	0.293074	0.0940099	3.11749	0.00182401	0.0037291	2.73897	0.00441685
ENSG00000011405.13	PIK3C2A	2069.09	0.176314	0.126506	1.39372	0.163402	0.214305	0.786743	0.252464
ENSG00000011422.12	PLAUR	2553.41	0.467547	0.169813	2.75331	0.00589967	0.0109499	2.22917	0.0129687
ENSG00000011426.11	ANLN	1972.74	2.32677	0.129783	17.9281	7.11142e-72	1.27138e-69	71.148	1.50585e-69
ENSG00000011451.21	WIZ	2249.17	0.294399	0.091885	3.204	0.00135534	0.00283829	2.86795	0.00336175
ENSG00000011454.18	RABGAP1	2397.92	-0.42728	0.0988854	-4.32096	1.55354e-05	4.39059e-05	4.80868	5.20033e-05
ENSG00000011465.18	DCN	10242.2	-3.0453	0.204306	-14.9056	3.03077e-50	1.90763e-48	49.5184	2.25945e-48
ENSG00000011478.13	QPCTL	684.653	0.926873	0.115464	8.02741	9.95533e-16	7.60632e-15	15.0019	9.00914e-15
ENSG00000011485.15	PPP5C	2621.95	0.451245	0.0864734	5.21831	1.80565e-07	6.45445e-07	6.74337	7.64483e-07
ENSG00000011523.14	CEP68	1056.33	-0.148946	0.11299	-1.31823	0.187427	0.241319	0.727167	0.283895
ENSG00000011566.15	MAP4K3	1339.36	0.235067	0.104927	2.24028	0.0250724	0.0407269	1.6008	0.0482196
ENSG00000011590.14	ZBTB32	21.7952	-0.210437	0.192287	-1.09439	0.273782	0.334659	0.562595	0.391553
ENSG00000011600.12	TYROBP	1087.11	-1.15938	0.219505	-5.28177	1.27941e-07	4.65105e-07	6.89299	5.50884e-07
ENSG00000011638.11	LDAF1	1537.11	0.0290644	0.109402	0.265666	0.790496	0.824331	0.1021	0.868905
ENSG00000011677.13	GABRA3	15.3993	1.11007	0.516578	2.1489	0.0316425	0.0502166	1.49973	0.0594458
ENSG00000012048.23	BRCA1	1005.33	1.40909	0.116983	12.0452	2.05501e-33	5.07161e-32	32.6872	6.00695e-32
ENSG00000012061.16	ERCC1	1313.97	0.261097	0.0889661	2.93479	0.00333777	0.00650838	2.47654	0.00770871
ENSG00000012124.17	CD22	244.91	-3.37053	0.312786	-10.7758	4.47689e-27	7.48047e-26	26.349	8.86008e-26
ENSG00000012171.20	SEMA3B	2586.95	-0.991007	0.208656	-4.74947	2.03947e-06	6.45579e-06	5.69048	7.64642e-06
ENSG00000012174.12	MBTPS2	816.931	0.65923	0.1034	6.37555	1.82311e-10	8.888e-10	9.73919	1.05272e-09
ENSG00000012211.13	PRICKLE3	556.336	0.675066	0.102926	6.55877	5.4253e-11	2.77608e-10	10.2656	3.28806e-10
ENSG00000012223.13	LTF	220.354	-1.9858	0.284616	-6.9771	3.01343e-12	1.72326e-11	11.5209	2.04107e-11
ENSG00000012232.9	EXTL3	1600.15	0.308168	0.132239	2.33039	0.0197855	0.0329009	1.70365	0.0389568
ENSG00000012504.15	NR1H4	292.358	-3.69303	0.421181	-8.76827	1.81433e-18	1.70424e-17	17.7413	2.01854e-17
ENSG00000012660.14	ELOVL5	1797.96	0.727459	0.2089	3.48234	0.000497056	0.00111926	3.30359	0.00132569
ENSG00000012779.11	ALOX5	925.102	0.285446	0.259322	1.10074	0.27101	0.331749	0.567015	0.388252
ENSG00000012817.16	KDM5D	710.85	-0.414337	0.598763	-0.691988	0.488945	0.54925	0.31074	0.627301
ENSG00000012822.16	CALCOCO1	2470.16	-0.434556	0.103713	-4.18999	2.78967e-05	7.57169e-05	4.55445	8.96812e-05
ENSG00000012963.15	UBR7	1508.16	-0.283085	0.0664475	-4.26029	2.04162e-05	5.66694e-05	4.69003	6.71208e-05
ENSG00000012983.11	MAP4K5	1274.26	0.0109231	0.0953564	0.11455	0.908802	0.9254	0.0415309	0.940821
ENSG00000013016.16	EHD3	232.959	-0.372384	0.190646	-1.95327	0.0507877	0.0766242	1.29424	0.0906696
ENSG00000013275.8	PSMC4	4015.29	0.221295	0.0955304	2.31649	0.0205315	0.0340226	1.68758	0.0402851
ENSG00000013288.9	MAN2B2	2724.16	-0.43126	0.109772	-3.92869	8.54105e-05	0.000215636	4.06849	0.000255405
ENSG00000013293.6	SLC7A14	28.8898	-6.14553	0.365361	-16.8204	1.72864e-63	2.10308e-61	62.7623	2.49095e-61
ENSG00000013297.12	CLDN11	78.561	-3.28143	0.248703	-13.1942	9.4799e-40	3.26102e-38	39.0232	3.86244e-38
ENSG00000013306.16	SLC25A39	9323.16	0.779839	0.107175	7.27632	3.43043e-13	2.13834e-12	12.4647	2.5327e-12
ENSG00000013364.19	MVP	21101.2	-0.931729	0.129233	-7.20966	5.60912e-13	3.42877e-12	12.2511	4.06113e-12
ENSG00000013374.16	NUB1	3141.6	-0.160615	0.0873757	-1.83821	0.0660309	0.0967992	1.18025	0.114493
ENSG00000013375.16	PGM3	1491.82	0.675952	0.0982742	6.87822	6.06037e-12	3.37396e-11	11.2175	3.99621e-11
ENSG00000013392.8	RWDD2A	292.884	0.424645	0.104208	4.07499	4.60157e-05	0.000121164	4.33709	0.00014351
ENSG00000013441.16	CLK1	1907.84	0.501705	0.107449	4.66924	3.02323e-06	9.36886e-06	5.51953	1.10967e-05
ENSG00000013503.10	POLR3B	570.769	0.304866	0.0887204	3.43625	0.000589817	0.00131156	3.22928	0.00155344
ENSG00000013523.11	ANGEL1	1154.52	0.705501	0.0897494	7.86078	3.81751e-15	2.77531e-14	14.4182	3.28715e-14
ENSG00000013561.18	RNF14	1841.87	-0.649784	0.0897208	-7.2423	4.4115e-13	2.72534e-12	12.3554	3.22797e-12
ENSG00000013563.14	DNASE1L1	451.801	0.482341	0.110301	4.37295	1.22579e-05	3.51307e-05	4.91158	4.16098e-05
ENSG00000013573.17	DDX11	1274.79	1.466	0.117779	12.4471	1.45058e-35	4.02316e-34	34.8385	4.76514e-34
ENSG00000013583.10	HEBP1	1513.46	-0.606323	0.133481	-4.54239	5.56195e-06	1.67008e-05	5.25477	1.97809e-05
ENSG00000013588.9	GPRC5A	18303.2	0.527371	0.18174	2.9018	0.00371031	0.0071742	2.43059	0.00849732
ENSG00000013619.14	MAMLD1	138.491	-0.295456	0.272879	-1.08274	0.278925	0.340061	0.554513	0.397684
ENSG00000013725.14	CD6	345.034	-0.825272	0.187401	-4.40377	1.06387e-05	3.07399e-05	4.97311	3.64091e-05
ENSG00000013810.20	TACC3	2629.5	1.30802	0.111029	11.7809	4.89721e-32	1.11668e-30	31.3101	1.32263e-30
ENSG00000014123.10	UFL1	1746.24	-0.0739217	0.109232	-0.676742	0.49857	0.558483	0.302274	0.636974
ENSG00000014138.9	POLA2	286.992	1.23008	0.114682	10.726	7.68645e-27	1.26436e-25	26.1143	1.49755e-25
ENSG00000014164.7	ZC3H3	1381.2	0.440407	0.112107	3.92845	8.54944e-05	0.000215819	4.06806	0.000255622
ENSG00000014216.16	CAPN1	15416	-0.146109	0.112941	-1.29368	0.195776	0.25066	0.708241	0.294729
ENSG00000014257.16	ACP3	284.86	0.703357	0.234539	2.99889	0.00270962	0.0053696	2.56709	0.0063599
ENSG00000014641.21	MDH1	6281.61	-0.311033	0.0803073	-3.87304	0.000107486	0.000267328	3.96865	0.00031663
ENSG00000014824.14	SLC30A9	3407.81	-0.047409	0.0884229	-0.536162	0.591847	0.645756	0.227791	0.723746
ENSG00000014914.21	MTMR11	3701.01	-0.493059	0.163684	-3.01226	0.00259314	0.00515783	2.58617	0.00610908
ENSG00000014919.13	COX15	1577.76	0.0115744	0.0763326	0.151631	0.879478	0.901204	0.055775	0.921505
ENSG00000015133.19	CCDC88C	2375.87	-0.438497	0.10705	-4.09618	4.20017e-05	0.000111195	4.37673	0.000131702
ENSG00000015153.15	YAF2	540.205	0.451976	0.124214	3.63868	0.000274042	0.000642068	3.56218	0.000760483
ENSG00000015171.20	ZMYND11	2718.42	-0.254071	0.0899615	-2.82422	0.00473957	0.00897791	2.32426	0.0106337
ENSG00000015285.11	WAS	315.351	-1.64199	0.173856	-9.44455	3.5692e-21	4.06932e-20	20.4474	4.81981e-20
ENSG00000015413.9	DPEP1	5931.57	5.45308	0.358579	15.2075	3.15473e-52	2.22467e-50	51.501	2.63496e-50
ENSG00000015475.19	BID	1860.85	0.885978	0.109324	8.10417	5.31072e-16	4.1475e-15	15.2748	4.91242e-15
ENSG00000015479.20	MATR3	73.3259	1.24468	0.206956	6.01424	1.80733e-09	8.05798e-09	8.74296	9.54409e-09
ENSG00000015520.15	NPC1L1	192.682	4.0674	0.384418	10.5807	3.66329e-26	5.7811e-25	25.4361	6.8473e-25
ENSG00000015532.10	XYLT2	1404.01	0.365123	0.116031	3.14676	0.0016509	0.00340332	2.78228	0.00403099
ENSG00000015568.13	RGPD5	0.837221	-0.136098	0.330442	-0.411867	0.680437	0.726838	0.167212	0.79538
ENSG00000015592.16	STMN4	20.0933	-5.52744	0.310237	-17.8168	5.23196e-71	9.01506e-69	70.2813	1.06777e-68
ENSG00000015676.18	NUDCD3	3958.96	0.382954	0.0846943	4.5216	6.13738e-06	1.83145e-05	5.21202	2.16922e-05
ENSG00000016082.15	ISL1	50.2688	0.336448	0.404427	0.831913	0.405458	0.468669	0.392054	0.541463
ENSG00000016391.11	CHDH	2536.31	0.419126	0.137742	3.04283	0.00234366	0.00469546	2.63011	0.00556143
ENSG00000016402.13	IL20RA	932.383	1.25299	0.152538	8.21432	2.1337e-16	1.72216e-15	15.6709	2.03977e-15
ENSG00000016490.16	CLCA1	31085.6	-2.91694	0.471932	-6.18085	6.37594e-10	2.96853e-09	9.19546	3.516e-09
ENSG00000016602.9	CLCA4	16282.6	-6.84607	0.447025	-15.3147	6.09524e-53	4.42108e-51	52.215	5.23645e-51
ENSG00000016864.18	GLT8D1	1482.65	0.284517	0.0634475	4.48429	7.31576e-06	2.16342e-05	5.13574	2.56242e-05
ENSG00000017260.20	ATP2C1	4179.43	0.407702	0.0578264	7.05044	1.78347e-12	1.04292e-11	11.7487	1.23526e-11
ENSG00000017427.17	IGF1	38.7778	-3.23354	0.259953	-12.4389	1.60614e-35	4.44167e-34	34.7942	5.26083e-34
ENSG00000017483.15	SLC38A5	2748.17	2.06089	0.273909	7.52398	5.31332e-14	3.54843e-13	13.2746	4.20286e-13
ENSG00000017797.13	RALBP1	3401.5	-0.267752	0.0863586	-3.10047	0.00193217	0.00392956	2.71395	0.00465427
ENSG00000018189.13	RUFY3	975.429	-0.0298453	0.0940296	-0.317403	0.750938	0.789675	0.124396	0.844334
ENSG00000018236.15	CNTN1	115.849	-4.92432	0.289192	-17.0279	5.10236e-65	6.79364e-63	64.2922	8.04657e-63
ENSG00000018280.17	SLC11A1	240.937	2.05475	0.250892	8.18976	2.61743e-16	2.09394e-15	15.5821	2.48012e-15
ENSG00000018408.15	WWTR1	1241.79	-1.60425	0.216381	-7.41402	1.2253e-13	7.93123e-13	12.9118	9.39397e-13
ENSG00000018510.17	AGPS	2917.56	-0.108123	0.0872078	-1.23983	0.215037	0.271866	0.667487	0.319208
ENSG00000018607.7	ZNF806	0.355225	-1.56432	0.565389	-2.7668	0.00566087	0.0105447	2.24712	0.0124895
ENSG00000018610.15	STEEP1	991.873	0.177893	0.0912338	1.94986	0.0511926	0.0771649	1.29079	0.0913058
ENSG00000018625.15	ATP1A2	678.504	-6.37712	0.393161	-16.2201	3.63349e-59	3.54777e-57	58.4397	4.20208e-57
ENSG00000018699.13	TTC27	811.603	0.569616	0.0837928	6.79791	1.06148e-11	5.77608e-11	10.9741	6.84134e-11
ENSG00000018869.17	ZNF582	20.4988	-2.13608	0.2254	-9.47686	2.62038e-21	3.0201e-20	20.5816	3.57709e-20
ENSG00000019102.12	VSIG2	3156.87	-3.00535	0.362044	-8.30105	1.03195e-16	8.53166e-16	15.9863	1.01051e-15
ENSG00000019144.19	PHLDB1	1835.23	-0.977312	0.128362	-7.61371	2.66347e-14	1.81537e-13	13.5746	2.15018e-13
ENSG00000019169.10	MARCO	140.66	-1.40858	0.396108	-3.55605	0.000376477	0.000865297	3.42426	0.00102488
ENSG00000019186.10	CYP24A1	13.4811	0.541666	0.442034	1.2254	0.220426	0.277684	0.656737	0.325963
ENSG00000019485.13	PRDM11	437.503	-0.40407	0.136058	-2.96983	0.00297966	0.0058684	2.52583	0.0069507
ENSG00000019505.8	SYT13	1954.67	0.00991723	0.276798	0.0358284	0.971419	0.976961	0.0125933	0.981171
ENSG00000019549.13	SNAI2	226.277	-1.11836	0.153481	-7.2866	3.17869e-13	1.98727e-12	12.4978	2.35378e-12
ENSG00000019582.15	CD74	51144.5	-0.609962	0.235889	-2.5858	0.00971523	0.0172844	2.01255	0.0204712
ENSG00000019991.18	HGF	101.461	-1.06672	0.193678	-5.50772	3.63509e-08	1.41077e-07	7.43948	1.67095e-07
ENSG00000019995.6	ZRANB1	423.391	-0.284706	0.0851176	-3.34485	0.000823258	0.00178814	3.08446	0.00211792
ENSG00000020129.16	NCDN	916.635	0.44213	0.116443	3.79696	0.000146483	0.000357478	3.83421	0.000423406
ENSG00000020181.18	ADGRA2	882.933	-1.17555	0.172616	-6.81022	9.74483e-12	5.31714e-11	11.0112	6.29777e-11
ENSG00000020219.9	CCT8L1P	0.276435	0.609539	0.569225	1.07082	0.284249	NA	0.546301	0.404075
ENSG00000020256.20	ZFP64	1110.78	0.429115	0.078964	5.43431	5.50081e-08	2.09074e-07	7.25957	2.47633e-07
ENSG00000020426.11	MNAT1	299.185	0.949047	0.102405	9.26759	1.90402e-20	2.06274e-19	19.7203	2.44316e-19
ENSG00000020577.14	SAMD4A	703.019	-1.36721	0.195209	-7.00385	2.49029e-12	1.43508e-11	11.6037	1.69975e-11
ENSG00000020633.19	RUNX3	575.131	-0.69486	0.211578	-3.28418	0.00102278	0.00218683	2.99022	0.00259014
ENSG00000020922.13	MRE11	977.499	0.762748	0.109785	6.94764	3.7146e-12	2.10525e-11	11.4301	2.49352e-11
ENSG00000021300.14	PLEKHB1	1467.37	1.27369	0.240264	5.30124	1.1502e-07	4.20948e-07	6.93923	4.98582e-07
ENSG00000021355.13	SERPINB1	11518.5	0.437745	0.133821	3.27112	0.00107121	0.00228281	2.97013	0.00270382
ENSG00000021461.17	CYP3A43	1.51047	0.82337	0.464266	1.77349	0.076148	0.109755	1.11834	0.129765
ENSG00000021488.13	SLC7A9	17.0588	0.22618	0.378042	0.598293	0.549645	0.606557	0.259918	0.685847
ENSG00000021574.13	SPAST	1043.58	0.200538	0.107347	1.86813	0.0617441	0.0911571	1.2094	0.107835
ENSG00000021645.20	NRXN3	325.126	-0.95737	0.366711	-2.61069	0.00903588	0.0161809	2.04403	0.0191642
ENSG00000021762.20	OSBPL5	1885.28	-0.233106	0.115892	-2.01141	0.0442823	0.0678317	1.35377	0.0802772
ENSG00000021776.11	AQR	2127.81	0.0221079	0.0801926	0.275685	0.78279	0.817571	0.106355	0.86414
ENSG00000021826.17	CPS1	305.425	2.82842	0.415174	6.8126	9.58483e-12	5.23584e-11	11.0184	6.20147e-11
ENSG00000021852.13	C8B	0.159488	0.230232	1.65903	0.138775	0.889628	NA	0.0507916	0.928195
ENSG00000022267.19	FHL1	3482.68	-4.56657	0.207309	-22.0279	1.55617e-107	1.20936e-104	106.808	1.4324e-104
ENSG00000022277.13	RTF2	3062.41	0.210527	0.102311	2.05772	0.0396166	0.061365	1.40212	0.0726352
ENSG00000022355.18	GABRA1	0.738913	-2.14935	0.446564	-4.81308	1.48623e-06	4.77318e-06	5.82791	5.65349e-06
ENSG00000022556.16	NLRP2	306.927	-0.733124	0.427668	-1.71424	0.0864856	0.122841	1.06306	0.145172
ENSG00000022567.10	SLC45A4	1400.88	-0.0148179	0.11424	-0.129709	0.896797	0.915649	0.0473059	0.932739
ENSG00000022840.16	RNF10	6555.51	-0.349165	0.0620018	-5.63153	1.78615e-08	7.1755e-08	7.74808	8.49886e-08
ENSG00000022976.15	ZNF839	240.862	0.316951	0.0926175	3.42215	0.000621274	0.00137669	3.20672	0.00163059
ENSG00000023041.11	ZDHHC6	2028.34	0.336558	0.0834519	4.03296	5.50782e-05	0.000143342	4.25902	0.000169778
ENSG00000023171.18	GRAMD1B	318.301	1.40578	0.27495	5.11284	3.17346e-07	1.10684e-06	6.49847	1.31098e-06
ENSG00000023191.17	RNH1	6498.74	0.0622639	0.110332	0.564334	0.572527	0.627842	0.242204	0.706773
ENSG00000023228.14	NDUFS1	5642.27	-0.475384	0.0781976	-6.07926	1.20738e-09	5.47866e-09	8.91816	6.48908e-09
ENSG00000023287.13	RB1CC1	1934.67	0.0303127	0.116595	0.259984	0.794876	0.828127	0.0997006	0.871241
ENSG00000023318.8	ERP44	4047.65	-0.107991	0.0760324	-1.42033	0.155511	0.205243	0.808239	0.241846
ENSG00000023330.15	ALAS1	3878.8	-0.491174	0.110583	-4.44168	8.92597e-06	2.6062e-05	5.04934	3.08686e-05
ENSG00000023445.16	BIRC3	2175.89	-0.7483	0.238288	-3.14031	0.00168769	0.00347128	2.77271	0.00411149
ENSG00000023516.9	AKAP11	2487.64	0.425632	0.142431	2.98834	0.00280496	0.00554527	2.55207	0.00656797
ENSG00000023572.10	GLRX2	719.885	0.256535	0.0926819	2.7679	0.00564182	0.0105134	2.24858	0.0124523
ENSG00000023608.5	SNAPC1	164.374	0.703735	0.099466	7.07513	1.49312e-12	8.78522e-12	11.8259	1.04055e-11
ENSG00000023697.13	DERA	2119.54	-0.785007	0.0927213	-8.46631	2.53286e-17	2.18909e-16	16.5964	2.59282e-16
ENSG00000023734.11	STRAP	5235.69	0.611658	0.0828441	7.38324	1.54479e-13	9.91664e-13	12.8111	1.17455e-12
ENSG00000023839.12	ABCC2	175.895	3.16699	0.285648	11.087	1.45022e-28	2.67301e-27	27.8386	3.16599e-27
ENSG00000023892.11	DEF6	870.56	0.293059	0.131277	2.23237	0.0255907	0.0414995	1.59192	0.0491344
ENSG00000023902.14	PLEKHO1	1370.31	-2.024	0.196002	-10.3264	5.3528e-25	7.89445e-24	24.2714	9.35041e-24
ENSG00000023909.10	GCLM	952.561	0.212384	0.12001	1.76972	0.0767743	0.110544	1.11478	0.130695
ENSG00000024048.11	UBR2	2568.66	-0.533131	0.089848	-5.9337	2.96192e-09	1.29391e-08	8.52843	1.53254e-08
ENSG00000024422.12	EHD2	2441.01	-1.80782	0.224542	-8.05114	8.20232e-16	6.30999e-15	15.0861	7.47372e-15
ENSG00000024526.17	DEPDC1	542.225	1.17114	0.143796	8.14446	3.80968e-16	3.00918e-15	15.4191	3.56415e-15
ENSG00000024862.18	CCDC28A	884.438	-0.4486	0.113634	-3.94776	7.88856e-05	0.000200371	4.103	0.000237325
ENSG00000025039.15	RRAGD	249.964	-0.490649	0.236097	-2.07817	0.0376939	0.0587188	1.42373	0.0695056
ENSG00000025156.13	HSF2	425.291	0.391603	0.105084	3.72659	0.000194091	0.00046531	3.71199	0.000551127
ENSG00000025293.17	PHF20	1811.72	0.580233	0.0952057	6.09453	1.09762e-09	4.9955e-09	8.95955	5.9168e-09
ENSG00000025423.11	HSD17B6	115.475	-2.36544	0.180893	-13.0765	4.48746e-39	1.47695e-37	38.348	1.74934e-37
ENSG00000025434.19	NR1H3	1361.88	-0.584667	0.141077	-4.1443	3.40858e-05	9.13624e-05	4.46743	0.000108212
ENSG00000025708.14	TYMP	1753.42	0.271593	0.259431	1.04688	0.295156	0.357185	0.529948	0.417121
ENSG00000025770.19	NCAPH2	1869.19	0.440189	0.106632	4.12812	3.65734e-05	9.76042e-05	4.43683	0.000115605
ENSG00000025772.8	TOMM34	2904.95	1.73223	0.122805	14.1056	3.50985e-45	1.70479e-43	44.4547	2.0192e-43
ENSG00000025796.14	SEC63	3358.98	0.254089	0.105784	2.40195	0.0163078	0.0276381	1.7876	0.0327266
ENSG00000025800.14	KPNA6	2597.76	0.139443	0.0775097	1.79904	0.0720118	0.104517	1.1426	0.123599
ENSG00000026025.16	VIM	5692.46	-1.29728	0.131043	-9.89964	4.17785e-23	5.45959e-22	22.379	6.46649e-22
ENSG00000026036.22	RTEL1-TNFRSF6B	85.6205	1.81479	0.179886	10.0886	6.20513e-24	8.58305e-23	23.2072	1.0166e-22
ENSG00000026103.22	FAS	854.08	-1.21212	0.181673	-6.67197	2.52396e-11	1.32826e-10	10.5979	1.57322e-10
ENSG00000026297.16	RNASET2	2078.8	0.568123	0.130533	4.35232	1.34706e-05	3.8401e-05	4.87061	4.54832e-05
ENSG00000026508.20	CD44	11395.1	1.47879	0.117936	12.5389	4.57492e-36	1.30301e-34	35.3396	1.54333e-34
ENSG00000026559.14	KCNG1	92.2711	-2.44661	0.343154	-7.12979	1.00523e-12	6.0102e-12	11.9977	7.11865e-12
ENSG00000026652.15	AGPAT4	299.423	-0.237875	0.237379	-1.00209	0.316301	0.378606	0.4999	0.441329
ENSG00000026751.17	SLAMF7	969.677	-2.29967	0.272026	-8.45387	2.81803e-17	2.42619e-16	16.5501	2.87365e-16
ENSG00000026950.17	BTN3A1	1686.63	-0.0118372	0.143455	-0.0825153	0.934237	0.946689	0.029543	0.956548
ENSG00000027001.10	MIPEP	1521.83	0.701668	0.10015	7.00616	2.44948e-12	1.41242e-11	11.6109	1.67291e-11
ENSG00000027075.15	PRKCH	428.768	-0.686189	0.137175	-5.00228	5.66552e-07	1.91925e-06	6.24676	2.27321e-06
ENSG00000027644.5	INSRR	4.32149	0.77033	0.361509	2.13088	0.0330994	0.0522716	1.48018	0.0618786
ENSG00000027697.15	IFNGR1	4322.81	-0.563335	0.118579	-4.75073	2.02683e-06	6.41685e-06	5.69318	7.60029e-06
ENSG00000027847.14	B4GALT7	1324.14	0.741107	0.105679	7.01279	2.33609e-12	1.35051e-11	11.6315	1.59959e-11
ENSG00000027869.12	SH2D2A	269.911	0.959334	0.151944	6.31375	2.7236e-10	1.30755e-09	9.56486	1.5487e-09
ENSG00000028116.18	VRK2	518.397	0.505439	0.102482	4.93195	8.14117e-07	2.70355e-06	6.08931	3.20215e-06
ENSG00000028137.19	TNFRSF1B	2861.34	-0.0518047	0.118911	-0.435659	0.663084	0.711035	0.178431	0.781987
ENSG00000028203.18	VEZT	2035.01	0.0401222	0.0887438	0.452113	0.651188	0.700586	0.186294	0.773378
ENSG00000028277.21	POU2F2	253.633	-2.05119	0.188966	-10.8548	1.89252e-27	3.24547e-26	26.723	3.84402e-26
ENSG00000028310.18	BRD9	1506.57	0.645162	0.0725037	8.89833	5.66936e-19	5.50879e-18	18.2465	6.52476e-18
ENSG00000028528.15	SNX1	3769.29	-0.570576	0.0651287	-8.76074	1.93968e-18	1.81705e-17	17.7123	2.15216e-17
ENSG00000028839.10	TBPL1	577.738	0.456229	0.117052	3.89766	9.71255e-05	0.000243005	4.01267	0.000287822
ENSG00000029153.14	ARNTL2	792.562	2.38831	0.150908	15.8262	2.05096e-56	1.7913e-54	55.688	2.12166e-54
ENSG00000029363.17	BCLAF1	4392.56	0.242204	0.103966	2.32963	0.0198255	0.0329559	1.70278	0.039022
ENSG00000029364.12	SLC39A9	3853.15	0.00539486	0.0803527	0.0671397	0.94647	0.956746	0.0238929	0.964541
ENSG00000029534.21	ANK1	74.4785	1.03628	0.268509	3.85937	0.00011368	0.000281796	3.94431	0.000333767
ENSG00000029559.7	IBSP	17.7389	5.8291	0.511159	11.4037	4.00691e-30	8.14211e-29	29.3972	9.64374e-29
ENSG00000029639.11	TFB1M	571.343	0.858962	0.0965323	8.89818	5.67702e-19	5.51481e-18	18.2459	6.5319e-18
ENSG00000029725.17	RABEP1	1101.33	-0.329278	0.0997843	-3.2999	0.000967202	0.00207581	3.01448	0.00245864
ENSG00000029993.15	HMGB3	2717.8	0.772316	0.11935	6.47102	9.73408e-11	4.85747e-10	10.0117	5.75332e-10
ENSG00000030066.13	NUP160	2213.07	0.496069	0.0799053	6.2082	5.35938e-10	2.51058e-09	9.27089	2.9736e-09
ENSG00000030110.13	BAK1	2259.84	-0.629518	0.129259	-4.87022	1.11475e-06	3.64032e-06	5.95282	4.31169e-06
ENSG00000030304.14	MUSK	58.6735	-4.9995	0.321016	-15.574	1.09322e-54	8.58344e-53	53.9613	1.01665e-52
ENSG00000030419.16	IKZF2	189.937	-0.34933	0.221068	-1.58019	0.114063	0.156642	0.942855	0.184871
ENSG00000030582.18	GRN	21652.1	-0.565029	0.145118	-3.89357	9.87795e-05	0.000246803	4.00533	0.00029232
ENSG00000031003.10	FAM13B	807.579	-1.04225	0.109004	-9.5616	1.15945e-21	1.3746e-20	20.9357	1.62811e-20
ENSG00000031081.11	ARHGAP31	679.115	-1.35156	0.14338	-9.42637	4.24516e-21	4.82267e-20	20.3721	5.7121e-20
ENSG00000031691.7	CENPQ	272.205	0.920526	0.151287	6.08462	1.16767e-09	5.3029e-09	8.93268	6.2809e-09
ENSG00000031698.13	SARS1	6698.6	0.206237	0.0899461	2.2929	0.0218537	0.0360006	1.66047	0.0426254
ENSG00000031823.14	RANBP3	2614.96	0.120417	0.0720318	1.67172	0.0945794	0.13289	1.0242	0.156993
ENSG00000032219.19	ARID4A	842.573	-0.338384	0.102831	-3.29069	0.000999424	0.00214038	3.00025	0.00253512
ENSG00000032389.13	EIPR1	1410.38	0.734848	0.0858969	8.555	1.17873e-17	1.04532e-16	16.9286	1.2381e-16
ENSG00000032444.17	PNPLA6	3360.34	-0.192745	0.144933	-1.32989	0.183555	0.237118	0.736234	0.278995
ENSG00000032742.18	IFT88	656.959	0.446579	0.111228	4.01499	5.94476e-05	0.00015404	4.22587	0.000182449
ENSG00000033011.13	ALG1	1093.83	0.426591	0.090685	4.7041	2.54993e-06	7.9735e-06	5.59347	9.44404e-06
ENSG00000033030.15	ZCCHC8	1035.82	0.128112	0.0574458	2.23014	0.0257384	0.0417107	1.58942	0.0493844
ENSG00000033050.9	ABCF2	809.136	0.616482	0.0890451	6.92325	4.41394e-12	2.4857e-11	11.3552	2.94413e-11
ENSG00000033100.16	CHPF2	2498.35	0.0732783	0.0956897	0.76579	0.443801	0.505593	0.352812	0.581038
ENSG00000033122.21	LRRC7	31.5751	-1.54757	0.162289	-9.53591	1.48571e-21	1.74941e-20	20.8281	2.07205e-20
ENSG00000033170.17	FUT8	1822.31	1.113	0.135997	8.18395	2.74683e-16	2.19332e-15	15.5612	2.59783e-15
ENSG00000033178.13	UBA6	1874.21	0.734965	0.111625	6.58423	4.57235e-11	2.35641e-10	10.3399	2.79099e-10
ENSG00000033327.13	GAB2	1571.37	-0.483371	0.116842	-4.13697	3.5193e-05	9.41389e-05	4.45354	0.000111501
ENSG00000033627.17	ATP6V0A1	3002.02	-0.461552	0.077838	-5.92965	3.03582e-09	1.32452e-08	8.51772	1.5688e-08
ENSG00000033800.14	PIAS1	1266.5	-0.283353	0.0886865	-3.19499	0.00139833	0.00292189	2.85439	0.00346077
ENSG00000033867.16	SLC4A7	817.377	0.279445	0.168932	1.65419	0.0980899	0.137164	1.00838	0.161997
ENSG00000034053.14	APBA2	99.1174	-0.291564	0.170249	-1.71257	0.0867908	0.12321	1.06153	0.145603
ENSG00000034152.19	MAP2K3	3440.6	0.0555023	0.112717	0.492404	0.622433	0.674452	0.205907	0.750087
ENSG00000034239.11	EFCAB1	6.27503	-2.24182	0.268181	-8.35935	6.30651e-17	5.28852e-16	16.2002	6.26387e-16
ENSG00000034510.6	TMSB10	56259.8	0.596702	0.107278	5.56222	2.66366e-08	1.0484e-07	7.57452	1.24175e-07
ENSG00000034533.12	ASTE1	339.913	-0.490271	0.08966	-5.46811	4.5485e-08	1.74551e-07	7.34213	2.06743e-07
ENSG00000034677.13	RNF19A	1654.14	-0.498278	0.0946027	-5.26706	1.38626e-07	5.01984e-07	6.85816	5.94563e-07
ENSG00000034693.15	PEX3	414.535	0.403539	0.100362	4.02082	5.79957e-05	0.000150533	4.2366	0.000178296
ENSG00000034713.8	GABARAPL2	2582.86	-0.491384	0.0793135	-6.19546	5.81166e-10	2.71377e-09	9.2357	3.21427e-09
ENSG00000034971.17	MYOC	86.8585	-7.51652	0.391249	-19.2116	2.95881e-82	8.1646e-80	81.5289	9.67038e-80
ENSG00000035115.22	SH3YL1	3315.59	0.486479	0.13326	3.65059	0.000261641	0.000615246	3.58229	0.000728714
ENSG00000035141.8	FAM136A	2296.76	0.695007	0.0641204	10.8391	2.24688e-27	3.82996e-26	26.6484	4.53631e-26
ENSG00000035403.18	VCL	8823.8	-1.20769	0.147079	-8.21119	2.19006e-16	1.76577e-15	15.6595	2.09143e-15
ENSG00000035499.13	DEPDC1B	591.941	1.4621	0.130072	11.2407	2.57315e-29	4.97449e-28	28.5895	5.89192e-28
ENSG00000035664.11	DAPK2	1210.45	-0.480249	0.179658	-2.67313	0.00751473	0.0136749	2.12409	0.0161962
ENSG00000035681.9	NSMAF	1644.64	0.396534	0.0827014	4.79476	1.62866e-06	5.20822e-06	5.78817	6.16876e-06
ENSG00000035687.10	ADSS2	2149.9	0.256065	0.0799828	3.2015	0.00136712	0.00286139	2.86419	0.00338911
ENSG00000035720.8	STAP1	38.4272	-3.23533	0.279063	-11.5935	4.44337e-31	9.54872e-30	30.3523	1.13098e-29
ENSG00000035862.12	TIMP2	5453.58	-1.55878	0.159576	-9.76828	1.54048e-22	1.94115e-21	21.8123	2.29915e-21
ENSG00000035928.16	RFC1	1896.72	0.28579	0.0780617	3.66107	0.000251161	0.000592579	3.60005	0.000701867
ENSG00000036054.13	TBC1D23	1404.24	-0.330792	0.0900514	-3.67337	0.000239373	0.000566416	3.62092	0.000670879
ENSG00000036257.13	CUL3	2460.66	-0.187193	0.0680542	-2.75065	0.00594764	0.0110314	2.22566	0.0130653
ENSG00000036448.10	MYOM2	93.4115	-0.929463	0.222913	-4.16963	3.05097e-05	8.2357e-05	4.51556	9.75459e-05
ENSG00000036473.8	OTC	195.656	-0.328846	0.406192	-0.809582	0.418181	0.481083	0.378636	0.55479
ENSG00000036530.9	CYP46A1	8.44055	-1.38885	0.222013	-6.25572	3.95688e-10	1.87341e-09	9.40265	2.21891e-09
ENSG00000036549.13	ZZZ3	1430.46	0.522814	0.0902816	5.79092	7.00024e-09	2.9332e-08	8.15489	3.47416e-08
ENSG00000036565.15	SLC18A1	160.824	0.941477	0.412731	2.28109	0.0225429	0.0370149	1.64699	0.0438264
ENSG00000036672.16	USP2	624.134	-4.85249	0.229139	-21.1771	1.5536e-99	8.33253e-97	98.8087	9.86927e-97
ENSG00000036828.17	CASR	9.54057	-4.46497	0.282448	-15.8081	2.73525e-56	2.34063e-54	55.563	2.77231e-54
ENSG00000037042.9	TUBG2	296.045	-0.0879894	0.154976	-0.567761	0.570197	0.625576	0.243975	0.704476
ENSG00000037241.7	RPL26L1	647.24	0.68072	0.105509	6.45178	1.10544e-10	5.48756e-10	9.95647	6.49962e-10
ENSG00000037280.16	FLT4	256.403	-1.04193	0.151368	-6.88344	5.84236e-12	3.2564e-11	11.2334	3.85697e-11
ENSG00000037474.15	NSUN2	3094.54	0.618052	0.0547365	11.2914	1.44701e-29	2.84618e-28	28.8395	3.37109e-28
ENSG00000037637.11	FBXO42	1068.2	-0.0930678	0.0509828	-1.82548	0.0679292	0.0992756	1.16794	0.117414
ENSG00000037749.12	MFAP3	570.346	-0.514098	0.115979	-4.43268	9.30703e-06	2.71123e-05	5.03119	3.21125e-05
ENSG00000037757.14	MRI1	397.676	0.695488	0.106157	6.55151	5.69581e-11	2.90941e-10	10.2444	3.44598e-10
ENSG00000037897.17	METTL1	621.867	1.4625	0.108157	13.5221	1.15835e-41	4.51486e-40	40.9362	5.34752e-40
ENSG00000037965.6	HOXC8	16.4651	1.98998	0.420443	4.73306	2.2116e-06	6.97745e-06	5.65529	8.26429e-06
ENSG00000038002.9	AGA	669.472	-0.283911	0.120969	-2.34698	0.0189262	0.0316129	1.72294	0.0374317
ENSG00000038210.14	PI4K2B	1865.28	0.418015	0.102075	4.09518	4.21849e-05	0.000111641	4.37484	0.00013223
ENSG00000038219.13	BOD1L1	1727.8	-0.157317	0.115234	-1.3652	0.172189	0.224262	0.763994	0.264087
ENSG00000038274.17	MAT2B	3786.72	-0.498546	0.0902309	-5.52523	3.2906e-08	1.28348e-07	7.48272	1.52019e-07
ENSG00000038295.8	TLL1	55.8765	-3.89128	0.237115	-16.4109	1.59728e-60	1.71336e-58	59.7966	2.02935e-58
ENSG00000038358.15	EDC4	1857.61	-0.140919	0.0972056	-1.4497	0.147142	0.195668	0.832264	0.230651
ENSG00000038382.20	TRIO	3748.87	-0.0218028	0.110566	-0.197192	0.843677	0.870138	0.0738238	0.898266
ENSG00000038427.16	VCAN	1805.42	0.37499	0.209031	1.79394	0.072822	0.105532	1.13774	0.124795
ENSG00000038532.16	CLEC16A	1537.23	-0.247215	0.082702	-2.98922	0.00279688	0.00553129	2.55333	0.00655142
ENSG00000038945.15	MSR1	522.456	-0.183944	0.288551	-0.637476	0.523815	0.582339	0.280822	0.661152
ENSG00000039068.19	CDH1	25395.2	-0.507105	0.115271	-4.39926	1.08623e-05	3.13354e-05	4.96408	3.71145e-05
ENSG00000039123.16	MTREX	2442.82	0.242505	0.0819482	2.95925	0.00308392	0.00605588	2.5109	0.00717275
ENSG00000039139.9	DNAH5	75.4297	3.00488	0.274768	10.936	7.75174e-28	1.37232e-26	27.1106	1.62541e-26
ENSG00000039319.17	ZFYVE16	952.349	-0.18215	0.130985	-1.39062	0.164342	0.215405	0.784251	0.253742
ENSG00000039523.20	RIPOR1	1176.82	0.143279	0.134632	1.06423	0.287226	0.348799	0.541776	0.407616
ENSG00000039537.14	C6	24.628	-2.3849	0.313228	-7.61394	2.65871e-14	1.81278e-13	13.5753	2.1471e-13
ENSG00000039560.14	RAI14	1041.72	-0.284947	0.16092	-1.77074	0.0766033	0.11034	1.11575	0.130453
ENSG00000039600.11	SOX30	72.0649	-0.083583	0.228935	-0.365095	0.71504	0.757701	0.145669	0.820184
ENSG00000039650.12	PNKP	1470.6	0.723074	0.103927	6.95752	3.46315e-12	1.96861e-11	11.4605	2.33167e-11
ENSG00000039987.7	BEST2	583.479	-4.52246	0.40974	-11.0374	2.52259e-28	4.58528e-27	27.5982	5.43093e-27
ENSG00000040199.18	PHLPP2	2040.41	-2.63831	0.157794	-16.72	9.37949e-63	1.11616e-60	62.0278	1.32201e-60
ENSG00000040275.17	SPDL1	535.874	1.20784	0.109536	11.0269	2.83616e-28	5.14291e-27	27.5473	6.0914e-27
ENSG00000040341.18	STAU2	1245.96	0.0312362	0.105414	0.296318	0.766987	0.803468	0.115212	0.854135
ENSG00000040487.13	SLC66A1	565.972	0.236486	0.112547	2.10122	0.0356217	0.055815	1.44829	0.0660681
ENSG00000040531.16	CTNS	507.472	-0.249287	0.0836774	-2.97914	0.00289056	0.00570502	2.53902	0.00675719
ENSG00000040608.14	RTN4R	308.711	1.69799	0.207683	8.17588	2.93726e-16	2.34144e-15	15.5321	2.77327e-15
ENSG00000040633.13	PHF23	1497.69	-0.236327	0.086743	-2.72445	0.00644083	0.0118714	2.19106	0.0140601
ENSG00000040731.10	CDH10	5.37795	-4.92956	0.32189	-15.3144	6.12486e-53	4.43412e-51	52.2129	5.25189e-51
ENSG00000040933.16	INPP4A	910.191	-0.550403	0.0896465	-6.1397	8.2679e-10	3.8098e-09	9.0826	4.51243e-09
ENSG00000041353.10	RAB27B	790.967	0.130969	0.257805	0.508016	0.611442	0.664281	0.213645	0.740823
ENSG00000041357.16	PSMA4	5233.79	0.227896	0.0921011	2.47441	0.0133455	0.0230642	1.87467	0.0273129
ENSG00000041515.16	MYO16	14.2332	0.0123466	0.307474	0.040155	0.96797	0.974238	0.0141383	0.978667
ENSG00000041802.11	LSG1	1854.36	0.583457	0.0567582	10.2797	8.70053e-25	1.26698e-23	24.0605	1.50065e-23
ENSG00000041880.14	PARP3	1096.72	-0.0624728	0.144711	-0.431708	0.665954	0.713669	0.176556	0.784346
ENSG00000041982.16	TNC	3928.6	-1.51457	0.292895	-5.17103	2.32812e-07	8.2324e-07	6.633	9.75068e-07
ENSG00000041988.15	THAP3	428.96	0.0974645	0.0934365	1.04311	0.296898	0.358905	0.527393	0.419044
ENSG00000042062.13	RIPOR3	97.7287	-1.21219	0.18628	-6.50732	7.65051e-11	3.86433e-10	10.1163	4.57701e-10
ENSG00000042088.14	TDP1	813.168	0.763314	0.074811	10.2032	1.91788e-24	2.7456e-23	23.7172	3.25196e-23
ENSG00000042286.15	AIFM2	1723.29	-0.102644	0.112824	-0.909772	0.362943	0.426018	0.440162	0.494272
ENSG00000042304.12	C2orf83	0.598047	1.8708	0.739774	2.52887	0.0114429	0.0200555	1.94146	0.023751
ENSG00000042317.17	SPATA7	241.784	0.33365	0.0995133	3.35282	0.00079993	0.00174174	3.09695	0.00206297
ENSG00000042429.12	MED17	192.211	0.656845	0.101705	6.45834	1.05854e-10	5.26851e-10	9.97529	6.24017e-10
ENSG00000042445.14	RETSAT	8505.15	-1.76192	0.116019	-15.1864	4.35198e-52	3.04638e-50	51.3613	3.60822e-50
ENSG00000042493.16	CAPG	5446.84	0.532296	0.14953	3.5598	0.000371138	0.000854006	3.43046	0.00101151
ENSG00000042753.12	AP2S1	3502.88	0.378612	0.109446	3.45935	0.000541488	0.00121151	3.26641	0.00143494
ENSG00000042781.14	USH2A	10.4372	1.33657	0.233507	5.72393	1.04089e-08	4.2823e-08	7.9826	5.07207e-08
ENSG00000042813.8	ZPBP	0.258748	0.847214	0.717704	1.18045	0.237821	NA	0.623749	0.347472
ENSG00000042832.12	TG	253.576	4.02143	0.312378	12.8736	6.33796e-38	1.96379e-36	37.1981	2.32596e-36
ENSG00000042980.13	ADAM28	464.735	-1.44644	0.223378	-6.4753	9.4622e-11	4.72738e-10	10.024	5.59924e-10
ENSG00000043039.7	BARX2	598.033	-1.43106	0.303691	-4.71223	2.45025e-06	7.68327e-06	5.61079	9.10028e-06
ENSG00000043093.15	DCUN1D1	1244.98	-0.108937	0.105515	-1.03243	0.301871	0.363855	0.520178	0.424735
ENSG00000043143.20	JADE2	1870.63	-0.0453831	0.110734	-0.409838	0.681925	0.728243	0.166264	0.796666
ENSG00000043355.12	ZIC2	287.489	6.66581	0.402999	16.5405	1.87465e-61	2.1058e-59	60.7271	2.49417e-59
ENSG00000043462.13	LCP2	670.799	-0.692566	0.214768	-3.22471	0.00126101	0.00265725	2.89928	0.00314732
ENSG00000043514.17	TRIT1	840.038	0.898965	0.0828054	10.8564	1.86028e-27	3.19385e-26	26.7304	3.78288e-26
ENSG00000043591.6	ADRB1	65.0653	-0.94481	0.25939	-3.64243	0.000270078	0.000633558	3.56851	0.000750404
ENSG00000044012.4	GUCA2B	1774.33	-8.37503	0.399057	-20.9871	8.60932e-98	4.2577e-95	97.065	5.04294e-95
ENSG00000044090.10	CUL7	1179.47	0.59842	0.112997	5.29589	1.1844e-07	4.32755e-07	6.9265	5.12567e-07
ENSG00000044115.21	CTNNA1	19523.8	-0.429802	0.0825187	-5.20854	1.90333e-07	6.78769e-07	6.72048	8.03953e-07
ENSG00000044446.12	PHKA2	923.782	0.0836366	0.125968	0.663951	0.506722	0.566179	0.295231	0.644792
ENSG00000044459.15	CNTLN	230.42	0.072802	0.215691	0.337529	0.735718	0.776028	0.133288	0.834187
ENSG00000044524.11	EPHA3	138.278	-2.12847	0.210392	-10.1167	4.66045e-24	6.50312e-23	23.3316	7.70247e-23
ENSG00000044574.8	HSPA5	28197.7	0.455973	0.105247	4.3324	1.47495e-05	4.18183e-05	4.83122	4.95307e-05
ENSG00000046604.13	DSG2	18739	-0.320312	0.115535	-2.77242	0.00556405	0.0103832	2.25461	0.0122981
ENSG00000046647.13	GEMIN8	622.989	0.639818	0.100741	6.35115	2.13708e-10	1.03616e-09	9.67018	1.22726e-09
ENSG00000046651.15	OFD1	1399.2	0.488686	0.115923	4.21559	2.49121e-05	6.82091e-05	4.60359	8.07887e-05
ENSG00000046653.15	GPM6B	304.048	-2.96359	0.241949	-12.2488	1.70444e-34	4.4793e-33	33.7684	5.3054e-33
ENSG00000046774.10	MAGEC2	0.778197	2.05456	1.13774	1.80584	0.0709441	0.103156	1.14908	0.121999
ENSG00000046889.19	PREX2	140.696	-2.0203	0.192632	-10.4879	9.81957e-26	1.51634e-24	25.0079	1.79599e-24
ENSG00000047056.16	WDR37	875.38	-0.601671	0.0656624	-9.16309	5.04305e-20	5.30642e-19	19.2973	6.28507e-19
ENSG00000047188.16	YTHDC2	1222.97	-0.131063	0.0991522	-1.32183	0.186223	0.240012	0.729966	0.282356
ENSG00000047230.15	CTPS2	1424.28	0.668828	0.091235	7.33083	2.28726e-13	1.44491e-12	12.6407	1.71139e-12
ENSG00000047249.18	ATP6V1H	1817.38	0.194318	0.0824901	2.35565	0.0184904	0.0309555	1.73305	0.0366533
ENSG00000047315.17	POLR2B	3743.09	0.209914	0.0686278	3.05873	0.00222277	0.00447303	2.65311	0.00529798
ENSG00000047346.12	FAM214A	803.733	-1.26294	0.121371	-10.4056	2.33761e-25	3.53378e-24	24.6312	4.18551e-24
ENSG00000047365.12	ARAP2	812.186	0.163108	0.157771	1.03382	0.301218	0.363205	0.521119	0.423988
ENSG00000047410.14	TPR	4357.63	0.529409	0.0863841	6.12855	8.86822e-10	4.07311e-09	9.05216	4.82431e-09
ENSG00000047457.14	CP	266.75	-2.15741	0.383868	-5.6202	1.90732e-08	7.63391e-08	7.71958	9.04181e-08
ENSG00000047578.13	KATNIP	1080.8	-0.225694	0.0858576	-2.62871	0.008571	0.0154282	2.06697	0.0182727
ENSG00000047579.20	DTNBP1	907.797	0.082774	0.0757444	1.09281	0.274479	0.335403	0.561491	0.392387
ENSG00000047597.7	XK	1728.35	-0.914645	0.130503	-7.00863	2.4066e-12	1.38832e-11	11.6186	1.64437e-11
ENSG00000047617.15	ANO2	28.2156	-0.76477	0.213969	-3.57421	0.000351281	0.000811501	3.45435	0.000961164
ENSG00000047621.12	C12orf4	607.678	-0.0333188	0.11578	-0.287777	0.773517	0.809144	0.11153	0.858414
ENSG00000047634.15	SCML1	1037.67	1.65747	0.161244	10.2793	8.7397e-25	1.27171e-23	24.0585	1.50625e-23
ENSG00000047644.19	WWC3	1378.75	0.258487	0.122238	2.11462	0.0344619	0.0541859	1.46266	0.0641448
ENSG00000047648.23	ARHGAP6	304.513	-1.0969	0.278142	-3.94367	8.02447e-05	0.000203565	4.09558	0.000241108
ENSG00000047662.5	FAM184B	30.529	-0.699158	0.248839	-2.80968	0.00495907	0.00934905	2.3046	0.0110733
ENSG00000047849.21	MAP4	10034.1	-0.264317	0.0966173	-2.73571	0.00622465	0.0115021	2.20589	0.0136227
ENSG00000047932.14	GOPC	1587.95	-0.149313	0.0908045	-1.64434	0.100107	0.139656	0.999537	0.164917
ENSG00000047936.11	ROS1	28.19	-2.13537	0.380178	-5.61677	1.94555e-08	7.78058e-08	7.71096	9.21553e-08
ENSG00000048028.11	USP28	981.09	0.141932	0.0864802	1.64121	0.100755	0.140406	0.996735	0.165797
ENSG00000048052.22	HDAC9	283.021	-2.34276	0.238092	-9.83972	7.59215e-23	9.7705e-22	22.1196	1.15724e-21
ENSG00000048140.18	TSPAN17	2216.6	0.0126578	0.0824581	0.153506	0.878	0.899931	0.0565057	0.920661
ENSG00000048162.21	NOP16	1017.57	1.42105	0.109694	12.9546	2.21221e-38	7.03179e-37	37.6552	8.32865e-37
ENSG00000048342.17	CC2D2A	350.943	-0.97465	0.222634	-4.37781	1.19879e-05	3.44009e-05	4.92126	4.07454e-05
ENSG00000048392.12	RRM2B	1232.58	-0.147966	0.124157	-1.19176	0.233354	0.291387	0.631984	0.341798
ENSG00000048405.10	ZNF800	1086.7	0.280222	0.104701	2.6764	0.00744187	0.0135533	2.12832	0.0160522
ENSG00000048462.11	TNFRSF17	206.983	-4.42137	0.334932	-13.2008	8.6804e-40	2.99682e-38	39.0615	3.54952e-38
ENSG00000048471.14	SNX29	659.694	-0.86065	0.113401	-7.58946	3.21231e-14	2.17621e-13	13.4932	2.57756e-13
ENSG00000048540.15	LMO3	435.262	-4.82942	0.319649	-15.1085	1.42342e-51	9.62767e-50	50.8467	1.14033e-49
ENSG00000048544.6	MRPS10	1793.35	0.368874	0.0922914	3.99685	6.41921e-05	0.000165567	4.19252	0.000196102
ENSG00000048545.16	GUCA1A	0.315159	0.883798	0.740489	1.19353	0.232661	0.290626	0.633277	0.340926
ENSG00000048649.13	RSF1	1708.18	-0.0253571	0.0989834	-0.256175	0.797815	0.830621	0.0980976	0.872992
ENSG00000048707.15	VPS13D	2841.36	-0.720197	0.117691	-6.11938	9.39379e-10	4.30205e-09	9.02716	5.09547e-09
ENSG00000048740.18	CELF2	2019.15	-0.479252	0.181266	-2.64391	0.00819543	0.0148067	2.08643	0.0175367
ENSG00000048828.17	FAM120A	12254	-0.176056	0.0641821	-2.74306	0.0060869	0.0112683	2.2156	0.0133459
ENSG00000048991.16	R3HDM1	1536.71	0.822388	0.0849298	9.68315	3.55593e-22	4.37512e-21	21.449	5.18201e-21
ENSG00000049089.15	COL9A2	813.418	1.54869	0.248338	6.23621	4.48295e-10	2.11459e-09	9.34844	2.50458e-09
ENSG00000049130.16	KITLG	1540.56	-1.07936	0.15972	-6.75788	1.4003e-11	7.54754e-11	10.8538	8.93952e-11
ENSG00000049167.15	ERCC8	410.304	0.416831	0.11222	3.71441	0.000203675	0.000486938	3.69106	0.000576742
ENSG00000049192.15	ADAMTS6	65.1424	1.87744	0.243062	7.72411	1.12635e-14	7.90188e-14	13.9483	9.3592e-14
ENSG00000049239.13	H6PD	3875.6	-0.324899	0.102156	-3.18041	0.00147065	0.00306139	2.83249	0.00362599
ENSG00000049245.13	VAMP3	4558.18	-0.288401	0.0771854	-3.73647	0.00018662	0.000448303	3.72904	0.000530982
ENSG00000049246.14	PER3	542.64	-1.42035	0.213717	-6.64593	3.01299e-11	1.57841e-10	10.521	1.86951e-10
ENSG00000049247.14	UTS2	42.5231	1.84624	0.373452	4.9437	7.66523e-07	2.55195e-06	6.11547	3.0226e-06
ENSG00000049249.9	TNFRSF9	88.2505	0.482295	0.237724	2.0288	0.0424787	0.0653361	1.37183	0.0773296
ENSG00000049283.18	EPN3	1021.19	-0.242249	0.176188	-1.37495	0.169148	0.220875	0.771732	0.260166
ENSG00000049323.16	LTBP1	1872.93	-0.293936	0.201225	-1.46074	0.144088	0.19213	0.841373	0.226517
ENSG00000049449.10	RCN1	2149.97	1.46498	0.110317	13.2797	3.03656e-40	1.07765e-38	39.5176	1.2764e-38
ENSG00000049540.18	ELN	1052.17	-0.485437	0.234986	-2.06581	0.038846	0.0603275	1.41065	0.0714099
ENSG00000049541.11	RFC2	1355.02	0.842448	0.0920395	9.15311	5.53161e-20	5.80285e-19	19.2571	6.87306e-19
ENSG00000049618.24	ARID1B	3269.21	0.0630532	0.0836284	0.753968	0.450868	0.512601	0.34595	0.588514
ENSG00000049656.14	CLPTM1L	5614.72	0.105364	0.0813625	1.295	0.19532	0.25022	0.709252	0.29421
ENSG00000049759.19	NEDD4L	3582.18	-1.26643	0.102281	-12.3818	3.27923e-35	8.92589e-34	34.4842	1.05721e-33
ENSG00000049768.16	FOXP3	82.0811	0.765619	0.194466	3.93703	8.24958e-05	0.000208886	4.08357	0.000247411
ENSG00000049769.14	PPP1R3F	75.7462	-0.14115	0.1994	-0.707872	0.479025	0.539522	0.319642	0.617193
ENSG00000049860.14	HEXB	6325.8	0.212857	0.0843214	2.52436	0.011591	0.0202908	1.93588	0.0240297
ENSG00000049883.15	PTCD2	401.499	0.719276	0.0831135	8.65414	4.9665e-18	4.5191e-17	17.3039	5.35254e-17
ENSG00000050030.16	NEXMIF	40.7714	-5.54667	0.301787	-18.3794	1.92143e-75	4.18104e-73	74.7164	4.95213e-73
ENSG00000050130.18	JKAMP	1255	-0.160202	0.0857059	-1.86921	0.0615941	0.0909533	1.21046	0.107594
ENSG00000050165.18	DKK3	1562.42	-0.555642	0.152025	-3.65494	0.000257246	0.000605472	3.58965	0.000717138
ENSG00000050327.15	ARHGEF5	1135.46	-0.396643	0.12384	-3.20287	0.00136064	0.00284876	2.86626	0.00337415
ENSG00000050344.9	NFE2L3	2464.06	2.70205	0.140469	19.2359	1.85329e-82	5.15135e-80	81.7321	6.1014e-80
ENSG00000050393.11	MCUR1	1913.08	0.138727	0.0820208	1.69136	0.0907677	0.128216	1.04207	0.151486
ENSG00000050405.13	LIMA1	10637.7	-1.20549	0.142405	-8.46522	2.55665e-17	2.20715e-16	16.5923	2.61421e-16
ENSG00000050426.16	LETMD1	2562.21	0.519016	0.0751808	6.90357	5.07103e-12	2.84145e-11	11.2949	3.36549e-11
ENSG00000050438.17	SLC4A8	143.138	1.44712	0.212518	6.80939	9.80162e-12	5.34506e-11	11.0087	6.33084e-11
ENSG00000050555.19	LAMC3	165.289	-1.94432	0.213336	-9.11391	7.94685e-20	8.25467e-19	19.0998	9.77705e-19
ENSG00000050628.20	PTGER3	150.077	-2.30373	0.254769	-9.04242	1.53242e-19	1.5582e-18	18.8146	1.84557e-18
ENSG00000050730.16	TNIP3	47.3263	-0.0228704	0.2934	-0.0779496	0.937868	0.949614	0.0278582	0.958751
ENSG00000050748.18	MAPK9	2165.23	-0.0524708	0.0557557	-0.941083	0.346662	0.409394	0.460093	0.475735
ENSG00000050767.17	COL23A1	47.2107	-2.00482	0.193157	-10.3792	3.08306e-25	4.62398e-24	24.511	5.47677e-24
ENSG00000050820.17	BCAR1	4751.1	-0.427663	0.124653	-3.43082	0.00060177	0.00133641	3.22057	0.00158288
ENSG00000051009.11	FHIP1B	3019.23	-0.32714	0.0883058	-3.70462	0.000211704	0.000504897	3.67427	0.000598014
ENSG00000051108.15	HERPUD1	5232.98	-1.03263	0.0916984	-11.2611	2.04109e-29	3.98179e-28	28.6901	4.71615e-28
ENSG00000051128.19	HOMER3	167.739	0.41398	0.18882	2.19246	0.0283462	0.0454704	1.54751	0.0538269
ENSG00000051180.17	RAD51	646.382	0.799693	0.125262	6.38418	1.72314e-10	8.41354e-10	9.76368	9.96523e-10
ENSG00000051341.14	POLQ	479.109	1.69273	0.14673	11.5364	8.65089e-31	1.81602e-29	30.0629	2.15094e-29
ENSG00000051382.9	PIK3CB	2184.38	-0.284721	0.0856651	-3.32365	0.000888486	0.00191909	3.05135	0.00227302
ENSG00000051523.11	CYBA	8817.36	0.174817	0.167181	1.04568	0.295709	0.357763	0.529136	0.417772
ENSG00000051596.10	THOC3	573.334	1.09388	0.0988303	11.0683	1.78773e-28	3.27608e-27	27.7477	3.88028e-27
ENSG00000051620.11	HEBP2	3548.56	0.255288	0.0945093	2.70119	0.00690919	0.0126595	2.16057	0.0149935
ENSG00000051825.15	MPHOSPH9	585.51	0.703524	0.13467	5.22405	1.75056e-07	6.26397e-07	6.75682	7.41922e-07
ENSG00000052126.14	PLEKHA5	1307.82	0.199831	0.0984956	2.02884	0.042475	0.065333	1.37187	0.077326
ENSG00000052344.16	PRSS8	10278.2	-1.02504	0.163973	-6.25124	4.07219e-10	1.9268e-09	9.39017	2.28215e-09
ENSG00000052723.12	SIKE1	1304.85	0.0330974	0.0895672	0.369526	0.711736	0.754808	0.147681	0.818146
ENSG00000052749.14	RRP12	2099.38	1.50425	0.0999031	15.0571	3.10053e-51	2.07137e-49	50.5086	2.45339e-49
ENSG00000052795.13	FNIP2	2269.25	-0.983639	0.126915	-7.75038	9.16161e-15	6.47622e-14	14.038	7.67061e-14
ENSG00000052802.13	MSMO1	3401.8	0.602136	0.157677	3.81879	0.000134108	0.000328985	3.87255	0.000389659
ENSG00000052841.15	TTC17	2832.67	0.365041	0.078996	4.621	3.81894e-06	1.16836e-05	5.41806	1.38383e-05
ENSG00000052850.8	ALX4	2.42211	0.324207	0.397461	0.815696	0.414674	0.477597	0.382293	0.5509
ENSG00000053108.17	FSTL4	25.0461	0.466365	0.353519	1.31921	0.1871	0.240954	0.727927	0.283465
ENSG00000053254.16	FOXN3	2125.09	-1.44348	0.118996	-12.1305	7.28436e-34	1.84311e-32	33.1376	2.18303e-32
ENSG00000053328.8	METTL24	40.7062	-5.00029	0.29899	-16.7239	8.77319e-63	1.04728e-60	62.0568	1.24043e-60
ENSG00000053371.12	AKR7A2	2434.79	-0.242195	0.118603	-2.04206	0.0411456	0.0634908	1.38568	0.0751454
ENSG00000053372.5	MRTO4	2328.83	1.19136	0.0999086	11.9245	8.81763e-33	2.10254e-31	32.0546	2.4903e-31
ENSG00000053438.11	NNAT	159.732	-2.77119	0.306698	-9.03556	1.63165e-19	1.65581e-18	18.7874	1.96119e-18
ENSG00000053501.13	USE1	771.903	0.281338	0.114971	2.44705	0.0144032	0.0246971	1.84154	0.0292466
ENSG00000053524.12	MCF2L2	36.7824	-1.07106	0.134243	-7.97849	1.48132e-15	1.1148e-14	14.8294	1.3204e-14
ENSG00000053702.15	NRIP2	177.343	-0.53031	0.152625	-3.47459	0.000511639	0.00115074	3.29104	0.00136297
ENSG00000053747.17	LAMA3	4343.68	-0.578972	0.226448	-2.55675	0.0105656	0.0186534	1.97611	0.0220916
ENSG00000053770.12	AP5M1	2309.31	-0.617535	0.112539	-5.48729	4.08143e-08	1.57468e-07	7.38919	1.86509e-07
ENSG00000053900.11	ANAPC4	944.107	0.321324	0.074357	4.32137	1.55061e-05	4.38297e-05	4.8095	5.19131e-05
ENSG00000053918.18	KCNQ1	5046.21	1.19443	0.181117	6.59479	4.25872e-11	2.20253e-10	10.3707	2.60874e-10
ENSG00000054116.12	TRAPPC3	1976.95	-0.0720374	0.0721903	-0.997883	0.318336	0.380688	0.497114	0.443693
ENSG00000054118.15	THRAP3	5608.12	0.0813506	0.0617764	1.31686	0.187887	0.241853	0.726103	0.284505
ENSG00000054148.18	PHPT1	2495.17	0.352272	0.138337	2.54647	0.0108818	0.0191585	1.9633	0.0226897
ENSG00000054179.12	ENTPD2	1520.06	1.09502	0.200019	5.47456	4.38601e-08	1.68604e-07	7.35793	1.99699e-07
ENSG00000054219.11	LY75	1244.09	0.502235	0.161063	3.11825	0.00181927	0.00372021	2.7401	0.00440631
ENSG00000054267.22	ARID4B	1320.15	0.135454	0.103451	1.30936	0.190414	0.244676	0.720301	0.287761
ENSG00000054277.14	OPN3	161.676	-2.00901	0.170237	-11.8013	3.84411e-32	8.82391e-31	31.4152	1.04513e-30
ENSG00000054282.16	SDCCAG8	611.548	0.393315	0.0797365	4.93269	8.11058e-07	2.69386e-06	6.09095	3.19068e-06
ENSG00000054356.14	PTPRN	91.8808	-2.3515	0.297716	-7.89847	2.82347e-15	2.07643e-14	14.5492	2.45938e-14
ENSG00000054392.13	HHAT	228.071	-0.746861	0.155549	-4.80146	1.57511e-06	5.04375e-06	5.80269	5.97396e-06
ENSG00000054523.18	KIF1B	3049	-0.439745	0.112046	-3.92467	8.68471e-05	0.00021903	4.06124	0.000259425
ENSG00000054598.9	FOXC1	188.012	1.15872	0.277015	4.18289	2.87829e-05	7.79775e-05	4.54087	9.23586e-05
ENSG00000054611.14	TBC1D22A	1832.78	-0.556463	0.091819	-6.06043	1.35755e-09	6.1265e-09	8.86724	7.2564e-09
ENSG00000054654.19	SYNE2	5259.96	-0.507081	0.145312	-3.48961	0.000483734	0.00109146	3.31539	0.00129276
ENSG00000054690.14	PLEKHH1	1881.25	0.0183222	0.134395	0.136331	0.89156	0.911548	0.0498496	0.929302
ENSG00000054793.14	ATP9A	6906.26	-0.2182	0.15358	-1.42076	0.155388	0.205115	0.808583	0.241696
ENSG00000054796.13	SPO11	0.144808	1.17419	1.69446	0.692955	0.488338	NA	0.31128	0.626752
ENSG00000054803.4	CBLN4	3.53176	-0.390372	0.422011	-0.925028	0.354951	0.41799	0.449831	0.485265
ENSG00000054938.16	CHRDL2	289.453	-3.11767	0.413878	-7.53282	4.96551e-14	3.32431e-13	13.304	3.9374e-13
ENSG00000054965.11	FAM168A	1654.74	-0.471703	0.0847864	-5.56343	2.64524e-08	1.04147e-07	7.57753	1.23354e-07
ENSG00000054967.13	RELT	242.668	1.16066	0.14669	7.91233	2.52607e-15	1.86565e-14	14.5976	2.20972e-14
ENSG00000054983.17	GALC	1160.27	-0.576455	0.226591	-2.54404	0.010958	0.0192756	1.96027	0.0228285
ENSG00000055044.11	NOP58	2451.49	1.38575	0.093939	14.7516	3.00627e-49	1.81712e-47	48.522	2.15225e-47
ENSG00000055070.17	SZRD1	4491.25	-0.0547029	0.0831347	-0.658002	0.510537	0.569807	0.291973	0.648604
ENSG00000055118.16	KCNH2	773.357	-0.813609	0.274307	-2.96605	0.00301652	0.00593394	2.52049	0.00702832
ENSG00000055130.17	CUL1	2885.31	0.312357	0.0626718	4.98402	6.22772e-07	2.09924e-06	6.20567	2.4864e-06
ENSG00000055147.19	FAM114A2	569.293	-0.318133	0.0850541	-3.74036	0.000183756	0.000441896	3.73576	0.000523394
ENSG00000055163.20	CYFIP2	1629.74	-0.165212	0.155314	-1.06373	0.28745	0.348991	0.541438	0.407841
ENSG00000055208.19	TAB2	3449.8	-0.742782	0.0856982	-8.66742	4.42036e-18	4.03566e-17	17.3545	4.77995e-17
ENSG00000055211.14	GINM1	1305.21	-1.01364	0.0911771	-11.1173	1.03377e-28	1.92499e-27	27.9856	2.28002e-27
ENSG00000055332.18	EIF2AK2	2914.79	0.411173	0.116496	3.52951	0.000416326	0.000950062	3.38057	0.00112528
ENSG00000055483.19	USP36	2300.83	0.793671	0.0823287	9.64027	5.40444e-22	6.57092e-21	21.2672	7.78277e-21
ENSG00000055609.19	KMT2C	3078.24	-0.160119	0.133863	-1.19614	0.231643	0.289468	0.635181	0.339578
ENSG00000055732.13	MCOLN3	128.488	1.37923	0.284749	4.84368	1.27457e-06	4.12718e-06	5.89464	4.88835e-06
ENSG00000055813.6	CCDC85A	10.8002	-2.29361	0.291375	-7.8717	3.49864e-15	2.55569e-14	14.4561	3.02703e-14
ENSG00000055917.16	PUM2	5766.88	0.00488999	0.0729583	0.0670244	0.946562	0.956814	0.0238508	0.964591
ENSG00000055950.16	MRPL43	2034.26	0.260775	0.117454	2.22023	0.0264031	0.0426626	1.57835	0.0505093
ENSG00000055955.17	ITIH4	2.87989	0.266106	0.371576	0.716157	0.473894	0.53464	0.324318	0.611993
ENSG00000055957.11	ITIH1	2.0609	-0.898139	0.360233	-2.49322	0.0126592	0.0219838	1.89759	0.0260347
ENSG00000056050.7	HPF1	543.681	0.00225934	0.113765	0.0198598	0.984155	0.987001	0.00693639	0.98911
ENSG00000056097.16	ZFR	3567.24	0.117602	0.06889	1.7071	0.0878044	0.124482	1.05648	0.147095
ENSG00000056277.16	ZNF280C	220.416	1.47516	0.123891	11.9069	1.08898e-32	2.58369e-31	31.963	3.0602e-31
ENSG00000056291.17	NPFFR2	2.25514	-1.64108	0.29823	-5.50274	3.73923e-08	1.44911e-07	7.42722	1.71637e-07
ENSG00000056487.16	PHF21B	2.45269	-1.15214	0.384394	-2.99729	0.00272392	0.00539541	2.56481	0.00639048
ENSG00000056558.11	TRAF1	366.86	0.186609	0.119648	1.55965	0.118843	0.162304	0.925027	0.19151
ENSG00000056586.16	RC3H2	1769.29	0.145631	0.0883943	1.64752	0.0994514	0.138859	1.00239	0.163982
ENSG00000056736.10	IL17RB	837.019	0.745626	0.133263	5.59513	2.2046e-08	8.75222e-08	7.65667	1.03664e-07
ENSG00000056972.20	TRAF3IP2	2134.57	-0.737719	0.0883012	-8.35457	6.56689e-17	5.49961e-16	16.1826	6.51388e-16
ENSG00000056998.20	GYG2	578.554	0.694384	0.245692	2.82624	0.00470983	0.00892823	2.32699	0.0105748
ENSG00000057019.16	DCBLD2	894.683	0.214424	0.198937	1.07785	0.2811	0.342307	0.55114	0.400254
ENSG00000057149.16	SERPINB3	1.38691	2.93949	0.81108	3.62417	0.000289891	0.000677076	3.53777	0.000801948
ENSG00000057252.13	SOAT1	1250.52	-0.761604	0.167728	-4.54071	5.60646e-06	1.68225e-05	5.25131	1.9925e-05
ENSG00000057294.15	PKP2	6883.64	-0.627793	0.127769	-4.91351	8.94614e-07	2.95771e-06	6.04836	3.50319e-06
ENSG00000057468.7	MSH4	23.0078	2.76647	0.398084	6.94947	3.66672e-12	2.07998e-11	11.4357	2.46358e-11
ENSG00000057593.14	F7	57.1708	3.37656	0.452405	7.46357	8.4207e-14	5.53149e-13	13.0747	6.55164e-13
ENSG00000057608.17	GDI2	13986.3	0.103635	0.0691277	1.49918	0.133827	0.180076	0.873455	0.212356
ENSG00000057657.17	PRDM1	977.304	-1.08407	0.164878	-6.57497	4.86631e-11	2.50181e-10	10.3128	2.96321e-10
ENSG00000057663.16	ATG5	2143.22	-0.224683	0.0880974	-2.55039	0.0107602	0.0189664	1.96818	0.0224622
ENSG00000057704.13	TMCC3	2193.03	-2.5758	0.183885	-14.0077	1.39909e-44	6.56125e-43	43.8542	7.77133e-43
ENSG00000057757.10	PITHD1	1963.32	0.400391	0.0694253	5.76722	8.05919e-09	3.35403e-08	8.09371	3.97261e-08
ENSG00000057935.14	MTA3	1464.53	-0.0991823	0.0512823	-1.93404	0.0531076	0.0797106	1.27484	0.0943073
ENSG00000058056.9	USP13	536.322	0.627062	0.149182	4.20333	2.63014e-05	7.17037e-05	4.58002	8.49278e-05
ENSG00000058063.16	ATP11B	3140.14	-0.253898	0.106524	-2.38348	0.0171497	0.0289145	1.76574	0.034238
ENSG00000058085.15	LAMC2	6224.81	0.790953	0.159038	4.97335	6.5807e-07	2.2106e-06	6.18173	2.61829e-06
ENSG00000058091.17	CDK14	246.775	-1.29203	0.201003	-6.42792	1.29364e-10	6.38438e-10	9.88819	7.56183e-10
ENSG00000058262.10	SEC61A1	13616.1	0.352118	0.0788813	4.46389	8.04848e-06	2.36322e-05	5.09429	2.79906e-05
ENSG00000058272.19	PPP1R12A	2569.2	-0.585643	0.132798	-4.41002	1.03361e-05	2.99177e-05	4.98564	3.54354e-05
ENSG00000058335.16	RASGRF1	41.3982	0.514202	0.259535	1.98124	0.0475641	0.0722996	1.32272	0.0855551
ENSG00000058404.20	CAMK2B	23.7678	-1.65001	0.32917	-5.01263	5.3692e-07	1.82367e-06	6.27009	2.16e-06
ENSG00000058453.17	CROCC	765.263	0.748528	0.135153	5.53839	3.05266e-08	1.19459e-07	7.51532	1.4149e-07
ENSG00000058600.16	POLR3E	1606.1	0.722783	0.0834388	8.66244	4.61791e-18	4.21198e-17	17.3356	4.98878e-17
ENSG00000058668.15	ATP2B4	4607.8	-2.51628	0.215643	-11.6687	1.84242e-31	4.05311e-30	30.7346	4.80061e-30
ENSG00000058673.17	ZC3H11A	4.1288	0.692538	0.233414	2.967	0.00300722	0.00591624	2.52184	0.00700736
ENSG00000058729.11	RIOK2	866.636	0.176544	0.0918683	1.92171	0.0546429	0.0817668	1.26247	0.0967366
ENSG00000058799.15	YIPF1	1224.97	-0.409995	0.0790972	-5.18344	2.17834e-07	7.72285e-07	6.66187	9.14716e-07
ENSG00000058804.12	NDC1	2308.67	0.730319	0.0956854	7.63251	2.30235e-14	1.57856e-13	13.6378	1.86969e-13
ENSG00000058866.15	DGKG	122.02	0.194653	0.276922	0.702915	0.482109	0.542531	0.316855	0.620298
ENSG00000059122.17	FLYWCH1	1190.66	0.246577	0.116588	2.11493	0.0344359	0.0541486	1.46299	0.0641007
ENSG00000059145.19	UNKL	380.008	0.341688	0.117608	2.90532	0.00366874	0.00710139	2.43548	0.00841108
ENSG00000059377.18	TBXAS1	1039.69	0.77082	0.200411	3.84619	0.000119968	0.000296302	3.92093	0.000350948
ENSG00000059378.13	PARP12	2427.9	-0.415553	0.136664	-3.0407	0.0023603	0.00472655	2.62703	0.00559826
ENSG00000059573.9	ALDH18A1	7521.63	-0.293688	0.0955828	-3.07261	0.00212198	0.00428402	2.67326	0.00507411
ENSG00000059588.10	TARBP1	1852.77	1.35937	0.111026	12.2437	1.81586e-34	4.76554e-33	33.7409	5.64443e-33
ENSG00000059691.12	GATB	836.894	-0.0455491	0.0851784	-0.534749	0.592824	0.646655	0.227075	0.72465
ENSG00000059728.11	MXD1	4389.29	-1.97709	0.156287	-12.6504	1.11293e-36	3.26504e-35	35.9535	3.86721e-35
ENSG00000059758.8	CDK17	813.837	-0.232689	0.110731	-2.10139	0.0356064	0.055798	1.44847	0.0660479
ENSG00000059769.20	DNAJC25	388.123	-0.182138	0.0878878	-2.07239	0.0382295	0.0594826	1.4176	0.0704097
ENSG00000059804.16	SLC2A3	923.64	0.480897	0.224209	2.14486	0.0319639	0.0506612	1.49534	0.0599721
ENSG00000059915.17	PSD	749.986	-4.73674	0.27869	-16.9965	8.72054e-65	1.1451e-62	64.0595	1.35629e-62
ENSG00000060069.17	CTDP1	1548.58	-0.463296	0.123005	-3.76649	0.000165559	0.000400693	3.78105	0.000474591
ENSG00000060138.13	YBX3	5963.55	0.418435	0.0846898	4.94079	7.78063e-07	2.58788e-06	6.10899	3.06516e-06
ENSG00000060140.9	STYK1	778.045	-1.42601	0.156934	-9.08667	1.0212e-19	1.053e-18	18.9909	1.2472e-18
ENSG00000060237.18	WNK1	5223.74	0.26283	0.120653	2.1784	0.029376	0.0469542	1.53201	0.0555835
ENSG00000060303.5	RPS17P5	1.22214	1.32401	0.446787	2.96339	0.00304268	0.00598138	2.51674	0.00708451
ENSG00000060339.14	CCAR1	2749.6	0.668804	0.0871667	7.6727	1.68415e-14	1.16541e-13	13.7736	1.38034e-13
ENSG00000060491.16	OGFR	2468.54	0.478589	0.114807	4.16864	3.06419e-05	8.26961e-05	4.51368	9.79476e-05
ENSG00000060558.4	GNA15	327.971	0.862285	0.207417	4.15726	3.22085e-05	8.66846e-05	4.49203	0.000102672
ENSG00000060566.14	CREB3L3	185.77	-3.08364	0.381872	-8.07507	6.7436e-16	5.22474e-15	15.1711	6.18833e-15
ENSG00000060642.11	PIGV	826.106	-0.214684	0.0902347	-2.37918	0.0173513	0.0292285	1.76067	0.0346098
ENSG00000060656.20	PTPRU	536.819	1.61676	0.289531	5.58405	2.34975e-08	9.30227e-08	7.62898	1.10179e-07
ENSG00000060688.13	SNRNP40	1672.77	0.490142	0.0827566	5.92269	3.16722e-09	1.37869e-08	8.49932	1.63296e-08
ENSG00000060709.15	RIMBP2	178.331	0.788643	0.34757	2.26902	0.0232671	0.0380965	1.63326	0.0451051
ENSG00000060718.22	COL11A1	454.12	5.17964	0.258262	20.0557	1.79861e-89	6.34176e-87	88.7451	7.51135e-87
ENSG00000060749.16	QSER1	1271	0.499724	0.155326	3.21726	0.00129422	0.00272167	2.88799	0.00322362
ENSG00000060762.19	MPC1	2028.56	-1.08725	0.114171	-9.523	1.68255e-21	1.97143e-20	20.774	2.33502e-20
ENSG00000060971.19	ACAA1	2517.14	-0.951928	0.122874	-7.74717	9.39629e-15	6.63719e-14	14.027	7.86127e-14
ENSG00000060982.15	BCAT1	316.211	-0.558938	0.219677	-2.54437	0.0109477	0.0192593	1.96068	0.0228091
ENSG00000061273.18	HDAC7	1960	0.450743	0.0928215	4.85603	1.19765e-06	3.89234e-06	5.92167	4.6102e-06
ENSG00000061337.15	LZTS1	117.332	0.875857	0.149657	5.85244	4.84409e-09	2.0645e-08	8.31479	2.44525e-08
ENSG00000061455.11	PRDM6	96.8925	-3.28619	0.239474	-13.7226	7.44002e-43	3.09297e-41	42.1284	3.6634e-41
ENSG00000061656.10	SPAG4	197.167	0.359126	0.187768	1.91261	0.0557982	0.0833024	1.25338	0.0985497
ENSG00000061676.15	NCKAP1	7113.36	-0.0281961	0.0798311	-0.353196	0.723941	0.765599	0.140297	0.826196
ENSG00000061794.13	MRPS35	5150.14	0.67174	0.102314	6.56549	5.18619e-11	2.65837e-10	10.2852	3.14864e-10
ENSG00000061918.14	GUCY1B1	367.462	-1.51301	0.2168	-6.97885	2.97596e-12	1.70259e-11	11.5264	2.0166e-11
ENSG00000061936.10	SFSWAP	1613.87	0.573613	0.0680439	8.43005	3.45513e-17	2.95401e-16	16.4615	3.49881e-16
ENSG00000061938.20	TNK2	2081.98	0.835945	0.146884	5.69117	1.26171e-08	5.14356e-08	7.89904	6.09217e-08
ENSG00000061987.16	MON2	1448.18	-0.412557	0.111704	-3.69329	0.000221371	0.0005265	3.65488	0.000623602
ENSG00000062038.14	CDH3	2941.08	6.13	0.208741	29.3665	1.47078e-189	1.40018e-185	188.832	1.65842e-185
ENSG00000062096.15	ARSF	0.889334	-1.1142	0.367552	-3.03141	0.00243416	0.0048627	2.61365	0.00575952
ENSG00000062194.16	GPBP1	3097.02	0.0876616	0.0740987	1.18304	0.236794	0.295101	0.625629	0.346106
ENSG00000062282.15	DGAT2	820.62	1.84433	0.17605	10.4762	1.11177e-25	1.71263e-24	24.954	2.02848e-24
ENSG00000062370.17	ZNF112	149.783	0.14766	0.130487	1.13161	0.2578	0.317723	0.588718	0.372176
ENSG00000062485.19	CS	9215.51	-0.102743	0.0752766	-1.36487	0.172293	0.224366	0.763733	0.264191
ENSG00000062524.16	LTK	474.668	-1.51069	0.319595	-4.72689	2.27982e-06	7.18375e-06	5.6421	8.50863e-06
ENSG00000062582.14	MRPS24	16.3195	1.68557	0.257606	6.54321	6.02109e-11	3.07021e-10	10.2203	3.63644e-10
ENSG00000062598.18	ELMO2	1112.27	0.130504	0.081329	1.60464	0.108573	0.149907	0.96428	0.17697
ENSG00000062650.19	WAPL	2491.61	0.151669	0.0757473	2.0023	0.0452522	0.0691856	1.34436	0.081873
ENSG00000062716.13	VMP1	7058.62	0.457254	0.129127	3.54111	0.000398455	0.000911903	3.39962	0.00108008
ENSG00000062725.10	APPBP2	1346.03	-0.435278	0.0878535	-4.95459	7.24829e-07	2.41949e-06	6.13976	2.86571e-06
ENSG00000062822.15	POLD1	1534.09	1.12536	0.141942	7.92832	2.22139e-15	1.64573e-14	14.6534	1.94924e-14
ENSG00000063015.20	SEZ6	15.8901	-2.27638	0.399286	-5.70112	1.19025e-08	4.86371e-08	7.92436	5.76071e-08
ENSG00000063046.18	EIF4B	13991.6	0.399797	0.0745735	5.36112	8.27082e-08	3.08445e-07	7.08245	3.6533e-07
ENSG00000063127.16	SLC6A16	22.3567	-1.10783	0.258036	-4.29334	1.76008e-05	4.93583e-05	4.75447	5.84614e-05
ENSG00000063169.11	BICRA	792.454	-0.253084	0.133502	-1.89573	0.057996	0.0862219	1.2366	0.102004
ENSG00000063176.16	SPHK2	1178.89	-0.27378	0.142365	-1.92309	0.0544685	0.0815379	1.26385	0.0964657
ENSG00000063177.13	RPL18	47071.1	0.895071	0.121048	7.39434	1.42116e-13	9.15235e-13	12.8474	1.08403e-12
ENSG00000063180.9	CA11	122.72	-0.804397	0.188694	-4.26297	2.01729e-05	5.60432e-05	4.69523	6.63791e-05
ENSG00000063241.8	ISOC2	2749.69	0.0315553	0.116512	0.270832	0.78652	0.820949	0.10429	0.866265
ENSG00000063244.13	U2AF2	7810.8	0.452882	0.0825586	5.48558	4.12115e-08	1.5892e-07	7.38498	1.88229e-07
ENSG00000063245.15	EPN1	10159.6	-0.380189	0.137187	-2.77132	0.00558295	0.0104174	2.25314	0.0123387
ENSG00000063322.15	MED29	2178.66	-0.222575	0.0667272	-3.3356	0.000851155	0.00184432	3.06999	0.00218446
ENSG00000063438.19	AHRR	4.27111	0.284317	0.28233	1.00704	0.313917	0.376373	0.503185	0.43885
ENSG00000063515.3	GSC2	0.0734697	0.503137	1.56076	0.322367	0.747174	NA	0.126578	0.841822
ENSG00000063587.15	ZNF275	915.724	0.386088	0.0933304	4.13679	3.52198e-05	9.41965e-05	4.45321	0.000111569
ENSG00000063601.17	MTMR1	1317.53	0.448397	0.0726532	6.17174	6.75407e-10	3.13729e-09	9.17043	3.71589e-09
ENSG00000063660.9	GPC1	1370.19	0.525585	0.191216	2.74864	0.00598437	0.0110941	2.22298	0.0131396
ENSG00000063761.16	ADCK1	564.915	0.310917	0.11162	2.78548	0.00534479	0.0100157	2.27207	0.0118629
ENSG00000063854.13	HAGH	1514.49	-0.163773	0.105237	-1.55622	0.119655	0.163244	0.922068	0.192619
ENSG00000063978.16	RNF4	2700.87	0.128606	0.0599794	2.14416	0.0320198	0.050737	1.49458	0.0600618
ENSG00000064012.22	CASP8	1490.59	0.111358	0.0851814	1.3073	0.191111	0.245463	0.718715	0.288679
ENSG00000064042.18	LIMCH1	745.524	-0.0675076	0.220563	-0.30607	0.759552	0.797214	0.119443	0.850013
ENSG00000064102.15	INTS13	1187.32	1.26712	0.0771911	16.4154	1.48441e-60	1.59679e-58	59.8284	1.89128e-58
ENSG00000064115.11	TM7SF3	2762.04	0.225384	0.116908	1.92788	0.0538699	0.0807561	1.26865	0.0955407
ENSG00000064195.7	DLX3	23.7784	1.69679	0.443348	3.82721	0.000129605	0.000318595	3.88738	0.000377352
ENSG00000064199.7	SPA17	139.485	0.0299407	0.117128	0.255624	0.798241	0.831006	0.0978659	0.87328
ENSG00000064201.16	TSPAN32	22.2763	-1.1574	0.21577	-5.36404	8.13796e-08	3.03758e-07	7.08948	3.59779e-07
ENSG00000064205.10	CCN5	193.945	-4.76149	0.36131	-13.1784	1.16792e-39	3.99948e-38	38.9326	4.7371e-38
ENSG00000064218.5	DMRT3	4.03996	3.57343	0.48349	7.3909	1.45836e-13	9.38238e-13	12.8361	1.11127e-12
ENSG00000064225.12	ST3GAL6	88.3738	-0.924562	0.205039	-4.50921	6.50703e-06	1.93645e-05	5.18662	2.29358e-05
ENSG00000064270.13	ATP2C2	2952.67	-0.111696	0.153734	-0.726556	0.467498	0.52851	0.33022	0.605542
ENSG00000064300.9	NGFR	160.815	-3.26495	0.248772	-13.1243	2.39114e-39	8.08655e-38	38.6214	9.57793e-38
ENSG00000064309.14	CDON	217.553	-1.51847	0.230169	-6.5972	4.18983e-11	2.16837e-10	10.3778	2.56828e-10
ENSG00000064313.12	TAF2	1317.82	0.637029	0.104193	6.11391	9.72189e-10	4.4475e-09	9.01225	5.26774e-09
ENSG00000064393.16	HIPK2	2908.32	-0.266096	0.160076	-1.66231	0.0964506	0.135175	1.0157	0.159676
ENSG00000064419.13	TNPO3	3157.83	0.36659	0.0655578	5.59186	2.24654e-08	8.91129e-08	7.64849	1.05548e-07
ENSG00000064489.23	NA	0.706481	0.243159	0.388371	0.6261	0.531249	0.589159	0.274702	0.668087
ENSG00000064490.14	RFXANK	1308.82	0.458314	0.113805	4.02717	5.64517e-05	0.000146746	4.24832	0.00017381
ENSG00000064545.15	TMEM161A	1694.03	1.32803	0.124878	10.6346	2.05663e-26	3.30729e-25	25.6868	3.91724e-25
ENSG00000064547.14	LPAR2	909.267	0.854316	0.137046	6.23377	4.55345e-10	2.14652e-09	9.34166	2.54239e-09
ENSG00000064601.20	CTSA	10160.2	-0.81454	0.150928	-5.39688	6.78093e-08	2.55105e-07	7.16871	3.02154e-07
ENSG00000064607.17	SUGP2	2563.62	0.837919	0.0891894	9.39483	5.73113e-21	6.4645e-20	20.2418	7.65673e-20
ENSG00000064651.14	SLC12A2	18356.5	1.58627	0.141136	11.2393	2.61573e-29	5.05107e-28	28.5824	5.98262e-28
ENSG00000064652.11	SNX24	335.582	-1.34069	0.153805	-8.71683	2.86094e-18	2.64365e-17	17.5435	3.13121e-17
ENSG00000064655.19	EYA2	381.528	-4.40061	0.287977	-15.2811	1.0215e-52	7.33941e-51	51.9908	8.693e-51
ENSG00000064666.15	CNN2	5493.54	1.08996	0.0966505	11.2774	1.69749e-29	3.33026e-28	28.7702	3.94445e-28
ENSG00000064687.13	ABCA7	1016.43	0.628612	0.161175	3.90018	9.61196e-05	0.000240677	4.01719	0.000285065
ENSG00000064692.20	SNCAIP	156.585	0.858614	0.306496	2.80138	0.00508839	0.0095748	2.29342	0.0113407
ENSG00000064703.12	DDX20	706.36	0.435408	0.0740684	5.87846	4.14105e-09	1.77881e-08	8.38289	2.10687e-08
ENSG00000064726.10	BTBD1	2694.9	-0.0400513	0.0841165	-0.476141	0.633974	0.685013	0.197928	0.759457
ENSG00000064763.11	FAR2	2363.93	-0.452518	0.127537	-3.54813	0.000387982	0.000889808	3.41119	0.00105391
ENSG00000064787.13	BCAS1	4188.67	-2.48824	0.258362	-9.63084	5.92409e-22	7.18209e-21	21.2274	8.50666e-21
ENSG00000064835.11	POU1F1	1.79989	-0.608964	0.276142	-2.20525	0.0274363	0.0441709	1.56167	0.0522929
ENSG00000064886.14	CHI3L2	64.9213	-2.19406	0.293321	-7.48008	7.42777e-14	4.89613e-13	13.1291	5.79912e-13
ENSG00000064932.16	SBNO2	3824.61	0.671924	0.137302	4.89375	9.89319e-07	3.25418e-06	6.00466	3.85434e-06
ENSG00000064933.18	PMS1	563.539	0.928523	0.10092	9.20057	3.56067e-20	3.78533e-19	19.4485	4.48344e-19
ENSG00000064961.19	HMG20B	2740.99	0.288283	0.110926	2.59887	0.00935316	0.0166956	2.02904	0.0197739
ENSG00000064989.13	CALCRL	392.612	-1.01412	0.174705	-5.80475	6.44629e-09	2.70943e-08	8.19069	3.20913e-08
ENSG00000064995.18	TAF11	865.664	0.0863168	0.078047	1.10596	0.268744	0.329378	0.570661	0.385509
ENSG00000064999.15	ANKS1A	2443.81	-0.453324	0.0831621	-5.45109	5.0062e-08	1.91191e-07	7.30049	2.26451e-07
ENSG00000065000.19	AP3D1	8038.36	0.216273	0.0853355	2.53439	0.0112643	0.0197643	1.94829	0.0234062
ENSG00000065029.15	ZNF76	1204.33	0.199163	0.0961561	2.07125	0.0383355	0.0596135	1.4164	0.0705646
ENSG00000065054.14	SLC9A3R2	2244.22	0.0201022	0.135622	0.148223	0.882167	0.903594	0.0544491	0.92319
ENSG00000065057.9	NTHL1	1310.24	1.16094	0.136837	8.48411	2.17376e-17	1.8873e-16	16.6628	2.23537e-16
ENSG00000065060.17	UHRF1BP1	906.78	0.47976	0.0940425	5.10153	3.36927e-07	1.1716e-06	6.47246	1.38767e-06
ENSG00000065135.12	GNAI3	4104.63	-0.0278309	0.0747702	-0.372219	0.70973	0.753037	0.148907	0.816626
ENSG00000065150.21	IPO5	8250.81	1.00695	0.104584	9.62813	6.0828e-22	7.36746e-21	21.2159	8.72622e-21
ENSG00000065154.12	OAT	3717.95	-0.213921	0.124157	-1.72299	0.0848903	0.120823	1.07114	0.142797
ENSG00000065183.16	WDR3	1671.02	0.983397	0.0779328	12.6185	1.66904e-36	4.85912e-35	35.7775	5.75527e-35
ENSG00000065243.20	PKN2	2439.35	-0.199037	0.105978	-1.8781	0.0603671	0.0893479	1.2192	0.105699
ENSG00000065268.11	WDR18	2080.93	0.945874	0.138779	6.81568	9.38198e-12	5.13018e-11	11.0277	6.07632e-11
ENSG00000065308.5	TRAM2	2092.01	-0.425141	0.117629	-3.61425	0.000301222	0.000702076	3.52111	0.000831558
ENSG00000065320.9	NTN1	574.111	-2.96295	0.233588	-12.6845	7.20477e-37	2.13176e-35	36.1424	2.52492e-35
ENSG00000065325.13	GLP2R	183.376	-4.97992	0.230854	-21.5717	3.31316e-103	2.06828e-100	102.48	2.44973e-100
ENSG00000065328.17	MCM10	487.533	1.90469	0.137777	13.8245	1.8142e-43	7.81503e-42	42.7413	9.25633e-42
ENSG00000065357.20	DGKA	1628.39	-0.708819	0.181357	-3.90842	9.29001e-05	0.000233107	4.03198	0.000276099
ENSG00000065361.16	ERBB3	14939.6	0.122236	0.102969	1.18712	0.235179	0.293377	0.628601	0.344124
ENSG00000065371.17	ROPN1	6.19676	-3.9256	0.324835	-12.0849	1.26898e-33	3.17286e-32	32.8965	3.75803e-32
ENSG00000065413.20	ANKRD44	386.316	-1.07758	0.164885	-6.53538	6.34486e-11	3.22968e-10	10.1976	3.82532e-10
ENSG00000065427.15	KARS1	7571.5	0.576537	0.0667377	8.63885	5.67836e-18	5.14593e-17	17.2458	6.09498e-17
ENSG00000065457.10	ADAT1	662.903	0.233095	0.0824285	2.82785	0.00468619	0.00888872	2.32918	0.0105281
ENSG00000065485.20	PDIA5	1570.81	0.322727	0.0879217	3.67062	0.00024196	0.000572039	3.61626	0.000677538
ENSG00000065491.8	TBC1D22B	745.318	-0.282126	0.0575192	-4.90489	9.34791e-07	3.08465e-06	6.02929	3.65354e-06
ENSG00000065518.8	NDUFB4	3673.78	-0.161774	0.0853614	-1.89516	0.0580711	0.0863276	1.23604	0.102129
ENSG00000065526.12	SPEN	3684.58	-0.0526583	0.102941	-0.511538	0.608974	0.66211	0.215401	0.738885
ENSG00000065534.19	MYLK	13056.8	-4.76062	0.240399	-19.803	2.80534e-87	9.28932e-85	86.552	1.10025e-84
ENSG00000065548.18	ZC3H15	3513.22	0.589249	0.0891571	6.60911	3.86625e-11	2.00828e-10	10.4127	2.37866e-10
ENSG00000065559.15	MAP2K4	1169.59	-0.62564	0.105089	-5.95343	2.62581e-09	1.1545e-08	8.58074	1.36742e-08
ENSG00000065600.13	PACC1	356.633	1.51892	0.10052	15.1107	1.37733e-51	9.36587e-50	50.861	1.10932e-49
ENSG00000065609.14	SNAP91	22.5808	-5.05397	0.338536	-14.9289	2.13826e-50	1.36619e-48	49.6699	1.61815e-48
ENSG00000065613.15	SLK	3555.41	-0.191297	0.106089	-1.80318	0.0713595	0.103697	1.14655	0.122634
ENSG00000065615.14	CYB5R4	1170.76	-0.402258	0.123393	-3.25998	0.00111422	0.00236771	2.95303	0.00280438
ENSG00000065618.21	COL17A1	7777.47	-1.13671	0.274858	-4.13562	3.54002e-05	9.46325e-05	4.45099	0.000112085
ENSG00000065621.15	GSTO2	1139.28	1.12245	0.160261	7.00388	2.48976e-12	1.43508e-11	11.6038	1.69975e-11
ENSG00000065665.21	SEC61A2	201.176	0.775725	0.117161	6.62104	3.56685e-11	1.85859e-10	10.4477	2.20136e-10
ENSG00000065675.15	PRKCQ	139.684	0.2952	0.231606	1.27458	0.202458	0.257976	0.693665	0.30319
ENSG00000065717.15	TLE2	1838.18	-0.200814	0.239623	-0.838042	0.402007	0.465302	0.395766	0.537746
ENSG00000065802.12	ASB1	937.49	-0.174916	0.088192	-1.98335	0.0473279	0.071989	1.32488	0.0851875
ENSG00000065809.13	FAM107B	2863.14	-1.58292	0.17835	-8.87539	6.96909e-19	6.74245e-18	18.1568	7.98594e-18
ENSG00000065833.9	ME1	1098.27	1.28427	0.173023	7.42255	1.1489e-13	7.45569e-13	12.9397	8.83072e-13
ENSG00000065882.16	TBC1D1	2878.83	-1.01865	0.123995	-8.21526	2.11711e-16	1.71021e-15	15.6743	2.02562e-15
ENSG00000065883.16	CDK13	2334.82	0.218853	0.0769986	2.8423	0.00447898	0.00852926	2.34882	0.0101023
ENSG00000065911.13	MTHFD2	2635.6	1.70976	0.111452	15.3408	4.08048e-53	2.98243e-51	52.3893	3.53248e-51
ENSG00000065923.10	SLC9A7	498.577	1.96676	0.226001	8.70244	3.24835e-18	2.99074e-17	17.4883	3.54232e-17
ENSG00000065970.9	FOXJ2	1169.24	-0.231159	0.0823028	-2.80864	0.00497508	0.00937738	2.3032	0.0111068
ENSG00000065978.19	YBX1	22622.3	0.258281	0.0903376	2.85907	0.00424886	0.00812273	2.37173	0.00962079
ENSG00000065989.16	PDE4A	1003.23	0.00604043	0.142563	0.0423704	0.966203	0.972846	0.0149314	0.977407
ENSG00000066027.12	PPP2R5A	3444.41	-0.40667	0.087194	-4.66396	3.10174e-06	9.59655e-06	5.50839	1.13664e-05
ENSG00000066032.18	CTNNA2	46.1015	-1.72493	0.436144	-3.95497	7.65452e-05	0.000194816	4.11608	0.000230746
ENSG00000066044.15	ELAVL1	3548.85	0.560029	0.0498134	11.2425	2.52049e-29	4.87953e-28	28.5985	5.77945e-28
ENSG00000066056.14	TIE1	470.768	-1.14168	0.145156	-7.8652	3.68496e-15	2.68676e-14	14.4336	3.18228e-14
ENSG00000066084.13	DIP2B	2704.24	0.0352134	0.101562	0.346719	0.728802	0.770055	0.13739	0.829724
ENSG00000066117.15	SMARCD1	2704.66	0.554379	0.0734974	7.54284	4.59853e-14	3.08513e-13	13.3374	3.65412e-13
ENSG00000066135.13	KDM4A	871.862	-0.551551	0.0776727	-7.10096	1.23891e-12	7.34853e-12	11.907	8.7038e-12
ENSG00000066136.20	NFYC	1934.84	-0.191532	0.0750004	-2.55374	0.0106571	0.0187994	1.97236	0.0222645
ENSG00000066185.13	ZMYND12	65.0204	-0.639239	0.188367	-3.39359	0.00068984	0.00151739	3.16125	0.00179724
ENSG00000066230.12	SLC9A3	3907.5	-3.77474	0.345684	-10.9196	9.28653e-28	1.63265e-26	27.0321	1.93375e-26
ENSG00000066248.15	NGEF	1256.43	-0.486668	0.142967	-3.40405	0.000663958	0.00146376	3.17786	0.00173372
ENSG00000066279.18	ASPM	1068.29	1.6573	0.143053	11.5853	4.89482e-31	1.04834e-29	30.3103	1.24168e-29
ENSG00000066294.15	CD84	346.993	-0.598519	0.274856	-2.17757	0.0294381	0.0470436	1.53109	0.0556893
ENSG00000066322.15	ELOVL1	5123.48	-0.210373	0.110893	-1.89708	0.0578173	0.0859965	1.23794	0.101737
ENSG00000066336.12	SPI1	598.227	-1.18104	0.20012	-5.90167	3.59842e-09	1.5559e-08	8.44389	1.84285e-08
ENSG00000066379.15	POLR1H	666.263	1.03599	0.114877	9.01826	1.91107e-19	1.92982e-18	18.7187	2.28573e-18
ENSG00000066382.16	MPPED2	31.5144	-2.61743	0.272215	-9.61533	6.88895e-22	8.31214e-21	21.1618	9.84513e-21
ENSG00000066405.13	CLDN18	253.879	5.68892	0.536114	10.6114	2.63782e-26	4.20109e-25	25.5788	4.97588e-25
ENSG00000066422.5	ZBTB11	888.642	0.28397	0.0911832	3.11428	0.00184392	0.00376596	2.73426	0.00446051
ENSG00000066427.24	ATXN3	725.763	-0.137512	0.0806992	-1.704	0.0883806	0.125215	1.05364	0.147962
ENSG00000066455.13	GOLGA5	2050.02	-0.156346	0.074983	-2.08509	0.037061	0.0578418	1.43108	0.0684674
ENSG00000066468.23	FGFR2	1514.48	-2.01264	0.236715	-8.5024	1.85715e-17	1.62091e-16	16.7312	1.91985e-16
ENSG00000066557.6	LRRC40	550.759	-0.191375	0.114987	-1.66432	0.0960488	0.13468	1.01751	0.159091
ENSG00000066583.12	ISOC1	1246.68	-0.0629377	0.0833526	-0.755078	0.450202	0.511982	0.346592	0.587832
ENSG00000066629.18	EML1	640.464	-2.63797	0.264925	-9.95741	2.34077e-23	3.11013e-22	22.6306	3.68373e-22
ENSG00000066651.20	TRMT11	611.121	1.12382	0.100806	11.1484	7.29174e-29	1.37392e-27	28.1372	1.62731e-27
ENSG00000066654.14	THUMPD1	2064.88	0.0537957	0.0902615	0.595998	0.551177	0.607966	0.258709	0.687302
ENSG00000066697.15	MSANTD3	449.693	0.916219	0.117072	7.8261	5.03238e-15	3.62804e-14	14.2982	4.29715e-14
ENSG00000066735.14	KIF26A	502.37	-0.00813534	0.328724	-0.0247482	0.980256	0.984029	0.00866058	0.987348
ENSG00000066739.12	ATG2B	1207.83	-0.412173	0.0985961	-4.18042	2.90971e-05	7.87839e-05	4.53615	9.33138e-05
ENSG00000066777.9	ARFGEF1	3614.16	-0.0317625	0.0998549	-0.318087	0.750419	0.789217	0.124696	0.844149
ENSG00000066813.14	ACSM2B	1.09762	-1.80615	0.432609	-4.17502	2.97964e-05	8.05458e-05	4.52584	9.54006e-05
ENSG00000066827.16	ZFAT	325.779	-0.093154	0.0769632	-1.21037	0.226137	0.28362	0.645629	0.332793
ENSG00000066855.16	MTFR1	1496.82	0.922247	0.109951	8.38779	4.95373e-17	4.18174e-16	16.3051	4.95296e-16
ENSG00000066923.17	STAG3	64.9268	-0.315463	0.177329	-1.77897	0.0752444	0.108637	1.12353	0.128449
ENSG00000066926.12	FECH	826.682	-0.780875	0.136568	-5.71785	1.07879e-08	4.42963e-08	7.96706	5.24658e-08
ENSG00000066933.16	MYO9A	860.039	-0.648622	0.139284	-4.65684	3.21093e-06	9.91583e-06	5.49337	1.17446e-05
ENSG00000067048.17	DDX3Y	802.553	-0.210871	0.616848	-0.341852	0.732462	0.773322	0.135215	0.832378
ENSG00000067057.18	PFKP	5794.87	0.604456	0.172173	3.51075	0.000446853	0.0010148	3.34984	0.00120196
ENSG00000067064.11	IDI1	2966.92	0.0513348	0.129792	0.395516	0.692462	0.73767	0.159604	0.804286
ENSG00000067066.17	SP100	2463.05	-0.316027	0.110345	-2.864	0.00418329	0.00801105	2.37848	0.00948851
ENSG00000067082.15	KLF6	9874.69	-0.911322	0.132715	-6.86674	6.56851e-12	3.64779e-11	11.1825	4.32054e-11
ENSG00000067113.17	PLPP1	1353.39	-2.32413	0.108427	-21.435	6.30942e-102	3.75411e-99	101.2	4.44647e-99
ENSG00000067141.17	NEO1	6444.37	-1.13391	0.130069	-8.71773	2.83843e-18	2.62539e-17	17.5469	3.10958e-17
ENSG00000067167.8	TRAM1	7775.75	0.0238244	0.127618	0.186685	0.851908	0.877225	0.0696075	0.903319
ENSG00000067177.15	PHKA1	650.215	1.47326	0.151518	9.72332	2.39836e-22	2.98073e-21	21.6201	3.53046e-21
ENSG00000067182.8	TNFRSF1A	5798.22	-0.942518	0.0932851	-10.1036	5.32318e-24	7.39536e-23	23.2738	8.75927e-23
ENSG00000067191.16	CACNB1	335.333	-1.1333	0.158599	-7.1457	8.95398e-13	5.37465e-12	12.048	6.36588e-12
ENSG00000067208.14	EVI5	801.847	-0.00219113	0.112515	-0.0194741	0.984463	0.987211	0.00680064	0.98931
ENSG00000067221.14	STOML1	570.671	0.0842734	0.103957	0.810659	0.417562	0.480501	0.37928	0.554116
ENSG00000067225.18	PKM	48794.9	1.14412	0.132288	8.64866	5.21078e-18	4.73459e-17	17.2831	5.60778e-17
ENSG00000067248.10	DHX29	1277.3	-0.0170773	0.0742291	-0.230062	0.818043	0.848542	0.0872236	0.88419
ENSG00000067334.14	DNTTIP2	2142.88	0.393401	0.0791846	4.96814	6.75966e-07	2.26551e-06	6.17008	2.68334e-06
ENSG00000067365.15	METTL22	442.313	0.582135	0.0888328	6.55316	5.63336e-11	2.87944e-10	10.2492	3.41049e-10
ENSG00000067369.14	TP53BP1	1318.44	0.326053	0.109792	2.96973	0.00298061	0.00586935	2.5257	0.00695182
ENSG00000067445.21	TRO	80.2029	-0.820381	0.175545	-4.67335	2.96331e-06	9.1959e-06	5.52822	1.08919e-05
ENSG00000067533.6	RRP15	917.881	0.962489	0.122482	7.85817	3.89775e-15	2.8304e-14	14.4092	3.35241e-14
ENSG00000067560.13	RHOA	21191.9	-0.285419	0.0637926	-4.47417	7.67081e-06	2.26069e-05	5.11516	2.67763e-05
ENSG00000067596.12	DHX8	2414.73	0.0899889	0.0598109	1.50456	0.132438	0.178421	0.877987	0.210411
ENSG00000067601.8	PMS2P4	46.0806	-0.349498	0.100899	-3.46383	0.000532547	0.00119305	3.27364	0.00141308
ENSG00000067606.17	PRKCZ	982.542	-0.171782	0.128588	-1.33591	0.181577	0.234874	0.740938	0.27637
ENSG00000067646.12	ZFY	224.767	-0.34309	0.637311	-0.538341	0.590342	0.644409	0.228896	0.72238
ENSG00000067704.10	IARS2	6157.35	0.160317	0.0753902	2.12649	0.0334624	0.0527983	1.47544	0.0625021
ENSG00000067715.14	SYT1	274.907	-0.236433	0.320547	-0.73759	0.460764	0.522012	0.336522	0.598537
ENSG00000067798.16	NAV3	47.6809	-1.28821	0.284913	-4.52142	6.14264e-06	1.83273e-05	5.21165	2.17074e-05
ENSG00000067829.19	IDH3G	3523.45	0.358385	0.143595	2.4958	0.0125673	0.0218382	1.90076	0.0258622
ENSG00000067836.13	ROGDI	402.107	-0.3802	0.144084	-2.63873	0.00832168	0.0150163	2.07979	0.0177849
ENSG00000067840.12	PDZD4	158.985	-4.47327	0.246156	-18.1725	8.52392e-74	1.65608e-71	73.0694	1.9615e-71
ENSG00000067842.17	ATP2B3	7.91216	-4.80836	0.32817	-14.652	1.30742e-48	7.5894e-47	47.8836	8.98909e-47
ENSG00000067900.8	ROCK1	1925.83	-0.384181	0.124947	-3.07476	0.00210674	0.00425527	2.67639	0.00504006
ENSG00000067955.15	CBFB	2048.74	1.29621	0.0931138	13.9207	4.73982e-44	2.10856e-42	43.3242	2.49743e-42
ENSG00000067992.16	PDK3	2464.06	0.207249	0.131565	1.57525	0.115198	0.157986	0.938556	0.186459
ENSG00000068001.14	HYAL2	1733.59	0.719421	0.134239	5.35927	8.35606e-08	3.1141e-07	7.078	3.68843e-07
ENSG00000068024.17	HDAC4	1063.51	-0.782924	0.115306	-6.78997	1.12156e-11	6.08999e-11	10.9502	7.21315e-11
ENSG00000068028.17	RASSF1	1203.97	0.713964	0.101823	7.0118	2.35278e-12	1.35934e-11	11.6284	1.61004e-11
ENSG00000068078.20	FGFR3	1511.95	-0.411614	0.202596	-2.0317	0.0421843	0.0649383	1.37485	0.0768588
ENSG00000068079.8	IFI35	1854.49	-0.517859	0.14157	-3.65796	0.000254227	0.000599145	3.59478	0.000709644
ENSG00000068097.15	HEATR6	614.481	0.373044	0.115495	3.22995	0.00123812	0.00261192	2.90724	0.00309363
ENSG00000068120.15	COASY	3984.12	0.36915	0.0949974	3.8859	0.000101953	0.000254281	3.9916	0.000301178
ENSG00000068137.15	PLEKHH3	714.175	0.47691	0.137245	3.47489	0.000511064	0.00114959	3.29152	0.0013616
ENSG00000068305.17	MEF2A	1210.88	-0.715297	0.107287	-6.66713	2.60847e-11	1.3714e-10	10.5836	1.62432e-10
ENSG00000068308.14	OTUD5	2951.74	0.0963087	0.0860994	1.11858	0.263321	0.323596	0.579515	0.378874
ENSG00000068323.17	TFE3	1944.55	-0.125863	0.0958261	-1.31345	0.189032	0.243163	0.723464	0.286019
ENSG00000068354.16	TBC1D25	625.077	-0.0998422	0.0958102	-1.04208	0.297373	0.359355	0.526698	0.419571
ENSG00000068366.20	ACSL4	2139.12	0.992327	0.180761	5.48972	4.02582e-08	1.5548e-07	7.39515	1.84155e-07
ENSG00000068383.19	INPP5A	1320.65	-0.992683	0.0941997	-10.5381	5.76747e-26	9.01212e-25	25.239	1.06742e-24
ENSG00000068394.11	GPKOW	1198.98	0.117076	0.0866385	1.35131	0.176595	0.229337	0.753022	0.269911
ENSG00000068400.13	GRIPAP1	2015.6	0.293554	0.0819695	3.58127	0.000341933	0.000791528	3.46606	0.000937508
ENSG00000068438.15	FTSJ1	1583.68	1.12576	0.0877736	12.8257	1.17748e-37	3.616e-36	36.929	4.28289e-36
ENSG00000068489.13	PRR11	1135.4	1.59956	0.109677	14.5842	3.54035e-48	2.01219e-46	47.451	2.38329e-46
ENSG00000068615.19	REEP1	411.664	-1.68029	0.345178	-4.8679	1.12792e-06	3.67986e-06	5.94772	4.35853e-06
ENSG00000068650.18	ATP11A	2606.96	1.98242	0.136759	14.4957	1.28964e-47	7.05597e-46	46.8895	8.35729e-46
ENSG00000068654.16	POLR1A	3046.45	0.847188	0.0859299	9.85906	6.26322e-23	8.10684e-22	22.2032	9.60197e-22
ENSG00000068697.7	LAPTM4A	10688.7	-0.302277	0.0880871	-3.43156	0.000600111	0.00133296	3.22177	0.00157879
ENSG00000068724.17	TTC7A	1764.8	-0.580801	0.111472	-5.21031	1.88528e-07	6.72772e-07	6.72462	7.96849e-07
ENSG00000068745.15	IP6K2	3256	-0.0203421	0.0787362	-0.258358	0.796131	0.82923	0.0990156	0.872069
ENSG00000068781.21	STON1-GTF2A1L	1.24099	-3.0544	0.574704	-5.31474	1.06811e-07	3.92642e-07	6.97138	4.65056e-07
ENSG00000068784.13	SRBD1	755.763	0.00134715	0.089064	0.0151256	0.987932	0.990116	0.00527297	0.99167
ENSG00000068796.19	KIF2A	1651.72	0.306599	0.0966881	3.17101	0.0015191	0.00315416	2.81841	0.00373588
ENSG00000068831.19	RASGRP2	184.229	-2.63997	0.168596	-15.6586	2.90438e-55	2.34817e-53	54.5369	2.78124e-53
ENSG00000068878.15	PSME4	2877.55	0.63829	0.0804384	7.93514	2.10253e-15	1.56071e-14	14.6773	1.84855e-14
ENSG00000068885.15	IFT80	267.225	0.593165	0.118599	5.00142	5.69081e-07	1.92731e-06	6.24483	2.28275e-06
ENSG00000068903.20	SIRT2	1758.03	-0.239021	0.0818096	-2.92167	0.00348155	0.0067655	2.45823	0.00801325
ENSG00000068912.14	ERLEC1	2883.34	-0.0910577	0.0960353	-0.94817	0.343043	0.405761	0.464651	0.471759
ENSG00000068971.14	PPP2R5B	962.386	-0.401055	0.115664	-3.4674	0.000525526	0.00117919	3.27941	0.00139667
ENSG00000068976.14	PYGM	229.386	-5.00153	0.248993	-20.087	9.57885e-90	3.40899e-87	89.0187	4.03771e-87
ENSG00000068985.5	PAGE1	0.755389	1.98584	1.16693	1.70177	0.0887979	0.125736	1.0516	0.148572
ENSG00000069011.16	PITX1	1685.55	1.76507	0.165213	10.6836	1.21489e-26	1.97875e-25	25.9155	2.34368e-25
ENSG00000069018.19	TRPC7	10.6152	-2.16416	0.253853	-8.52526	1.52473e-17	1.33937e-16	16.8168	1.58639e-16
ENSG00000069020.18	MAST4	770.281	-0.688307	0.127433	-5.40133	6.61477e-08	2.49224e-07	7.17949	2.95187e-07
ENSG00000069122.19	ADGRF5	501.787	-0.373848	0.163749	-2.28306	0.0224268	0.0368458	1.64923	0.0436261
ENSG00000069188.17	SDK2	127.782	-0.659985	0.271326	-2.43244	0.0149974	0.0256111	1.82398	0.030329
ENSG00000069206.15	ADAM7	0.15974	0.366959	1.04149	0.352339	0.724584	NA	0.139911	0.826581
ENSG00000069248.12	NUP133	1948.96	0.418976	0.0775365	5.40359	6.53199e-08	2.463e-07	7.18495	2.91724e-07
ENSG00000069275.13	NUCKS1	9847.26	0.377085	0.10396	3.6272	0.000286506	0.000669581	3.54287	0.00079307
ENSG00000069329.18	VPS35	6065.22	0.0845016	0.0759145	1.11312	0.265659	0.326006	0.575676	0.381617
ENSG00000069345.12	DNAJA2	3386.41	-0.0480493	0.0591926	-0.811745	0.416938	0.479856	0.379929	0.553369
ENSG00000069399.15	BCL3	3089.23	0.0517039	0.157287	0.328723	0.742365	0.781826	0.129383	0.83856
ENSG00000069424.15	KCNAB2	1016.05	0.518305	0.162132	3.19681	0.00138957	0.00290501	2.85712	0.00344078
ENSG00000069431.11	ABCC9	170.083	-1.74946	0.295597	-5.9184	3.25096e-09	1.41385e-08	8.48799	1.6746e-08
ENSG00000069482.7	GAL	309.624	0.948544	0.386353	2.45512	0.0140838	0.024205	1.85128	0.0286639
ENSG00000069493.15	CLEC2D	167.726	-0.724908	0.178131	-4.06953	4.71078e-05	0.000123809	4.32691	0.000146642
ENSG00000069509.6	FUNDC1	524.674	0.612085	0.108785	5.62655	1.83848e-08	7.37095e-08	7.73554	8.73036e-08
ENSG00000069535.14	MAOB	852.17	-2.30505	0.32914	-7.00325	2.50091e-12	1.44055e-11	11.6019	1.70623e-11
ENSG00000069667.16	RORA	287.167	-1.00453	0.224945	-4.46565	7.98244e-06	2.34582e-05	5.09786	2.77845e-05
ENSG00000069696.7	DRD4	35.8378	0.993484	0.23543	4.21987	2.44439e-05	6.70283e-05	4.61183	7.93902e-05
ENSG00000069702.11	TGFBR3	1201.05	-0.991469	0.200173	-4.95307	7.30518e-07	2.43783e-06	6.13637	2.88744e-06
ENSG00000069764.10	PLA2G10	191.823	-1.78053	0.208917	-8.52268	1.55906e-17	1.36827e-16	16.8071	1.62061e-16
ENSG00000069812.11	HES2	779.117	-0.644935	0.24603	-2.62136	0.00875788	0.0157334	2.0576	0.0186341
ENSG00000069849.11	ATP1B3	9134.87	-0.874674	0.103372	-8.4614	2.64193e-17	2.27819e-16	16.5781	2.69835e-16
ENSG00000069869.16	NEDD4	649.423	0.294891	0.149026	1.97878	0.0478404	0.0726757	1.32021	0.0860002
ENSG00000069943.10	PIGB	281.828	-0.344397	0.0925131	-3.72269	0.000197113	0.000472318	3.70528	0.000559426
ENSG00000069956.12	MAPK6	2887.62	-0.847061	0.116621	-7.26337	3.77553e-13	2.34692e-12	12.423	2.77976e-12
ENSG00000069966.19	GNB5	388.562	-0.124578	0.165594	-0.752312	0.451864	0.513533	0.344993	0.589404
ENSG00000069974.16	RAB27A	1631.99	-1.78519	0.129452	-13.7904	2.91114e-43	1.24278e-41	42.5359	1.47199e-41
ENSG00000069998.12	HDHD5	2441.44	0.615348	0.111614	5.51317	3.52424e-08	1.3697e-07	7.45293	1.62231e-07
ENSG00000070010.19	UFD1	1642.37	0.278164	0.079272	3.50898	0.000449829	0.00102107	3.34695	0.00120939
ENSG00000070018.9	LRP6	1688.48	0.150868	0.110524	1.36503	0.172244	0.224326	0.763855	0.264153
ENSG00000070019.5	GUCY2C	3148.05	-0.427483	0.18982	-2.25204	0.0243197	0.0396461	1.61404	0.0469398
ENSG00000070031.4	SCT	16.0786	-1.57584	0.270774	-5.81977	5.89295e-09	2.48867e-08	8.22967	2.94765e-08
ENSG00000070047.13	PHRF1	2478.22	0.148245	0.0908275	1.63216	0.102645	0.142696	0.988661	0.168491
ENSG00000070061.16	ELP1	1661.49	0.579539	0.0726	7.98264	1.43235e-15	1.0788e-14	14.8439	1.27776e-14
ENSG00000070081.17	NUCB2	1857.76	-0.0123423	0.150103	-0.0822256	0.934467	0.9468	0.0294359	0.956628
ENSG00000070087.14	PFN2	1705.58	-0.011451	0.243008	-0.047122	0.962416	0.969479	0.0166372	0.974789
ENSG00000070159.14	PTPN3	2734.32	0.126974	0.0932841	1.36115	0.173465	0.225723	0.760787	0.265754
ENSG00000070182.21	SPTB	48.3257	0.227956	0.22961	0.992796	0.320809	0.383116	0.493753	0.446437
ENSG00000070190.13	DAPP1	286.726	0.396924	0.256124	1.54973	0.121206	0.165022	0.916478	0.194705
ENSG00000070193.5	FGF10	77.9453	-3.45303	0.25766	-13.4015	5.92356e-41	2.19477e-39	40.2274	2.59954e-39
ENSG00000070214.16	SLC44A1	10051.5	-0.7942	0.091619	-8.66851	4.3783e-18	3.99918e-17	17.3587	4.73673e-17
ENSG00000070269.14	TMEM260	728.271	0.286816	0.0940933	3.04821	0.00230212	0.0046188	2.63787	0.00547063
ENSG00000070366.14	SMG6	785.62	-0.66198	0.121431	-5.45149	4.99485e-08	1.90795e-07	7.30148	2.25983e-07
ENSG00000070367.16	EXOC5	1890.27	-0.0285131	0.125372	-0.227428	0.820091	0.850233	0.0861381	0.885208
ENSG00000070371.16	CLTCL1	155.276	0.776909	0.189424	4.10143	4.10605e-05	0.000108885	4.38658	0.000128966
ENSG00000070388.11	FGF22	3.55368	0.181702	0.308042	0.589862	0.555283	0.611804	0.255485	0.69099
ENSG00000070404.10	FSTL3	610.963	0.725673	0.208629	3.47828	0.000504634	0.00113559	3.29702	0.00134503
ENSG00000070413.20	DGCR2	6604.08	-0.575229	0.0986698	-5.82983	5.54824e-09	2.34961e-08	8.25585	2.78294e-08
ENSG00000070423.18	RNF126	2331.01	0.695678	0.130548	5.3289	9.88093e-08	3.64634e-07	7.0052	4.31882e-07
ENSG00000070444.15	MNT	938.983	0.141205	0.110736	1.27515	0.202255	0.257768	0.694101	0.302956
ENSG00000070476.15	ZXDC	1185.68	0.315507	0.0701864	4.49528	6.94789e-06	2.06128e-05	5.15815	2.44143e-05
ENSG00000070495.15	JMJD6	1125.31	0.369131	0.0816903	4.51866	6.22316e-06	1.85516e-05	5.20599	2.1973e-05
ENSG00000070501.12	POLB	691.873	1.08009	0.115098	9.38404	6.34951e-21	7.13664e-20	20.1973	8.45284e-20
ENSG00000070526.15	ST6GALNAC1	8328.02	-1.39374	0.270037	-5.16127	2.45275e-07	8.64742e-07	6.61035	1.02422e-06
ENSG00000070540.13	WIPI1	1148.62	-0.588827	0.135657	-4.34057	1.42114e-05	4.03949e-05	4.84736	4.78448e-05
ENSG00000070601.10	FRMPD1	16.2987	-0.747606	0.254233	-2.94064	0.00327539	0.0063969	2.48474	0.00757666
ENSG00000070610.14	GBA2	4003.33	-0.636032	0.0957059	-6.64569	3.01793e-11	1.58078e-10	10.5203	1.87232e-10
ENSG00000070614.15	NDST1	2940.82	-1.0597	0.103051	-10.2833	8.38017e-25	1.22314e-23	24.0767	1.44872e-23
ENSG00000070669.17	ASNS	38.9238	1.62464	0.185887	8.7399	2.33316e-18	2.17176e-17	17.6321	2.57229e-17
ENSG00000070718.12	AP3M2	779.702	1.24183	0.117144	10.6008	2.95333e-26	4.684e-25	25.5297	5.54786e-25
ENSG00000070729.14	CNGB1	15.161	-4.5469	0.2692	-16.8904	5.29289e-64	6.58671e-62	63.2763	7.80148e-62
ENSG00000070731.11	ST6GALNAC2	55.5024	-0.302898	0.248759	-1.21763	0.223363	0.280733	0.650989	0.329464
ENSG00000070748.19	CHAT	29.8428	-6.50871	0.320247	-20.3241	7.87736e-92	3.15758e-89	91.1036	3.73992e-89
ENSG00000070756.17	PABPC1	71072.1	1.07235	0.0994312	10.7849	4.05884e-27	6.80285e-26	26.3916	8.05749e-26
ENSG00000070759.17	TESK2	312.35	-1.42884	0.108023	-13.2272	6.10962e-40	2.1364e-38	39.214	2.53041e-38
ENSG00000070761.8	CFAP20	1012.35	0.626695	0.0745831	8.40264	4.36542e-17	3.70399e-16	16.36	4.38711e-16
ENSG00000070770.10	CSNK2A2	1191.41	0.706057	0.0772261	9.14273	6.08948e-20	6.37404e-19	19.2154	7.54959e-19
ENSG00000070778.13	PTPN21	897.786	-1.58088	0.0970184	-16.2946	1.07783e-59	1.1063e-57	58.9674	1.31033e-57
ENSG00000070785.17	EIF2B3	823.672	0.598191	0.0900666	6.64165	3.10194e-11	1.62389e-10	10.5084	1.92338e-10
ENSG00000070808.16	CAMK2A	23.3945	-2.16812	0.248615	-8.72078	2.76283e-18	2.55795e-17	17.5586	3.02971e-17
ENSG00000070814.22	TCOF1	3156.53	1.24431	0.103912	11.9747	4.82095e-33	1.16708e-31	32.3169	1.38232e-31
ENSG00000070831.17	CDC42	10611.5	-0.541028	0.0915928	-5.90688	3.48654e-09	1.51027e-08	8.45761	1.7888e-08
ENSG00000070882.13	OSBPL3	1410.73	1.93242	0.106884	18.0795	4.62051e-73	8.54121e-71	72.3353	1.01164e-70
ENSG00000070886.12	EPHA8	1.94127	2.69714	0.583652	4.62115	3.81612e-06	1.16759e-05	5.41838	1.38292e-05
ENSG00000070915.10	SLC12A3	5.43743	-0.660744	0.352	-1.87711	0.0605026	0.0895186	1.21823	0.105901
ENSG00000070950.10	RAD18	915.623	1.18269	0.0927726	12.7482	3.18869e-37	9.57612e-36	36.4964	1.13422e-35
ENSG00000070961.16	ATP2B1	3405.97	-0.77379	0.133084	-5.81428	6.08937e-09	2.56792e-08	8.21543	3.04151e-08
ENSG00000070985.13	TRPM5	151.577	-0.236975	0.324473	-0.730337	0.465184	0.526456	0.332375	0.603324
ENSG00000071051.14	NCK2	2355.49	-0.0719995	0.117032	-0.615213	0.538414	0.59615	0.268884	0.675196
ENSG00000071054.16	MAP4K4	3018.79	0.676066	0.109877	6.15296	7.6048e-10	3.51616e-09	9.11891	4.16464e-09
ENSG00000071073.13	MGAT4A	3631.17	-1.28552	0.15797	-8.13777	4.02615e-16	3.17293e-15	15.3951	3.7581e-15
ENSG00000071082.11	RPL31	33200.3	0.716442	0.109344	6.55219	5.66983e-11	2.89653e-10	10.2464	3.43073e-10
ENSG00000071127.17	WDR1	19450.7	-0.544032	0.104063	-5.22793	1.71422e-07	6.14029e-07	6.76593	7.27273e-07
ENSG00000071189.21	SNX13	2088.1	-0.431253	0.116247	-3.70981	0.000207415	0.000495351	3.68316	0.000586708
ENSG00000071203.9	MS4A12	5959.2	-7.31615	0.443204	-16.5074	3.24586e-61	3.60356e-59	60.4887	4.26816e-59
ENSG00000071205.12	ARHGAP10	470.287	-1.09651	0.247403	-4.43208	9.33271e-06	2.71829e-05	5.02999	3.21962e-05
ENSG00000071242.12	RPS6KA2	1045.37	-0.469722	0.133433	-3.52029	0.000431081	0.000981441	3.36544	0.00116245
ENSG00000071243.16	ING3	526.032	-0.142017	0.0878472	-1.61664	0.105956	0.146715	0.974875	0.173225
ENSG00000071246.11	VASH1	320.623	-0.484337	0.138096	-3.50724	0.000452789	0.00102705	3.3441	0.00121647
ENSG00000071282.12	LMCD1	580.49	0.718859	0.165298	4.34886	1.36849e-05	3.89711e-05	4.86376	4.61584e-05
ENSG00000071462.12	BUD23	3944.75	0.970395	0.0882439	10.9967	3.96226e-28	7.13057e-27	27.4021	8.44564e-27
ENSG00000071537.14	SEL1L	4938.86	-0.782851	0.102274	-7.65443	1.94169e-14	1.33924e-13	13.7118	1.58624e-13
ENSG00000071539.14	TRIP13	881.376	2.38761	0.113342	21.0655	1.65028e-98	8.37902e-96	97.7824	9.92435e-96
ENSG00000071553.18	ATP6AP1	6754.53	0.227578	0.0890431	2.55582	0.0105939	0.0187	1.97494	0.0221468
ENSG00000071564.17	TCF3	4688.44	0.997396	0.106005	9.40896	5.01063e-21	5.67028e-20	20.3001	6.71603e-20
ENSG00000071575.11	TRIB2	919.654	0.723742	0.220128	3.28782	0.00100968	0.00216075	2.99582	0.00255926
ENSG00000071626.17	DAZAP1	5504.2	0.584404	0.07618	7.67136	1.70187e-14	1.17746e-13	13.7691	1.39462e-13
ENSG00000071655.18	MBD3	1895.03	0.504109	0.133206	3.78444	0.000154057	0.000374592	3.81232	0.000443677
ENSG00000071677.1	PRLH	0.243454	0.573799	1.06892	0.536803	0.591404	NA	0.228116	0.723328
ENSG00000071794.16	HLTF	485.645	0.424842	0.247399	1.71724	0.0859362	0.122139	1.06582	0.144341
ENSG00000071859.15	FAM50A	2615.56	0.726836	0.128845	5.64117	1.68895e-08	6.80007e-08	7.77238	8.05419e-08
ENSG00000071889.17	FAM3A	2562.19	-0.0263094	0.12989	-0.202552	0.839485	0.866542	0.075987	0.895834
ENSG00000071894.17	CPSF1	5505.04	0.979827	0.138114	7.09432	1.29992e-12	7.70204e-12	11.8861	9.12251e-12
ENSG00000071909.19	MYO3B	22.0312	1.72645	0.27703	6.23199	4.60547e-10	2.16969e-09	9.33673	2.56984e-09
ENSG00000071967.12	CYBRD1	3030.5	-2.9641	0.21931	-13.5156	1.26566e-41	4.91799e-40	40.8977	5.825e-40
ENSG00000071991.9	CDH19	121.802	-6.89848	0.351177	-19.6439	6.52036e-86	2.06913e-83	85.1857	2.45073e-83
ENSG00000071994.11	PDCD2	2352.27	0.723948	0.0756148	9.57416	1.02692e-21	1.22242e-20	20.9885	1.44787e-20
ENSG00000072041.17	SLC6A15	11.7767	-3.44053	0.395976	-8.68873	3.66498e-18	3.36052e-17	17.4359	3.98029e-17
ENSG00000072042.13	RDH11	2346.04	0.87835	0.119173	7.37035	1.70176e-13	1.08913e-12	12.7691	1.28999e-12
ENSG00000072062.15	PRKACA	2751.11	-0.626263	0.0792356	-7.90381	2.70503e-15	1.99357e-14	14.5678	2.36124e-14
ENSG00000072071.16	ADGRL1	1894.63	0.529928	0.154711	3.42529	0.000614149	0.00136183	3.21173	0.00161299
ENSG00000072080.11	SPP2	0.183431	1.21769	1.11688	1.09026	0.275598	NA	0.559724	0.393688
ENSG00000072110.15	ACTN1	12643.6	-0.392123	0.163094	-2.40428	0.0162043	0.0274762	1.79037	0.0325348
ENSG00000072121.17	ZFYVE26	1173.77	-0.34453	0.0932923	-3.69302	0.00022161	0.000526938	3.65441	0.00062412
ENSG00000072133.11	RPS6KA6	389.026	-1.56265	0.322117	-4.85118	1.22732e-06	3.98162e-06	5.91104	4.71594e-06
ENSG00000072134.15	EPN2	513.769	-0.407901	0.128824	-3.16636	0.00154361	0.00319953	2.81146	0.00378961
ENSG00000072135.13	PTPN18	4082.32	-0.397313	0.0963636	-4.12306	3.73868e-05	9.96841e-05	4.42728	0.000118069
ENSG00000072163.20	LIMS2	1774.89	-2.80953	0.312965	-8.97715	2.77859e-19	2.76913e-18	18.5562	3.27984e-18
ENSG00000072182.13	ASIC4	4.95093	1.86309	0.327608	5.68696	1.2932e-08	5.26514e-08	7.88834	6.23618e-08
ENSG00000072195.15	SPEG	698.753	-3.42977	0.366358	-9.36182	7.83774e-21	8.73972e-20	20.1058	1.03516e-19
ENSG00000072201.14	LNX1	727.014	0.056349	0.133098	0.423365	0.672029	0.71933	0.172612	0.789296
ENSG00000072210.19	ALDH3A2	4095	-0.474909	0.102562	-4.63047	3.64835e-06	1.11913e-05	5.4379	1.32553e-05
ENSG00000072274.13	TFRC	16896.1	0.707238	0.163965	4.31335	1.60796e-05	4.53363e-05	4.79372	5.36975e-05
ENSG00000072310.17	SREBF1	5929.37	0.550314	0.163428	3.36733	0.000759012	0.00165938	3.11975	0.00196542
ENSG00000072315.3	TRPC5	0.940845	1.32655	0.648959	2.04412	0.0409413	0.0632114	1.38784	0.0748148
ENSG00000072364.13	AFF4	3322.22	-0.455196	0.123866	-3.6749	0.000237941	0.000563215	3.62353	0.000667088
ENSG00000072401.15	UBE2D1	1002.46	0.035914	0.0975795	0.368049	0.712837	0.755744	0.14701	0.818698
ENSG00000072415.10	PALS1	1723.81	-0.893835	0.10892	-8.20635	2.28016e-16	1.83376e-15	15.642	2.17196e-15
ENSG00000072422.17	RHOBTB1	565.615	0.432962	0.153354	2.82328	0.00475346	0.00900242	2.32299	0.0106627
ENSG00000072501.19	SMC1A	5906.77	0.417708	0.0968745	4.31184	1.61898e-05	4.562e-05	4.79076	5.40335e-05
ENSG00000072506.13	HSD17B10	3731.4	0.819073	0.129889	6.30596	2.86422e-10	1.37298e-09	9.54299	1.62619e-09
ENSG00000072518.21	MARK2	4320.28	-0.617914	0.0835578	-7.39505	1.4135e-13	9.10764e-13	12.8497	1.07873e-12
ENSG00000072571.20	HMMR	949.406	1.44956	0.159712	9.07609	1.12544e-19	1.1561e-18	18.9487	1.36932e-18
ENSG00000072609.18	CHFR	935.363	-1.07767	0.198312	-5.43419	5.50472e-08	2.09201e-07	7.25927	2.47784e-07
ENSG00000072657.9	TRHDE	172.962	-2.60847	0.300666	-8.67564	4.11244e-18	3.76537e-17	17.3859	4.45981e-17
ENSG00000072682.19	P4HA2	2814.83	0.167715	0.141748	1.18319	0.236733	0.295045	0.625741	0.346039
ENSG00000072694.21	FCGR2B	168.727	-1.51257	0.294494	-5.13617	2.80396e-07	9.82471e-07	6.55223	1.16367e-06
ENSG00000072736.19	NFATC3	661.42	0.189899	0.112772	1.68392	0.0921972	0.129989	1.03528	0.153576
ENSG00000072756.17	TRNT1	627.328	0.522198	0.103496	5.04559	4.52126e-07	1.55122e-06	6.34474	1.83731e-06
ENSG00000072778.20	ACADVL	13600.8	-0.550464	0.119845	-4.59312	4.36665e-06	1.32623e-05	5.35985	1.57082e-05
ENSG00000072786.13	STK10	1675.6	-0.43802	0.104833	-4.17826	2.93744e-05	7.94615e-05	4.53203	9.41163e-05
ENSG00000072803.17	FBXW11	1677.75	-0.162563	0.0681307	-2.38604	0.0170309	0.0287369	1.76876	0.0340278
ENSG00000072818.12	ACAP1	361.582	-1.24217	0.165144	-7.5217	5.40671e-14	3.60763e-13	13.2671	4.27298e-13
ENSG00000072832.15	CRMP1	202.324	-0.990527	0.192247	-5.15237	2.57213e-07	9.04821e-07	6.58971	1.07169e-06
ENSG00000072840.13	EVC	231.721	-1.97596	0.199752	-9.8921	4.50477e-23	5.87472e-22	22.3463	6.95818e-22
ENSG00000072849.11	DERL2	1196.65	-0.359806	0.0855678	-4.20492	2.6117e-05	7.12315e-05	4.58308	8.43686e-05
ENSG00000072858.11	SIDT1	790.381	-0.721576	0.180326	-4.00152	6.29374e-05	0.000162551	4.20109	0.00019253
ENSG00000072864.16	NDE1	1190.3	1.05006	0.0740548	14.1795	1.22743e-45	6.07811e-44	44.911	7.19908e-44
ENSG00000072952.19	IRAG1	1161.67	-2.63779	0.208013	-12.6809	7.54753e-37	2.22971e-35	36.1222	2.64093e-35
ENSG00000072954.7	TMEM38A	275.615	-0.0797159	0.175097	-0.455268	0.648916	0.698462	0.187811	0.771484
ENSG00000072958.9	AP1M1	1499.62	0.00158145	0.125634	0.0125878	0.989957	0.991675	0.00438381	0.993083
ENSG00000073008.15	PVR	2348.24	0.959349	0.0893454	10.7375	6.78352e-27	1.11922e-25	26.1685	1.32564e-25
ENSG00000073050.12	XRCC1	1114.69	0.690409	0.0965933	7.14758	8.83208e-13	5.30566e-12	12.0539	6.28416e-12
ENSG00000073060.16	SCARB1	3634.57	0.92374	0.14677	6.29378	3.09831e-10	1.48072e-09	9.50887	1.7538e-09
ENSG00000073067.14	CYP2W1	831.101	3.19646	0.415532	7.69245	1.44339e-14	1.00446e-13	13.8406	1.18971e-13
ENSG00000073111.14	MCM2	1816.01	1.3123	0.153403	8.55458	1.18298e-17	1.04836e-16	16.927	1.2417e-16
ENSG00000073146.16	MOV10L1	9.72296	0.27911	0.266772	1.04625	0.295446	0.357491	0.529522	0.417466
ENSG00000073150.14	PANX2	20.2575	1.7133	0.317104	5.40297	6.55473e-08	2.47108e-07	7.18345	2.92682e-07
ENSG00000073169.14	SELENOO	953.794	0.472489	0.144278	3.27486	0.00105715	0.00225537	2.97586	0.00267133
ENSG00000073282.14	TP63	14.9065	-0.985053	0.281435	-3.50011	0.00046506	0.00105188	3.33249	0.00124588
ENSG00000073331.18	ALPK1	851.343	0.0577972	0.107526	0.537519	0.590909	0.644862	0.228479	0.722838
ENSG00000073350.14	LLGL2	12543.9	-0.183036	0.13045	-1.40312	0.160582	0.21105	0.794303	0.248652
ENSG00000073417.15	PDE8A	2247.83	-1.20014	0.105243	-11.4035	4.01555e-30	8.15532e-29	29.3963	9.65938e-29
ENSG00000073464.13	CLCN4	379.07	2.07389	0.226248	9.16645	4.88831e-20	5.14929e-19	19.3108	6.09896e-19
ENSG00000073536.18	NLE1	1183.52	1.2967	0.107721	12.0375	2.2573e-33	5.56002e-32	32.6464	6.58544e-32
ENSG00000073578.17	SDHA	698.847	0.406909	0.210547	1.93262	0.0532826	0.0799449	1.27341	0.0945846
ENSG00000073584.20	SMARCE1	324.503	0.345741	0.137891	2.50735	0.0121639	0.0211991	1.91493	0.0251053
ENSG00000073598.6	FNDC8	2.63754	0.657257	0.26668	2.4646	0.0137168	0.0236421	1.86275	0.0279972
ENSG00000073605.18	GSDMB	3494.24	-0.25642	0.190225	-1.34798	0.177665	0.230479	0.750399	0.271248
ENSG00000073614.13	KDM5A	2253.3	0.11191	0.107165	1.04428	0.296357	0.358425	0.528185	0.41852
ENSG00000073670.14	ADAM11	27.1156	-1.20311	0.264018	-4.55693	5.19068e-06	1.56514e-05	5.28478	1.85379e-05
ENSG00000073711.11	PPP2R3A	554.623	-2.24641	0.172707	-13.007	1.11568e-38	3.6219e-37	37.9525	4.28988e-37
ENSG00000073712.15	FERMT2	1209.45	-2.84975	0.214021	-13.3153	1.88648e-40	6.78991e-39	39.7243	8.04215e-39
ENSG00000073734.10	ABCB11	177.226	-5.81801	0.327314	-17.775	1.10392e-70	1.86006e-68	69.9571	2.20311e-68
ENSG00000073737.17	DHRS9	2718.74	-3.63148	0.358378	-10.1331	3.94043e-24	5.52067e-23	23.4045	6.53883e-23
ENSG00000073754.6	CD5L	1.40818	-1.33857	0.52055	-2.57145	0.0101273	0.0179462	1.99451	0.021254
ENSG00000073756.12	PTGS2	739.642	1.54907	0.355424	4.35838	1.3103e-05	3.74063e-05	4.88263	4.43051e-05
ENSG00000073792.16	IGF2BP2	2316.44	0.505981	0.129873	3.89597	9.78058e-05	0.00024453	4.00964	0.000289629
ENSG00000073803.14	MAP3K13	1589.68	-0.126811	0.0833019	-1.52231	0.127931	0.173102	0.893024	0.204178
ENSG00000073849.16	ST6GAL1	4819.74	0.0948415	0.212021	0.447322	0.654643	0.703627	0.183996	0.775825
ENSG00000073861.3	TBX21	34.1457	-1.21431	0.260674	-4.65832	3.18797e-06	9.85052e-06	5.49649	1.16672e-05
ENSG00000073905.8	NA	15.4214	0.677683	0.202275	3.35031	0.000807218	0.00175591	3.09301	0.00207974
ENSG00000073910.22	FRY	626.822	-0.612209	0.209412	-2.92346	0.00346159	0.00672984	2.46072	0.00797101
ENSG00000073921.18	PICALM	6080.58	-0.277288	0.0773592	-3.58442	0.000337833	0.00078238	3.4713	0.000926673
ENSG00000073969.18	NSF	2323.07	-0.340878	0.0668402	-5.0999	3.39826e-07	1.18103e-06	6.46874	1.39885e-06
ENSG00000074047.22	GLI2	153.192	-0.963518	0.254383	-3.78767	0.000152066	0.000370106	3.81797	0.000438364
ENSG00000074054.20	CLASP1	1702.82	0.0538995	0.0893148	0.603478	0.546191	0.603393	0.262656	0.682708
ENSG00000074071.15	MRPS34	3218.29	0.851964	0.130937	6.50668	7.68277e-11	3.87856e-10	10.1145	4.59387e-10
ENSG00000074181.9	NOTCH3	1951.08	0.737741	0.198781	3.71133	0.000206177	0.00049264	3.68576	0.000583497
ENSG00000074201.9	CLNS1A	3533.91	0.705908	0.0777123	9.0836	1.0504e-19	1.08223e-18	18.9786	1.28182e-18
ENSG00000074211.14	PPP2R2C	200.395	2.3849	0.377718	6.31396	2.71984e-10	1.30591e-09	9.56546	1.54675e-09
ENSG00000074219.14	TEAD2	777.833	0.0941389	0.19456	0.483855	0.628489	0.679968	0.201703	0.754806
ENSG00000074266.22	EED	848.075	0.299236	0.0709467	4.21775	2.46752e-05	6.76237e-05	4.60774	8.00954e-05
ENSG00000074276.10	CDHR2	4380.88	-2.5276	0.282214	-8.95631	3.35714e-19	3.32829e-18	18.474	3.94212e-18
ENSG00000074317.11	SNCB	4.60686	-2.81994	0.348683	-8.08741	6.09471e-16	4.73936e-15	15.215	5.61343e-15
ENSG00000074319.13	TSG101	2955.46	-0.141706	0.0639651	-2.21537	0.0267349	0.0431402	1.57292	0.0510748
ENSG00000074356.17	NCBP3	1895.99	-0.16643	0.0898648	-1.852	0.0640254	0.0941525	1.19365	0.111371
ENSG00000074370.18	ATP2A3	8996.02	-1.56459	0.213897	-7.31469	2.57974e-13	1.62405e-12	12.5884	1.92357e-12
ENSG00000074410.14	CA12	12120.3	-1.92418	0.233123	-8.25394	1.5326e-16	1.25239e-15	15.8146	1.48337e-15
ENSG00000074416.14	MGLL	10469.9	-1.55291	0.13453	-11.5432	7.98694e-31	1.68221e-29	30.0976	1.99245e-29
ENSG00000074527.13	NTN4	814.45	-1.13454	0.158269	-7.16845	7.58511e-13	4.57751e-12	12.12	5.42173e-12
ENSG00000074582.15	BCS1L	1131.45	0.836565	0.089736	9.32251	1.13618e-20	1.25154e-19	19.9446	1.48236e-19
ENSG00000074590.13	NUAK1	364.869	-0.230598	0.15814	-1.45818	0.14479	0.192937	0.839262	0.227462
ENSG00000074603.19	DPP8	1606.93	-0.419591	0.107135	-3.91648	8.98524e-05	0.000226101	4.04647	0.0002678
ENSG00000074621.14	SLC24A1	404.976	0.250581	0.109873	2.28064	0.0225695	0.0370504	1.64648	0.0438665
ENSG00000074657.14	ZNF532	687.06	-0.647237	0.173291	-3.73497	0.000187737	0.000450921	3.72645	0.000534083
ENSG00000074660.16	SCARF1	267.189	-0.785514	0.124913	-6.28849	3.20573e-10	1.53033e-09	9.49407	1.81256e-09
ENSG00000074695.6	LMAN1	4875.63	0.44135	0.149744	2.94736	0.00320496	0.00627125	2.49418	0.00742785
ENSG00000074696.13	HACD3	4887.69	1.17192	0.0961041	12.1943	3.33262e-34	8.63307e-33	33.4772	1.02252e-32
ENSG00000074706.13	IPCEF1	75.7254	-1.23422	0.198548	-6.21626	5.09145e-10	2.39007e-09	9.29316	2.83087e-09
ENSG00000074755.15	ZZEF1	4795.04	-1.77854	0.123875	-14.3575	9.55997e-47	4.99374e-45	46.0195	5.91472e-45
ENSG00000074771.4	NOX3	0.431166	0.35784	0.77192	0.463572	0.642955	0.693001	0.19182	0.766586
ENSG00000074800.16	ENO1	57347.6	1.05325	0.121472	8.6707	4.29481e-18	3.92669e-17	17.3671	4.65088e-17
ENSG00000074803.20	SLC12A1	1.70337	0.276068	0.427377	0.64596	0.518305	0.577208	0.285414	0.65607
ENSG00000074842.8	MYDGF	4899.61	0.718064	0.133922	5.36181	8.23913e-08	3.07293e-07	7.08412	3.63966e-07
ENSG00000074855.11	ANO8	485.453	0.919584	0.144994	6.34224	2.26452e-10	1.09544e-09	9.64502	1.29747e-09
ENSG00000074935.14	TUBE1	481.412	0.682659	0.118858	5.74346	9.27608e-09	3.83324e-08	8.03264	4.54019e-08
ENSG00000074964.17	ARHGEF10L	4764.49	-0.0597333	0.112887	-0.529144	0.596705	0.650347	0.22424	0.728111
ENSG00000074966.11	TXK	38.1443	-0.747853	0.176932	-4.22678	2.3706e-05	6.51411e-05	4.62514	7.71549e-05
ENSG00000075035.10	WSCD2	41.5302	-3.91973	0.344377	-11.3821	5.13595e-30	1.03699e-28	29.2894	1.22824e-28
ENSG00000075043.19	KCNQ2	14.6005	-0.704662	0.370031	-1.90434	0.0568664	0.0847278	1.24514	0.100236
ENSG00000075073.15	TACR2	753.65	-4.75728	0.301068	-15.8013	3.04593e-56	2.59483e-54	55.5163	3.07339e-54
ENSG00000075089.9	ACTR6	826.511	0.117298	0.105284	1.11411	0.265233	0.325578	0.576373	0.381126
ENSG00000075131.10	TIPIN	288.253	1.12531	0.100446	11.2031	3.93663e-29	7.51413e-28	28.4049	8.89995e-28
ENSG00000075142.14	SRI	8625.79	-1.80807	0.136098	-13.2851	2.82656e-40	1.00406e-38	39.5487	1.18924e-38
ENSG00000075151.21	EIF4G3	3406.84	-0.431446	0.099272	-4.3461	1.3858e-05	3.94373e-05	4.8583	4.67107e-05
ENSG00000075188.9	NUP37	1011.8	1.08662	0.0941776	11.538	8.48559e-31	1.78328e-29	30.0713	2.11217e-29
ENSG00000075213.11	SEMA3A	566.736	-0.131608	0.285081	-0.461651	0.644332	0.694229	0.190891	0.767741
ENSG00000075218.19	GTSE1	778.315	1.53801	0.110469	13.9225	4.62317e-44	2.05907e-42	43.3351	2.43882e-42
ENSG00000075223.14	SEMA3C	2934.92	-0.7274	0.190059	-3.82723	0.000129594	0.000318588	3.88742	0.000377344
ENSG00000075234.17	TTC38	5351.12	-0.852294	0.148719	-5.73089	9.99023e-09	4.11763e-08	8.00042	4.87703e-08
ENSG00000075239.14	ACAT1	2537.68	-1.08758	0.115433	-9.42167	4.43957e-21	5.04051e-20	20.3527	5.97012e-20
ENSG00000075240.17	GRAMD4	3356.63	-1.03147	0.115829	-8.90515	5.33123e-19	5.1988e-18	18.2732	6.15761e-18
ENSG00000075275.18	CELSR1	1324.85	2.45915	0.174365	14.1034	3.61766e-45	1.75491e-43	44.4416	2.07856e-43
ENSG00000075290.8	WNT8B	8.51621	2.62679	0.329429	7.97377	1.53906e-15	1.15596e-14	14.8127	1.36916e-14
ENSG00000075292.19	ZNF638	2926.04	0.266156	0.10014	2.65784	0.00786431	0.014262	2.10434	0.0168915
ENSG00000075303.13	SLC25A40	975.005	0.154357	0.1109	1.39186	0.163966	0.214948	0.785247	0.253204
ENSG00000075336.12	TIMM21	776.185	-0.196022	0.100095	-1.95835	0.0501886	0.0758346	1.29939	0.0897387
ENSG00000075340.23	ADD2	36.4379	-2.69547	0.285169	-9.4522	3.3177e-21	3.79508e-20	20.4792	4.495e-20
ENSG00000075388.4	FGF4	2.53383	1.01263	0.410957	2.46407	0.013737	0.0236731	1.86211	0.028034
ENSG00000075391.17	RASAL2	1068.65	0.585182	0.120661	4.84979	1.23595e-06	4.00791e-06	5.908	4.74708e-06
ENSG00000075399.14	VPS9D1	478.082	-0.0753496	0.133632	-0.563858	0.572851	0.628089	0.241958	0.707038
ENSG00000075407.18	ZNF37A	750.572	0.606235	0.122145	4.96323	6.93319e-07	2.3202e-06	6.15907	2.74811e-06
ENSG00000075413.19	MARK3	2328.18	0.310738	0.0747748	4.15566	3.24353e-05	8.72318e-05	4.48898	0.00010332
ENSG00000075415.13	SLC25A3	21554.9	-0.148511	0.0865269	-1.71635	0.0860974	0.122345	1.06501	0.144585
ENSG00000075420.13	FNDC3B	3236.35	0.102494	0.125816	0.814637	0.41528	0.478198	0.381659	0.55158
ENSG00000075426.12	FOSL2	7066.31	-0.977917	0.128639	-7.60201	2.91572e-14	1.98198e-13	13.5353	2.34751e-13
ENSG00000075429.9	CACNG5	3.91216	-3.3316	0.328305	-10.1479	3.38605e-24	4.77382e-23	23.4703	5.65425e-23
ENSG00000075461.6	CACNG4	68.176	2.75312	0.438631	6.27662	3.46014e-10	1.64538e-09	9.46091	1.94884e-09
ENSG00000075539.15	FRYL	5224.99	-0.908526	0.140634	-6.4602	1.04568e-10	5.2065e-10	9.9806	6.16673e-10
ENSG00000075568.17	TMEM131	4267.19	-1.01602	0.0839962	-12.0961	1.10766e-33	2.77864e-32	32.9556	3.2911e-32
ENSG00000075618.18	FSCN1	2585.5	1.83253	0.261988	6.99469	2.65837e-12	1.5287e-11	11.5754	1.81064e-11
ENSG00000075624.17	ACTB	254642	-0.219922	0.129877	-1.69331	0.0903956	0.127752	1.04385	0.150937
ENSG00000075643.6	MOCOS	765.293	0.979358	0.144138	6.79457	1.08632e-11	5.90454e-11	10.964	6.9935e-11
ENSG00000075651.16	PLD1	1774.28	-1.13837	0.150192	-7.57942	3.47109e-14	2.34443e-13	13.4595	2.77681e-13
ENSG00000075673.12	ATP12A	15.6162	-1.20004	0.551494	-2.17597	0.0295572	0.0472043	1.52934	0.0558796
ENSG00000075702.18	WDR62	624.103	2.12955	0.135968	15.6622	2.74312e-55	2.22251e-53	54.5618	2.6324e-53
ENSG00000075711.21	DLG1	2955.37	-0.309425	0.0853892	-3.6237	0.000290423	0.000678122	3.53697	0.000803186
ENSG00000075785.14	RAB7A	11073.6	-0.0947956	0.0637628	-1.48669	0.137096	0.183844	0.862974	0.216788
ENSG00000075790.12	BCAP29	21.7099	0.034266	0.149161	0.229724	0.818306	0.848729	0.0870842	0.884224
ENSG00000075826.17	SEC31B	261.85	0.803016	0.197746	4.06084	4.88968e-05	0.000128113	4.31072	0.00015174
ENSG00000075856.12	SART3	2238.95	0.550092	0.0635153	8.66078	4.68566e-18	4.27172e-17	17.3292	5.05954e-17
ENSG00000075884.14	ARHGAP15	175.677	-1.78373	0.166516	-10.712	8.937e-27	1.46438e-25	26.0488	1.73445e-25
ENSG00000075886.11	TUBA3D	12.1538	0.562041	0.162924	3.4497	0.000561209	0.00125261	3.25088	0.00148363
ENSG00000075891.22	PAX2	4.56008	2.77709	0.494634	5.61444	1.97205e-08	7.87828e-08	7.70508	9.33126e-08
ENSG00000075914.13	EXOSC7	1147.17	1.21961	0.102961	11.8453	2.2766e-32	5.2926e-31	31.6427	6.2687e-31
ENSG00000075945.13	KIFAP3	1422.68	-0.846439	0.106501	-7.94771	1.89996e-15	1.41365e-14	14.7213	1.67437e-14
ENSG00000075975.17	MKRN2	1281.91	0.168283	0.0610459	2.75667	0.00583933	0.0108459	2.23364	0.0128455
ENSG00000076003.5	MCM6	2700.94	1.05318	0.0971955	10.8357	2.33079e-27	3.96766e-26	26.6325	4.69941e-26
ENSG00000076043.11	REXO2	1299.97	0.87022	0.0990263	8.78776	1.52567e-18	1.44091e-17	17.8165	1.70666e-17
ENSG00000076053.12	RBM7	1058.84	-0.0883427	0.111775	-0.790361	0.429317	0.491799	0.367222	0.566465
ENSG00000076067.13	RBMS2	1694.29	-0.123268	0.110096	-1.11964	0.262867	0.32309	0.580264	0.378294
ENSG00000076108.12	BAZ2A	5257.34	-0.11527	0.089373	-1.28976	0.197134	0.252213	0.705238	0.296517
ENSG00000076201.15	PTPN23	3154.73	0.112422	0.104168	1.07923	0.280484	0.341688	0.552093	0.39954
ENSG00000076242.16	MLH1	1015.25	-0.252161	0.17594	-1.43322	0.151794	0.201114	0.818745	0.237017
ENSG00000076248.11	UNG	2887.62	0.421762	0.0881424	4.78501	1.70982e-06	5.45584e-06	5.76705	6.46205e-06
ENSG00000076258.10	FMO4	231.811	-1.99848	0.158087	-12.6416	1.24466e-36	3.63749e-35	35.905	4.30834e-35
ENSG00000076321.11	KLHL20	618.17	-0.386632	0.0806579	-4.79348	1.63915e-06	5.24001e-06	5.78538	6.20641e-06
ENSG00000076344.16	RGS11	108.843	0.366626	0.289987	1.26429	0.206127	0.262073	0.685864	0.307877
ENSG00000076351.13	SLC46A1	234.537	-1.2672	0.184119	-6.88249	5.8817e-12	3.27689e-11	11.2305	3.88123e-11
ENSG00000076356.7	PLXNA2	3303.95	-1.23012	0.128941	-9.54016	1.42606e-21	1.68177e-20	20.8459	1.99193e-20
ENSG00000076382.17	SPAG5	1307.59	1.28747	0.112554	11.4387	2.67859e-30	5.46921e-29	29.5721	6.47789e-29
ENSG00000076513.17	ANKRD13A	1981.01	-0.948894	0.0852749	-11.1275	9.22181e-29	1.72394e-27	28.0352	2.04188e-27
ENSG00000076554.15	TPD52	7063.7	-0.164362	0.132673	-1.23885	0.215401	0.272227	0.666752	0.319633
ENSG00000076555.15	ACACB	1361.87	-2.02178	0.170605	-11.8507	2.13477e-32	4.96896e-31	31.6706	5.88537e-31
ENSG00000076604.15	TRAF4	3306.21	0.441432	0.128824	3.42664	0.000611104	0.00135595	3.21388	0.00160603
ENSG00000076641.4	PAG1	1976.61	-1.77174	0.184661	-9.59457	8.42691e-22	1.01006e-20	21.0743	1.19635e-20
ENSG00000076650.7	GPATCH1	571.199	-0.0340585	0.072704	-0.468455	0.639459	0.689702	0.194187	0.763868
ENSG00000076662.10	ICAM3	57.1428	-2.42305	0.22235	-10.8974	1.18552e-27	2.06707e-26	26.9261	2.44829e-26
ENSG00000076685.19	NT5C2	1238.91	-0.435922	0.103953	-4.19347	2.74721e-05	7.46336e-05	4.56111	8.83981e-05
ENSG00000076706.17	MCAM	2913.37	-1.20625	0.177005	-6.81478	9.44065e-12	5.16004e-11	11.025	6.1117e-11
ENSG00000076716.9	GPC4	2366.82	0.356761	0.158826	2.24624	0.0246883	0.0401748	1.60751	0.0475659
ENSG00000076770.14	MBNL3	1530.5	-0.411704	0.148432	-2.77369	0.00554245	0.0103469	2.2563	0.0122552
ENSG00000076826.10	CAMSAP3	2737.22	0.118861	0.134246	0.885399	0.375941	0.439204	0.42488	0.509039
ENSG00000076864.19	RAP1GAP	2613.21	0.444767	0.237514	1.87259	0.0611247	0.0903197	1.21378	0.106844
ENSG00000076924.12	XAB2	2543.64	0.545126	0.123622	4.40962	1.03554e-05	2.99714e-05	4.98483	3.5499e-05
ENSG00000076928.18	ARHGEF1	4119.93	0.529499	0.0994381	5.32491	1.01002e-07	3.72225e-07	6.99567	4.40874e-07
ENSG00000076944.16	STXBP2	2212.08	0.0814309	0.133902	0.60814	0.543095	0.600582	0.265124	0.679794
ENSG00000076984.18	MAP2K7	1533.7	0.0330291	0.0727366	0.454091	0.649763	0.69927	0.187245	0.772196
ENSG00000077009.13	NMRK2	1.91311	-3.30632	0.412412	-8.01704	1.08326e-15	8.25008e-15	14.9653	9.77162e-15
ENSG00000077044.11	DGKD	2908.78	-0.24998	0.110382	-2.26468	0.0235325	0.038488	1.62833	0.0455687
ENSG00000077063.11	CTTNBP2	330.78	1.03883	0.267591	3.88214	0.000103539	0.000258035	3.98489	0.000305624
ENSG00000077080.10	ACTL6B	4.17826	-2.51978	0.381915	-6.59774	4.17481e-11	2.16119e-10	10.3794	2.55977e-10
ENSG00000077092.19	RARB	97.0883	-1.08183	0.175771	-6.1548	7.51747e-10	3.47958e-09	9.12393	4.12131e-09
ENSG00000077097.15	TOP2B	4917.56	-0.111556	0.0969723	-1.15039	0.249982	0.309507	0.602091	0.362709
ENSG00000077147.16	TM9SF3	15932.2	-0.0340339	0.090304	-0.376881	0.706262	0.749734	0.151034	0.813774
ENSG00000077150.20	NFKB2	2002.89	0.336656	0.125689	2.67848	0.00739563	0.0134743	2.13102	0.0159585
ENSG00000077152.11	UBE2T	948.243	1.70993	0.123931	13.7974	2.64058e-43	1.12981e-41	42.5783	1.33818e-41
ENSG00000077157.22	PPP1R12B	5711.04	-3.1437	0.2242	-14.0218	1.14636e-44	5.40263e-43	43.9407	6.39903e-43
ENSG00000077232.18	DNAJC10	4581.53	0.805846	0.111196	7.24709	4.25834e-13	2.63456e-12	12.3708	3.12045e-12
ENSG00000077235.18	GTF3C1	3347.19	0.0250948	0.0773902	0.324264	0.745738	0.784886	0.127414	0.840778
ENSG00000077238.14	IL4R	3789.98	-0.860761	0.101474	-8.48257	2.20275e-17	1.91072e-16	16.657	2.26311e-16
ENSG00000077254.14	USP33	2198.41	-0.289056	0.0884052	-3.26967	0.00107672	0.00229341	2.9679	0.00271638
ENSG00000077264.15	PAK3	25.053	-3.01639	0.22683	-13.2981	2.37529e-40	8.49306e-39	39.6243	1.00594e-38
ENSG00000077274.9	CAPN6	438.171	0.0437771	0.418637	0.10457	0.916717	0.931886	0.0377648	0.945003
ENSG00000077279.19	DCX	4.08272	-2.05122	0.301596	-6.80124	1.03719e-11	5.64716e-11	10.9841	6.68865e-11
ENSG00000077312.9	SNRPA	2729.19	0.9047	0.0902664	10.0226	1.21322e-23	1.64902e-22	22.9161	1.95314e-22
ENSG00000077327.16	SPAG6	1.64177	-1.82934	0.280933	-6.51168	7.43173e-11	3.7588e-10	10.1289	4.45203e-10
ENSG00000077348.9	EXOSC5	1270.95	1.36312	0.130331	10.4589	1.3336e-25	2.04113e-24	24.875	2.41757e-24
ENSG00000077380.16	DYNC1I2	3365.6	-0.175631	0.0802892	-2.18748	0.0287079	0.0459853	1.542	0.0544365
ENSG00000077420.16	APBB1IP	293.088	-1.73397	0.208349	-8.32242	8.61887e-17	7.15983e-16	16.0645	8.4803e-16
ENSG00000077454.16	LRCH4	473.872	0.0512517	0.10376	0.493945	0.621345	0.673445	0.206667	0.74915
ENSG00000077458.13	FAM76B	549.103	0.416266	0.112269	3.70774	0.00020912	0.000499171	3.67961	0.000591232
ENSG00000077463.15	SIRT6	1808.45	-0.764562	0.127302	-6.00588	1.90298e-09	8.46756e-09	8.72057	1.00292e-08
ENSG00000077498.9	TYR	3.4342	4.38669	0.82843	5.29519	1.18894e-07	4.34334e-07	6.92484	5.14437e-07
ENSG00000077514.9	POLD3	1203.9	0.124072	0.104378	1.18868	0.234565	0.292687	0.629738	0.343314
ENSG00000077522.14	ACTN2	4.10313	-1.59722	0.264623	-6.03584	1.58138e-09	7.09209e-09	8.80096	8.40006e-09
ENSG00000077549.19	CAPZB	9930.64	-0.489805	0.0779803	-6.28113	3.36118e-10	1.60032e-09	9.47351	1.89546e-09
ENSG00000077585.14	GPR137B	539.636	0.20585	0.121467	1.69471	0.0901312	0.127425	1.04512	0.150551
ENSG00000077616.11	NAALAD2	28.7772	-1.31058	0.182308	-7.18884	6.53428e-13	3.96534e-12	12.1848	4.69666e-12
ENSG00000077684.16	JADE1	754.904	0.303852	0.115934	2.62091	0.00876943	0.0157526	2.05703	0.0186569
ENSG00000077713.19	SLC25A43	1371.07	-0.181776	0.0975212	-1.86396	0.0623276	0.0919508	1.20532	0.108774
ENSG00000077721.16	UBE2A	3597.29	-0.448832	0.0940468	-4.77243	1.82014e-06	5.79232e-06	5.7399	6.86058e-06
ENSG00000077782.21	FGFR1	1489.81	-1.54603	0.218322	-7.08141	1.42692e-12	8.41651e-12	11.8456	9.96874e-12
ENSG00000077800.13	FKBP6	0.794762	0.730963	0.379382	1.92672	0.0540144	0.0809409	1.26749	0.0957593
ENSG00000077935.17	SMC1B	11.1721	1.48116	0.287647	5.14921	2.61582e-07	9.19592e-07	6.58239	1.08919e-06
ENSG00000077942.19	FBLN1	5156.29	-2.88606	0.236802	-12.1876	3.6175e-34	9.33295e-33	33.4416	1.10542e-32
ENSG00000077943.8	ITGA8	306.417	-2.39972	0.185704	-12.9223	3.36861e-38	1.06277e-36	37.4725	1.25878e-36
ENSG00000077984.6	CST7	158.982	-0.849337	0.213132	-3.98503	6.74705e-05	0.000173389	4.17089	0.000205367
ENSG00000078018.20	MAP2	93.7998	-2.04534	0.265857	-7.6934	1.43271e-14	9.97394e-14	13.8438	1.18134e-13
ENSG00000078043.16	PIAS2	816.255	0.14225	0.149488	0.951585	0.341307	0.404085	0.466854	0.469873
ENSG00000078053.17	AMPH	45.7997	-2.20139	0.170577	-12.9056	4.18702e-38	1.30922e-36	37.3781	1.55068e-36
ENSG00000078061.13	ARAF	3672.33	-0.397725	0.107385	-3.70373	0.000212454	0.000506622	3.67274	0.000600057
ENSG00000078070.13	MCCC1	1100	-0.0631862	0.0910348	-0.694088	0.487627	0.548012	0.311913	0.626023
ENSG00000078081.8	LAMP3	304.962	0.57841	0.209882	2.75589	0.00585331	0.0108686	2.2326	0.0128725
ENSG00000078098.14	FAP	168.753	2.16767	0.270136	8.02437	1.02049e-15	7.79072e-15	14.9912	9.22754e-15
ENSG00000078114.19	NEBL	2855.6	2.36696	0.15388	15.3818	2.16818e-53	1.60631e-51	52.6639	1.90256e-51
ENSG00000078124.12	ACER3	1316.47	-0.713163	0.103215	-6.90947	4.8646e-12	2.73261e-11	11.313	3.23658e-11
ENSG00000078140.14	UBE2K	4266.68	-0.0520323	0.0806218	-0.645387	0.518677	0.577544	0.285103	0.656401
ENSG00000078142.13	PIK3C3	1092.36	-0.355977	0.109601	-3.24793	0.0011625	0.00246179	2.93461	0.00291581
ENSG00000078177.14	N4BP2	455.781	0.0251408	0.154393	0.162836	0.870647	0.893622	0.0601577	0.915912
ENSG00000078237.7	TIGAR	268.809	0.515448	0.155906	3.30615	0.000945877	0.00203359	3.02417	0.00240864
ENSG00000078246.17	TULP3	768.799	0.709514	0.088407	8.02554	1.01078e-15	7.71973e-15	14.9953	9.14346e-15
ENSG00000078269.15	SYNJ2	2119.32	0.184311	0.0876609	2.10255	0.0355055	0.0556583	1.4497	0.0658825
ENSG00000078295.17	ADCY2	81.4062	-3.21848	0.261552	-12.3053	8.48091e-35	2.26475e-33	34.0716	2.68243e-33
ENSG00000078304.19	PPP2R5C	5573	0.136986	0.0771239	1.77617	0.0757042	0.109202	1.12088	0.129117
ENSG00000078319.10	PMS2P1	320.53	0.728741	0.0922065	7.90335	2.71501e-15	2.00053e-14	14.5662	2.36948e-14
ENSG00000078328.22	RBFOX1	27.9434	-2.01405	0.389945	-5.16495	2.40499e-07	8.48766e-07	6.61889	1.0053e-06
ENSG00000078369.18	GNB1	15704.3	-0.190591	0.0741285	-2.57108	0.0101381	0.0179638	1.99404	0.0212748
ENSG00000078399.19	HOXA9	931.271	1.22389	0.221448	5.52678	3.26165e-08	1.27284e-07	7.48656	1.50759e-07
ENSG00000078401.7	EDN1	694.132	-0.508176	0.225001	-2.25856	0.023911	0.0390351	1.6214	0.0462164
ENSG00000078403.17	MLLT10	1054.99	0.302853	0.0751966	4.02749	5.63763e-05	0.00014656	4.2489	0.00017359
ENSG00000078487.17	ZCWPW1	120.78	0.13474	0.170261	0.791376	0.428725	0.491298	0.367822	0.565899
ENSG00000078549.15	ADCYAP1R1	71.9191	-5.73466	0.355539	-16.1295	1.58359e-58	1.48897e-56	57.8004	1.76357e-56
ENSG00000078579.9	FGF20	20.8966	5.97026	0.640628	9.31939	1.17013e-20	1.28782e-19	19.9318	1.52533e-19
ENSG00000078589.13	P2RY10	120.758	-2.06762	0.247654	-8.34885	6.89312e-17	5.76648e-16	16.1616	6.82998e-16
ENSG00000078596.11	ITM2A	522.713	-2.71767	0.188703	-14.4018	5.03855e-47	2.67599e-45	46.2977	3.16951e-45
ENSG00000078618.22	NRDC	3894.23	0.314028	0.0608354	5.16192	2.44425e-07	8.61982e-07	6.61186	1.02096e-06
ENSG00000078668.14	VDAC3	5165.41	0.24461	0.0916224	2.66977	0.00759043	0.0138001	2.11973	0.0163445
ENSG00000078674.18	PCM1	3514.5	0.0902432	0.122021	0.739571	0.459561	0.520928	0.337657	0.597371
ENSG00000078687.17	TNRC6C	546.918	-0.0466783	0.112699	-0.414185	0.678739	0.725288	0.168297	0.794098
ENSG00000078699.22	CBFA2T2	1865.08	-0.0301386	0.0939948	-0.320641	0.748483	0.787398	0.125818	0.842833
ENSG00000078725.13	BRINP1	19.1807	0.193566	0.364626	0.530862	0.595514	0.649255	0.225108	0.727111
ENSG00000078747.16	ITCH	2854.97	-0.266032	0.10023	-2.65422	0.00794917	0.0144001	2.09968	0.0170551
ENSG00000078795.17	PKD2L2	2.85345	0.399153	0.246119	1.62179	0.104849	0.145372	0.979435	0.171646
ENSG00000078804.13	TP53INP2	4316.95	-2.947	0.158842	-18.553	7.71659e-77	1.75957e-74	76.1126	2.08408e-74
ENSG00000078808.19	SDF4	8594.35	-0.203326	0.11082	-1.83474	0.0665445	0.0974484	1.17689	0.115261
ENSG00000078814.17	MYH7B	121.27	1.22118	0.22906	5.33127	9.75269e-08	3.60181e-07	7.01088	4.26608e-07
ENSG00000078898.7	BPIFB2	4.51441	4.8829	0.767211	6.36448	1.95952e-10	9.52253e-10	9.70785	1.12787e-09
ENSG00000078900.15	TP73	165.561	2.46797	0.237246	10.4026	2.4137e-25	3.64303e-24	24.6173	4.3149e-24
ENSG00000078902.16	TOLLIP	3098.96	-0.197952	0.0960493	-2.06094	0.0393088	0.0609379	1.40551	0.0721324
ENSG00000078967.13	UBE2D4	431.79	0.400609	0.0850265	4.71158	2.45808e-06	7.70592e-06	5.6094	9.1271e-06
ENSG00000079101.16	CLUL1	2.9723	0.343798	0.315834	1.08854	0.276357	0.337319	0.558529	0.394572
ENSG00000079102.16	RUNX1T1	155.221	-2.39386	0.231718	-10.3309	5.10675e-25	7.54033e-24	24.2919	8.93097e-24
ENSG00000079112.10	CDH17	29802.1	-0.740996	0.167093	-4.43464	9.22252e-06	2.68846e-05	5.03515	3.18428e-05
ENSG00000079134.12	THOC1	720.558	0.671306	0.098805	6.79425	1.08876e-11	5.91609e-11	10.9631	7.00718e-11
ENSG00000079150.18	FKBP7	258.784	-0.214012	0.141398	-1.51354	0.130143	0.175757	0.88558	0.20729
ENSG00000079156.17	OSBPL6	74.2915	-0.938504	0.267647	-3.5065	0.000454037	0.0010297	3.34291	0.00121961
ENSG00000079215.14	SLC1A3	137.257	0.411794	0.302273	1.36232	0.173096	0.225281	0.761713	0.265242
ENSG00000079246.16	XRCC5	12646.3	0.366427	0.0720021	5.08912	3.59736e-07	1.24682e-06	6.44402	1.47676e-06
ENSG00000079257.8	LXN	871.597	-1.49798	0.153265	-9.77377	1.45918e-22	1.8442e-21	21.8359	2.18432e-21
ENSG00000079263.19	SP140	147.511	-1.21725	0.269959	-4.50902	6.51273e-06	1.93799e-05	5.18624	2.29541e-05
ENSG00000079277.22	MKNK1	988.148	-0.422047	0.0735601	-5.73744	9.61191e-09	3.96857e-08	8.01719	4.70049e-08
ENSG00000079308.19	TNS1	8734.76	-3.98427	0.251415	-15.8474	1.46552e-56	1.28292e-54	55.834	1.51953e-54
ENSG00000079313.15	REXO1	1605.87	0.257327	0.123833	2.07802	0.0377075	0.0587377	1.42357	0.0695279
ENSG00000079332.15	SAR1A	3588.3	0.192662	0.0720716	2.6732	0.00751315	0.0136727	2.12418	0.0161935
ENSG00000079335.20	CDC14A	439.508	-1.9763	0.143633	-13.7594	4.47018e-43	1.88301e-41	42.3497	2.23029e-41
ENSG00000079337.16	RAPGEF3	365.814	0.0472278	0.142238	0.332035	0.739863	0.779687	0.130849	0.836824
ENSG00000079385.23	CEACAM1	18526.1	-2.43465	0.196928	-12.3632	4.13527e-35	1.11999e-33	34.3835	1.32655e-33
ENSG00000079387.14	SENP1	737.72	0.499965	0.0928919	5.38222	7.3573e-08	2.757e-07	7.13328	3.26546e-07
ENSG00000079393.20	DUSP13	0.806518	2.0718	0.517916	4.00027	6.327e-05	0.000163333	4.1988	0.000193456
ENSG00000079432.7	CIC	2910.5	-0.110696	0.111114	-0.996236	0.319135	0.381464	0.496025	0.444574
ENSG00000079435.10	LIPE	362.283	0.0977703	0.166692	0.586533	0.557518	0.613814	0.253741	0.692979
ENSG00000079459.13	FDFT1	9677.67	0.447319	0.136808	3.26968	0.0010767	0.00229341	2.9679	0.00271638
ENSG00000079462.8	PAFAH1B3	1254.41	1.81656	0.146357	12.4119	2.25312e-35	6.18146e-34	34.6472	7.32149e-34
ENSG00000079482.13	OPHN1	364.659	-0.497515	0.106095	-4.68931	2.74125e-06	8.53529e-06	5.56205	1.01094e-05
ENSG00000079557.5	AFM	0.222072	0.322643	1.12678	0.286341	0.774617	NA	0.110913	0.859007
ENSG00000079616.13	KIF22	2223.92	0.528046	0.0942417	5.6031	2.10546e-08	8.37697e-08	7.67665	9.92192e-08
ENSG00000079689.14	SCGN	248.66	-5.24805	0.383767	-13.6751	1.42995e-42	5.83002e-41	41.8447	6.90524e-41
ENSG00000079691.18	CARMIL1	2536.23	-0.0779867	0.117371	-0.664448	0.506404	0.56594	0.295503	0.644551
ENSG00000079739.17	PGM1	4013.55	-1.45866	0.135316	-10.7797	4.29144e-27	7.17375e-26	26.3674	8.49678e-26
ENSG00000079785.16	DDX1	4933.11	0.294303	0.0621552	4.73497	2.19089e-06	6.91613e-06	5.65938	8.19165e-06
ENSG00000079805.18	DNM2	14723.2	-0.483067	0.115664	-4.17648	2.96057e-05	8.00529e-05	4.52862	9.48169e-05
ENSG00000079819.19	EPB41L2	7775.48	0.715156	0.137579	5.19816	2.01267e-07	7.15749e-07	6.69623	8.47753e-07
ENSG00000079841.18	RIMS1	8.77411	-3.31059	0.354382	-9.34185	9.46612e-21	1.04818e-19	20.0238	1.2415e-19
ENSG00000079931.15	MOXD1	269.963	-1.30198	0.198835	-6.54805	5.82937e-11	2.97484e-10	10.2344	3.52348e-10
ENSG00000079950.14	STX7	2606.22	-0.267554	0.0861827	-3.10449	0.00190606	0.00388163	2.71986	0.00459751
ENSG00000079974.18	RABL2B	466.481	0.323118	0.0837177	3.85962	0.000113566	0.00028153	3.94475	0.000333452
ENSG00000079999.14	KEAP1	3955.65	0.366652	0.118088	3.1049	0.00190346	0.00387717	2.72046	0.00459223
ENSG00000080007.8	DDX43	27.467	0.00140842	0.376781	0.00373805	0.997017	0.997489	0.00129723	0.998545
ENSG00000080031.10	PTPRH	4019.33	-1.84545	0.192135	-9.60496	7.61847e-22	9.15178e-21	21.1181	1.08396e-20
ENSG00000080166.16	DCT	15.4247	1.44549	0.430975	3.354	0.000796518	0.00173481	3.0988	0.00205476
ENSG00000080189.15	SLC35C2	2844.39	0.585644	0.0898349	6.51911	7.07242e-11	3.58517e-10	10.1504	4.24637e-10
ENSG00000080200.10	CRYBG3	605.59	-0.847487	0.194302	-4.3617	1.29055e-05	3.68757e-05	4.88922	4.36766e-05
ENSG00000080224.17	EPHA6	22.6743	-5.44712	0.48866	-11.1471	7.40155e-29	1.39254e-27	28.1307	1.64937e-27
ENSG00000080293.10	SCTR	16.4692	-2.27083	0.28464	-7.9779	1.48846e-15	1.1195e-14	14.8273	1.32597e-14
ENSG00000080298.15	RFX3	436.325	0.607852	0.125181	4.85576	1.19924e-06	3.89717e-06	5.92109	4.61592e-06
ENSG00000080345.18	RIF1	2008.91	0.690401	0.134133	5.14715	2.64469e-07	9.29187e-07	6.57762	1.10056e-06
ENSG00000080371.6	RAB21	2666.95	0.0395902	0.100172	0.395224	0.692677	0.737781	0.159469	0.804402
ENSG00000080493.18	SLC4A4	4611.93	-4.17086	0.354807	-11.7553	6.63371e-32	1.50096e-30	31.1782	1.77778e-30
ENSG00000080503.24	SMARCA2	3723.22	-0.596321	0.10506	-5.676	1.37883e-08	5.59465e-08	7.86049	6.62646e-08
ENSG00000080511.5	RDH8	1.36852	0.886219	0.539417	1.64292	0.100399	0.140003	0.99827	0.165321
ENSG00000080546.13	SESN1	1662.69	0.661134	0.198899	3.32397	0.000887471	0.00191712	3.05185	0.00227068
ENSG00000080561.14	MID2	263.285	-0.568435	0.210864	-2.69575	0.00702306	0.012852	2.15347	0.0152216
ENSG00000080572.13	DNAAF6	0.217955	0.32871	0.897556	0.366228	0.714195	NA	0.146183	0.819673
ENSG00000080573.7	COL5A3	511.024	0.751816	0.183613	4.09457	4.22961e-05	0.000111904	4.3737	0.000132542
ENSG00000080603.17	SRCAP	166.646	0.283187	0.128708	2.20022	0.027791	0.0446853	1.5561	0.0528997
ENSG00000080608.10	PUM3	1690.5	1.215	0.0874355	13.896	6.70107e-44	2.96372e-42	43.1739	3.51032e-42
ENSG00000080618.17	CPB2	1.88957	3.07029	0.503993	6.09193	1.11556e-09	5.07289e-09	8.95251	6.00847e-09
ENSG00000080644.16	CHRNA3	137.072	-3.52737	0.230635	-15.2942	8.36447e-53	6.02115e-51	52.0776	7.13162e-51
ENSG00000080709.16	KCNN2	37.4504	0.392575	0.260649	1.50614	0.13203	0.177915	0.879327	0.209815
ENSG00000080802.19	CNOT4	873.826	-0.0437669	0.0732886	-0.597186	0.550384	0.607214	0.259335	0.686503
ENSG00000080815.19	PSEN1	4757.77	-0.812874	0.0788778	-10.3055	6.65541e-25	9.77016e-24	24.1768	1.15721e-23
ENSG00000080819.9	CPOX	931.664	0.983279	0.0722506	13.6093	3.52649e-42	1.41356e-40	41.4527	1.67426e-40
ENSG00000080822.17	CLDND1	1451.82	-0.0451513	0.105211	-0.42915	0.667814	0.715421	0.175344	0.785982
ENSG00000080823.23	MOK	278.214	1.31752	0.172401	7.64218	2.13566e-14	1.46771e-13	13.6705	1.7384e-13
ENSG00000080824.19	HSP90AA1	43920.1	0.759649	0.0918875	8.26716	1.37187e-16	1.12515e-15	15.8627	1.33266e-15
ENSG00000080839.12	RBL1	604.217	1.19745	0.122689	9.76009	1.67002e-22	2.09814e-21	21.7773	2.48509e-21
ENSG00000080845.18	DLGAP4	2822.86	0.605362	0.102931	5.88124	4.07202e-09	1.74975e-08	8.39019	2.07245e-08
ENSG00000080854.16	IGSF9B	429.895	-1.29672	0.305822	-4.24012	2.234e-05	6.16143e-05	4.65092	7.29777e-05
ENSG00000080910.13	CFHR2	0.131368	0.882533	2.54158	0.347238	0.728413	NA	0.137622	0.829426
ENSG00000080947.15	CROCCP3	64.736	0.480243	0.184146	2.60795	0.00910867	0.016299	2.04055	0.019304
ENSG00000080986.13	NDC80	643.489	1.21024	0.12836	9.42847	4.16122e-21	4.73012e-20	20.3808	5.60249e-20
ENSG00000081014.11	AP4E1	485.076	-0.505772	0.0832912	-6.07234	1.26063e-09	5.71284e-09	8.89941	6.76644e-09
ENSG00000081019.13	RSBN1	1217.8	-0.418509	0.106997	-3.91141	9.17585e-05	0.000230501	4.03735	0.000273012
ENSG00000081026.19	MAGI3	1407.19	-1.08643	0.11024	-9.85508	6.51621e-23	8.42e-22	22.186	9.97288e-22
ENSG00000081041.9	CXCL2	864.103	2.50088	0.268389	9.31812	1.18419e-20	1.30291e-19	19.9266	1.54321e-19
ENSG00000081051.8	AFP	10.096	3.92383	0.48672	8.06178	7.51903e-16	5.80074e-15	15.1238	6.87056e-15
ENSG00000081052.13	COL4A4	72.9599	-1.95299	0.230659	-8.46698	2.51829e-17	2.17748e-16	16.5989	2.57907e-16
ENSG00000081059.20	TCF7	1475.45	1.71018	0.145838	11.7266	9.31235e-32	2.09089e-30	31.0309	2.4765e-30
ENSG00000081087.15	OSTM1	924.214	-0.777108	0.117526	-6.61223	3.78564e-11	1.96775e-10	10.4219	2.33065e-10
ENSG00000081138.14	CDH7	13.1549	2.97588	0.473066	6.29064	3.16169e-10	1.51006e-09	9.50008	1.78856e-09
ENSG00000081148.12	IMPG2	9.39323	-0.191524	0.245392	-0.780483	0.435107	0.497355	0.361404	0.572414
ENSG00000081154.12	PCNP	3815.88	0.0267547	0.111533	0.239881	0.810423	0.841883	0.0912884	0.880528
ENSG00000081177.18	EXD2	1108.35	-0.164248	0.0790809	-2.07696	0.0378048	0.0588748	1.42245	0.0696902
ENSG00000081181.8	ARG2	139.382	1.1227	0.17874	6.28121	3.35945e-10	1.5997e-09	9.47373	1.89473e-09
ENSG00000081189.16	MEF2C	575.402	-2.26061	0.163052	-13.8644	1.04073e-43	4.53962e-42	42.9827	5.37685e-42
ENSG00000081237.20	PTPRC	1433.7	-1.49481	0.26184	-5.70885	1.13739e-08	4.65718e-08	7.94409	5.5161e-08
ENSG00000081248.11	CACNA1S	2.29385	-0.422572	0.277803	-1.52112	0.128229	0.173431	0.892014	0.204567
ENSG00000081277.13	PKP1	308.236	3.69142	0.316248	11.6726	1.76028e-31	3.87466e-30	30.7544	4.58925e-30
ENSG00000081307.14	UBA5	1454.13	0.172882	0.0646806	2.67286	0.00752073	0.0136852	2.12374	0.0162083
ENSG00000081320.11	STK17B	2079.94	-1.28014	0.143293	-8.93376	4.11754e-19	4.05577e-18	18.3854	4.80376e-18
ENSG00000081377.17	CDC14B	1058.06	-0.158095	0.110616	-1.42921	0.152943	0.202379	0.815472	0.238509
ENSG00000081386.12	ZNF510	382.979	0.214627	0.102535	2.09322	0.0363299	0.0568243	1.43974	0.0672628
ENSG00000081479.15	LRP2	3.14258	2.62333	0.458308	5.72394	1.0408e-08	4.2823e-08	7.98263	5.07207e-08
ENSG00000081665.14	ZNF506	679.847	0.146492	0.14053	1.04242	0.297216	0.359199	0.526927	0.419389
ENSG00000081692.12	JMJD4	246.11	0.767349	0.116603	6.58086	4.67748e-11	2.40766e-10	10.33	2.8517e-10
ENSG00000081721.12	DUSP12	541.233	0.571241	0.0740367	7.71565	1.20365e-14	8.42402e-14	13.9195	9.97764e-14
ENSG00000081760.17	AACS	2301.11	0.300054	0.099822	3.00589	0.00264807	0.0052591	2.57707	0.00622902
ENSG00000081791.9	DELE1	2799.83	-0.167046	0.0623268	-2.68015	0.00735881	0.0134117	2.13319	0.0158844
ENSG00000081800.9	SLC13A1	8.43962	-3.38876	0.557143	-6.08239	1.18407e-09	5.37544e-09	8.92662	6.36682e-09
ENSG00000081803.16	CADPS2	1120.83	0.43357	0.144927	2.99165	0.00277476	0.00548955	2.55677	0.00650197
ENSG00000081818.4	PCDHB4	51.942	-2.20198	0.187013	-11.7745	5.28154e-32	1.20072e-30	31.2772	1.42217e-30
ENSG00000081842.18	PCDHA6	2.41635	-1.18949	0.349238	-3.40595	0.000659352	0.00145429	3.18088	0.0017225
ENSG00000081853.15	PCDHGA2	36.3868	-0.0843228	0.267787	-0.314888	0.752847	0.791355	0.123293	0.845443
ENSG00000081870.12	HSPB11	538.878	0.264855	0.105429	2.51216	0.0119996	0.0209396	1.92083	0.024798
ENSG00000081913.14	PHLPP1	1188.37	-0.335481	0.11119	-3.01719	0.00255132	0.00507996	2.59324	0.00601684
ENSG00000081923.15	ATP8B1	11146.2	-1.38663	0.136338	-10.1705	2.6841e-24	3.8053e-23	23.5712	4.50711e-23
ENSG00000081985.13	IL12RB2	47.994	-0.752579	0.214256	-3.51252	0.000443873	0.00100869	3.35274	0.00119472
ENSG00000082014.17	SMARCD3	243.709	-1.13543	0.15469	-7.33998	2.13621e-13	1.3533e-12	12.6704	1.60288e-12
ENSG00000082068.9	WDR70	974.631	0.115721	0.0679679	1.70258	0.0886461	0.125549	1.05234	0.148351
ENSG00000082074.19	FYB1	489.65	-1.57451	0.213761	-7.36576	1.76141e-13	1.1256e-12	12.7541	1.33319e-12
ENSG00000082126.18	MPP4	1.26751	1.72649	0.397924	4.33874	1.43299e-05	4.07136e-05	4.84376	4.82223e-05
ENSG00000082146.13	STRADB	934.432	-0.950623	0.116195	-8.1813	2.80799e-16	2.24121e-15	15.5516	2.65456e-15
ENSG00000082153.18	BZW1	4406.62	0.153014	0.107273	1.42639	0.153755	0.203291	0.813171	0.239578
ENSG00000082175.15	PGR	86.0258	-3.79556	0.241054	-15.7457	7.35219e-56	6.13973e-54	55.1336	7.27206e-54
ENSG00000082196.21	C1QTNF3	169.197	-1.80262	0.173649	-10.3808	3.03216e-25	4.54944e-24	24.5182	5.38848e-24
ENSG00000082212.13	ME2	3207.89	-0.646154	0.147983	-4.3664	1.2631e-05	3.61319e-05	4.89856	4.27956e-05
ENSG00000082213.18	C5orf22	995.517	-0.040577	0.0886222	-0.457865	0.647049	0.696803	0.189063	0.769928
ENSG00000082258.13	CCNT2	1399.1	0.0193834	0.096986	0.199858	0.841592	0.868316	0.0748984	0.896978
ENSG00000082269.17	FAM135A	1551.22	-0.306224	0.125363	-2.44269	0.0145781	0.0249589	1.8363	0.0295567
ENSG00000082293.13	COL19A1	14.6896	-4.33385	0.257523	-16.829	1.49728e-63	1.83332e-61	62.8247	2.17144e-61
ENSG00000082397.17	EPB41L3	1794.21	-2.83982	0.284858	-9.96925	2.07796e-23	2.76867e-22	22.6824	3.27929e-22
ENSG00000082438.17	COBLL1	1071.97	0.274871	0.139958	1.96395	0.0495355	0.0749578	1.30508	0.088701
ENSG00000082458.12	DLG3	4485.46	0.164761	0.10353	1.59143	0.111513	0.153483	0.952676	0.181154
ENSG00000082482.14	KCNK2	16.5502	-3.38988	0.34973	-9.69284	3.23402e-22	3.99065e-21	21.4903	4.72663e-21
ENSG00000082497.12	SERTAD4	290.449	-1.49085	0.290774	-5.12716	2.94151e-07	1.02886e-06	6.53143	1.21862e-06
ENSG00000082512.15	TRAF5	1912.97	1.55837	0.14983	10.4009	2.45502e-25	3.70393e-24	24.6099	4.38704e-24
ENSG00000082515.18	MRPL22	1099.03	0.393309	0.0928988	4.23374	2.29839e-05	6.32618e-05	4.63858	7.49291e-05
ENSG00000082516.9	GEMIN5	1108.71	0.803479	0.0805306	9.97732	1.91578e-23	2.55886e-22	22.7177	3.03078e-22
ENSG00000082556.14	OPRK1	2.00094	-0.159522	0.598445	-0.266561	0.789807	0.823747	0.102479	0.868379
ENSG00000082641.16	NFE2L1	10230.9	-0.847246	0.0911462	-9.29546	1.46571e-20	1.60247e-19	19.834	1.89801e-19
ENSG00000082684.16	SEMA5B	39.6258	0.186784	0.157147	1.1886	0.234598	0.292719	0.629675	0.343352
ENSG00000082701.17	GSK3B	2778.56	0.289038	0.0764478	3.78086	0.000156289	0.000379607	3.80607	0.000449617
ENSG00000082781.12	ITGB5	4868.89	0.0611219	0.107474	0.568714	0.569551	0.62501	0.244468	0.703928
ENSG00000082805.20	ERC1	1835.05	-0.29445	0.125315	-2.34967	0.0187898	0.0314016	1.72608	0.0371815
ENSG00000082898.18	XPO1	5801.94	0.732102	0.0907594	8.06641	7.23982e-16	5.591e-15	15.1403	6.62214e-15
ENSG00000082929.8	LINC01587	0.662379	-0.531429	0.696615	-0.762873	0.445539	0.507315	0.351114	0.58284
ENSG00000082996.20	RNF13	1811.95	-0.21243	0.0911639	-2.3302	0.0197954	0.0329137	1.70344	0.038972
ENSG00000083067.23	TRPM3	12.0673	0.0503657	0.36395	0.138386	0.889935	0.910125	0.0506416	0.928297
ENSG00000083093.10	PALB2	611.142	1.00795	0.0709278	14.2109	7.83597e-46	3.93659e-44	45.1059	4.66261e-44
ENSG00000083097.14	DOP1A	780.577	-0.228597	0.103295	-2.21305	0.0268942	0.0433844	1.57034	0.0513639
ENSG00000083099.11	LYRM2	1388.51	-0.179584	0.0838719	-2.14117	0.0322604	0.0510662	1.49133	0.0604516
ENSG00000083123.15	BCKDHB	1309.75	-0.174363	0.11198	-1.55709	0.119449	0.163004	0.922816	0.192336
ENSG00000083168.11	KAT6A	2524.27	0.0643498	0.118066	0.545032	0.585732	0.640111	0.232301	0.718336
ENSG00000083223.18	TUT7	1550.82	0.133988	0.115994	1.15513	0.248036	0.307311	0.605485	0.360191
ENSG00000083290.20	ULK2	487.808	-0.432024	0.164788	-2.62169	0.00874952	0.0157198	2.05802	0.0186181
ENSG00000083307.12	GRHL2	2095.19	0.62608	0.0871481	7.1841	6.76531e-13	4.0964e-12	12.1697	4.85189e-12
ENSG00000083312.17	TNPO1	4599.13	0.353928	0.094866	3.73082	0.00019086	0.00045794	3.71928	0.000542396
ENSG00000083444.17	PLOD1	4975.03	0.751185	0.13077	5.74433	9.22879e-09	3.81494e-08	8.03486	4.51852e-08
ENSG00000083454.22	P2RX5	57.1778	-1.20199	0.271085	-4.43398	9.25084e-06	2.6961e-05	5.03382	3.19333e-05
ENSG00000083457.12	ITGAE	668.982	-0.146197	0.119726	-1.22109	0.222052	0.279418	0.653545	0.327959
ENSG00000083520.15	DIS3	2137.84	0.786889	0.103907	7.57298	3.64747e-14	2.4592e-13	13.438	2.91275e-13
ENSG00000083535.16	PIBF1	764.085	0.845	0.142242	5.94057	2.84041e-09	1.24353e-08	8.54662	1.47288e-08
ENSG00000083544.16	TDRD3	908.369	0.128583	0.100557	1.2787	0.201002	0.256412	0.696801	0.301369
ENSG00000083622.8	NA	7.30297	1.90875	0.33955	5.62141	1.89411e-08	7.58439e-08	7.7226	8.98316e-08
ENSG00000083635.8	NUFIP1	440.464	1.30091	0.139375	9.33387	1.02078e-20	1.12768e-19	19.9911	1.33566e-19
ENSG00000083642.19	PDS5B	1603.88	0.28489	0.122264	2.33013	0.0197994	0.0329183	1.70335	0.0389774
ENSG00000083720.13	OXCT1	1332.27	0.034284	0.172169	0.199129	0.842162	0.86881	0.0746046	0.897288
ENSG00000083750.13	RRAGB	379.655	0.0779407	0.112381	0.693539	0.487971	0.54835	0.311606	0.626412
ENSG00000083782.8	EPYC	8.06614	4.57335	0.555119	8.23852	1.7436e-16	1.41903e-15	15.7586	1.68073e-15
ENSG00000083799.18	CYLD	1370.52	-0.813954	0.108963	-7.46997	8.02104e-14	5.27897e-13	13.0958	6.25256e-13
ENSG00000083807.10	SLC27A5	327.784	1.7525	0.20011	8.75769	1.99301e-18	1.86517e-17	17.7005	2.20916e-17
ENSG00000083812.12	ZNF324	365.4	-0.0662851	0.0853067	-0.777022	0.437146	0.499281	0.359373	0.574443
ENSG00000083814.13	ZNF671	90.3422	-2.12025	0.178722	-11.8633	1.83488e-32	4.28664e-31	31.7364	5.07722e-31
ENSG00000083817.9	ZNF416	171.828	0.205906	0.0996046	2.06723	0.0387122	0.0601427	1.41215	0.0711912
ENSG00000083828.16	ZNF586	368.924	0.0547195	0.111716	0.489807	0.62427	0.676102	0.204627	0.751487
ENSG00000083838.16	ZNF446	166.621	0.234896	0.0919789	2.55381	0.0106552	0.0187977	1.97244	0.0222624
ENSG00000083844.10	ZNF264	756.336	-0.559807	0.196384	-2.85057	0.0043641	0.00832672	2.36011	0.00986239
ENSG00000083845.9	RPS5	38803.5	0.902829	0.161398	5.59382	2.22129e-08	8.81756e-08	7.65339	1.04438e-07
ENSG00000083857.14	FAT1	16783.7	0.475976	0.145519	3.27088	0.00107213	0.00228453	2.96975	0.00270585
ENSG00000083896.13	YTHDC1	2792.72	0.0869973	0.0522957	1.66357	0.0961991	0.134872	1.01683	0.159318
ENSG00000083937.10	CHMP2B	3382.23	-0.696868	0.106645	-6.53444	6.38477e-11	3.24826e-10	10.1949	3.84733e-10
ENSG00000084070.12	SMAP2	1870.92	-0.525315	0.0829549	-6.33254	2.41162e-10	1.16379e-09	9.61769	1.37842e-09
ENSG00000084072.17	PPIE	1757.97	0.234489	0.0912676	2.56925	0.0101919	0.0180507	1.99174	0.0213778
ENSG00000084073.10	ZMPSTE24	3027.09	-0.222486	0.0977038	-2.27715	0.0227775	0.0373527	1.64249	0.0442244
ENSG00000084090.13	STARD7	7461.06	0.130191	0.0624494	2.08474	0.0370933	0.0578875	1.4307	0.0685214
ENSG00000084092.7	NOA1	1594.34	0.333719	0.0764794	4.36352	1.27989e-05	3.65846e-05	4.89283	4.33318e-05
ENSG00000084093.19	REST	1477.66	0.126052	0.102879	1.22525	0.220481	0.277743	0.656629	0.326033
ENSG00000084110.11	HAL	22.7708	0.449813	0.218193	2.06154	0.039252	0.0608573	1.40614	0.0720371
ENSG00000084112.15	SSH1	1772.64	-0.287682	0.0844116	-3.40808	0.000654209	0.00144394	3.18428	0.00171024
ENSG00000084207.18	GSTP1	21235.7	1.17925	0.131347	8.97811	2.75468e-19	2.74602e-18	18.5599	3.25247e-18
ENSG00000084234.18	APLP2	24307.5	-0.748789	0.0882003	-8.48964	2.07274e-17	1.80082e-16	16.6835	2.13294e-16
ENSG00000084444.14	FAM234B	141.617	0.275308	0.204073	1.34907	0.177316	0.230134	0.751253	0.270851
ENSG00000084453.16	SLCO1A2	6.85512	3.37159	0.49962	6.74829	1.49593e-11	8.03456e-11	10.8251	9.51635e-11
ENSG00000084463.8	WBP11	3878.39	0.321641	0.0616306	5.21885	1.8004e-07	6.43628e-07	6.74463	7.62331e-07
ENSG00000084623.12	EIF3I	9933.33	0.727478	0.0859036	8.46854	2.48492e-17	2.15059e-16	16.6047	2.54721e-16
ENSG00000084628.10	NKAIN1	14.3978	0.504336	0.355037	1.42052	0.155457	0.205185	0.80839	0.241778
ENSG00000084636.18	COL16A1	1199.64	0.174545	0.178782	0.976304	0.328914	0.391407	0.482918	0.455648
ENSG00000084652.16	TXLNA	3295.8	0.334844	0.066966	5.00021	5.72679e-07	1.93897e-06	6.24209	2.29657e-06
ENSG00000084674.15	APOB	34.8601	-0.994342	0.535182	-1.85795	0.0631761	0.0930476	1.19945	0.110063
ENSG00000084676.15	NCOA1	1930.58	-0.925194	0.0883707	-10.4695	1.19319e-25	1.83065e-24	24.9233	2.16828e-24
ENSG00000084693.16	AGBL5	1184.53	0.328183	0.0984439	3.33371	0.000856971	0.00185565	3.06703	0.00219788
ENSG00000084710.14	EFR3B	122.826	-0.141564	0.235322	-0.601578	0.547455	0.604509	0.261651	0.683777
ENSG00000084731.15	KIF3C	339.05	-0.20035	0.156386	-1.28113	0.20015	0.255487	0.698645	0.300281
ENSG00000084733.11	RAB10	7914.9	-0.0426452	0.0701739	-0.607708	0.543381	0.600777	0.264895	0.679961
ENSG00000084734.9	GCKR	7.22242	2.1239	0.337855	6.28644	3.24827e-10	1.54947e-09	9.48835	1.83523e-09
ENSG00000084754.12	HADHA	13148.1	-0.916261	0.0728001	-12.586	2.52149e-36	7.29069e-35	35.5983	8.63529e-35
ENSG00000084764.12	MAPRE3	807.916	-0.691995	0.161976	-4.2722	1.93553e-05	5.39133e-05	4.7132	6.38564e-05
ENSG00000084774.14	CAD	3511.1	1.45496	0.109496	13.2878	2.72474e-40	9.71518e-39	39.5647	1.15069e-38
ENSG00000085063.17	CD59	5618.76	-0.729053	0.0956675	-7.6207	2.523e-14	1.72333e-13	13.5981	2.04116e-13
ENSG00000085117.12	CD82	2198.32	0.69639	0.175077	3.97763	6.96064e-05	0.000178336	4.15735	0.000211226
ENSG00000085185.15	BCORL1	778.959	0.150231	0.136627	1.09957	0.271521	0.332289	0.566197	0.388861
ENSG00000085224.23	ATRX	2187.03	0.353344	0.135659	2.60464	0.00919701	0.0164427	2.03635	0.0194742
ENSG00000085231.14	AK6	520.257	0.323346	0.0903278	3.57969	0.000343996	0.00079588	3.46345	0.000942662
ENSG00000085265.11	FCN1	173.416	-3.19868	0.300733	-10.6363	2.02044e-26	3.25046e-25	25.6946	3.84994e-25
ENSG00000085274.16	MYNN	525.066	0.115339	0.0925565	1.24615	0.212711	0.269319	0.67221	0.316244
ENSG00000085276.19	MECOM	3032.23	0.00489975	0.140933	0.0347664	0.972266	0.977683	0.0122149	0.981778
ENSG00000085365.18	SCAMP1	1949.5	0.0720187	0.11415	0.630912	0.528098	0.586297	0.277285	0.665163
ENSG00000085377.15	PREP	4780.37	0.32129	0.0917178	3.50302	0.000460009	0.00104157	3.33723	0.00123366
ENSG00000085382.12	HACE1	289.299	0.00196442	0.117375	0.0167363	0.986647	0.989037	0.00583819	0.990743
ENSG00000085415.16	SEH1L	1733.11	0.719589	0.0843706	8.52891	1.47731e-17	1.29921e-16	16.8305	1.53882e-16
ENSG00000085433.16	WDR47	406.139	-0.409204	0.097517	-4.19623	2.71393e-05	7.37872e-05	4.5664	8.73956e-05
ENSG00000085449.15	WDFY1	2128.85	0.134696	0.124729	1.07991	0.280183	0.341398	0.552558	0.399201
ENSG00000085465.13	OVGP1	200.757	1.77076	0.159456	11.105	1.18576e-28	2.1994e-27	27.926	2.60503e-27
ENSG00000085491.17	SLC25A24	3325.62	-0.689912	0.126327	-5.46132	4.72618e-08	1.80968e-07	7.32549	2.14344e-07
ENSG00000085511.20	MAP3K4	1087.21	0.177072	0.0639123	2.77054	0.00559629	0.0104382	2.2521	0.0123633
ENSG00000085514.16	PILRA	141.399	-0.747287	0.208463	-3.58475	0.000337407	0.000781489	3.47185	0.000925618
ENSG00000085552.17	IGSF9	1660.91	-1.81039	0.182151	-9.93897	2.81723e-23	3.72371e-22	22.5502	4.41046e-22
ENSG00000085563.15	ABCB1	3186.08	-1.67403	0.313919	-5.33267	9.67795e-08	3.57594e-07	7.01422	4.23544e-07
ENSG00000085644.14	ZNF213	1023.44	-0.11282	0.129067	-0.874122	0.382052	0.44525	0.417877	0.515635
ENSG00000085662.14	AKR1B1	932.749	-1.39694	0.197195	-7.08407	1.39984e-12	8.26323e-12	11.8539	9.78719e-12
ENSG00000085719.13	CPNE3	4700.56	0.164325	0.103293	1.59087	0.111639	0.15364	0.952183	0.18134
ENSG00000085721.13	RRN3	2015.26	0.287659	0.073534	3.91191	9.15684e-05	0.000230114	4.03825	0.000272554
ENSG00000085733.16	CTTN	10611.5	0.0509422	0.0812629	0.626881	0.530737	0.588782	0.27512	0.667705
ENSG00000085741.13	WNT11	384.511	1.87033	0.306412	6.10397	1.03466e-09	4.72138e-09	8.9852	5.59213e-09
ENSG00000085760.15	MTIF2	2077.39	0.274871	0.070072	3.92269	8.7565e-05	0.000220739	4.05767	0.000261449
ENSG00000085788.14	DDHD2	1198.14	-0.118907	0.118511	-1.00334	0.315697	0.378071	0.50073	0.440783
ENSG00000085831.15	TTC39A	2334.4	-0.219217	0.166539	-1.3163	0.188072	0.242058	0.725676	0.284737
ENSG00000085832.17	EPS15	2340.82	-0.353325	0.0826224	-4.27638	1.89961e-05	5.29708e-05	4.72134	6.27401e-05
ENSG00000085840.13	ORC1	578.548	1.10852	0.127569	8.68953	3.63946e-18	3.33873e-17	17.439	3.95448e-17
ENSG00000085871.9	MGST2	2881.76	-0.0424756	0.108913	-0.389995	0.69654	0.741087	0.157054	0.806899
ENSG00000085872.15	CHERP	1595.59	0.3906	0.101357	3.85371	0.00011634	0.00028792	3.93427	0.000341021
ENSG00000085978.22	ATG16L1	1809.41	0.416876	0.0674879	6.17705	6.53115e-10	3.03708e-09	9.18501	3.5972e-09
ENSG00000085982.14	USP40	1611.39	0.428818	0.066429	6.45528	1.08017e-10	5.3691e-10	9.96651	6.35931e-10
ENSG00000085998.14	POMGNT1	2429.62	0.650882	0.0839856	7.74992	9.19505e-15	6.49865e-14	14.0364	7.69718e-14
ENSG00000085999.13	RAD54L	348.657	1.74224	0.122777	14.1902	1.05357e-45	5.23761e-44	44.9773	6.20357e-44
ENSG00000086015.22	MAST2	5029.13	-0.891495	0.124805	-7.14311	9.12457e-13	5.4712e-12	12.0398	6.48024e-12
ENSG00000086061.16	DNAJA1	6993.93	0.476876	0.0907286	5.25607	1.47167e-07	5.31399e-07	6.83219	6.29404e-07
ENSG00000086062.13	B4GALT1	6716.66	-0.79117	0.112558	-7.02899	2.08038e-12	1.20893e-11	11.6819	1.43189e-11
ENSG00000086065.14	CHMP5	3474.93	-0.49777	0.110846	-4.49065	7.1005e-06	2.10467e-05	5.14871	2.49283e-05
ENSG00000086102.19	NFX1	2025.94	0.0875165	0.0549294	1.59326	0.111103	0.152977	0.954274	0.180557
ENSG00000086159.13	AQP6	18.9465	2.47784	0.350582	7.0678	1.57413e-12	9.24332e-12	11.803	1.0948e-11
ENSG00000086189.10	DIMT1	474.088	0.754211	0.0940507	8.0192	1.0644e-15	8.11131e-15	14.9729	9.60725e-15
ENSG00000086200.17	IPO11	840.609	0.478829	0.0935858	5.11647	3.11301e-07	1.08666e-06	6.50682	1.28706e-06
ENSG00000086205.18	FOLH1	51.6124	0.420807	0.182319	2.30808	0.0209946	0.034716	1.67789	0.041106
ENSG00000086232.13	EIF2AK1	8653.16	0.500994	0.0739101	6.77843	1.2149e-11	6.58273e-11	10.9155	7.79676e-11
ENSG00000086288.12	NME8	4.12304	-0.949963	0.272562	-3.48531	0.000491562	0.00110768	3.30842	0.00131197
ENSG00000086289.12	EPDR1	989.602	0.83655	0.237033	3.52925	0.000416743	0.000950957	3.38013	0.00112634
ENSG00000086300.16	SNX10	354.64	0.973765	0.213266	4.56596	4.97209e-06	1.50232e-05	5.30346	1.77939e-05
ENSG00000086475.15	SEPHS1	2460.35	0.522688	0.08458	6.17981	6.41775e-10	2.98617e-09	9.19262	3.5369e-09
ENSG00000086504.17	MRPL28	2208.2	0.309351	0.121042	2.55573	0.0105964	0.0187036	1.97484	0.022151
ENSG00000086506.3	HBQ1	3.34282	2.36014	0.490284	4.81382	1.48076e-06	4.75641e-06	5.82952	5.63362e-06
ENSG00000086544.3	ITPKC	1459.65	-0.140083	0.0936188	-1.49631	0.134572	0.180925	0.871044	0.213358
ENSG00000086548.9	CEACAM6	32259.2	0.281147	0.247985	1.13373	0.256909	0.316739	0.59022	0.371034
ENSG00000086570.12	FAT2	21.3648	-0.521354	0.232594	-2.24148	0.0249952	0.0406117	1.60214	0.0480831
ENSG00000086589.12	RBM22	2028.94	0.0612521	0.0561171	1.09151	0.27505	0.336057	0.560588	0.393129
ENSG00000086598.11	TMED2	12970	0.551952	0.109508	5.0403	4.6481e-07	1.59287e-06	6.33272	1.88664e-06
ENSG00000086619.14	ERO1B	270.84	-0.168455	0.211724	-0.795635	0.426244	0.488882	0.370342	0.563301
ENSG00000086666.19	ZFAND6	2535.69	-0.371628	0.0942884	-3.9414	8.10071e-05	0.000205376	4.09148	0.000243253
ENSG00000086696.11	HSD17B2	2318.27	-2.86194	0.334542	-8.55479	1.18088e-17	1.04698e-16	16.9278	1.24008e-16
ENSG00000086712.13	TXLNG	1268.97	1.08416	0.106522	10.1778	2.49018e-24	3.54093e-23	23.6038	4.19398e-23
ENSG00000086717.18	PPEF1	7.96449	2.24486	0.257895	8.70456	3.18801e-18	2.9359e-17	17.4965	3.47736e-17
ENSG00000086730.17	LAT2	356.152	-1.02443	0.145515	-7.04007	1.92147e-12	1.12055e-11	11.7164	1.32721e-11
ENSG00000086758.16	HUWE1	10485	0.420154	0.101139	4.15424	3.26373e-05	8.77331e-05	4.48629	0.000103913
ENSG00000086827.9	ZW10	910.754	0.431449	0.0699438	6.16851	6.89385e-10	3.20026e-09	9.16154	3.79048e-09
ENSG00000086848.15	ALG9	252.149	0.188093	0.0813403	2.31242	0.0207547	0.0343566	1.68288	0.0406805
ENSG00000086967.10	MYBPC2	15.9937	-2.09829	0.285883	-7.33971	2.14064e-13	1.35588e-12	12.6695	1.60594e-12
ENSG00000086991.13	NOX4	35.9982	1.97409	0.255664	7.72141	1.15049e-14	8.06384e-14	13.9391	9.55103e-14
ENSG00000087008.16	ACOX3	888.813	-0.39502	0.0944606	-4.18185	2.89144e-05	7.8317e-05	4.53889	9.27608e-05
ENSG00000087053.20	MTMR2	1494.63	-0.213183	0.0819226	-2.60226	0.00926129	0.0165479	2.03333	0.0195989
ENSG00000087074.8	PPP1R15A	3314.08	0.157549	0.12259	1.28517	0.198734	0.253945	0.701727	0.298495
ENSG00000087076.9	HSD17B14	105.113	-0.914776	0.183657	-4.98089	6.3292e-07	2.13175e-06	6.19865	2.52491e-06
ENSG00000087077.14	TRIP6	2510.04	1.21176	0.213777	5.66831	1.44211e-08	5.84024e-08	7.841	6.91734e-08
ENSG00000087085.16	ACHE	592.231	-1.18418	0.293658	-4.03251	5.5184e-05	0.000143607	4.25819	0.000170093
ENSG00000087086.15	FTL	93020.2	0.0397487	0.128724	0.30879	0.757482	0.795348	0.120628	0.848563
ENSG00000087087.20	SRRT	5092.06	0.64028	0.0719951	8.89339	5.92731e-19	5.75356e-18	18.2271	6.81467e-18
ENSG00000087088.20	BAX	3476.46	0.47013	0.126911	3.70439	0.000211896	0.000505323	3.67388	0.000598519
ENSG00000087095.13	NLK	895.464	-0.0582385	0.0870175	-0.669273	0.503321	0.562991	0.298155	0.641588
ENSG00000087111.21	PIGS	3153.04	-0.796022	0.0995272	-7.99804	1.26418e-15	9.56868e-15	14.8982	1.13334e-14
ENSG00000087116.16	ADAMTS2	838.017	1.43391	0.208201	6.88715	5.69228e-12	3.17647e-11	11.2447	3.7623e-11
ENSG00000087128.10	TMPRSS11E	3.0643	1.27437	0.478724	2.66201	0.00776749	0.0140978	2.10972	0.016697
ENSG00000087152.15	ATXN7L3	2917.69	-0.0689074	0.070696	-0.9747	0.329709	0.392121	0.481869	0.456442
ENSG00000087157.19	PGS1	829.01	0.215236	0.0812182	2.6501	0.00804691	0.0145626	2.09437	0.0172475
ENSG00000087191.13	PSMC5	3766.25	0.348653	0.107297	3.24941	0.00115645	0.00245008	2.93687	0.00290194
ENSG00000087206.17	UIMC1	924.843	0.312899	0.0645675	4.84607	1.2593e-06	4.07981e-06	5.89987	4.83224e-06
ENSG00000087237.12	CETP	32.0366	0.0114146	0.163812	0.069681	0.944448	0.955133	0.0248221	0.96322
ENSG00000087245.13	MMP2	5799.2	-0.989336	0.197492	-5.0095	5.4571e-07	1.85194e-06	6.26304	2.19349e-06
ENSG00000087250.9	MT3	55.825	-0.821716	0.338244	-2.42936	0.0151254	0.02581	1.82029	0.0305646
ENSG00000087253.13	LPCAT2	1433.15	0.714644	0.158628	4.50516	6.63218e-06	1.97184e-05	5.17834	2.3355e-05
ENSG00000087258.16	GNAO1	580.201	-4.97299	0.254907	-19.5091	9.19385e-85	2.77859e-82	84.0365	3.29103e-82
ENSG00000087263.17	OGFOD1	1239.06	0.714444	0.0565257	12.6393	1.28205e-36	3.7439e-35	35.8921	4.43438e-35
ENSG00000087266.17	SH3BP2	2600.94	0.116545	0.0937203	1.24354	0.213669	0.270388	0.670258	0.317491
ENSG00000087269.16	NOP14	1613.79	1.00011	0.0742159	13.4757	2.17301e-41	8.27483e-40	40.6629	9.80093e-40
ENSG00000087274.17	ADD1	8666.98	-0.882511	0.0636468	-13.8658	1.02137e-43	4.46029e-42	42.9908	5.28289e-42
ENSG00000087299.12	L2HGDH	611.759	0.57828	0.10732	5.38838	7.10938e-08	2.66803e-07	7.14817	3.16009e-07
ENSG00000087301.9	TXNDC16	613.964	-0.0622431	0.127091	-0.489754	0.624308	0.676118	0.204601	0.751506
ENSG00000087302.9	RTRAF	4872.52	0.326016	0.0759741	4.29114	1.77755e-05	4.98263e-05	4.75018	5.90156e-05
ENSG00000087303.18	NID2	441.391	0.00565257	0.161479	0.0350049	0.972076	0.977544	0.0122998	0.981674
ENSG00000087338.5	GMCL1	1397.1	-0.0415812	0.0919935	-0.452002	0.651268	0.700632	0.18624	0.773411
ENSG00000087365.16	SF3B2	8959.49	0.126184	0.0640048	1.97148	0.0486694	0.073782	1.31274	0.0873094
ENSG00000087448.11	KLHL42	1159.41	-0.139445	0.110737	-1.25924	0.207942	0.264062	0.682058	0.310135
ENSG00000087460.27	GNAS	32808.8	0.177416	0.112416	1.57821	0.114517	0.157175	0.941129	0.1855
ENSG00000087470.18	DNM1L	2718.4	0.287332	0.0858564	3.34666	0.000817916	0.00177694	3.08729	0.00210466
ENSG00000087494.16	PTHLH	27.0749	-0.797444	0.206837	-3.85542	0.000115533	0.00028609	3.93729	0.000338853
ENSG00000087495.17	PHACTR3	56.1464	0.827655	0.326967	2.53131	0.0113638	0.0199262	1.94448	0.0235979
ENSG00000087502.18	ERGIC2	1246.23	0.384485	0.0900235	4.27094	1.94651e-05	5.41956e-05	4.71074	6.41907e-05
ENSG00000087510.7	TFAP2C	120.937	0.64074	0.31389	2.04128	0.0412226	0.0635993	1.38486	0.0752738
ENSG00000087586.18	AURKA	1648.5	1.5241	0.113486	13.4298	4.04496e-41	1.51457e-39	40.3931	1.7939e-39
ENSG00000087589.16	CASS4	61.3454	-1.05918	0.218278	-4.85245	1.21943e-06	3.95773e-06	5.91384	4.68765e-06
ENSG00000087842.11	PIR	404.578	0.578854	0.141208	4.09931	4.14384e-05	0.000109803	4.3826	0.000130053
ENSG00000087884.14	AAMDC	184.903	-0.366865	0.114136	-3.21429	0.00130768	0.00274678	2.8835	0.00325337
ENSG00000087903.13	RFX2	349.896	-0.391647	0.160593	-2.43876	0.0147379	0.0252064	1.83156	0.0298498
ENSG00000087995.16	METTL2A	919.132	0.235866	0.0825122	2.85857	0.0042556	0.00813438	2.37104	0.00963458
ENSG00000088002.12	SULT2B1	523.485	2.8437	0.245522	11.5823	5.06952e-31	1.08514e-29	30.295	1.28528e-29
ENSG00000088035.18	ALG6	624.011	0.162759	0.0966593	1.68385	0.0922112	0.130004	1.03522	0.153593
ENSG00000088038.19	CNOT3	2000.72	0.326463	0.0944837	3.45523	0.000549826	0.00122922	3.25977	0.00145593
ENSG00000088053.11	GP6	10.3802	0.671617	0.277532	2.41996	0.0155222	0.0264314	1.80905	0.0313005
ENSG00000088179.9	PTPN4	679.888	0.272	0.100804	2.6983	0.00696941	0.0127594	2.1568	0.0151118
ENSG00000088205.13	DDX18	4072.08	0.654247	0.0879192	7.44145	9.95851e-14	6.50463e-13	13.0018	7.70427e-13
ENSG00000088247.17	KHSRP	9230.59	0.552993	0.0778596	7.10245	1.22567e-12	7.27458e-12	11.9116	8.61621e-12
ENSG00000088256.9	GNA11	6799.66	-1.66057	0.138075	-12.0265	2.57817e-33	6.32581e-32	32.5887	7.49246e-32
ENSG00000088280.19	ASAP3	952.674	-1.95276	0.186366	-10.4781	1.08876e-25	1.67854e-24	24.9631	1.9881e-24
ENSG00000088298.13	EDEM2	1641.36	0.145581	0.0932602	1.56102	0.118519	0.161909	0.926212	0.191043
ENSG00000088305.18	DNMT3B	198.337	1.55135	0.138148	11.2296	2.91888e-29	5.61937e-28	28.5348	6.65574e-28
ENSG00000088320.4	REM1	25.3119	-1.75317	0.177044	-9.90247	4.06099e-23	5.31053e-22	22.3914	6.28994e-22
ENSG00000088325.16	TPX2	4076.38	1.87213	0.125066	14.9692	1.16786e-50	7.58908e-49	49.9326	8.98871e-49
ENSG00000088340.17	FER1L4	412.498	2.31329	0.25928	8.92198	4.58004e-19	4.49042e-18	18.3391	5.31858e-18
ENSG00000088356.6	PDRG1	1054.88	1.09723	0.11649	9.41912	4.54887e-21	5.16153e-20	20.3421	6.11346e-20
ENSG00000088367.23	EPB41L1	3225.42	-0.117251	0.130783	-0.896533	0.369968	0.433102	0.431836	0.502111
ENSG00000088386.17	SLC15A1	283.116	-2.10349	0.456642	-4.60642	4.09661e-06	1.24889e-05	5.38757	1.47922e-05
ENSG00000088387.19	DOCK9	2312.98	-0.0304072	0.108921	-0.279169	0.780116	0.815113	0.107841	0.862454
ENSG00000088448.14	ANKRD10	3611.88	0.765078	0.112503	6.80053	1.04232e-11	5.67426e-11	10.982	6.72075e-11
ENSG00000088451.11	TGDS	769.906	1.27847	0.133857	9.55109	1.28344e-21	1.51781e-20	20.8916	1.79774e-20
ENSG00000088538.13	DOCK3	69.4636	-1.15408	0.30603	-3.77113	0.000162509	0.000393735	3.78912	0.000466351
ENSG00000088543.15	C3orf18	140.68	-1.38878	0.18625	-7.45652	8.88358e-14	5.82349e-13	13.0514	6.8975e-13
ENSG00000088682.14	COQ9	3123.01	-0.314032	0.0874741	-3.58999	0.000330684	0.000766664	3.48059	0.000908058
ENSG00000088726.16	TMEM40	5.38808	3.5132	0.437159	8.03644	9.24841e-16	7.07756e-15	15.0339	8.38286e-15
ENSG00000088727.13	KIF9	374.136	1.1322	0.0937234	12.0803	1.3431e-33	3.35378e-32	32.8719	3.97232e-32
ENSG00000088756.13	ARHGAP28	82.4506	-1.77484	0.212449	-8.35419	6.58812e-17	5.51496e-16	16.1812	6.53208e-16
ENSG00000088766.12	CRLS1	135.396	1.57569	0.226781	6.94807	3.70311e-12	2.09937e-11	11.4314	2.48655e-11
ENSG00000088808.18	PPP1R13B	1793.09	-0.390144	0.0913372	-4.27147	1.94187e-05	5.40781e-05	4.71178	6.40516e-05
ENSG00000088812.18	ATRN	1944.43	-0.519543	0.141941	-3.66027	0.000251952	0.000594186	3.59868	0.000703771
ENSG00000088826.18	SMOX	727.089	2.26859	0.148514	15.2752	1.1184e-52	8.00536e-51	51.9514	9.48177e-51
ENSG00000088827.12	SIGLEC1	509.926	-2.38457	0.271671	-8.77743	1.67253e-18	1.57493e-17	17.7766	1.86538e-17
ENSG00000088832.18	FKBP1A	6859.5	-0.369245	0.0906615	-4.07279	4.64538e-05	0.000122233	4.33298	0.000144777
ENSG00000088833.17	NSFL1C	3282.49	-0.0391748	0.0943903	-0.41503	0.67812	0.724736	0.168694	0.793688
ENSG00000088836.14	SLC4A11	216.18	3.83978	0.243265	15.7844	3.98573e-56	3.38787e-54	55.3995	4.01269e-54
ENSG00000088854.12	DNAAF9	310.435	-2.75966	0.187723	-14.7008	6.37454e-49	3.79285e-47	48.1956	4.49236e-47
ENSG00000088876.13	ZNF343	418.688	0.922828	0.109086	8.45965	2.68178e-17	2.3115e-16	16.5716	2.7378e-16
ENSG00000088881.21	EBF4	237.835	-1.06876	0.23649	-4.51924	6.20627e-06	1.85056e-05	5.20717	2.19185e-05
ENSG00000088882.8	CPXM1	316.082	0.748075	0.224423	3.33333	0.000858135	0.00185785	3.06644	0.00220049
ENSG00000088888.18	MAVS	6352.86	-0.614977	0.109948	-5.59336	2.22719e-08	8.83912e-08	7.65224	1.04693e-07
ENSG00000088899.15	LZTS3	1007.54	1.86154	0.189162	9.84098	7.49739e-23	9.65181e-22	22.1251	1.14319e-21
ENSG00000088926.14	F11	3.59746	0.21871	0.450422	0.485567	0.627274	0.678905	0.202543	0.753858
ENSG00000088930.8	XRN2	4038.39	0.586272	0.0983762	5.9595	2.53015e-09	1.11385e-08	8.59685	1.31928e-08
ENSG00000088970.16	KIZ	758.341	-0.102925	0.183251	-0.56166	0.574348	0.629567	0.240825	0.708364
ENSG00000088986.11	DYNLL1	7472.84	-0.054916	0.0675071	-0.813484	0.41594	0.478855	0.380969	0.55226
ENSG00000088992.18	TESC	1837.38	4.78467	0.276987	17.274	7.38774e-67	1.04972e-64	66.1315	1.24332e-64
ENSG00000089006.17	SNX5	4941.54	0.349108	0.102257	3.41401	0.000640135	0.00141493	3.19373	0.00167588
ENSG00000089009.15	RPL6	29320.1	0.589265	0.110782	5.31916	1.04248e-07	3.83552e-07	6.98193	4.5429e-07
ENSG00000089012.14	SIRPG	86.1339	-1.01117	0.231148	-4.37457	1.2167e-05	3.48884e-05	4.91482	4.13228e-05
ENSG00000089022.14	MAPKAPK5	2103.48	0.46119	0.0758755	6.07825	1.21504e-09	5.51279e-09	8.91541	6.5295e-09
ENSG00000089041.17	P2RX7	76.8721	-1.25821	0.26293	-4.78536	1.70685e-06	5.44773e-06	5.7678	6.45244e-06
ENSG00000089048.14	ESF1	891.598	0.833102	0.144284	5.77404	7.73913e-09	3.22718e-08	8.11131	3.82236e-08
ENSG00000089050.16	RBBP9	983.968	0.371043	0.119786	3.09754	0.00195136	0.00396583	2.70966	0.00469724
ENSG00000089053.13	ANAPC5	5556.24	0.52835	0.0683475	7.73035	1.07254e-14	7.53824e-14	13.9696	8.9285e-14
ENSG00000089057.15	SLC23A2	810.086	-0.406774	0.119667	-3.3992	0.000675836	0.00148805	3.17016	0.00176249
ENSG00000089060.11	SLC8B1	1782.51	-0.607009	0.112512	-5.39508	6.84929e-08	2.57524e-07	7.16435	3.05019e-07
ENSG00000089063.15	TMEM230	3950.56	0.120988	0.123847	0.976919	0.328609	0.391116	0.48332	0.45535
ENSG00000089091.16	DZANK1	105.039	0.456636	0.140558	3.24873	0.00115922	0.00245553	2.93583	0.0029084
ENSG00000089094.19	KDM2B	1075.38	0.498055	0.0877956	5.67289	1.40405e-08	5.69155e-08	7.85262	6.74123e-08
ENSG00000089101.19	CFAP61	6.84133	0.517617	0.25288	2.04689	0.0406692	0.0628193	1.39073	0.0743506
ENSG00000089116.4	LHX5	2.39366	2.9911	0.658787	4.54031	5.61715e-06	1.68519e-05	5.25048	1.99598e-05
ENSG00000089123.16	TASP1	462.629	0.597166	0.0981414	6.08475	1.16676e-09	5.30004e-09	8.93302	6.27752e-09
ENSG00000089127.14	OAS1	4179.71	-0.427514	0.162277	-2.63446	0.00842703	0.015187	2.07433	0.017987
ENSG00000089154.11	GCN1	6862.73	0.613212	0.0909608	6.7415	1.56765e-11	8.40317e-11	10.8048	9.95295e-11
ENSG00000089157.16	RPLP0	98472.7	0.86979	0.131638	6.60742	3.91088e-11	2.03091e-10	10.4077	2.40546e-10
ENSG00000089159.16	PXN	2933.13	-0.172205	0.105161	-1.63754	0.101518	0.14133	0.993458	0.166888
ENSG00000089163.4	SIRT4	30.4609	-0.737325	0.168329	-4.38025	1.18543e-05	3.40327e-05	4.92613	4.03093e-05
ENSG00000089169.15	RPH3A	9.34903	-3.11711	0.293169	-10.6325	2.10469e-26	3.38028e-25	25.6768	4.0037e-25
ENSG00000089177.19	KIF16B	2348.43	-0.893499	0.120085	-7.44056	1.00263e-13	6.54779e-13	12.9989	7.75539e-13
ENSG00000089195.15	TRMT6	913.084	1.03644	0.11527	8.99139	2.44132e-19	2.44839e-18	18.6124	2.89995e-18
ENSG00000089199.10	CHGB	254.145	-4.44302	0.336352	-13.2095	7.73766e-40	2.6762e-38	39.1114	3.16977e-38
ENSG00000089220.5	PEBP1	13349.3	0.185071	0.102169	1.81142	0.0700763	0.102042	1.15443	0.120682
ENSG00000089225.20	TBX5	3.04732	3.83377	0.95142	4.02952	5.58905e-05	0.000145366	4.25266	0.000172176
ENSG00000089234.16	BRAP	1149.31	0.19271	0.0680741	2.83088	0.00464201	0.00881503	2.33329	0.0104408
ENSG00000089248.7	ERP29	7609.45	0.109688	0.0834902	1.31378	0.188921	0.243044	0.72372	0.285878
ENSG00000089250.19	NOS1	84.9281	-4.47012	0.44719	-9.996	1.58674e-23	2.1366e-22	22.7995	2.53065e-22
ENSG00000089280.19	FUS	9421.66	0.843699	0.0887216	9.50951	1.91555e-21	2.23344e-20	20.7177	2.64534e-20
ENSG00000089289.16	IGBP1	3267.63	0.277834	0.114479	2.42694	0.0152267	0.0259654	1.81739	0.0307487
ENSG00000089327.15	FXYD5	3593.94	2.07221	0.153087	13.5362	9.55996e-42	3.74916e-40	41.0195	4.44061e-40
ENSG00000089335.21	ZNF302	642.337	0.0465901	0.132229	0.352343	0.724581	0.766126	0.139913	0.826581
ENSG00000089351.14	GRAMD1A	2602.26	1.47877	0.142286	10.3929	2.67004e-25	4.02354e-24	24.5735	4.7656e-24
ENSG00000089356.18	FXYD3	386.496	-0.610673	0.253123	-2.41255	0.0158414	0.0269063	1.80021	0.0318601
ENSG00000089472.16	HEPH	11800.2	-0.708158	0.171787	-4.1223	3.75105e-05	0.000100007	4.42585	0.000118451
ENSG00000089486.17	CDIP1	638.781	-1.98032	0.216164	-9.1612	5.13226e-20	5.39731e-19	19.2897	6.39272e-19
ENSG00000089505.18	CMTM1	33.4827	0.523438	0.117397	4.45869	8.24618e-06	2.41847e-05	5.08375	2.86451e-05
ENSG00000089558.9	KCNH4	18.8396	1.60311	0.232729	6.88831	5.64578e-12	3.15237e-11	11.2483	3.73375e-11
ENSG00000089597.18	GANAB	17747.1	0.206998	0.0769817	2.68893	0.00716818	0.0130912	2.14459	0.0155048
ENSG00000089639.11	GMIP	1547.76	-0.45938	0.10221	-4.49447	6.9745e-06	2.06893e-05	5.15649	2.4505e-05
ENSG00000089682.16	RBM41	448.293	0.608537	0.132779	4.5831	4.58134e-06	1.38866e-05	5.33901	1.64477e-05
ENSG00000089685.15	BIRC5	2503.89	1.63793	0.133374	12.2807	1.15008e-34	3.04768e-33	33.9393	3.60976e-33
ENSG00000089692.9	LAG3	215.609	-0.978228	0.243993	-4.00925	6.09129e-05	0.000157633	4.21529	0.000186705
ENSG00000089693.11	MLF2	9053.08	0.476956	0.085638	5.56944	2.55557e-08	1.00762e-07	7.59251	1.19346e-07
ENSG00000089723.10	OTUB2	228.685	1.97209	0.166231	11.8635	1.83053e-32	4.27911e-31	31.7374	5.0683e-31
ENSG00000089737.17	DDX24	4726.38	0.0197989	0.0665196	0.29764	0.765978	0.802742	0.115784	0.853687
ENSG00000089775.12	ZBTB25	434.785	0.691012	0.111813	6.18005	6.40831e-10	2.98214e-09	9.19326	3.53213e-09
ENSG00000089818.18	NECAP1	1334.45	-0.147358	0.0765497	-1.925	0.0542293	0.0812213	1.26577	0.0960911
ENSG00000089820.16	ARHGAP4	2412.24	1.23629	0.218324	5.66265	1.4905e-08	6.024e-08	7.82667	7.13499e-08
ENSG00000089847.12	ANKRD24	59.6797	0.125183	0.208217	0.601213	0.547698	0.604742	0.261459	0.683991
ENSG00000089876.12	DHX32	1988	-0.267925	0.0769638	-3.48118	0.000499214	0.00112371	3.30171	0.00133095
ENSG00000089902.10	RCOR1	2082.23	-0.115845	0.0886104	-1.30735	0.191094	0.24545	0.718754	0.288663
ENSG00000089916.18	GPATCH2L	1138.78	0.104378	0.114813	0.909108	0.363293	0.42635	0.439743	0.49466
ENSG00000090006.18	LTBP4	7928.18	-1.2585	0.200743	-6.26922	3.62852e-10	1.7233e-09	9.44027	2.04112e-09
ENSG00000090013.11	BLVRB	2926.63	-0.00631409	0.168008	-0.0375822	0.970021	0.975838	0.013219	0.980126
ENSG00000090020.11	SLC9A1	4529.18	-1.2703	0.139261	-9.12169	7.39602e-20	7.68879e-19	19.131	9.10682e-19
ENSG00000090054.15	SPTLC1	3720.95	-0.033887	0.0868078	-0.390368	0.696265	0.740877	0.157226	0.806796
ENSG00000090060.18	PAPOLA	7871.32	0.119669	0.0786134	1.52224	0.127949	0.173118	0.892965	0.204196
ENSG00000090061.17	CCNK	382.237	-0.120733	0.0885844	-1.36291	0.172911	0.225047	0.762178	0.264985
ENSG00000090097.22	PCBP4	987.916	0.835862	0.132199	6.32274	2.56961e-10	1.23768e-09	9.59013	1.46594e-09
ENSG00000090104.12	RGS1	1278.22	-0.808312	0.246291	-3.28194	0.00103095	0.00220319	2.98676	0.00260952
ENSG00000090238.12	YPEL3	1133.14	-0.665663	0.160181	-4.1557	3.24298e-05	8.72247e-05	4.48906	0.000103311
ENSG00000090263.16	MRPS33	2053.92	0.265358	0.112732	2.35388	0.0185785	0.0310867	1.73099	0.0368086
ENSG00000090266.13	NDUFB2	2534.01	-0.00204043	0.103137	-0.0197837	0.984216	0.987015	0.00690961	0.989128
ENSG00000090273.14	NUDC	4857.24	0.723061	0.0866019	8.34925	6.86982e-17	5.74951e-16	16.1631	6.80988e-16
ENSG00000090316.16	MAEA	3781.59	0.0272605	0.102434	0.266127	0.790141	0.824051	0.102295	0.868641
ENSG00000090339.9	ICAM1	1056.12	0.387477	0.186564	2.07691	0.0378102	0.0588808	1.42239	0.0696973
ENSG00000090372.15	STRN4	3996.04	0.276638	0.0935814	2.95612	0.00311531	0.00611261	2.5065	0.00723994
ENSG00000090376.11	IRAK3	241.424	-0.654959	0.257859	-2.53999	0.0110856	0.0194795	1.95524	0.0230689
ENSG00000090382.7	LYZ	17112.5	1.81493	0.341735	5.31093	1.09064e-07	4.00306e-07	6.96232	4.74133e-07
ENSG00000090402.8	SI	1445.93	-1.96079	0.436031	-4.49691	6.89498e-06	2.0463e-05	5.16147	2.42369e-05
ENSG00000090432.7	MUL1	1653.69	-0.727	0.079072	-9.19415	3.77976e-20	4.00929e-19	19.4225	4.74871e-19
ENSG00000090447.12	TFAP4	1015.45	1.53253	0.0930598	16.4682	6.21103e-61	6.81603e-59	60.2068	8.07309e-59
ENSG00000090470.15	PDCD7	859.098	0.285025	0.0641869	4.44054	8.97317e-06	2.61918e-05	5.04705	3.10223e-05
ENSG00000090487.11	SPG21	3595.07	0.445161	0.0662494	6.71947	1.82382e-11	9.71481e-11	10.739	1.15065e-10
ENSG00000090512.12	FETUB	2.2478	-1.37777	0.561548	-2.45352	0.0141464	0.0243028	1.84935	0.0287797
ENSG00000090520.11	DNAJB11	1498.87	0.242172	0.0816964	2.96429	0.00303382	0.00596611	2.51801	0.00706643
ENSG00000090530.10	P3H2	772.696	-2.35829	0.23744	-9.93213	3.01725e-23	3.97803e-22	22.5204	4.71168e-22
ENSG00000090534.20	THPO	4.71299	-1.04261	0.204444	-5.09973	3.40133e-07	1.18188e-06	6.46835	1.39985e-06
ENSG00000090539.15	CHRD	108.207	-0.928516	0.189842	-4.89099	1.00328e-06	3.29807e-06	5.99858	3.90632e-06
ENSG00000090554.13	FLT3LG	4.81923	-0.829053	0.206486	-4.01505	5.94332e-05	0.000154013	4.22597	0.000182417
ENSG00000090565.17	RAB11FIP3	1864.01	0.416959	0.123718	3.37023	0.000751044	0.00164291	3.12433	0.00194591
ENSG00000090581.10	GNPTG	1793.45	-0.148644	0.0931199	-1.59626	0.110431	0.152152	0.95691	0.17959
ENSG00000090612.22	ZNF268	618.771	0.149318	0.15388	0.970358	0.331868	0.394333	0.479035	0.45894
ENSG00000090615.15	GOLGA3	4475.28	-0.148567	0.0961572	-1.54505	0.122335	0.166376	0.912449	0.196296
ENSG00000090621.15	PABPC4	4928.9	0.659134	0.0888989	7.41442	1.22162e-13	7.90875e-13	12.9131	9.36735e-13
ENSG00000090659.18	CD209	318.059	-2.95952	0.242311	-12.2137	2.62513e-34	6.83755e-33	33.5808	8.09859e-33
ENSG00000090661.12	CERS4	220.025	-1.02482	0.262212	-3.90838	9.29176e-05	0.00023313	4.0319	0.000276126
ENSG00000090674.16	MCOLN1	743.242	-0.564357	0.135482	-4.16556	3.10587e-05	8.37795e-05	4.50782	9.92307e-05
ENSG00000090686.16	USP48	2081.48	0.193346	0.0649255	2.97797	0.00290168	0.00572636	2.53735	0.00678246
ENSG00000090776.6	EFNB1	5409.96	0.188602	0.12425	1.51793	0.129032	0.174394	0.889302	0.205695
ENSG00000090857.14	PDPR	1212.71	-0.0552537	0.107586	-0.513578	0.607547	0.660747	0.21642	0.737695
ENSG00000090861.17	AARS1	6461.57	0.908275	0.0921752	9.85379	6.60101e-23	8.5251e-22	22.1804	1.00974e-21
ENSG00000090863.12	GLG1	8891.96	0.239293	0.0844989	2.83191	0.00462713	0.00878896	2.33469	0.0104099
ENSG00000090889.12	KIF4A	1199.79	1.46586	0.113853	12.875	6.22675e-38	1.93248e-36	37.2057	2.28888e-36
ENSG00000090905.19	TNRC6A	1611.19	-0.096324	0.0952021	-1.01178	0.311641	0.373985	0.506345	0.436128
ENSG00000090924.15	PLEKHG2	663.255	-0.0666359	0.154068	-0.432509	0.665372	0.713186	0.176936	0.783905
ENSG00000090932.11	DLL3	15.8972	2.44307	0.354952	6.88281	5.86821e-12	3.26985e-11	11.2315	3.8729e-11
ENSG00000090971.5	NAT14	279.373	0.88713	0.180881	4.9045	9.36679e-07	3.09034e-06	6.02841	3.66029e-06
ENSG00000090975.13	PITPNM2	837.37	-0.382982	0.123353	-3.10477	0.0019043	0.00387867	2.72027	0.004594
ENSG00000090989.18	EXOC1	1384.69	0.0286478	0.0901463	0.317793	0.750642	0.789408	0.124567	0.84428
ENSG00000091009.8	RBM27	888.313	0.2224	0.102044	2.17945	0.0292983	0.0468478	1.53316	0.0554575
ENSG00000091010.6	POU4F3	2.6718	0.34974	0.235858	1.48284	0.138116	0.185048	0.859757	0.218194
ENSG00000091039.17	OSBPL8	1866.89	0.454116	0.147982	3.06872	0.00214979	0.00433556	2.6676	0.00513516
ENSG00000091073.19	DTX2	2103.67	0.709044	0.130247	5.44383	5.21475e-08	1.98713e-07	7.28277	2.35361e-07
ENSG00000091106.19	NLRC4	60.3454	-0.912947	0.166118	-5.49577	3.89001e-08	1.5054e-07	7.41005	1.78304e-07
ENSG00000091127.14	PUS7	1053.09	1.69484	0.0997718	16.9872	1.02185e-64	1.32805e-62	63.9906	1.57298e-62
ENSG00000091128.13	LAMB4	5.63158	-0.461199	0.257105	-1.79382	0.0728426	0.105558	1.13761	0.124826
ENSG00000091129.21	NRCAM	163.962	1.19655	0.289739	4.12977	3.63133e-05	9.69577e-05	4.43993	0.000114839
ENSG00000091136.15	LAMB1	6901.02	0.309324	0.124864	2.47729	0.0132382	0.0229069	1.87817	0.0271266
ENSG00000091137.14	SLC26A4	16.2064	-1.04669	0.196205	-5.33469	9.57058e-08	3.53695e-07	7.01906	4.18926e-07
ENSG00000091138.13	SLC26A3	58749.5	-6.15761	0.381551	-16.1383	1.37194e-58	1.29959e-56	57.8627	1.53927e-56
ENSG00000091140.14	DLD	5095.07	-0.377464	0.0818047	-4.61421	3.94596e-06	1.20509e-05	5.40385	1.42734e-05
ENSG00000091157.14	WDR7	654.011	-1.0605	0.123116	-8.61381	7.06697e-18	6.35744e-17	17.1508	7.52992e-17
ENSG00000091164.13	TXNL1	2627.19	-0.0821972	0.0810133	-1.01461	0.31029	0.372563	0.508232	0.43456
ENSG00000091181.20	IL5RA	11.8637	-3.44025	0.250818	-13.7161	8.13125e-43	3.36563e-41	42.0898	3.98635e-41
ENSG00000091262.16	ABCC6	523.473	-0.864932	0.210419	-4.11052	3.94772e-05	0.000104942	4.40365	0.000124296
ENSG00000091317.8	CMTM6	4630.21	0.274221	0.106088	2.58486	0.00974189	0.0173278	2.01136	0.0205226
ENSG00000091409.15	ITGA6	14160.8	0.723633	0.121539	5.95394	2.61763e-09	1.15116e-08	8.58209	1.36347e-08
ENSG00000091428.18	RAPGEF4	126.404	0.382472	0.201731	1.89596	0.0579658	0.0861838	1.23683	0.101959
ENSG00000091436.17	MAP3K20	3653.79	0.112592	0.208511	0.539981	0.58921	0.64334	0.22973	0.721406
ENSG00000091482.8	SMPX	63.3797	-2.79803	0.612859	-4.56553	4.98238e-06	1.50531e-05	5.30256	1.78293e-05
ENSG00000091483.7	FH	4314.53	-0.179259	0.0882049	-2.0323	0.0421234	0.0648497	1.37548	0.076754
ENSG00000091490.11	SEL1L3	8313.1	0.210021	0.0880613	2.38494	0.0170821	0.028812	1.76746	0.0341166
ENSG00000091513.16	TF	56.4499	-0.151294	0.400307	-0.377946	0.705471	0.749124	0.151521	0.813345
ENSG00000091527.16	CDV3	6928.9	0.207655	0.0770578	2.69479	0.00704328	0.0128853	2.15222	0.015261
ENSG00000091536.19	MYO15A	23.1028	-0.108834	0.20682	-0.526225	0.598732	0.65224	0.222768	0.729987
ENSG00000091542.9	ALKBH5	3099.06	-0.262607	0.0927763	-2.83054	0.00464696	0.00882354	2.33283	0.0104508
ENSG00000091583.11	APOH	31.8833	0.551739	0.322014	1.7134	0.0866392	0.123023	1.06229	0.145386
ENSG00000091592.16	NLRP1	279.533	-0.876212	0.180225	-4.86177	1.16341e-06	3.78945e-06	5.93427	4.48833e-06
ENSG00000091622.16	PITPNM3	946.327	-1.19484	0.18347	-6.51247	7.39261e-11	3.73951e-10	10.1312	4.42918e-10
ENSG00000091640.8	SPAG7	1474.54	-0.418169	0.0985514	-4.24316	2.20399e-05	6.08394e-05	4.65679	7.20598e-05
ENSG00000091651.9	ORC6	560.691	2.17751	0.121514	17.9198	8.25703e-72	1.46929e-69	71.0832	1.74027e-69
ENSG00000091656.19	ZFHX4	103.355	-2.03667	0.351838	-5.78866	7.09499e-09	2.97127e-08	8.14905	3.51925e-08
ENSG00000091704.10	CPA1	0.696435	-1.80715	0.427078	-4.23142	2.32222e-05	6.38901e-05	4.6341	7.56732e-05
ENSG00000091732.17	ZC3HC1	509.716	0.485237	0.0819046	5.92442	3.13396e-09	1.36546e-08	8.50391	1.61729e-08
ENSG00000091831.24	ESR1	37.2485	-1.86125	0.234831	-7.92591	2.26473e-15	1.67654e-14	14.645	1.98574e-14
ENSG00000091844.8	RGS17	47.6135	0.557024	0.199358	2.79409	0.00520459	0.00977706	2.28361	0.0115802
ENSG00000091879.14	ANGPT2	235.72	1.2735	0.169597	7.50901	5.95764e-14	3.95721e-13	13.2249	4.68703e-13
ENSG00000091947.10	TMEM101	1446.45	0.17185	0.106583	1.61236	0.106885	0.147845	0.971085	0.174554
ENSG00000091972.18	CD200	367.092	0.23593	0.209607	1.12558	0.260343	0.320442	0.584455	0.375259
ENSG00000091986.16	CCDC80	2582.56	-3.06926	0.247346	-12.4088	2.34127e-35	6.40945e-34	34.6305	7.59153e-34
ENSG00000092009.10	CMA1	36.8199	-5.70078	0.292694	-19.4769	1.72246e-84	5.12431e-82	83.7639	6.06937e-82
ENSG00000092010.15	PSME1	9533.15	-0.0072495	0.119231	-0.0608024	0.951517	0.960827	0.0215836	0.967999
ENSG00000092020.10	PPP2R3C	470.518	-0.498451	0.083846	-5.94484	2.7673e-09	1.21334e-08	8.55794	1.43712e-08
ENSG00000092036.18	HAUS4	458.462	0.352133	0.102424	3.43799	0.000586059	0.00130395	3.23206	0.00154444
ENSG00000092051.17	JPH4	30.8469	-3.87398	0.168715	-22.9617	1.12704e-116	1.34117e-113	115.948	1.58852e-113
ENSG00000092054.13	MYH7	4.51463	-0.454713	0.332494	-1.36758	0.171443	0.223458	0.765881	0.263165
ENSG00000092067.6	CEBPE	10.817	-3.67651	0.356173	-10.3223	5.58904e-25	8.23966e-24	24.2527	9.75928e-24
ENSG00000092068.20	SLC7A8	1962.82	0.282282	0.196569	1.43605	0.150989	0.200149	0.821054	0.235887
ENSG00000092094.11	OSGEP	1314.07	0.382491	0.0809256	4.72645	2.28478e-06	7.19521e-06	5.64116	8.52221e-06
ENSG00000092096.18	SLC22A17	295.838	-2.74861	0.191197	-14.3758	7.34349e-47	3.87313e-45	46.1341	4.58744e-45
ENSG00000092098.17	RNF31	18.4472	0.908394	0.179378	5.06415	4.10231e-07	1.41449e-06	6.38697	1.67536e-06
ENSG00000092108.22	SCFD1	1910.77	-0.119539	0.103126	-1.15916	0.246391	0.305556	0.608375	0.358142
ENSG00000092140.16	G2E3	759.933	0.642805	0.131502	4.8882	1.01765e-06	3.3427e-06	5.9924	3.95919e-06
ENSG00000092148.13	HECTD1	4424.42	-0.0303386	0.101444	-0.299069	0.764887	0.801886	0.116403	0.8531
ENSG00000092199.18	HNRNPC	14573	0.552122	0.0781053	7.06895	1.56112e-12	9.1754e-12	11.8066	1.08676e-11
ENSG00000092200.12	RPGRIP1	16.0588	-0.595376	0.131562	-4.52546	6.02652e-06	1.80091e-05	5.21993	2.13305e-05
ENSG00000092201.10	SUPT16H	5390.44	0.564998	0.0698447	8.08935	5.99843e-16	4.66544e-15	15.222	5.52588e-15
ENSG00000092203.15	TOX4	2702.05	-0.43048	0.0554682	-7.76084	8.43695e-15	5.98174e-14	14.0738	7.08494e-14
ENSG00000092208.17	GEMIN2	323.65	0.554458	0.0907004	6.11307	9.77307e-10	4.46876e-09	9.00997	5.29293e-09
ENSG00000092295.12	TGM1	31.9834	1.05623	0.160128	6.59615	4.21962e-11	2.1832e-10	10.3747	2.58584e-10
ENSG00000092330.18	TINF2	1630.55	-0.530014	0.0769256	-6.88995	5.58109e-12	3.11761e-11	11.2533	3.69259e-11
ENSG00000092345.14	DAZL	1.68711	-1.33833	0.362737	-3.68952	0.000224673	0.000533822	3.64845	0.000632273
ENSG00000092377.15	TBL1Y	3.80597	0.0184877	0.798753	0.0231457	0.981534	0.985052	0.00809462	0.987974
ENSG00000092421.17	SEMA6A	2116.39	-2.48101	0.23696	-10.4702	1.18402e-25	1.81731e-24	24.9266	2.15247e-24
ENSG00000092439.16	TRPM7	1581.98	-0.302976	0.1031	-2.93867	0.00329627	0.00643505	2.48198	0.00762185
ENSG00000092445.12	TYRO3	519.057	2.04467	0.182938	11.1769	5.29195e-29	1.00357e-27	28.2764	1.18866e-27
ENSG00000092470.12	WDR76	574.854	0.839487	0.112981	7.43035	1.08312e-13	7.04927e-13	12.9653	8.34934e-13
ENSG00000092529.25	CAPN3	107.65	0.0887994	0.233415	0.380435	0.703622	0.747515	0.15266	0.811981
ENSG00000092531.10	SNAP23	566.157	-0.550946	0.0980982	-5.61627	1.95127e-08	7.80262e-08	7.70968	9.24163e-08
ENSG00000092607.15	TBX15	17.8094	2.46419	0.280655	8.78016	1.63249e-18	1.53913e-17	17.7871	1.82299e-17
ENSG00000092621.13	PHGDH	2298.17	1.85437	0.254976	7.27273	3.52298e-13	2.19423e-12	12.4531	2.59891e-12
ENSG00000092758.18	COL9A3	544.293	2.54495	0.298472	8.52662	1.50692e-17	1.32465e-16	16.8219	1.56895e-16
ENSG00000092820.18	EZR	20969.9	-0.495071	0.115306	-4.29352	1.75859e-05	4.93271e-05	4.75483	5.84244e-05
ENSG00000092841.19	MYL6	25094.5	-0.880903	0.124316	-7.08602	1.38021e-12	8.15241e-12	11.8601	9.65593e-12
ENSG00000092847.13	2001-08-01	1762.65	-0.241561	0.096005	-2.51613	0.0118653	0.0207261	1.92572	0.0245452
ENSG00000092850.12	TEKT2	3.99382	-1.44115	0.308773	-4.66733	3.05137e-06	9.44903e-06	5.5155	1.11917e-05
ENSG00000092853.14	CLSPN	478.774	1.50871	0.137939	10.9375	7.62764e-28	1.35098e-26	27.1176	1.60014e-26
ENSG00000092871.17	RFFL	1181.45	-0.178556	0.0706489	-2.52737	0.0114921	0.0201325	1.9396	0.0238422
ENSG00000092929.12	UNC13D	1519.17	-0.0359565	0.245867	-0.146244	0.883729	0.904853	0.053681	0.924155
ENSG00000092931.11	MFSD11	872.835	-0.895824	0.0756258	-11.8455	2.27137e-32	5.28368e-31	31.6437	6.25813e-31
ENSG00000092964.18	DPYSL2	4174.63	0.704897	0.197334	3.5721	0.000354129	0.000817734	3.45084	0.000968546
ENSG00000092969.12	TGFB2	84.0846	-0.0283253	0.241898	-0.117096	0.906784	0.923592	0.0424962	0.939336
ENSG00000092978.11	GPATCH2	560.934	0.631681	0.095178	6.63685	3.20468e-11	1.67606e-10	10.4942	1.98518e-10
ENSG00000093000.19	NUP50	2521.03	0.168602	0.0909588	1.8536	0.0637957	0.0938477	1.19521	0.11101
ENSG00000093009.11	CDC45	769.173	1.85147	0.143381	12.9129	3.80685e-38	1.19707e-36	37.4194	1.41784e-36
ENSG00000093010.15	COMT	4509.36	1.17114	0.159826	7.32759	2.34322e-13	1.47952e-12	12.6302	1.75239e-12
ENSG00000093072.18	ADA2	1453.77	-2.10862	0.222841	-9.46245	3.00821e-21	3.45142e-20	20.5217	4.08796e-20
ENSG00000093100.13	NA	3.75177	0.126237	0.346576	0.364241	0.715678	0.758292	0.145282	0.820686
ENSG00000093134.15	VNN3P	15.1633	2.06775	0.374416	5.5226	3.3401e-08	1.30145e-07	7.47624	1.54148e-07
ENSG00000093144.19	ECHDC1	2921.1	-0.542406	0.106769	-5.08018	3.77069e-07	1.3038e-06	6.42358	1.54426e-06
ENSG00000093167.18	LRRFIP2	2468.49	-0.844859	0.0798909	-10.5752	3.885e-26	6.12591e-25	25.4106	7.2557e-25
ENSG00000093183.14	SEC22C	973.642	0.124282	0.0987372	1.25871	0.208135	0.264245	0.681656	0.310341
ENSG00000093217.11	XYLB	579.447	0.270098	0.10204	2.64698	0.00812131	0.0146812	2.09037	0.017388
ENSG00000094631.21	HDAC6	2034.34	0.0378516	0.093825	0.403428	0.686633	0.732491	0.163275	0.800114
ENSG00000094661.3	OR1I1	0.495758	0.120374	0.449623	0.267723	0.788913	0.823071	0.102971	0.867941
ENSG00000094755.17	GABRP	270.356	3.47398	0.371901	9.34116	9.5283e-21	1.05415e-19	20.021	1.24856e-19
ENSG00000094796.5	KRT31	0.857423	3.04767	1.12096	2.7188	0.00655196	0.0120612	2.18363	0.014285
[truncated: 43,104 more rows]

## Sheet: Sup Table 1B
ENSEMBL	Gene_Symbol	baseMean	log2FoldChange	lfcSE	stat	pvalue	padj	log10pvalue	FDR
ENSG00000000003.15	TSPAN6	4237.05	0.0875178	0.149808	0.584201	0.559085	0.638759	0.252522	0.714143
ENSG00000000005.6	TNMD	40.5158	0.343862	0.309094	1.11248	0.265931	0.351927	0.575231	0.405581
ENSG00000000419.13	DPM1	1473.35	0.609979	0.108169	5.63912	1.70919e-08	8.21005e-08	7.76721	9.50095e-08
ENSG00000000457.14	SCYL3	473.119	-0.361856	0.0611183	-5.92059	3.20782e-09	1.67091e-08	8.49379	1.93364e-08
ENSG00000000460.17	C1orf112	279.835	1.09651	0.0947021	11.5785	5.29489e-31	1.79676e-29	30.2761	2.07927e-29
ENSG00000000938.13	FGR	317.175	0.392291	0.181106	2.16609	0.0303045	0.0539217	1.51849	0.0623973
ENSG00000000971.16	CFH	1197.45	-0.932504	0.185654	-5.02281	5.09218e-07	2.04206e-06	6.2931	2.36314e-06
ENSG00000001036.14	FUCA2	2293.16	0.357083	0.0818074	4.36492	1.27169e-05	4.1888e-05	4.89562	4.84742e-05
ENSG00000001084.13	GCLC	1478.91	0.115937	0.071919	1.61205	0.10695	0.162975	0.970818	0.18853
ENSG00000001167.14	NFYA	1065.56	0.364818	0.0614618	5.93569	2.92621e-09	1.5317e-08	8.53369	1.77253e-08
ENSG00000001460.18	STPG1	444.196	-1.11496	0.0874599	-12.7483	3.18625e-37	1.69339e-35	36.4967	1.95965e-35
ENSG00000001461.17	NIPAL3	1663.51	-0.716675	0.0777242	-9.22074	2.95046e-20	4.31151e-19	19.5301	4.98942e-19
ENSG00000001497.18	LAS1L	1833.95	0.869565	0.0908124	9.5754	1.01462e-21	1.66642e-20	20.9937	1.92843e-20
ENSG00000001561.7	ENPP4	1085.08	-0.55181	0.102765	-5.36962	7.89008e-08	3.49787e-07	7.10292	4.04786e-07
ENSG00000001617.12	SEMA3F	1342.51	1.05895	0.153112	6.91617	4.64012e-12	3.29184e-11	11.3335	3.80943e-11
ENSG00000001626.16	CFTR	5924.84	-0.214266	0.197228	-1.08639	0.277309	0.364168	0.557037	0.419444
ENSG00000001629.10	ANKIB1	1765.96	0.139898	0.0771579	1.81315	0.0698095	0.112697	1.15609	0.130402
ENSG00000001630.17	CYP51A1	229.632	0.589144	0.177251	3.32379	0.000888035	0.00218445	3.05157	0.00252792
ENSG00000001631.16	KRIT1	196.542	0.475979	0.0898543	5.29723	1.17573e-07	5.09206e-07	6.92969	5.8927e-07
ENSG00000002016.18	RAD52	349.358	-0.300176	0.0951296	-3.15545	0.00160253	0.00375935	2.79519	0.00435045
ENSG00000002079.14	NA	10.2537	2.55951	0.268726	9.52462	1.65652e-21	2.66668e-20	20.7808	3.08597e-20
ENSG00000002330.14	BAD	447.355	-0.243827	0.133697	-1.82373	0.0681928	0.110311	1.16626	0.127641
ENSG00000002549.12	LAP3	4595.67	0.0615568	0.128142	0.480379	0.630958	0.700314	0.2	0.77175
ENSG00000002586.20	CD99	6885.64	-0.152657	0.0958009	-1.59348	0.111052	0.168258	0.954474	0.194627
ENSG00000002587.10	HS3ST1	522.91	0.881412	0.152099	5.795	6.83205e-09	3.44842e-08	8.16545	3.99063e-08
ENSG00000002726.21	AOC1	12301.1	-1.93372	0.187847	-10.2941	7.48823e-25	1.5865e-23	24.1256	1.83595e-23
ENSG00000002745.13	WNT16	9.52847	-0.656614	0.31364	-2.09353	0.0363023	0.0632614	1.44007	0.0732052
ENSG00000002746.15	HECW1	39.3524	1.6691	0.233687	7.14248	9.1663e-13	6.96202e-12	12.0378	8.05669e-12
ENSG00000002822.15	MAD1L1	19.2471	0.62684	0.213514	2.93583	0.00332657	0.00731935	2.478	0.0084702
ENSG00000002834.18	LASP1	13020.7	-0.5193	0.0834463	-6.22316	4.87234e-10	2.76024e-09	9.31226	3.19425e-09
ENSG00000002919.15	SNX11	917.887	-0.394128	0.0708799	-5.56051	2.6899e-08	1.25956e-07	7.57026	1.45761e-07
ENSG00000002933.9	TMEM176A	6438.92	-0.335861	0.189397	-1.77332	0.0761756	0.12158	1.11818	0.140675
ENSG00000003056.8	M6PR	2418.31	0.272324	0.0688876	3.95317	7.71232e-05	0.000225937	4.11281	0.000261462
ENSG00000003096.14	KLHL13	236.189	-0.411708	0.276721	-1.48781	0.136801	0.201248	0.863911	0.232723
ENSG00000003137.8	CYP26B1	137.472	-1.1072	0.20164	-5.49101	3.99643e-08	1.83429e-07	7.39833	2.1227e-07
ENSG00000003147.19	ICA1	1946.08	0.81517	0.100785	8.08821	6.05476e-16	6.17521e-15	15.2179	7.14617e-15
ENSG00000003249.15	DBNDD1	730.506	2.43394	0.177645	13.7011	9.99468e-43	7.82421e-41	42.0002	9.05445e-41
ENSG00000003393.15	ALS2	686.444	0.571766	0.0744163	7.68334	1.54997e-14	1.38656e-13	13.8097	1.60458e-13
ENSG00000003400.15	CASP10	1723.17	-0.757615	0.117479	-6.44894	1.12638e-10	6.85822e-10	9.94832	7.93657e-10
ENSG00000003402.20	CFLAR	3004.77	-0.411521	0.0744927	-5.52431	3.30776e-08	1.53347e-07	7.48047	1.77459e-07
ENSG00000003436.16	TFPI	692.903	-0.30265	0.189151	-1.60004	0.109589	0.166328	0.960233	0.192401
ENSG00000003509.16	NDUFAF7	412.197	0.392478	0.0641617	6.11701	9.53465e-10	5.24541e-09	9.0207	6.07017e-09
ENSG00000003756.17	RBM5	1858.22	0.0218021	0.078948	0.276157	0.782427	0.825052	0.106556	0.864295
ENSG00000003987.14	MTMR7	29.7281	-0.677753	0.151064	-4.48654	7.23891e-06	2.47217e-05	5.14033	2.86087e-05
ENSG00000003989.18	SLC7A2	239.382	-0.578526	0.253704	-2.28032	0.0225887	0.0414608	1.64611	0.0479777
ENSG00000004059.11	ARF5	4052.1	0.277567	0.110079	2.52152	0.0116848	0.022948	1.93238	0.0265562
ENSG00000004139.14	SARM1	194.534	-0.0145952	0.104021	-0.14031	0.888415	0.911246	0.051384	0.918681
ENSG00000004142.12	POLDIP2	4724.97	0.183647	0.0725099	2.53272	0.0113182	0.0222949	1.94622	0.0258004
ENSG00000004399.13	PLXND1	2997.68	0.675094	0.143783	4.69523	2.66312e-06	9.66979e-06	5.57461	1.11902e-05
ENSG00000004455.17	AK2	4917.39	-0.117522	0.0686085	-1.71294	0.0867236	0.136038	1.06186	0.157392
ENSG00000004468.13	CD38	269.975	-0.766882	0.212389	-3.61075	0.000305315	0.000811431	3.51525	0.000939016
ENSG00000004478.8	FKBP4	5753.38	0.571495	0.0922342	6.19613	5.78692e-10	3.25653e-09	9.23755	3.76857e-09
ENSG00000004487.17	KDM1A	3727.79	0.72626	0.0626875	11.5854	4.88615e-31	1.66783e-29	30.311	1.93007e-29
ENSG00000004534.15	RBM6	2138.25	0.363731	0.107332	3.38884	0.000701891	0.00175705	3.15373	0.00203331
ENSG00000004660.15	CAMKK1	493.12	0.697023	0.117268	5.94382	2.78448e-09	1.45977e-08	8.55526	1.6893e-08
ENSG00000004700.16	RECQL	573.191	0.344747	0.102438	3.3654	0.000764317	0.00190064	3.11673	0.00219949
ENSG00000004766.17	VPS50	871.873	-0.08342	0.0918827	-0.907897	0.363933	0.454668	0.438979	0.520894
ENSG00000004776.13	HSPB6	296.624	-3.29019	0.310971	-10.5804	3.67491e-26	8.61893e-25	25.4348	9.97412e-25
ENSG00000004777.18	ARHGAP33	249.446	0.878756	0.149617	5.87338	4.27006e-09	2.19712e-08	8.36957	2.54258e-08
ENSG00000004779.10	NDUFAB1	2583	-0.0228869	0.0916125	-0.249823	0.802724	0.841249	0.0954335	0.873414
ENSG00000004799.8	PDK4	1979.11	-3.0876	0.223705	-13.8021	2.47489e-43	2.02746e-41	42.6064	2.34625e-41
ENSG00000004809.14	SLC22A16	3.7238	0.108469	0.299932	0.361646	0.717616	0.773156	0.144108	0.830921
ENSG00000004838.14	ZMYND10	17.3279	1.09645	0.210517	5.20839	1.90484e-07	8.04112e-07	6.72014	9.30546e-07
ENSG00000004846.16	ABCB5	16.3227	-2.81762	0.411185	-6.85246	7.25916e-12	5.04176e-11	11.1391	5.83449e-11
ENSG00000004848.8	ARX	35.4092	0.790305	0.376703	2.09795	0.0359096	0.0626283	1.44479	0.0724724
ENSG00000004864.14	SLC25A13	1541.21	-0.110958	0.108232	-1.02519	0.305275	0.393991	0.515309	0.453099
ENSG00000004866.22	ST7	727.411	0.80589	0.0700313	11.5076	1.20827e-30	3.97376e-29	29.9178	4.59857e-29
ENSG00000004897.12	CDC27	1734.81	0.352967	0.0882627	3.99905	6.35969e-05	0.000188807	4.19656	0.000218494
ENSG00000004939.15	SLC4A1	4.75297	-0.424342	0.44703	-0.949248	0.342494	0.43292	0.465346	0.496608
ENSG00000004948.16	CALCR	4.65023	0.278737	0.293624	0.9493	0.342468	0.4329	0.46538	0.496601
ENSG00000004961.15	HCCS	1372.42	-0.311749	0.0858533	-3.63118	0.000282125	0.000753999	3.54956	0.000872554
ENSG00000004975.12	DVL2	1054.73	-0.0264771	0.0747051	-0.354422	0.723023	0.777638	0.140848	0.833815
ENSG00000005001.10	PRSS22	736.337	4.09846	0.211937	19.3381	2.56674e-83	1.67877e-80	82.5906	1.94273e-80
ENSG00000005007.13	UPF1	5724.5	0.0660794	0.0665474	0.992968	0.320726	0.410276	0.493866	0.471395
ENSG00000005020.13	SKAP2	1845.72	-0.738084	0.113181	-6.52129	6.97076e-11	4.34946e-10	10.1567	5.03334e-10
ENSG00000005022.6	SLC25A5	23649.3	-0.317137	0.134587	-2.35637	0.0184547	0.034568	1.73389	0.0400032
ENSG00000005059.16	MCUB	613.236	0.715171	0.149387	4.78736	1.6899e-06	6.31004e-06	5.77214	7.30219e-06
ENSG00000005073.6	HOXA11	495.91	0.459565	0.155542	2.95461	0.00313066	0.00693117	2.50436	0.00802098
ENSG00000005075.15	POLR2J	1327.56	0.163327	0.0961747	1.69823	0.0894648	0.139862	1.04835	0.16181
ENSG00000005100.13	DHX33	924.458	0.616783	0.0723398	8.5262	1.51231e-17	1.76781e-16	16.8204	2.04578e-16
ENSG00000005102.14	MEOX1	103.342	-1.07437	0.216353	-4.96583	6.84075e-07	2.69189e-06	6.1649	3.11515e-06
ENSG00000005108.16	THSD7A	93.0358	-0.698444	0.229294	-3.04606	0.00231863	0.00526945	2.63477	0.00609799
ENSG00000005156.12	LIG3	1125.28	0.515255	0.0796961	6.46524	1.01138e-10	6.18774e-10	9.99509	7.16067e-10
ENSG00000005175.10	RPAP3	966.339	0.517982	0.0820723	6.31128	2.76728e-10	1.61323e-09	9.55795	1.86688e-09
ENSG00000005187.12	ACSM3	628.729	-0.611046	0.197269	-3.09753	0.00195142	0.00450433	2.70965	0.00521256
ENSG00000005189.20	REXO5	181.197	0.817494	0.100446	8.13864	3.99739e-16	4.13727e-15	15.3982	4.78779e-15
ENSG00000005194.15	CIAPIN1	1988.65	0.407765	0.065806	6.19647	5.77438e-10	3.25037e-09	9.23849	3.76144e-09
ENSG00000005206.17	SPPL2B	2394.6	0.182227	0.123798	1.47197	0.141028	0.206455	0.850694	0.238735
ENSG00000005238.20	FAM214B	1044.22	-0.686251	0.124612	-5.50711	3.64767e-08	1.68068e-07	7.43798	1.94494e-07
ENSG00000005243.10	COPZ2	241.473	-0.443633	0.185498	-2.39157	0.0167764	0.0317764	1.7753	0.0367727
ENSG00000005249.13	PRKAR2B	449.415	-1.42069	0.197786	-7.18296	6.82201e-13	5.26731e-12	12.1661	6.09551e-12
ENSG00000005302.19	MSL3	1048.57	0.416587	0.0654359	6.36634	1.9359e-10	1.1472e-09	9.71312	1.32757e-09
ENSG00000005339.15	CREBBP	3480.47	-0.241847	0.076898	-3.14504	0.00166064	0.00388264	2.77973	0.00449312
ENSG00000005379.17	TSPOAP1	543.884	0.931459	0.255901	3.63992	0.00027272	0.000731032	3.56428	0.000845975
ENSG00000005381.8	MPO	11.3723	0.885819	0.227332	3.89658	9.75604e-05	0.000281138	4.01073	0.000325342
ENSG00000005421.9	PON1	11.0007	0.757984	0.409864	1.84936	0.0644063	0.104923	1.19107	0.121406
ENSG00000005436.14	GCFC2	406.334	0.284215	0.0893761	3.17999	0.0014728	0.00347695	2.83186	0.00402364
ENSG00000005448.17	WDR54	376.763	1.22007	0.128349	9.50587	1.98377e-21	3.18085e-20	20.7025	3.68099e-20
ENSG00000005469.12	CROT	644.071	-1.33897	0.129022	-10.3778	3.12841e-25	6.83883e-24	24.5047	7.91413e-24
ENSG00000005471.19	ABCB4	55.6104	-0.441033	0.180337	-2.44561	0.0144609	0.0277795	1.83981	0.0321474
ENSG00000005483.21	KMT2E	3051.73	-0.514891	0.103903	-4.95551	7.21392e-07	2.82967e-06	6.14183	3.27459e-06
ENSG00000005486.17	RHBDD2	2831.21	0.270191	0.10018	2.69706	0.00699553	0.0144203	2.15518	0.0166876
ENSG00000005513.10	SOX8	135.401	0.465058	0.319857	1.45396	0.145959	0.212508	0.83577	0.24571
ENSG00000005700.15	IBTK	2464.13	0.0534478	0.0993187	0.538144	0.590478	0.665604	0.228797	0.73955
ENSG00000005801.18	ZNF195	969.22	0.748578	0.101094	7.40474	1.31411e-13	1.08332e-12	12.8814	1.25365e-12
ENSG00000005810.18	MYCBP2	1722.22	0.349615	0.11352	3.07977	0.00207161	0.00475927	2.68369	0.00550759
ENSG00000005812.11	FBXL3	1448.78	-0.683378	0.0922813	-7.40538	1.30779e-13	1.07833e-12	12.8835	1.24788e-12
ENSG00000005844.19	ITGAL	636.421	-0.603451	0.182683	-3.30328	0.000955625	0.00233725	3.01971	0.00270474
ENSG00000005882.12	PDK2	1012.12	-1.18917	0.111982	-10.6193	2.42479e-26	5.76701e-25	25.6153	6.67378e-25
ENSG00000005884.18	ITGA3	6169.65	-0.459452	0.123225	-3.72855	0.000192583	0.000530101	3.71538	0.000613451
ENSG00000005889.16	ZFX	996.056	-0.041271	0.107821	-0.382773	0.701888	0.759968	0.153732	0.82166
ENSG00000005893.16	LAMP2	5196.15	0.0801134	0.0861963	0.929431	0.352666	0.443358	0.452636	0.508357
ENSG00000005961.19	ITGA2B	15.744	0.405622	0.221166	1.83402	0.0666513	0.10812	1.17619	0.125105
ENSG00000005981.13	ASB4	17.0101	1.90574	0.355304	5.36368	8.15425e-08	3.60828e-07	7.08862	4.17563e-07
ENSG00000006007.12	GDE1	3862.53	-0.760503	0.0725798	-10.4782	1.08827e-25	2.44762e-24	24.9633	2.83247e-24
ENSG00000006015.18	REX1BD	1287.08	1.0309	0.149459	6.89755	5.29073e-12	3.7338e-11	11.2765	4.32088e-11
ENSG00000006016.11	CRLF1	41.7051	-1.06373	0.236742	-4.49322	7.01549e-06	2.39991e-05	5.15394	2.77726e-05
ENSG00000006025.12	OSBPL7	1209.78	-0.469359	0.122253	-3.83926	0.000123406	0.000350928	3.90866	0.000406105
ENSG00000006042.12	TMEM98	3013.17	-0.912335	0.109611	-8.32336	8.55071e-17	9.34861e-16	16.068	1.08185e-15
ENSG00000006047.13	YBX2	661.242	-0.591954	0.1681	-3.52144	0.000429212	0.00111271	3.36733	0.00128766
ENSG00000006059.4	KRT33A	0.162145	0.735689	1.9413	0.378967	0.704712	NA	0.151988	0.823391
ENSG00000006062.17	MAP3K14	603.809	-0.333652	0.103026	-3.23852	0.0012015	0.0028833	2.92028	0.00333665
ENSG00000006071.15	ABCC8	25.4766	-1.69678	0.294413	-5.76325	8.25078e-09	4.11534e-08	8.0835	4.76242e-08
ENSG00000006116.4	CACNG3	0.305856	0.547746	0.762984	0.7179	0.472819	0.560376	0.325305	0.634667
ENSG00000006118.15	TMEM132A	1277.21	2.65292	0.152237	17.4263	5.21301e-68	1.79346e-65	67.2829	2.07545e-65
ENSG00000006125.18	AP2B1	10898	0.184092	0.0732507	2.51317	0.0119651	0.0234384	1.92208	0.0271237
ENSG00000006128.12	TAC1	70.087	-1.02187	0.371761	-2.74872	0.00598282	0.0124902	2.22309	0.0144541
ENSG00000006194.10	ZNF263	1118.2	0.592494	0.0512411	11.5629	6.35454e-31	2.13772e-29	30.1969	2.47384e-29
ENSG00000006210.7	CX3CL1	1255.5	0.786573	0.211541	3.71829	0.000200573	0.000550747	3.69773	0.000637343
ENSG00000006282.21	SPATA20	2238.03	-0.341292	0.116707	-2.92435	0.00345174	0.00756522	2.46196	0.00875473
ENSG00000006283.18	CACNA1G	9.34984	-0.524146	0.242826	-2.15852	0.0308873	0.0548217	1.51022	0.0634387
ENSG00000006327.14	TNFRSF12A	1699.69	2.37768	0.153483	15.4915	3.96036e-54	6.66376e-52	53.4023	7.71153e-52
ENSG00000006377.11	DLX6	28.3324	3.92475	0.459148	8.5479	1.25351e-17	1.47165e-16	16.9019	1.70305e-16
ENSG00000006432.15	MAP3K9	524.975	0.236964	0.105144	2.2537	0.0242149	0.0441439	1.61592	0.0510826
ENSG00000006451.8	RALA	3275.6	0.138159	0.0709614	1.94696	0.0515398	0.0862955	1.28786	0.0998559
ENSG00000006453.14	BAIAP2L1	3308.29	0.301827	0.115449	2.61438	0.00893901	0.0179924	2.04871	0.0208215
ENSG00000006459.11	KDM7A	2314.6	0.128465	0.115149	1.11564	0.264577	0.35041	0.577449	0.403844
ENSG00000006468.14	ETV1	352.57	0.409513	0.203351	2.01382	0.0440287	0.0751688	1.35626	0.0869842
ENSG00000006530.18	AGK	849.528	0.471964	0.0870401	5.42238	5.8812e-08	2.64811e-07	7.23053	3.06448e-07
ENSG00000006534.16	ALDH3B1	1385.13	0.432567	0.14644	2.95388	0.00313806	0.00694642	2.50334	0.00803864
ENSG00000006555.11	TTC22	1642.54	-1.74182	0.129772	-13.4222	4.48469e-41	3.14634e-39	40.3483	3.64106e-39
ENSG00000006576.16	PHTF2	656.849	0.331245	0.0979973	3.38015	0.000724463	0.00180886	3.13998	0.00209328
ENSG00000006606.9	CCL26	33.0949	2.48295	0.279804	8.87391	7.06207e-19	9.19633e-18	18.1511	1.06423e-17
ENSG00000006607.14	FARP2	2429.64	-0.18134	0.0707628	-2.56265	0.0103878	0.0206386	1.98348	0.0238837
ENSG00000006611.17	USH1C	5793.79	-0.41718	0.137996	-3.02313	0.00250173	0.00564507	2.60176	0.00653266
ENSG00000006625.18	GGCT	1082.41	1.13285	0.105415	10.7465	6.15208e-27	1.53239e-25	26.211	1.77333e-25
ENSG00000006634.8	DBF4	684.41	1.09338	0.10927	10.0062	1.43164e-23	2.74619e-22	22.8442	3.17799e-22
ENSG00000006638.13	TBXA2R	73.2557	-0.226142	0.133915	-1.6887	0.0912765	0.142382	1.03964	0.164718
ENSG00000006652.15	IFRD1	329.129	0.567122	0.143368	3.9557	7.63109e-05	0.000223687	4.11741	0.000258858
ENSG00000006659.13	LGALS14	1.38481	0.9553	0.684856	1.39489	0.163049	0.233523	0.787683	0.269954
ENSG00000006695.12	COX10	872.656	-0.507905	0.0659421	-7.70229	1.33653e-14	1.20252e-13	13.874	1.3916e-13
ENSG00000006704.11	GTF2IRD1	1995.44	1.99313	0.107377	18.562	6.5216e-77	3.30572e-74	76.1856	3.82549e-74
ENSG00000006712.15	PAF1	2015.99	0.0466804	0.0798518	0.584587	0.558825	0.638498	0.252724	0.713869
ENSG00000006715.16	VPS41	1837.53	-0.0179639	0.0664004	-0.270539	0.786745	0.828378	0.104166	0.86623
ENSG00000006740.17	ARHGAP44	896.713	-2.37014	0.183957	-12.8842	5.52245e-38	3.14082e-36	37.2579	3.63467e-36
ENSG00000006744.19	ELAC2	2665.58	0.260202	0.0765062	3.40106	0.00067126	0.00168569	3.17311	0.00195073
ENSG00000006747.15	SCIN	1242.87	-2.52717	0.227355	-11.1155	1.05422e-28	3.01478e-27	27.9771	3.48881e-27
ENSG00000006756.16	ARSD	2891.5	-0.143306	0.131175	-1.09248	0.274621	0.361341	0.561266	0.416238
ENSG00000006757.12	PNPLA4	746.074	-0.166366	0.14623	-1.1377	0.255247	0.340041	0.593039	0.392014
ENSG00000006788.14	MYH13	5.39111	0.126078	0.310949	0.405461	0.685139	0.746125	0.164221	0.810854
ENSG00000006831.10	ADIPOR2	4274.41	-0.304102	0.0711377	-4.27483	1.91282e-05	6.1483e-05	4.71833	7.11502e-05
ENSG00000006837.12	CDKL3	10.3732	1.09993	0.157477	6.98471	2.85445e-12	2.06329e-11	11.5445	2.38771e-11
ENSG00000007001.13	UPP2	2.12313	0.618921	0.306639	2.01841	0.043549	0.0744376	1.36102	0.0861381
ENSG00000007038.11	PRSS21	108.542	1.27445	0.462835	2.75358	0.00589474	0.0123196	2.22954	0.0142567
ENSG00000007047.15	MARK4	819.569	0.213819	0.0868769	2.46117	0.0138485	0.0267161	1.8586	0.0309167
ENSG00000007062.12	PROM1	3796.83	-0.061835	0.204344	-0.302603	0.762192	0.809135	0.117935	0.854753
ENSG00000007080.11	CCDC124	2179.14	0.491054	0.10851	4.52545	6.02678e-06	2.08224e-05	5.21991	2.40964e-05
ENSG00000007129.18	CEACAM21	44.4337	-0.783441	0.148951	-5.25973	1.44269e-07	6.17834e-07	6.84083	7.14979e-07
ENSG00000007168.14	PAFAH1B1	3669.46	-0.605801	0.0639446	-9.47384	2.6973e-21	4.27928e-20	20.5691	4.95213e-20
ENSG00000007171.18	NOS2	2800.96	0.257005	0.29339	0.875982	0.38104	0.471933	0.41903	0.539936
ENSG00000007174.18	DNAH9	18.0606	-0.371445	0.254721	-1.45824	0.144774	0.211072	0.839308	0.244049
ENSG00000007202.15	KIAA0100	4649.36	-0.0141355	0.0662702	-0.213301	0.831092	0.863966	0.0803509	0.885898
ENSG00000007216.15	SLC13A2	537.846	-2.56321	0.396969	-6.45695	1.06835e-10	6.52152e-10	9.97129	7.54693e-10
ENSG00000007237.19	GAS7	1000.23	-1.28787	0.176546	-7.29478	2.99155e-13	2.39413e-12	12.5241	2.77057e-12
ENSG00000007255.10	TRAPPC6A	934.881	0.0906336	0.123639	0.733053	0.463526	0.551523	0.333926	0.62554
ENSG00000007264.15	MATK	131.242	-0.809238	0.193903	-4.17341	3.00068e-05	9.37086e-05	4.52278	0.000108443
ENSG00000007306.15	CEACAM7	31472.1	-4.08769	0.33608	-12.1628	4.90241e-34	2.08383e-32	33.3096	2.41148e-32
ENSG00000007312.13	CD79B	106.954	-1.46891	0.225241	-6.52149	6.96118e-11	4.34482e-10	10.1573	5.02797e-10
ENSG00000007314.12	SCN4A	15.7504	-1.60337	0.329277	-4.86938	1.11951e-06	4.27914e-06	5.95097	4.95196e-06
ENSG00000007341.19	ST7L	315.263	0.126128	0.065678	1.9204	0.0548072	0.0910669	1.26116	0.105377
ENSG00000007350.17	TKTL1	8.84461	0.945716	0.416417	2.27108	0.0231423	0.0423772	1.63559	0.0490381
ENSG00000007372.24	PAX6	28.0139	1.3246	0.34799	3.80644	0.000140982	0.000397316	3.85083	0.000459788
ENSG00000007376.8	RPUSD1	1323.94	0.874742	0.109821	7.96513	1.65054e-15	1.61904e-14	14.7824	1.87361e-14
ENSG00000007384.15	RHBDF1	1571.5	0.75948	0.121731	6.239	4.40366e-10	2.50699e-09	9.35619	2.90118e-09
ENSG00000007392.17	LUC7L	1151.88	0.780952	0.0939568	8.31182	9.4242e-17	1.02593e-15	16.0258	1.18725e-15
ENSG00000007402.12	CACNA2D2	213.42	-0.123133	0.253019	-0.486656	0.626502	0.696398	0.203078	0.768222
ENSG00000007516.14	BAIAP3	212.688	-0.313889	0.216186	-1.45194	0.146518	0.213223	0.834109	0.246536
ENSG00000007520.4	TSR3	1214.43	0.196985	0.100971	1.95091	0.0510678	0.0856113	1.29185	0.0990641
ENSG00000007541.17	PIGQ	1190.34	0.451838	0.107323	4.21006	2.553e-05	8.06973e-05	4.59295	9.33857e-05
ENSG00000007545.16	CRAMP1	511.289	0.461442	0.0672261	6.86404	6.69402e-12	4.67371e-11	11.1743	5.40858e-11
ENSG00000007866.22	TEAD3	1703.29	-0.506298	0.0942744	-5.37047	7.85321e-08	3.48267e-07	7.10495	4.03027e-07
ENSG00000007908.16	SELE	140.664	1.02318	0.262052	3.90449	9.44248e-05	0.000272664	4.02491	0.000315536
ENSG00000007923.16	DNAJC11	1538.82	-0.39459	0.072327	-5.45564	4.87968e-08	2.2176e-07	7.31161	2.56628e-07
ENSG00000007933.13	FMO3	40.3335	1.14591	0.194879	5.8801	4.10026e-09	2.11406e-08	8.38719	2.44646e-08
ENSG00000007944.15	MYLIP	1100.95	-0.356148	0.0999029	-3.56494	0.000363935	0.000954466	3.43898	0.00110454
ENSG00000007952.18	NOX1	4671.19	0.326623	0.22465	1.45392	0.145968	0.212514	0.835742	0.245717
ENSG00000007968.7	E2F2	690.081	-0.555017	0.128579	-4.31653	1.58501e-05	5.15469e-05	4.79997	5.96518e-05
ENSG00000008018.9	PSMB1	6143.59	0.413817	0.0840526	4.92331	8.50922e-07	3.30547e-06	6.07011	3.8252e-06
ENSG00000008056.14	SYN1	66.1919	0.225707	0.228215	0.989011	0.322658	0.412313	0.491258	0.473635
ENSG00000008083.14	JARID2	888.02	0.251621	0.0949211	2.65084	0.00802917	0.0163416	2.09533	0.0189111
ENSG00000008086.13	CDKL5	303.556	0.15231	0.137111	1.11085	0.266632	0.352659	0.574088	0.406382
ENSG00000008118.10	CAMK1G	13.917	0.365435	0.185149	1.97374	0.0484117	0.0817601	1.31505	0.0946117
ENSG00000008128.23	CDK11A	75.1355	0.788958	0.148368	5.31757	1.0516e-07	4.58879e-07	6.97815	5.3103e-07
ENSG00000008130.15	NADK	3101.61	-0.43545	0.0665349	-6.54468	5.96212e-11	3.75012e-10	10.2246	4.33976e-10
ENSG00000008196.13	TFAP2B	0.920119	-3.07041	0.58578	-5.24158	1.59208e-07	6.79012e-07	6.79803	7.85776e-07
ENSG00000008197.5	TFAP2D	0.00350033	0.419451	3.47224	0.120801	0.903848	NA	0.0439045	0.92954
ENSG00000008226.20	DLEC1	53.2636	-0.556448	0.209146	-2.66057	0.00780089	0.0159138	2.10786	0.018416
ENSG00000008256.16	CYTH3	994.869	-0.108189	0.102009	-1.06058	0.28888	0.376559	0.539282	0.433468
ENSG00000008277.14	ADAM22	234.278	-0.323449	0.158286	-2.04344	0.0410091	0.0705946	1.38712	0.0816911
ENSG00000008282.9	SYPL1	5315.92	0.311637	0.0825454	3.77534	0.000159789	0.000446101	3.79645	0.000516243
ENSG00000008283.16	CYB561	3801.21	0.291739	0.0745129	3.91528	9.02986e-05	0.000261531	4.04432	0.000302653
ENSG00000008294.21	SPAG9	2855.2	-0.499579	0.0943936	-5.29252	1.20645e-07	5.21733e-07	6.91849	6.03768e-07
ENSG00000008300.17	CELSR3	661.774	2.62737	0.191059	13.7516	4.97937e-43	3.95918e-41	42.3028	4.5817e-41
ENSG00000008311.15	AASS	216.246	0.0234473	0.170785	0.137291	0.890801	0.913231	0.0502195	0.919992
ENSG00000008323.15	PLEKHG6	2462.86	-1.2325	0.133403	-9.23893	2.4897e-20	3.66062e-19	19.6039	4.23619e-19
ENSG00000008324.12	SS18L2	509.528	0.312031	0.0729795	4.2756	1.90622e-05	6.129e-05	4.71983	7.09269e-05
ENSG00000008382.16	MPND	722.147	-0.840472	0.124832	-6.73283	1.66393e-11	1.11014e-10	10.7789	1.28469e-10
ENSG00000008394.13	MGST1	4552.86	-0.584496	0.130326	-4.48489	7.29517e-06	2.48887e-05	5.13696	2.8802e-05
ENSG00000008405.12	CRY1	703.2	0.0805706	0.0833158	0.967051	0.333519	0.423674	0.47688	0.486344
ENSG00000008438.5	PGLYRP1	5.69436	-0.259185	0.276282	-0.938119	0.348183	0.438633	0.458192	0.503054
ENSG00000008441.18	NFIX	3790.4	-0.150627	0.103873	-1.4501	0.147031	0.213899	0.832591	0.247318
ENSG00000008513.16	ST3GAL1	1062.01	0.744989	0.1825	4.08212	4.46265e-05	0.000135737	4.35041	0.00015708
ENSG00000008516.17	MMP25	145.652	-0.481799	0.212747	-2.26466	0.0235333	0.0430233	1.62832	0.0497857
ENSG00000008517.18	IL32	6776.59	0.019879	0.159007	0.12502	0.900508	0.921598	0.0455126	0.927242
ENSG00000008710.20	PKD1	1726.32	-0.254647	0.138172	-1.84297	0.0653339	0.106272	1.18486	0.122967
ENSG00000008735.14	MAPK8IP2	190.707	0.70721	0.300377	2.35441	0.0185521	0.0347198	1.73161	0.0401789
ENSG00000008838.20	MED24	3480.82	0.233706	0.081886	2.85404	0.00431668	0.0092961	2.36485	0.0107578
ENSG00000008853.17	RHOBTB2	434.055	0.569551	0.10858	5.24544	1.55908e-07	6.6536e-07	6.80713	7.69977e-07
ENSG00000008869.12	HEATR5B	1096.18	-0.326468	0.0782315	-4.17311	3.00474e-05	9.38065e-05	4.52219	0.000108556
ENSG00000008952.17	SEC62	3866.33	-0.299355	0.0730849	-4.09599	4.20373e-05	0.000128372	4.37637	0.000148557
ENSG00000008988.11	RPS20	25073.7	0.374075	0.102608	3.64568	0.000266686	0.000716185	3.574	0.000828793
ENSG00000009307.16	CSDE1	16599.1	-0.456589	0.0588096	-7.76385	8.23875e-15	7.56372e-14	14.0841	8.753e-14
ENSG00000009335.18	UBE3C	4092.27	0.277054	0.0594378	4.66124	3.14313e-06	1.12794e-05	5.50264	1.30529e-05
ENSG00000009413.16	REV3L	687.027	-0.279943	0.123161	-2.27298	0.0230276	0.0421824	1.63775	0.0488127
ENSG00000009694.13	TENM1	21.1509	-1.35741	0.327228	-4.14822	3.35072e-05	0.000103801	4.47486	0.000120122
ENSG00000009709.12	PAX7	7.34039	4.76018	0.878334	5.41955	5.97482e-08	2.68728e-07	7.22367	3.10981e-07
ENSG00000009724.17	MASP2	36.5439	-0.705187	0.162586	-4.33731	1.44236e-05	4.71802e-05	4.84093	5.45985e-05
ENSG00000009765.15	IYD	1176.74	-0.310361	0.193109	-1.60718	0.108015	0.164357	0.966517	0.190128
ENSG00000009780.16	FAM76A	420.129	-0.195265	0.0768921	-2.53947	0.0111021	0.0219087	1.9546	0.0253534
ENSG00000009790.15	TRAF3IP3	178.653	-0.543449	0.185915	-2.9231	0.00346561	0.00759274	2.46022	0.00878658
ENSG00000009830.12	POMT2	595.815	0.282588	0.0738897	3.82446	0.00013106	0.000371079	3.88253	0.000429426
ENSG00000009844.16	VTA1	1907.94	-0.276813	0.0665595	-4.15888	3.19817e-05	9.93937e-05	4.4951	0.000115022
ENSG00000009950.16	MLXIPL	1082.6	2.50041	0.222138	11.2561	2.16082e-29	6.5196e-28	28.6654	7.5447e-28
ENSG00000009954.11	BAZ1B	3895.37	0.463495	0.0670993	6.90761	4.92894e-12	3.48941e-11	11.3072	4.03806e-11
ENSG00000010017.13	RANBP9	1167.55	0.059089	0.0564815	1.04616	0.295485	0.383443	0.529464	0.441206
ENSG00000010030.14	ETV7	578.462	0.994722	0.195208	5.09569	3.47468e-07	1.42052e-06	6.45909	1.64388e-06
ENSG00000010072.16	SPRTN	385.571	0.172827	0.0594897	2.90516	0.00367066	0.00800522	2.43526	0.00926392
ENSG00000010165.20	METTL13	1763.79	0.301917	0.0735221	4.10648	4.01736e-05	0.000123079	4.39606	0.000142432
ENSG00000010219.13	DYRK4	590.836	0.684381	0.128447	5.32812	9.92371e-08	4.34434e-07	7.00333	5.02742e-07
ENSG00000010244.19	ZNF207	4693	0.356442	0.0531413	6.70743	1.9808e-11	1.31226e-10	10.7032	1.51859e-10
ENSG00000010256.11	UQCRC1	13048.3	-0.445901	0.117199	-3.80465	0.000142004	0.000400055	3.8477	0.000462958
ENSG00000010270.14	STARD3NL	1070.84	0.0919494	0.0871405	1.05519	0.291341	0.379047	0.535599	0.436309
ENSG00000010278.15	CD9	19977.1	-0.218311	0.0972668	-2.24445	0.0248034	0.0450871	1.60549	0.052174
ENSG00000010282.15	HHATL	2.03383	-1.106	0.4506	-2.4545	0.0141083	0.0271706	1.85053	0.0314427
ENSG00000010292.13	NCAPD2	4412.72	0.692533	0.0902762	7.67126	1.70314e-14	1.51756e-13	13.7688	1.75617e-13
ENSG00000010295.20	IFFO1	298.01	-0.302508	0.143081	-2.11425	0.0344942	0.0604092	1.46225	0.0699046
ENSG00000010310.9	GIPR	113.528	0.151257	0.230562	0.656035	0.511802	0.596142	0.290898	0.671521
ENSG00000010318.21	PHF7	174.428	-0.836756	0.099352	-8.42214	3.6968e-17	4.16877e-16	16.4322	4.82424e-16
ENSG00000010319.7	SEMA3G	384.318	-1.55558	0.221583	-7.02028	2.21419e-12	1.61896e-11	11.6548	1.87352e-11
ENSG00000010322.16	NISCH	2499.4	-0.176098	0.0883317	-1.9936	0.0461954	0.0783861	1.3354	0.0907073
ENSG00000010327.10	STAB1	2349.59	-1.27751	0.177364	-7.20276	5.90073e-13	4.58217e-12	12.2291	5.30264e-12
ENSG00000010361.14	FUZ	163.609	-0.45857	0.195917	-2.34063	0.0192512	0.0358707	1.71554	0.0415089
ENSG00000010379.16	SLC6A13	3.60643	0.823937	0.387907	2.12406	0.0336653	0.0591159	1.47282	0.068408
ENSG00000010404.18	IDS	202.076	-0.625334	0.129071	-4.84489	1.2668e-06	4.81126e-06	5.89729	5.56775e-06
ENSG00000010438.17	PRSS3	2966.91	-0.431527	0.175378	-2.46055	0.0138724	0.0267608	1.85785	0.0309685
ENSG00000010539.12	ZNF200	389.818	0.794384	0.0707752	11.224	3.10748e-29	9.26556e-28	28.5076	1.07224e-27
ENSG00000010610.10	CD4	1680.48	-0.701762	0.163294	-4.29754	1.72703e-05	5.58608e-05	4.7627	6.4644e-05
ENSG00000010626.15	LRRC23	183.785	0.431009	0.101281	4.25556	2.08522e-05	6.6707e-05	4.68085	7.71956e-05
ENSG00000010671.16	BTK	217.188	-1.16358	0.171748	-6.77495	1.24452e-11	8.42091e-11	10.905	9.74497e-11
ENSG00000010704.18	HFE	452.103	-0.0680333	0.0934355	-0.728131	0.466533	0.554401	0.331118	0.628603
ENSG00000010803.16	SCMH1	1192.73	-0.329091	0.0764504	-4.30464	1.67259e-05	5.42341e-05	4.77661	6.27615e-05
ENSG00000010810.17	FYN	1029.84	-0.0351378	0.142297	-0.246933	0.80496	0.842981	0.0942258	0.874325
ENSG00000010818.10	HIVEP2	925.812	0.0334464	0.109402	0.30572	0.759818	0.807172	0.119291	0.853361
ENSG00000010932.17	FMO1	31.7427	1.49279	0.23214	6.43059	1.2711e-10	7.7024e-10	9.89582	8.91347e-10
ENSG00000011007.12	ELOA	1529.63	-0.155361	0.0674325	-2.30395	0.0212252	0.0391989	1.67315	0.0453603
ENSG00000011009.11	LYPLA2	3246.9	-0.0945225	0.079828	-1.18408	0.236383	0.319338	0.626384	0.368407
ENSG00000011021.23	CLCN6	492.865	-0.273782	0.0909315	-3.01086	0.00260506	0.00585445	2.58418	0.00677497
ENSG00000011028.14	MRC2	2228.14	0.337948	0.176036	1.91976	0.0548879	0.091171	1.26052	0.105498
ENSG00000011083.9	SLC6A7	132.719	-0.211092	0.225207	-0.937326	0.348591	0.439038	0.457684	0.503488
ENSG00000011105.14	TSPAN9	1094.13	0.47271	0.109351	4.32287	1.54009e-05	5.01505e-05	4.81245	5.80358e-05
ENSG00000011114.15	BTBD7	1357.69	-0.529813	0.0723736	-7.32053	2.46987e-13	1.98998e-12	12.6073	2.30287e-12
ENSG00000011132.12	APBA3	558.709	0.342658	0.111495	3.0733	0.00211707	0.0048519	2.67426	0.00561478
ENSG00000011143.19	MKS1	461.891	0.502509	0.0694836	7.23206	4.75727e-13	3.72928e-12	12.3226	4.31565e-12
ENSG00000011198.10	ABHD5	940.336	-1.20528	0.094215	-12.7928	1.79796e-37	9.73421e-36	36.7452	1.12648e-35
ENSG00000011201.12	ANOS1	271.481	3.08939	0.211961	14.5753	4.03474e-48	4.60881e-46	47.3942	5.33347e-46
ENSG00000011243.18	AKAP8L	777.479	0.654683	0.0757332	8.64459	5.39966e-18	6.55966e-17	17.2676	7.59106e-17
ENSG00000011258.16	MBTD1	772.823	-0.0430242	0.102471	-0.419866	0.674583	0.737034	0.170965	0.803272
ENSG00000011260.14	UTP18	1424.31	0.764232	0.0807047	9.46948	2.81229e-21	4.45473e-20	20.5509	5.15517e-20
ENSG00000011275.19	RNF216	1823.94	0.158225	0.0700822	2.2577	0.0239644	0.0437286	1.62043	0.0506019
ENSG00000011295.16	TTC19	2148.18	-0.271143	0.0854082	-3.17467	0.00150007	0.00353536	2.82389	0.00409124
ENSG00000011304.22	PTBP1	12869.7	0.444176	0.0568556	7.81237	5.61243e-15	5.25005e-14	14.2508	6.07553e-14
ENSG00000011332.19	DPF1	25.6318	1.78609	0.213146	8.37964	5.30914e-17	5.90323e-16	16.275	6.83142e-16
ENSG00000011347.10	SYT7	1829.68	1.47382	0.199056	7.40404	1.32107e-13	1.08883e-12	12.8791	1.26004e-12
ENSG00000011376.12	LARS2	1613.21	0.272039	0.0871558	3.12129	0.00180059	0.00418477	2.74458	0.00484276
ENSG00000011405.13	PIK3C2A	1777.52	0.0971648	0.102617	0.946865	0.343707	0.434114	0.463811	0.497983
ENSG00000011422.12	PLAUR	2941.04	0.856057	0.155398	5.5088	3.61281e-08	1.66594e-07	7.44216	1.92789e-07
ENSG00000011426.11	ANLN	1671.56	2.06778	0.1292	16.0045	1.18926e-57	2.5652e-55	56.9247	2.96853e-55
ENSG00000011451.21	WIZ	1993.93	0.256065	0.0654235	3.91396	9.07929e-05	0.000262813	4.04195	0.000304136
ENSG00000011454.18	RABGAP1	2035.17	-0.430862	0.0885478	-4.86586	1.13958e-06	4.35051e-06	5.94325	5.03456e-06
ENSG00000011465.18	DCN	10276.1	-1.57816	0.202217	-7.80427	5.98457e-15	5.58143e-14	14.223	6.45902e-14
ENSG00000011478.13	QPCTL	559.283	0.676733	0.0988005	6.84949	7.41128e-12	5.14087e-11	11.1301	5.94918e-11
ENSG00000011485.15	PPP5C	2263.31	0.345648	0.0722959	4.78102	1.74411e-06	6.4975e-06	5.75843	7.51913e-06
ENSG00000011523.14	CEP68	876.986	-0.244548	0.09833	-2.48701	0.012882	0.0250518	1.89002	0.0289908
ENSG00000011566.15	MAP4K3	1124.51	0.106444	0.0873942	1.21798	0.223233	0.304423	0.651242	0.351355
ENSG00000011590.14	ZBTB32	28.0393	0.496261	0.192923	2.57233	0.0101017	0.0201205	1.99561	0.0232841
ENSG00000011600.12	TYROBP	1288.71	-0.290567	0.181791	-1.59836	0.109964	0.166828	0.958751	0.192979
ENSG00000011638.11	LDAF1	1347.48	0.00815338	0.0977848	0.0833809	0.933549	0.948736	0.029863	0.951807
ENSG00000011677.13	GABRA3	11.2736	0.586367	0.483197	1.21352	0.224932	0.306277	0.647948	0.353461
ENSG00000012048.23	BRCA1	861.177	1.20945	0.113525	10.6536	1.67728e-26	4.03174e-25	25.7754	4.66567e-25
ENSG00000012061.16	ERCC1	1165.81	0.226141	0.0750178	3.0145	0.002574	0.00579203	2.58939	0.00670274
ENSG00000012124.17	CD22	244.702	-1.70091	0.294737	-5.77093	7.88353e-09	3.94575e-08	8.10328	4.56616e-08
ENSG00000012171.20	SEMA3B	2242.08	-0.83198	0.17886	-4.65158	3.29398e-06	1.1779e-05	5.48228	1.36311e-05
ENSG00000012174.12	MBTPS2	766.302	0.675378	0.0833688	8.10109	5.44685e-16	5.57906e-15	15.2639	6.45628e-15
ENSG00000012211.13	PRICKLE3	514.722	0.664308	0.0961994	6.90553	5.00147e-12	3.53767e-11	11.3009	4.09391e-11
ENSG00000012223.13	LTF	281.589	-0.587373	0.288122	-2.03863	0.041487	0.0712947	1.38209	0.0825011
ENSG00000012232.9	EXTL3	1497.59	0.365838	0.0958772	3.8157	0.0001358	0.000383724	3.8671	0.000444058
ENSG00000012504.15	NR1H4	204.941	-3.12594	0.377928	-8.27126	1.32555e-16	1.42655e-15	15.8776	1.65085e-15
ENSG00000012660.14	ELOVL5	1824.6	0.870711	0.148013	5.88266	4.03721e-09	2.08498e-08	8.39392	2.41281e-08
ENSG00000012779.11	ALOX5	972.925	0.549418	0.180923	3.03675	0.00239141	0.00541814	2.62135	0.00627006
ENSG00000012817.16	KDM5D	634.581	-0.321421	0.5597	-0.574274	0.565782	0.644468	0.247351	0.719467
ENSG00000012822.16	CALCOCO1	2190.04	-0.349541	0.109956	-3.1789	0.00147833	0.00348838	2.83023	0.00403688
ENSG00000012963.15	UBR7	1289.27	-0.302257	0.0653269	-4.62684	3.71285e-06	1.31896e-05	5.43029	1.52635e-05
ENSG00000012983.11	MAP4K5	1138.58	0.0283163	0.0834355	0.33938	0.734324	0.786788	0.134112	0.840027
ENSG00000013016.16	EHD3	275.248	0.240234	0.163952	1.46527	0.142847	0.208711	0.84513	0.241345
ENSG00000013275.8	PSMC4	3695.33	0.260777	0.0795975	3.27619	0.00105218	0.00255245	2.97791	0.00295379
ENSG00000013288.9	MAN2B2	2342.83	-0.410465	0.0720496	-5.69698	1.21949e-08	5.9659e-08	7.91382	6.90395e-08
ENSG00000013293.6	SLC7A14	19.828	-3.95018	0.351476	-11.2388	2.62822e-29	7.87126e-28	28.5803	9.10889e-28
ENSG00000013297.12	CLDN11	74.6615	-1.80323	0.272186	-6.62499	3.47277e-11	2.24013e-10	10.4593	2.59236e-10
ENSG00000013306.16	SLC25A39	7943.51	0.617352	0.0997071	6.19165	5.95368e-10	3.34619e-09	9.22521	3.87233e-09
ENSG00000013364.19	MVP	17464	-0.885533	0.0991312	-8.93294	4.14845e-19	5.51012e-18	18.3821	6.3765e-18
ENSG00000013374.16	NUB1	2962.51	-0.0123154	0.0747474	-0.16476	0.869133	0.895592	0.0609138	0.906367
ENSG00000013375.16	PGM3	1327.28	0.598655	0.084683	7.06937	1.5564e-12	1.1536e-11	11.8079	1.33498e-11
ENSG00000013392.8	RWDD2A	262.972	0.391341	0.0900243	4.34706	1.37978e-05	4.52351e-05	4.86019	5.23476e-05
ENSG00000013441.16	CLK1	1581.43	0.317695	0.0962291	3.30145	0.000961878	0.00235126	3.01688	0.00272096
ENSG00000013503.10	POLR3B	477.661	0.161059	0.0725731	2.21927	0.0264685	0.047801	1.57727	0.0553145
ENSG00000013523.11	ANGEL1	967.089	0.521103	0.0725903	7.17869	7.03806e-13	5.42483e-12	12.1525	6.2778e-12
ENSG00000013561.18	RNF14	1542.09	-0.639673	0.0707036	-9.04724	1.46631e-19	2.01425e-18	18.8338	2.33095e-18
ENSG00000013563.14	DNASE1L1	425.886	0.524867	0.110483	4.75066	2.02751e-06	7.48727e-06	5.69304	8.66453e-06
ENSG00000013573.17	DDX11	1087.24	1.25447	0.119472	10.5001	8.62774e-26	1.96222e-24	25.0641	2.27075e-24
ENSG00000013583.10	HEBP1	1324.65	-0.519038	0.116962	-4.43768	9.09353e-06	3.05815e-05	5.04127	3.53899e-05
ENSG00000013588.9	GPRC5A	17809.1	0.619125	0.162942	3.79965	0.000144899	0.000407475	3.83894	0.000471543
ENSG00000013619.14	MAMLD1	157.274	0.227009	0.242154	0.937456	0.348524	0.438981	0.457767	0.503422
ENSG00000013725.14	CD6	372.831	-0.250925	0.166668	-1.50554	0.132185	0.195523	0.878817	0.226117
ENSG00000013810.20	TACC3	2295.22	1.14503	0.104579	10.949	6.71899e-28	1.80677e-26	27.1727	2.09086e-26
ENSG00000014123.10	UFL1	1438.73	-0.196555	0.0872364	-2.25313	0.0242511	0.044194	1.61527	0.0511405
ENSG00000014138.9	POLA2	247.229	1.05031	0.106372	9.87395	5.39933e-23	9.93864e-22	22.2677	1.15013e-21
ENSG00000014164.7	ZC3H3	1217.62	0.372534	0.0916488	4.0648	4.80737e-05	0.000145513	4.31809	0.000168393
ENSG00000014216.16	CAPN1	13574.3	-0.131566	0.088474	-1.48706	0.136999	0.201496	0.863283	0.233009
ENSG00000014257.16	ACP3	242.077	0.547311	0.192065	2.84961	0.00437724	0.00941303	2.3588	0.0108931
ENSG00000014641.21	MDH1	4848.62	-0.528305	0.0711234	-7.42801	1.10245e-13	9.13317e-13	12.9576	1.05692e-12
ENSG00000014824.14	SLC30A9	2815.28	-0.16957	0.0795548	-2.13149	0.0330492	0.0581902	1.48084	0.0673367
ENSG00000014914.21	MTMR11	2932.58	-0.632234	0.174318	-3.62691	0.000286834	0.000765676	3.54237	0.000886067
ENSG00000014919.13	COX15	1320.84	-0.0944897	0.0646041	-1.4626	0.143578	0.209652	0.842912	0.242424
ENSG00000015133.19	CCDC88C	1983.05	-0.477851	0.0921579	-5.18513	2.15865e-07	9.05601e-07	6.66582	1.04799e-06
ENSG00000015153.15	YAF2	485.255	0.417621	0.101198	4.12676	3.67909e-05	0.000113315	4.43426	0.000131132
ENSG00000015171.20	ZMYND11	2248.77	-0.339174	0.0704315	-4.81566	1.46711e-06	5.52135e-06	5.83354	6.3895e-06
ENSG00000015285.11	WAS	363.185	-0.627366	0.163381	-3.8399	0.000123082	0.000350105	3.90981	0.000405154
ENSG00000015413.9	DPEP1	5739.77	5.27766	0.339743	15.5343	2.0336e-54	3.53924e-52	53.6917	4.09573e-52
ENSG00000015475.19	BID	1676.35	0.80871	0.0945938	8.54929	1.23845e-17	1.45524e-16	16.9071	1.68405e-16
ENSG00000015479.20	MATR3	49.972	0.676666	0.139308	4.85733	1.18978e-06	4.5349e-06	5.92453	5.24794e-06
ENSG00000015520.15	NPC1L1	160.916	3.75116	0.384776	9.74894	1.86401e-22	3.28499e-21	21.7296	3.8015e-21
ENSG00000015532.10	XYLT2	1229.7	0.295992	0.0820712	3.60652	0.000310328	0.000823782	3.50818	0.000953309
ENSG00000015568.13	RGPD5	0.623519	-0.347159	0.326351	-1.06376	0.287438	0.375005	0.541456	0.431732
ENSG00000015592.16	STMN4	13.276	-4.0064	0.335057	-11.9574	5.94188e-33	2.34615e-31	32.2261	2.71504e-31
ENSG00000015676.18	NUDCD3	3507.92	0.332385	0.0698619	4.75774	1.95768e-06	7.24402e-06	5.70826	8.38303e-06
ENSG00000016082.15	ISL1	37.9277	0.00437407	0.380813	0.0114861	0.990836	0.99304	0.0039984	0.993588
ENSG00000016391.11	CHDH	2109.61	0.248355	0.135925	1.82715	0.0676775	0.109587	1.16956	0.126803
ENSG00000016402.13	IL20RA	846.118	1.15548	0.145384	7.94783	1.89804e-15	1.8484e-14	14.7217	2.13903e-14
ENSG00000016490.16	CLCA1	23485.8	-2.41434	0.444865	-5.42713	5.72673e-08	2.58286e-07	7.24209	2.98897e-07
ENSG00000016602.9	CLCA4	10516	-4.58524	0.452519	-10.1327	3.95568e-24	7.9488e-23	23.4028	9.19862e-23
ENSG00000016864.18	GLT8D1	1361.71	0.311381	0.0528399	5.89291	3.79454e-09	1.96517e-08	8.42084	2.27416e-08
ENSG00000017260.20	ATP2C1	3673.91	0.34018	0.0554872	6.13078	8.74482e-10	4.83056e-09	9.05825	5.59008e-09
ENSG00000017427.17	IGF1	43.6045	-1.32894	0.281745	-4.71682	2.39557e-06	8.75082e-06	5.62059	1.01267e-05
ENSG00000017483.15	SLC38A5	2187.72	1.71451	0.237194	7.22831	4.89059e-13	3.83224e-12	12.3106	4.43479e-12
ENSG00000017797.13	RALBP1	2874.62	-0.310485	0.0735602	-4.22083	2.43402e-05	7.71955e-05	4.61368	8.93332e-05
ENSG00000018189.13	RUFY3	831.036	-0.0945766	0.0841674	-1.12367	0.261152	0.346645	0.583106	0.399514
ENSG00000018236.15	CNTN1	100.74	-2.47805	0.316372	-7.83273	4.77402e-15	4.49376e-14	14.3211	5.20033e-14
ENSG00000018280.17	SLC11A1	348.485	2.62915	0.207669	12.6603	9.81543e-37	5.05108e-35	36.0081	5.84529e-35
ENSG00000018408.15	WWTR1	1264.77	-0.869386	0.201112	-4.3229	1.53995e-05	5.01497e-05	4.81249	5.80349e-05
ENSG00000018510.17	AGPS	2561.94	-0.103695	0.0822021	-1.26147	0.207141	0.285833	0.683734	0.330124
ENSG00000018607.7	ZNF806	0.34215	-1.10928	0.464126	-2.39004	0.0168466	0.031895	1.77349	0.03691
ENSG00000018610.15	STEEP1	843.568	0.077446	0.0812787	0.952845	0.340668	0.431068	0.467668	0.494557
ENSG00000018625.15	ATP1A2	442.164	-4.36908	0.367738	-11.881	1.48637e-32	5.7349e-31	31.8279	6.63662e-31
ENSG00000018699.13	TTC27	710.353	0.475725	0.0765609	6.21367	5.17599e-10	2.92328e-09	9.28601	3.38292e-09
ENSG00000018869.17	ZNF582	18.6864	-1.46989	0.161848	-9.08187	1.06724e-19	1.48313e-18	18.9717	1.71633e-18
ENSG00000019102.12	VSIG2	2293.87	-2.61355	0.318608	-8.203	2.34452e-16	2.47392e-15	15.6299	2.8629e-15
ENSG00000019144.19	PHLDB1	1807.01	-0.546751	0.117138	-4.66757	3.04789e-06	1.09618e-05	5.516	1.26854e-05
ENSG00000019169.10	MARCO	235.15	0.202002	0.346068	0.583708	0.559417	0.639084	0.252264	0.71447
ENSG00000019186.10	CYP24A1	36.3974	2.2466	0.43589	5.15405	2.54916e-07	1.05956e-06	6.5936	1.22616e-06
ENSG00000019485.13	PRDM11	385.982	-0.337685	0.111901	-3.0177	0.00254701	0.00573544	2.59397	0.00663725
ENSG00000019505.8	SYT13	1526.45	-0.228925	0.223516	-1.0242	0.305741	0.394442	0.514647	0.45359
ENSG00000019549.13	SNAI2	275.614	-0.214654	0.16525	-1.29896	0.193958	0.270392	0.712293	0.312349
ENSG00000019582.15	CD74	57391.6	-0.029357	0.193022	-0.152091	0.879115	0.903788	0.0559543	0.912502
ENSG00000019991.18	HGF	128.363	-0.108972	0.204345	-0.533272	0.593845	0.668583	0.226327	0.742476
ENSG00000019995.6	ZRANB1	370.946	-0.247379	0.0654166	-3.78159	0.000155831	0.00043589	3.80735	0.000504427
ENSG00000020129.16	NCDN	839.088	0.444096	0.0937097	4.73906	2.14708e-06	7.90289e-06	5.66815	9.1455e-06
ENSG00000020181.18	ADGRA2	1098.57	-0.206894	0.164563	-1.25723	0.208672	0.2877	0.680537	0.332236
ENSG00000020219.9	CCT8L1P	0.479837	0.678854	0.639972	1.06076	0.2888	0.37648	0.539402	0.433376
ENSG00000020256.20	ZFP64	986.132	0.375434	0.0719363	5.21898	1.79912e-07	7.61944e-07	6.74494	8.81747e-07
ENSG00000020426.11	MNAT1	261.554	0.814206	0.0970447	8.39001	4.86102e-17	5.4273e-16	16.3133	6.28065e-16
ENSG00000020577.14	SAMD4A	653.71	-0.924716	0.165158	-5.59897	2.15629e-08	1.0234e-07	7.66629	1.18432e-07
ENSG00000020633.19	RUNX3	646.184	-0.0879541	0.173381	-0.507288	0.611953	0.684032	0.213282	0.757108
ENSG00000020922.13	MRE11	840.101	0.617191	0.0928425	6.64771	2.97678e-11	1.93634e-10	10.5263	2.2408e-10
ENSG00000021300.14	PLEKHB1	1157.44	0.947707	0.20854	4.54448	5.50712e-06	1.91264e-05	5.25908	2.21337e-05
ENSG00000021355.13	SERPINB1	10242.1	0.385464	0.123147	3.13012	0.00174736	0.00407025	2.75762	0.00471023
ENSG00000021461.17	CYP3A43	1.01456	0.172179	0.43231	0.398276	0.690426	0.750442	0.160883	0.814205
ENSG00000021488.13	SLC7A9	28.0298	1.25829	0.383576	3.28041	0.00103655	0.00251862	2.98441	0.00291464
ENSG00000021574.13	SPAST	901.519	0.127223	0.0809478	1.57167	0.116028	0.174798	0.935438	0.20217
ENSG00000021645.20	NRXN3	269.483	-0.894175	0.284064	-3.1478	0.00164507	0.00385001	2.78382	0.00445536
ENSG00000021762.20	OSBPL5	1685.76	-0.172061	0.0978766	-1.75794	0.0787578	0.125145	1.10371	0.144794
ENSG00000021776.11	AQR	1807.94	-0.0558413	0.0650241	-0.858778	0.390463	0.481252	0.40842	0.55005
ENSG00000021826.17	CPS1	206.758	2.19264	0.307909	7.12108	1.07084e-12	8.07469e-12	11.9703	9.3443e-12
ENSG00000021852.13	C8B	0.496959	0.928601	0.900882	1.03077	0.30265	0.391188	0.51906	0.449971
ENSG00000022267.19	FHL1	2616.6	-3.03719	0.242455	-12.5268	5.32384e-36	2.63598e-34	35.2738	3.05045e-34
ENSG00000022277.13	RTF2	2782.03	0.227071	0.0859331	2.64242	0.00823168	0.0166985	2.08451	0.0193241
ENSG00000022355.18	GABRA1	0.833658	-1.32859	0.544174	-2.44148	0.0146271	0.0280645	1.83484	0.0324772
ENSG00000022556.16	NLRP2	349.687	-0.0877929	0.381611	-0.230058	0.818046	0.853798	0.0872221	0.880596
ENSG00000022567.10	SLC45A4	1332.5	0.121709	0.0978158	1.24427	0.213399	0.293003	0.670807	0.338317
ENSG00000022840.16	RNF10	5581.59	-0.363754	0.046136	-7.88437	3.16126e-15	3.02127e-14	14.5001	3.49631e-14
ENSG00000022976.15	ZNF839	188.157	0.0454335	0.0944245	0.481162	0.630401	0.699811	0.200383	0.77133
ENSG00000023041.11	ZDHHC6	1667.5	0.15541	0.0680169	2.28487	0.0223202	0.0410238	1.6513	0.047472
ENSG00000023171.18	GRAMD1B	276.105	1.22259	0.225298	5.42653	5.74604e-08	2.59086e-07	7.24063	2.99823e-07
ENSG00000023191.17	RNH1	5924	0.108815	0.0832245	1.30749	0.191047	0.26694	0.71886	0.308413
ENSG00000023228.14	NDUFS1	4455.1	-0.621405	0.0680671	-9.1293	6.8943e-20	9.74454e-19	19.1615	1.12767e-18
ENSG00000023287.13	RB1CC1	1680.72	-0.00867732	0.108456	-0.0800077	0.936231	0.950792	0.0286169	0.95373
ENSG00000023318.8	ERP44	3513.3	-0.12637	0.0713742	-1.77053	0.0766384	0.122197	1.11555	0.141388
ENSG00000023330.15	ALAS1	3294.19	-0.484717	0.0881741	-5.49727	3.85708e-08	1.77274e-07	7.41374	2.05147e-07
ENSG00000023445.16	BIRC3	2090.86	-0.434322	0.184011	-2.36031	0.0182597	0.0342453	1.73851	0.0396298
ENSG00000023516.9	AKAP11	2262.03	0.415842	0.129268	3.21691	0.00129579	0.00308946	2.88747	0.00357523
ENSG00000023572.10	GLRX2	593.708	0.0872989	0.0754049	1.15773	0.246973	0.331008	0.607351	0.381691
ENSG00000023608.5	SNAPC1	143.281	0.587283	0.0893635	6.57184	4.96972e-11	3.15132e-10	10.3037	3.64682e-10
ENSG00000023697.13	DERA	1756.55	-0.77001	0.0981094	-7.84848	4.21111e-15	3.98146e-14	14.3756	4.60748e-14
ENSG00000023734.11	STRAP	4613.4	0.525	0.0751596	6.98514	2.84578e-12	2.05739e-11	11.5458	2.38089e-11
ENSG00000023839.12	ABCC2	173.946	3.12643	0.304179	10.2783	8.83103e-25	1.86223e-23	24.054	2.15504e-23
ENSG00000023892.11	DEF6	837.076	0.398297	0.11815	3.3711	0.000748674	0.00186472	3.12571	0.00215792
ENSG00000023902.14	PLEKHO1	1316.88	-1.23642	0.164554	-7.51378	5.74437e-14	4.88037e-13	13.2408	5.64773e-13
ENSG00000023909.10	GCLM	814.847	0.119606	0.0974773	1.22702	0.219816	0.300512	0.65794	0.346908
ENSG00000024048.11	UBR2	2189.29	-0.509604	0.074371	-6.85219	7.27291e-12	5.0492e-11	11.1383	5.84311e-11
ENSG00000024422.12	EHD2	2584.89	-0.899151	0.198191	-4.53679	5.71178e-06	1.97947e-05	5.24323	2.29072e-05
ENSG00000024526.17	DEPDC1	445.39	0.917545	0.143781	6.38154	1.75316e-10	1.04471e-09	9.75618	1.20897e-09
ENSG00000024862.18	CCDC28A	698.819	-0.600578	0.0837808	-7.16844	7.58573e-13	5.82814e-12	12.12	6.74452e-12
ENSG00000025039.15	RRAGD	234.192	-0.284696	0.178329	-1.59647	0.110385	0.16736	0.95709	0.193595
ENSG00000025156.13	HSF2	356.35	0.24465	0.0801962	3.05065	0.0022835	0.00519818	2.6414	0.00601552
ENSG00000025293.17	PHF20	1652.81	0.557701	0.0843766	6.60967	3.85174e-11	2.47374e-10	10.4143	2.86269e-10
ENSG00000025423.11	HSD17B6	110.996	-1.3994	0.192808	-7.25802	3.92793e-13	3.10611e-12	12.4058	3.5945e-12
ENSG00000025434.19	NR1H3	1174.92	-0.528875	0.114594	-4.61522	3.92675e-06	1.38984e-05	5.40597	1.60837e-05
ENSG00000025708.14	TYMP	2403.22	0.98936	0.217736	4.54384	5.52387e-06	1.91829e-05	5.25776	2.21991e-05
ENSG00000025770.19	NCAPH2	1608.58	0.330736	0.0882513	3.74766	0.000178491	0.000494365	3.74838	0.000572096
ENSG00000025772.8	TOMM34	2455.57	1.49168	0.105445	14.1465	1.96165e-45	1.84564e-43	44.7074	2.13583e-43
ENSG00000025796.14	SEC63	2825.64	0.126686	0.088194	1.43645	0.150876	0.218724	0.821381	0.252889
ENSG00000025800.14	KPNA6	2271.42	0.0980247	0.0654834	1.49694	0.134409	0.19837	0.871572	0.229402
ENSG00000026025.16	VIM	6882.64	-0.336023	0.138798	-2.42096	0.0154798	0.0295425	1.81024	0.0341876
ENSG00000026036.22	RTEL1-TNFRSF6B	90.256	1.91985	0.205415	9.34618	9.08726e-21	1.38742e-19	20.0416	1.60556e-19
ENSG00000026103.22	FAS	766.637	-0.905721	0.138835	-6.52374	6.85772e-11	4.28618e-10	10.1638	4.96011e-10
ENSG00000026297.16	RNASET2	2049.46	0.677296	0.143375	4.72394	2.31321e-06	8.47207e-06	5.63579	9.80417e-06
ENSG00000026508.20	CD44	10882.9	1.44964	0.0956561	15.1547	7.05736e-52	1.04066e-49	51.1514	1.20429e-49
ENSG00000026559.14	KCNG1	74.6473	-1.94954	0.302139	-6.45245	1.10058e-10	6.70918e-10	9.95838	7.76409e-10
ENSG00000026652.15	AGPAT4	324.917	0.187458	0.175086	1.07066	0.284321	0.37156	0.546191	0.427859
ENSG00000026751.17	SLAMF7	925.562	-1.40302	0.211507	-6.63344	3.27954e-11	2.12476e-10	10.4842	2.45884e-10
ENSG00000026950.17	BTN3A1	1666.89	0.196274	0.131237	1.49557	0.134765	0.198809	0.870422	0.22991
ENSG00000027001.10	MIPEP	1407.12	0.68659	0.101772	6.74638	1.51581e-11	1.01616e-10	10.8194	1.17594e-10
ENSG00000027075.15	PRKCH	468.506	-0.133982	0.1193	-1.12307	0.261408	0.346893	0.582681	0.399801
ENSG00000027644.5	INSRR	4.917	0.755966	0.315948	2.39269	0.0167253	0.0316928	1.77663	0.036676
ENSG00000027697.15	IFNGR1	4064.24	-0.338003	0.105778	-3.19541	0.00139631	0.00330869	2.85502	0.00382893
ENSG00000027847.14	B4GALT7	1179.62	0.657981	0.0985809	6.67453	2.48024e-11	1.62613e-10	10.6055	1.88182e-10
ENSG00000027869.12	SH2D2A	268.708	1.03861	0.128052	8.11083	5.02771e-16	5.16671e-15	15.2986	5.9791e-15
ENSG00000028116.18	VRK2	453.998	0.420282	0.0840713	4.99911	5.75947e-07	2.2913e-06	6.23962	2.65157e-06
ENSG00000028137.19	TNFRSF1B	2819.1	0.157072	0.118659	1.32372	0.185595	0.260596	0.731433	0.301144
ENSG00000028203.18	VEZT	1749.14	-0.0189564	0.0722368	-0.26242	0.792997	0.833748	0.100728	0.86932
ENSG00000028277.21	POU2F2	267.483	-1.03462	0.183049	-5.65214	1.58459e-08	7.64323e-08	7.80008	8.84501e-08
ENSG00000028310.18	BRD9	1366.83	0.604759	0.0821357	7.36293	1.79916e-13	1.46325e-12	12.7449	1.69332e-12
ENSG00000028528.15	SNX1	3145.82	-0.581831	0.0519718	-11.1951	4.30848e-29	1.2688e-27	28.3657	1.4683e-27
ENSG00000028839.10	TBPL1	485.44	0.30152	0.0899129	3.35347	0.000798054	0.00197751	3.09797	0.00228844
ENSG00000029153.14	ARNTL2	927.386	2.61986	0.14983	17.4856	1.84465e-68	6.80022e-66	67.7341	7.86945e-66
ENSG00000029363.17	BCLAF1	3726.97	0.131204	0.0843362	1.55572	0.119774	0.17972	0.921639	0.207855
ENSG00000029364.12	SLC39A9	3271.77	-0.072645	0.0644793	-1.12664	0.259894	0.345372	0.585204	0.398072
ENSG00000029534.21	ANK1	81.264	1.25364	0.233966	5.35822	8.40441e-08	3.71169e-07	7.07549	4.29529e-07
ENSG00000029559.7	IBSP	43.8069	7.07539	0.493854	14.3269	1.48658e-46	1.49584e-44	45.8278	1.73104e-44
ENSG00000029639.11	TFB1M	451.124	0.556699	0.0770265	7.22737	4.9243e-13	3.85716e-12	12.3077	4.46364e-12
ENSG00000029725.17	RABEP1	960.442	-0.299043	0.0799285	-3.74137	0.000183016	0.000505655	3.73751	0.000585161
ENSG00000029993.15	HMGB3	2364.06	0.645402	0.095108	6.78599	1.15293e-11	7.84172e-11	10.9382	9.07471e-11
ENSG00000030066.13	NUP160	1965.63	0.436166	0.0610556	7.14376	9.08143e-13	6.89886e-12	12.0418	7.98359e-12
ENSG00000030110.13	BAK1	1866.89	-0.651448	0.102451	-6.3586	2.03596e-10	1.20315e-09	9.69123	1.39233e-09
ENSG00000030304.14	MUSK	40.8326	-3.58717	0.286885	-12.5039	7.11202e-36	3.47469e-34	35.148	4.02103e-34
ENSG00000030419.16	IKZF2	168.344	-0.280377	0.159082	-1.76247	0.0779906	0.124057	1.10796	0.143541
ENSG00000030582.18	GRN	19822.3	-0.392085	0.121879	-3.21701	0.00129533	0.00308855	2.88762	0.00357418
ENSG00000031003.10	FAM13B	691.112	-0.889237	0.0959931	-9.26355	1.97752e-20	2.93201e-19	19.7039	3.39302e-19
ENSG00000031081.11	ARHGAP31	762.205	-0.517048	0.147058	-3.51595	0.000438179	0.00113465	3.35835	0.00131305
ENSG00000031691.7	CENPQ	217.566	0.640532	0.108044	5.92842	3.05859e-09	1.59605e-08	8.51448	1.847e-08
ENSG00000031698.13	SARS1	5392.99	0.00303076	0.0666902	0.0454454	0.963752	0.972167	0.0160346	0.973817
ENSG00000031823.14	RANBP3	2261.01	0.0607294	0.0594909	1.02082	0.30734	0.396127	0.51238	0.455531
ENSG00000032219.19	ARID4A	693.996	-0.420758	0.0893444	-4.70939	2.48458e-06	9.05637e-06	5.60475	1.04803e-05
ENSG00000032389.13	EIPR1	1229.53	0.615755	0.0880331	6.99458	2.66049e-12	1.92894e-11	11.575	2.23223e-11
ENSG00000032444.17	PNPLA6	2971.32	-0.163396	0.117524	-1.39032	0.164431	0.235147	0.784016	0.271823
ENSG00000032742.18	IFT88	559.926	0.318068	0.104043	3.05709	0.00223498	0.00509934	2.65073	0.00590113
ENSG00000033011.13	ALG1	1010.04	0.442152	0.0824613	5.36194	8.23349e-08	3.64057e-07	7.08442	4.21299e-07
ENSG00000033030.15	ZCCHC8	865.503	0.00395005	0.0525496	0.075168	0.940081	0.953698	0.0268347	0.956406
ENSG00000033050.9	ABCF2	730.74	0.569806	0.0780367	7.30177	2.84011e-13	2.27832e-12	12.5467	2.63655e-12
ENSG00000033100.16	CHPF2	2460.23	0.255825	0.0726806	3.51986	0.000431781	0.00111901	3.36474	0.00129496
ENSG00000033122.21	LRRC7	24.2512	-1.52466	0.167783	-9.08708	1.01737e-19	1.41723e-18	18.9925	1.64006e-18
ENSG00000033170.17	FUT8	1730.44	1.10218	0.123632	8.915	4.87819e-19	6.42884e-18	18.3117	7.43968e-18
ENSG00000033178.13	UBA6	1597.25	0.57813	0.0975248	5.92803	3.06593e-09	1.59947e-08	8.51344	1.85096e-08
ENSG00000033327.13	GAB2	1262.83	-0.592124	0.0913732	-6.48028	9.15527e-11	5.63191e-10	10.0383	6.51743e-10
ENSG00000033627.17	ATP6V0A1	2626.11	-0.401566	0.0786915	-5.10303	3.34252e-07	1.36953e-06	6.47593	1.58487e-06
ENSG00000033800.14	PIAS1	1081.73	-0.302226	0.0727299	-4.15546	3.24638e-05	0.000100807	4.4886	0.000116657
ENSG00000033867.16	SLC4A7	692.285	0.162565	0.137421	1.18297	0.236819	0.3198	0.625583	0.368928
ENSG00000034053.14	APBA2	159.804	0.841162	0.164079	5.12656	2.95082e-07	1.21666e-06	6.53006	1.40796e-06
ENSG00000034152.19	MAP2K3	3250.29	0.166407	0.105218	1.58154	0.113755	0.171776	0.94403	0.198689
ENSG00000034239.11	EFCAB1	6.20739	-1.41427	0.241443	-5.85758	4.69669e-09	2.40535e-08	8.32821	2.78355e-08
ENSG00000034510.6	TMSB10	49783.5	0.519098	0.110309	4.70584	2.52828e-06	9.20738e-06	5.59718	1.06551e-05
ENSG00000034533.12	ASTE1	276.369	-0.575643	0.0821921	-7.00363	2.49414e-12	1.81384e-11	11.6031	2.09904e-11
ENSG00000034677.13	RNF19A	1487.84	-0.374127	0.0830359	-4.5056	6.61858e-06	2.27237e-05	5.17923	2.62967e-05
ENSG00000034693.15	PEX3	350.206	0.265215	0.0843249	3.14516	0.00165995	0.00388149	2.7799	0.00449179
ENSG00000034713.8	GABARAPL2	2214.65	-0.46461	0.0689232	-6.74098	1.57322e-11	1.05273e-10	10.8032	1.21826e-10
ENSG00000034971.17	MYOC	57.5535	-4.35764	0.503375	-8.65684	4.85015e-18	5.91514e-17	17.3142	6.8452e-17
ENSG00000035115.22	SH3YL1	2649.3	0.238981	0.115014	2.07785	0.0377233	0.0654957	1.42339	0.0757906
ENSG00000035141.8	FAM136A	2027.41	0.601786	0.0741657	8.11407	4.89522e-16	5.03567e-15	15.3102	5.82745e-15
ENSG00000035403.18	VCL	7976.14	-0.8842	0.13249	-6.6737	2.49437e-11	1.6346e-10	10.603	1.89162e-10
ENSG00000035499.13	DEPDC1B	487.648	1.19423	0.117693	10.1469	3.4192e-24	6.90498e-23	23.4661	7.99068e-23
ENSG00000035664.11	DAPK2	897.223	-0.762977	0.168545	-4.52684	5.98724e-06	2.06946e-05	5.22277	2.39485e-05
ENSG00000035681.9	NSMAF	1364.49	0.226902	0.0642524	3.53142	0.000413335	0.00107471	3.3837	0.00124369
ENSG00000035687.10	ADSS2	1836.87	0.155388	0.0654194	2.37526	0.0175364	0.0330569	1.75606	0.0382545
ENSG00000035720.8	STAP1	38.0487	-1.68026	0.248092	-6.77274	1.26366e-11	8.54147e-11	10.8984	9.88448e-11
ENSG00000035862.12	TIMP2	7047.83	-0.350699	0.176218	-1.99014	0.0465754	0.078935	1.33184	0.0913424
ENSG00000035928.16	RFC1	1586.52	0.144047	0.0720295	1.99984	0.0455175	0.0773782	1.34182	0.089541
ENSG00000036054.13	TBC1D23	1274.75	-0.22345	0.0777985	-2.87217	0.00407667	0.00882517	2.38969	0.0102128
ENSG00000036257.13	CUL3	2108.34	-0.218324	0.0551339	-3.95989	7.49837e-05	0.000220051	4.12503	0.00025465
ENSG00000036448.10	MYOM2	80.154	-0.810089	0.199005	-4.0707	4.68723e-05	0.000142099	4.32908	0.000164442
ENSG00000036473.8	OTC	120.177	-1.03512	0.354694	-2.91835	0.00351893	0.00769833	2.45359	0.00890877
ENSG00000036530.9	CYP46A1	9.28209	-0.643009	0.218125	-2.94789	0.00319951	0.00706932	2.49492	0.00818086
ENSG00000036549.13	ZZZ3	1173.36	0.319951	0.0706566	4.52825	5.94736e-06	2.05602e-05	5.22568	2.3793e-05
ENSG00000036565.15	SLC18A1	95.5677	0.133644	0.35351	0.378048	0.705395	0.762969	0.151568	0.823851
ENSG00000036672.16	USP2	418.79	-3.82711	0.252392	-15.1634	6.181e-52	9.14766e-50	51.2089	1.0586e-49
ENSG00000036828.17	CASR	7.98972	-3.02656	0.321753	-9.40646	5.13112e-21	7.99355e-20	20.2898	9.2504e-20
ENSG00000037042.9	TUBG2	271.748	0.00168732	0.125787	0.013414	0.989297	0.99189	0.00467311	0.99247
ENSG00000037241.7	RPL26L1	557.112	0.546071	0.101247	5.39347	6.9108e-08	3.08838e-07	7.16047	3.57398e-07
ENSG00000037280.16	FLT4	305.69	-0.204195	0.162953	-1.25309	0.210174	0.289388	0.677422	0.334163
ENSG00000037474.15	NSUN2	2685.29	0.503158	0.0544736	9.23674	2.54111e-20	3.73214e-19	19.595	4.31896e-19
ENSG00000037637.11	FBXO42	909.708	-0.147373	0.0493483	-2.98638	0.00282298	0.00630228	2.54929	0.00729321
ENSG00000037749.12	MFAP3	528.013	-0.327478	0.102164	-3.2054	0.00134874	0.00320552	2.87007	0.00370954
ENSG00000037757.14	MRI1	381.176	0.740912	0.123769	5.98627	2.14701e-09	1.14047e-08	8.66817	1.31979e-08
ENSG00000037897.17	METTL1	553.016	1.31894	0.0931712	14.1561	1.71131e-45	1.62139e-43	44.7667	1.87632e-43
ENSG00000037965.6	HOXC8	22.0127	2.4089	0.334055	7.21109	5.55055e-13	4.32099e-12	12.2557	5.0004e-12
ENSG00000038002.9	AGA	556.935	-0.355753	0.0996272	-3.57084	0.000355839	0.000934501	3.44875	0.00108144
ENSG00000038210.14	PI4K2B	1616.25	0.322364	0.0947369	3.40273	0.000667152	0.0016766	3.17578	0.00194022
ENSG00000038219.13	BOD1L1	1466.87	-0.209877	0.102062	-2.05636	0.0397482	0.0686304	1.40068	0.0794181
ENSG00000038274.17	MAT2B	3304.17	-0.435227	0.0725642	-5.99782	1.99984e-09	1.06492e-08	8.69901	1.23236e-08
ENSG00000038295.8	TLL1	56.2519	-1.79582	0.280908	-6.39291	1.62759e-10	9.73755e-10	9.78845	1.12686e-09
ENSG00000038358.15	EDC4	1623.71	-0.141333	0.0818359	-1.72703	0.0841631	0.132519	1.07488	0.153326
ENSG00000038382.20	TRIO	3404.68	0.0299746	0.0977918	0.306514	0.759213	0.806657	0.119636	0.853029
ENSG00000038427.16	VCAN	3504.77	1.62964	0.209236	7.78851	6.78022e-15	6.27154e-14	14.1688	7.25765e-14
ENSG00000038532.16	CLEC16A	1315.01	-0.26981	0.0660271	-4.08635	4.38205e-05	0.000133436	4.35832	0.000154416
ENSG00000038945.15	MSR1	664.509	0.510246	0.231736	2.20185	0.0276762	0.0497142	1.55789	0.0575285
ENSG00000039068.19	CDH1	21397.8	-0.515049	0.101696	-5.06462	4.09226e-07	1.65995e-06	6.38804	1.92095e-06
ENSG00000039123.16	MTREX	2103.05	0.158288	0.0702009	2.25479	0.0241463	0.0440249	1.61715	0.0509448
ENSG00000039139.9	DNAH5	54.7951	2.4881	0.212043	11.734	8.53655e-32	3.10741e-30	31.0687	3.596e-30
ENSG00000039319.17	ZFYVE16	858.039	-0.117037	0.114406	-1.02299	0.306313	0.395066	0.513835	0.454309
ENSG00000039523.20	RIPOR1	1239.1	0.436185	0.109214	3.99387	6.50042e-05	0.000192689	4.18706	0.000222986
ENSG00000039537.14	C6	22.5487	-1.54861	0.346554	-4.4686	7.87327e-06	2.67104e-05	5.10384	3.09101e-05
ENSG00000039560.14	RAI14	1128.98	0.145388	0.138258	1.05157	0.292995	0.380895	0.53314	0.438395
ENSG00000039600.11	SOX30	74.9136	0.220339	0.219985	1.00161	0.316534	0.405908	0.49958	0.4665
ENSG00000039650.12	PNKP	1279.47	0.599982	0.087256	6.87612	6.15056e-12	4.30911e-11	11.2111	4.98665e-11
ENSG00000039987.7	BEST2	408.697	-3.42051	0.398393	-8.58577	9.02311e-18	1.07175e-16	17.0446	1.24027e-16
ENSG00000040199.18	PHLPP2	1392.48	-2.65605	0.134244	-19.7853	3.98378e-87	3.10666e-84	86.3997	3.59513e-84
ENSG00000040275.17	SPDL1	451.652	0.995848	0.09644	10.3261	5.37052e-25	1.15106e-23	24.27	1.33204e-23
ENSG00000040341.18	STAU2	1034.32	-0.0934418	0.0882654	-1.05865	0.289761	0.377489	0.53796	0.43454
ENSG00000040487.13	SLC66A1	482.453	0.131157	0.0784913	1.67097	0.0947268	0.146941	1.02353	0.169993
ENSG00000040531.16	CTNS	474.645	-0.102835	0.0700408	-1.46822	0.142044	0.207726	0.847576	0.240206
ENSG00000040608.14	RTN4R	288.203	1.61603	0.173603	9.30877	1.29326e-20	1.951e-19	19.8883	2.25776e-19
ENSG00000040633.13	PHF23	1322.35	-0.199789	0.0794803	-2.51369	0.0119474	0.0234116	1.92273	0.0270927
ENSG00000040731.10	CDH10	3.70647	-3.64134	0.338613	-10.7537	5.69371e-27	1.42259e-25	26.2446	1.64626e-25
ENSG00000040933.16	INPP4A	842.175	-0.355217	0.0814256	-4.36248	1.28599e-05	4.23314e-05	4.89076	4.89874e-05
ENSG00000041353.10	RAB27B	668.439	0.0279005	0.221868	0.125753	0.899928	0.921097	0.0457925	0.926828
ENSG00000041357.16	PSMA4	4582.57	0.177501	0.0941565	1.88516	0.0594076	0.0977456	1.22616	0.113105
ENSG00000041515.16	MYO16	11.2918	-0.159826	0.210435	-0.759505	0.447551	0.536561	0.349158	0.609643
ENSG00000041802.11	LSG1	1556.45	0.414037	0.0523198	7.91357	2.50102e-15	2.409e-14	14.6019	2.78777e-14
ENSG00000041880.14	PARP3	942.251	-0.10572	0.115009	-0.919232	0.357974	0.448779	0.446148	0.514444
ENSG00000041982.16	TNC	5010.69	-0.349869	0.260515	-1.34299	0.179276	0.253136	0.746478	0.292541
ENSG00000041988.15	THAP3	364.251	0.00366787	0.0751169	0.0488289	0.961056	0.970147	0.0172515	0.971866
ENSG00000042062.13	RIPOR3	106.742	-0.486192	0.162807	-2.9863	0.00282371	0.00630322	2.54918	0.00729431
ENSG00000042088.14	TDP1	701.332	0.623896	0.0664514	9.38876	6.07132e-21	9.41483e-20	20.2167	1.08952e-19
ENSG00000042286.15	AIFM2	1463.67	-0.164141	0.09428	-1.74099	0.0816852	0.129199	1.08786	0.149485
ENSG00000042304.12	C2orf83	0.395238	1.06843	0.696795	1.53335	0.12519	0.186646	0.902431	0.215866
ENSG00000042317.17	SPATA7	204.05	0.202361	0.0963495	2.10028	0.0357039	0.0623263	1.44728	0.0721231
ENSG00000042429.12	MED17	160.106	0.46672	0.0880769	5.299	1.16438e-07	5.04616e-07	6.9339	5.83959e-07
ENSG00000042445.14	RETSAT	6069.85	-1.88556	0.111567	-16.9008	4.44078e-64	1.30491e-61	63.3525	1.51009e-61
ENSG00000042493.16	CAPG	5816.88	0.782628	0.130842	5.98149	2.211e-09	1.17308e-08	8.65541	1.35753e-08
ENSG00000042753.12	AP2S1	3102.43	0.327025	0.094351	3.46605	0.000528173	0.00134857	3.27722	0.00156061
ENSG00000042781.14	USH2A	10.7401	1.29865	0.25018	5.19087	2.09313e-07	8.79022e-07	6.6792	1.01723e-06
ENSG00000042813.8	ZPBP	0.968907	1.87721	0.815543	2.30179	0.0213469	0.0394064	1.67066	0.0456003
ENSG00000042832.12	TG	208.82	3.69092	0.288017	12.8149	1.35293e-37	7.41387e-36	36.8687	8.57958e-36
ENSG00000042980.13	ADAM28	438.541	-0.952355	0.192543	-4.9462	7.56758e-07	2.95981e-06	6.12104	3.42519e-06
ENSG00000043039.7	BARX2	429.497	-1.61583	0.243328	-6.64056	3.12485e-11	2.02907e-10	10.5052	2.34811e-10
ENSG00000043093.15	DCUN1D1	1074.32	-0.137987	0.0890948	-1.54876	0.121439	0.181862	0.915643	0.210333
ENSG00000043143.20	JADE2	1737.58	0.052956	0.0975291	0.542976	0.587146	0.662937	0.231254	0.737096
ENSG00000043355.12	ZIC2	271.846	6.51772	0.373309	17.4593	2.92392e-68	1.03103e-65	67.534	1.19314e-65
ENSG00000043462.13	LCP2	769.615	-0.0452013	0.164911	-0.274096	0.784011	0.826271	0.105678	0.865067
ENSG00000043514.17	TRIT1	686.359	0.655028	0.0790025	8.29122	1.12092e-16	1.21341e-15	15.9504	1.4042e-15
ENSG00000043591.6	ADRB1	58.0106	-0.72846	0.268141	-2.71671	0.00659353	0.0136555	2.18088	0.0158026
ENSG00000044012.4	GUCA2B	1066.82	-6.03807	0.428046	-14.1061	3.48183e-45	3.22356e-43	44.4582	3.73041e-43
ENSG00000044090.10	CUL7	1093.18	0.599926	0.0892637	6.72083	1.80693e-11	1.2008e-10	10.7431	1.38961e-10
ENSG00000044115.21	CTNNA1	17057.3	-0.37782	0.0687782	-5.49331	3.94474e-08	1.81159e-07	7.40398	2.09643e-07
ENSG00000044446.12	PHKA2	746.347	-0.100596	0.106827	-0.941669	0.346362	0.436924	0.460469	0.501118
ENSG00000044459.15	CNTLN	189.696	-0.068924	0.180078	-0.382745	0.701909	0.759969	0.153719	0.82166
ENSG00000044524.11	EPHA3	136.651	-1.22552	0.216276	-5.66644	1.45796e-08	7.06776e-08	7.83625	8.17905e-08
ENSG00000044574.8	HSPA5	25494.2	0.433417	0.0850533	5.09583	3.47216e-07	1.41964e-06	6.4594	1.64285e-06
ENSG00000046604.13	DSG2	14419.7	-0.545122	0.100097	-5.44596	5.15268e-08	2.3359e-07	7.28797	2.70319e-07
ENSG00000046647.13	GEMIN8	553.511	0.563159	0.0922126	6.10719	1.01402e-09	5.56574e-09	8.99395	6.44086e-09
ENSG00000046651.15	OFD1	1177.33	0.331746	0.110856	2.99258	0.0027663	0.00618391	2.5581	0.00715623
ENSG00000046653.15	GPM6B	222.412	-2.54514	0.197544	-12.8839	5.54422e-38	3.14879e-36	37.2562	3.64389e-36
ENSG00000046774.10	MAGEC2	1.67427	3.6591	1.43917	2.5425	0.0110062	0.0217406	1.95836	0.0251589
ENSG00000046889.19	PREX2	146.45	-1.04787	0.185332	-5.65401	1.56749e-08	7.56886e-08	7.8048	8.75895e-08
ENSG00000047056.16	WDR37	742.532	-0.573281	0.0651525	-8.79907	1.37951e-18	1.75198e-17	17.8603	2.02745e-17
ENSG00000047188.16	YTHDC2	1095.55	-0.0860734	0.0925728	-0.929791	0.352479	0.443165	0.452866	0.508135
ENSG00000047230.15	CTPS2	1301.4	0.637063	0.0931148	6.8417	7.82595e-12	5.40999e-11	11.1065	6.26062e-11
ENSG00000047249.18	ATP6V1H	1594.08	0.150298	0.0756096	1.98782	0.046832	0.0793368	1.32946	0.0918074
ENSG00000047315.17	POLR2B	3145.7	0.0861145	0.0579608	1.48574	0.137349	0.201901	0.862175	0.233477
ENSG00000047346.12	FAM214A	673.169	-1.10157	0.1062	-10.3726	3.30524e-25	7.21371e-24	24.4808	8.34795e-24
ENSG00000047365.12	ARAP2	692.559	0.0717815	0.121398	0.591289	0.554327	0.634598	0.256234	0.710135
ENSG00000047410.14	TPR	3646.61	0.36043	0.0776891	4.63939	3.49441e-06	1.24562e-05	5.45663	1.44148e-05
ENSG00000047457.14	CP	203.534	-1.94491	0.304966	-6.37747	1.80043e-10	1.07146e-09	9.74462	1.23993e-09
ENSG00000047578.13	KATNIP	937.702	-0.224321	0.0710479	-3.15732	0.00159229	0.00373663	2.79798	0.00432415
ENSG00000047579.20	DTNBP1	816.376	0.097248	0.0726013	1.33948	0.180414	0.254389	0.743729	0.293989
ENSG00000047597.7	XK	1382.81	-0.947797	0.142526	-6.64999	2.93113e-11	1.90756e-10	10.533	2.20749e-10
ENSG00000047617.15	ANO2	25.6842	-0.549943	0.160466	-3.42716	0.00060994	0.00154171	3.21471	0.00178412
ENSG00000047621.12	C12orf4	524.897	-0.0700622	0.0774457	-0.904662	0.365645	0.456307	0.436941	0.522698
ENSG00000047634.15	SCML1	827.614	1.32646	0.146575	9.04966	1.43417e-19	1.9741e-18	18.8434	2.28449e-18
ENSG00000047644.19	WWC3	1340.71	0.390764	0.100966	3.87026	0.000108719	0.000311568	3.96369	0.000360557
ENSG00000047648.23	ARHGAP6	237.581	-1.13869	0.22583	-5.04222	4.60158e-07	1.85394e-06	6.33709	2.14544e-06
ENSG00000047662.5	FAM184B	24.899	-0.771035	0.23161	-3.32903	0.000871503	0.00214665	3.05973	0.00248418
ENSG00000047849.21	MAP4	9211.6	-0.145315	0.0724423	-2.00594	0.044863	0.0764098	1.34811	0.0884203
ENSG00000047932.14	GOPC	1337.8	-0.218836	0.0832502	-2.62865	0.00857239	0.0173246	2.0669	0.0200487
ENSG00000047936.11	ROS1	22.9163	-1.73432	0.343688	-5.04621	4.50659e-07	1.81802e-06	6.34615	2.10387e-06
ENSG00000048028.11	USP28	851.814	0.0890087	0.0689139	1.29159	0.196498	0.273426	0.706642	0.315844
ENSG00000048052.22	HDAC9	275.513	-1.37422	0.219462	-6.26178	3.806e-10	2.18237e-09	9.41953	2.52551e-09
ENSG00000048140.18	TSPAN17	2034.55	0.0777463	0.0726032	1.07084	0.284242	0.37148	0.546312	0.427767
ENSG00000048162.21	NOP16	868.593	1.21273	0.104169	11.642	2.52027e-31	8.83315e-30	30.5986	1.0222e-29
ENSG00000048342.17	CC2D2A	290.94	-0.906049	0.180954	-5.00708	5.52629e-07	2.20459e-06	6.25757	2.55123e-06
ENSG00000048392.12	RRM2B	1116.04	-0.0794868	0.118194	-0.67251	0.501259	0.586514	0.299938	0.661869
ENSG00000048405.10	ZNF800	931.375	0.182389	0.100009	1.82373	0.0681923	0.110311	1.16626	0.127641
ENSG00000048462.11	TNFRSF17	163.631	-2.78636	0.264766	-10.5238	6.70853e-26	1.5378e-24	25.1734	1.7796e-24
ENSG00000048471.14	SNX29	635.971	-0.503854	0.103859	-4.85132	1.22642e-06	4.66708e-06	5.91136	5.4009e-06
ENSG00000048540.15	LMO3	300.896	-3.56037	0.318011	-11.1958	4.27721e-29	1.2605e-27	28.3688	1.4587e-27
ENSG00000048544.6	MRPS10	1541.17	0.26585	0.0805941	3.29863	0.000971588	0.00237271	3.01252	0.00274578
ENSG00000048545.16	GUCA1A	0.604902	1.21944	0.521704	2.33743	0.0194171	0.0361516	1.71182	0.0418339
ENSG00000048649.13	RSF1	1442.81	-0.107827	0.0822764	-1.31055	0.190009	0.265756	0.721225	0.307055
ENSG00000048707.15	VPS13D	2318.34	-0.750234	0.105774	-7.09281	1.31415e-12	9.8086e-12	11.8814	1.13508e-11
ENSG00000048740.18	CELF2	1761.47	-0.417102	0.123517	-3.37687	0.000733146	0.00182874	3.13481	0.00211628
ENSG00000048828.17	FAM120A	10149.8	-0.27358	0.0566367	-4.83043	1.36235e-06	5.15151e-06	5.86571	5.9615e-06
ENSG00000048991.16	R3HDM1	1337.37	0.692889	0.0820507	8.44465	3.04962e-17	3.46887e-16	16.5158	4.01429e-16
ENSG00000049089.15	COL9A2	671.721	1.27845	0.21653	5.90426	3.5424e-09	1.83928e-08	8.4507	2.12848e-08
ENSG00000049130.16	KITLG	1283.47	-0.977165	0.148307	-6.58878	4.43446e-11	2.82872e-10	10.3532	3.27349e-10
ENSG00000049167.15	ERCC8	342.101	0.249777	0.0855427	2.91991	0.00350129	0.00766264	2.45577	0.00886746
ENSG00000049192.15	ADAMTS6	74.5299	2.11205	0.191506	11.0286	2.78036e-28	7.72235e-27	27.5559	8.93657e-27
ENSG00000049239.13	H6PD	3485.93	-0.237358	0.0925569	-2.56446	0.0103337	0.0205403	1.98575	0.02377
ENSG00000049245.13	VAMP3	4002.64	-0.253106	0.0752962	-3.36147	0.000775284	0.00192603	3.11054	0.00222886
ENSG00000049246.14	PER3	411.957	-1.45321	0.18259	-7.95889	1.73585e-15	1.69902e-14	14.7605	1.96616e-14
ENSG00000049247.14	UTS2	23.8917	0.937504	0.340829	2.75066	0.00594762	0.0124199	2.22566	0.0143727
ENSG00000049249.9	TNFRSF9	126.627	1.23555	0.195123	6.33214	2.41791e-10	1.41771e-09	9.61656	1.64062e-09
ENSG00000049283.18	EPN3	770.691	-0.517021	0.161613	-3.19913	0.00137842	0.00326916	2.86062	0.00378319
ENSG00000049323.16	LTBP1	2082.65	0.187397	0.166365	1.12642	0.259986	0.345447	0.58505	0.398158
ENSG00000049449.10	RCN1	1917.63	1.32638	0.105712	12.5471	4.12334e-36	2.06682e-34	35.3848	2.39179e-34
ENSG00000049540.18	ELN	1549.98	0.54596	0.205286	2.65952	0.00782531	0.0159588	2.1065	0.018468
ENSG00000049541.11	RFC2	1195.86	0.735349	0.0823795	8.92635	4.40281e-19	5.82887e-18	18.3563	6.74537e-18
ENSG00000049618.24	ARID1B	2892.94	0.0537414	0.0794185	0.676686	0.498605	0.583907	0.302243	0.659137
ENSG00000049656.14	CLPTM1L	5085.21	0.13137	0.0764618	1.71812	0.0857756	0.134744	1.06664	0.1559
ENSG00000049759.19	NEDD4L	2837.63	-1.23869	0.103417	-11.9776	4.65615e-33	1.86205e-31	32.332	2.15483e-31
ENSG00000049768.16	FOXP3	139.009	1.73677	0.177867	9.76442	1.60024e-22	2.84238e-21	21.7958	3.2893e-21
ENSG00000049769.14	PPP1R3F	62.0396	-0.262388	0.140833	-1.86312	0.0624451	0.102081	1.2045	0.118122
ENSG00000049860.14	HEXB	5583.9	0.176659	0.0778326	2.26973	0.0232239	0.0425074	1.63406	0.0491888
ENSG00000049883.15	PTCD2	343.129	0.571621	0.0718789	7.95256	1.82695e-15	1.78431e-14	14.7383	2.06487e-14
ENSG00000050030.16	NEXMIF	31.1157	-3.18336	0.329026	-9.6751	3.84718e-22	6.58813e-21	21.4149	7.62401e-21
ENSG00000050130.18	JKAMP	1065.25	-0.213298	0.0728418	-2.92823	0.00340893	0.00748311	2.46738	0.00865971
ENSG00000050165.18	DKK3	2045.36	0.290521	0.148067	1.9621	0.0497512	0.0836912	1.3032	0.0968463
ENSG00000050327.15	ARHGEF5	965.783	-0.406248	0.100257	-4.05206	5.0768e-05	0.000153108	4.29441	0.000177182
ENSG00000050344.9	NFE2L3	2186.39	2.50068	0.11796	21.1994	9.68152e-100	1.09054e-96	99.0141	1.26201e-96
ENSG00000050393.11	MCUR1	1584.92	-0.00492416	0.0799323	-0.0616042	0.950878	0.962003	0.0218752	0.964052
ENSG00000050405.13	LIMA1	8150.88	-1.27479	0.119252	-10.6899	1.13433e-26	2.75933e-25	25.9453	3.19319e-25
ENSG00000050426.16	LETMD1	2047.71	0.268502	0.0745513	3.60157	0.000316296	0.000838309	3.49991	0.00097012
ENSG00000050438.17	SLC4A8	124.673	1.26807	0.194068	6.53415	6.39729e-11	4.01077e-10	10.194	4.6414e-10
ENSG00000050555.19	LAMC3	175.45	-0.975066	0.199128	-4.89668	9.74672e-07	3.7531e-06	6.01114	4.34322e-06
ENSG00000050628.20	PTGER3	182.606	-0.826656	0.24595	-3.36107	0.00077642	0.00192826	3.1099	0.00223145
ENSG00000050730.16	TNIP3	49.3517	0.271798	0.231064	1.17629	0.239479	0.322789	0.620733	0.372366
ENSG00000050748.18	MAPK9	1814.31	-0.147577	0.0531178	-2.77829	0.0054646	0.0115025	2.26244	0.013311
ENSG00000050767.17	COL23A1	51.0449	-0.965039	0.159657	-6.04446	1.49907e-09	8.08252e-09	8.82418	9.35337e-09
ENSG00000050820.17	BCAR1	4208.8	-0.350195	0.0962362	-3.63891	0.000273794	0.000733675	3.56258	0.000849034
ENSG00000051009.11	FHIP1B	2484.54	-0.415878	0.0908358	-4.57835	4.68663e-06	1.64245e-05	5.32914	1.90069e-05
ENSG00000051108.15	HERPUD1	4625.46	-0.814871	0.0835796	-9.74964	1.85121e-22	3.26385e-21	21.7325	3.77704e-21
ENSG00000051128.19	HOMER3	196.271	0.836293	0.177226	4.71881	2.37231e-06	8.67131e-06	5.62483	1.00347e-05
ENSG00000051180.17	RAD51	571.876	0.701366	0.11245	6.23711	4.45723e-10	2.53571e-09	9.35093	2.93441e-09
ENSG00000051341.14	POLQ	392.768	1.40498	0.14373	9.77515	1.43937e-22	2.56901e-21	21.8418	2.97295e-21
ENSG00000051382.9	PIK3CB	1846.21	-0.325344	0.0795872	-4.08789	4.35313e-05	0.000132625	4.3612	0.000153478
ENSG00000051523.11	CYBA	8444.91	0.291587	0.151982	1.91856	0.0550396	0.0913856	1.25932	0.105746
ENSG00000051596.10	THOC3	449.546	0.765235	0.100721	7.59756	3.01767e-14	2.62202e-13	13.5203	3.03429e-13
ENSG00000051620.11	HEBP2	2989.97	0.129361	0.0815217	1.58682	0.112552	0.170201	0.948645	0.196874
ENSG00000051825.15	MPHOSPH9	485.997	0.505446	0.113826	4.44053	8.97385e-06	3.02116e-05	5.04702	3.49619e-05
ENSG00000052126.14	PLEKHA5	1075.86	0.037323	0.0858193	0.434902	0.663633	0.727973	0.178072	0.795685
ENSG00000052344.16	PRSS8	8564.5	-0.94144	0.151468	-6.21544	5.11814e-10	2.89262e-09	9.29089	3.34744e-09
ENSG00000052723.12	SIKE1	1089.75	-0.0790983	0.0616348	-1.28334	0.199374	0.276829	0.700332	0.319776
ENSG00000052749.14	RRP12	1896.83	1.38395	0.090015	15.3747	2.42067e-53	3.84943e-51	52.6161	4.45469e-51
ENSG00000052795.13	FNIP2	1758.46	-1.0747	0.111873	-9.60644	7.51e-22	1.25376e-20	21.1244	1.45089e-20
ENSG00000052802.13	MSMO1	2876.02	0.443875	0.131958	3.36375	0.000768913	0.00191125	3.11412	0.00221177
ENSG00000052841.15	TTC17	2321.71	0.174779	0.0676783	2.58249	0.00980898	0.0195894	2.00838	0.0226696
ENSG00000052850.8	ALX4	2.12573	0.263503	0.348925	0.755185	0.450138	0.539089	0.346655	0.61219
ENSG00000053108.17	FSTL4	26.4648	0.683135	0.328154	2.08175	0.0373651	0.0649294	1.42753	0.0751353
ENSG00000053254.16	FOXN3	1784.09	-1.22103	0.110334	-11.0667	1.82014e-28	5.09727e-27	27.7399	5.89873e-27
ENSG00000053328.8	METTL24	30.7544	-3.07819	0.285915	-10.7661	4.97595e-27	1.24786e-25	26.3031	1.44407e-25
ENSG00000053371.12	AKR7A2	1943.36	-0.403993	0.0816583	-4.94737	7.52244e-07	2.94329e-06	6.12364	3.40607e-06
ENSG00000053372.5	MRTO4	1884.42	0.9112	0.0893782	10.1949	2.08992e-24	4.29106e-23	23.6799	4.96576e-23
ENSG00000053438.11	NNAT	119.986	-2.33714	0.271794	-8.59894	8.04575e-18	9.60445e-17	17.0944	1.11146e-16
ENSG00000053501.13	USE1	669.195	0.202433	0.0987716	2.04951	0.0404122	0.0696719	1.39349	0.0806233
ENSG00000053524.12	MCF2L2	32.6789	-0.859453	0.126317	-6.80393	1.01803e-11	6.96278e-11	10.9922	8.05757e-11
ENSG00000053702.15	NRIP2	147.058	-0.562193	0.125693	-4.47275	7.72197e-06	2.62349e-05	5.11227	3.036e-05
ENSG00000053747.17	LAMA3	3928.44	-0.428065	0.195405	-2.19066	0.0284767	0.0510052	1.54551	0.0590223
ENSG00000053770.12	AP5M1	1794.27	-0.77353	0.084181	-9.18889	3.96923e-20	5.73002e-19	19.4013	6.63097e-19
ENSG00000053900.11	ANAPC4	795.46	0.185878	0.0659687	2.81767	0.00483738	0.0102836	2.31539	0.0119006
ENSG00000053918.18	KCNQ1	3859.77	0.81783	0.159006	5.14337	2.69848e-07	1.11842e-06	6.56888	1.29427e-06
ENSG00000054116.12	TRAPPC3	1731.69	-0.0796978	0.0606419	-1.31424	0.188766	0.264339	0.724076	0.305427
ENSG00000054118.15	THRAP3	4850.53	0.0279443	0.06239	0.447897	0.654227	0.720364	0.184271	0.789288
ENSG00000054148.18	PHPT1	2042.58	0.161748	0.11759	1.37553	0.168968	0.24062	0.772197	0.27815
ENSG00000054179.12	ENTPD2	1191.08	0.763708	0.183338	4.16556	3.10587e-05	9.67627e-05	4.50782	0.000111977
ENSG00000054219.11	LY75	1070.03	0.382546	0.133209	2.87177	0.00408179	0.00883484	2.38915	0.010224
ENSG00000054267.22	ARID4B	1140.17	0.0718495	0.0879232	0.817185	0.413823	0.504538	0.383185	0.57546
ENSG00000054277.14	OPN3	122.45	-1.88232	0.151791	-12.4008	2.58757e-35	1.20607e-33	34.5871	1.39571e-33
ENSG00000054282.16	SDCCAG8	519.906	0.266113	0.0672083	3.95952	7.51e-05	0.000220329	4.12436	0.000254972
ENSG00000054356.14	PTPRN	90.5964	-1.33698	0.283213	-4.72075	2.34978e-06	8.59826e-06	5.62897	9.9502e-06
ENSG00000054392.13	HHAT	189.49	-0.73882	0.124288	-5.94441	2.77457e-09	1.45533e-08	8.55681	1.68415e-08
ENSG00000054523.18	KIF1B	2530.33	-0.488831	0.0898698	-5.43932	5.3483e-08	2.42053e-07	7.27178	2.80111e-07
ENSG00000054598.9	FOXC1	216.664	1.45582	0.210151	6.92751	4.28317e-12	3.04981e-11	11.3682	3.52934e-11
ENSG00000054611.14	TBC1D22A	1581.28	-0.504817	0.0652422	-7.73759	1.0132e-14	9.22872e-14	13.9943	1.06798e-13
ENSG00000054654.19	SYNE2	4348.3	-0.553326	0.123571	-4.47781	7.54114e-06	2.56695e-05	5.12256	2.97056e-05
ENSG00000054690.14	PLEKHH1	1378.85	-0.347187	0.117278	-2.96038	0.00307257	0.00681373	2.5125	0.00788508
ENSG00000054793.14	ATP9A	6581.27	-0.0427528	0.146857	-0.291119	0.77096	0.816229	0.112968	0.85925
ENSG00000054796.13	SPO11	0.149065	0.984378	1.52062	0.647355	0.517403	NA	0.286171	0.676704
ENSG00000054803.4	CBLN4	4.53029	0.193022	0.42263	0.456716	0.647875	0.714884	0.188509	0.784621
ENSG00000054938.16	CHRDL2	458.269	0.362421	0.371226	0.97628	0.328926	0.418771	0.482902	0.480827
ENSG00000054965.11	FAM168A	1537.62	-0.288329	0.0827298	-3.48519	0.000491779	0.00126424	3.30823	0.00146302
ENSG00000054967.13	RELT	252.811	1.29769	0.125832	10.3128	6.165e-25	1.31439e-23	24.2101	1.52106e-23
ENSG00000054983.17	GALC	1115.73	-0.304874	0.189725	-1.60692	0.108072	0.164419	0.966288	0.1902
ENSG00000055044.11	NOP58	1986.53	1.09611	0.0828873	13.2241	6.36833e-40	4.14514e-38	39.196	4.7969e-38
ENSG00000055070.17	SZRD1	3844.58	-0.107379	0.0600619	-1.78781	0.0738067	0.118288	1.1319	0.136871
ENSG00000055118.16	KCNH2	637.433	-0.795139	0.219711	-3.61903	0.000295713	0.000787512	3.52913	0.000911336
ENSG00000055130.17	CUL1	2582.6	0.289362	0.05388	5.37049	7.85219e-08	3.48267e-07	7.10501	4.03027e-07
ENSG00000055147.19	FAM114A2	510.208	-0.235756	0.0757495	-3.11231	0.00185629	0.00430288	2.73135	0.00497944
ENSG00000055163.20	CYFIP2	1489.44	-0.0760298	0.131496	-0.578191	0.563135	0.642354	0.249388	0.717612
ENSG00000055208.19	TAB2	2816.02	-0.766401	0.0700957	-10.9336	7.95879e-28	2.12187e-26	27.0992	2.4555e-26
ENSG00000055211.14	GINM1	1099.59	-0.906207	0.0851927	-10.6371	2.00164e-26	4.78589e-25	25.6986	5.53839e-25
ENSG00000055332.18	EIF2AK2	2649.95	0.402784	0.0852316	4.72575	2.29264e-06	8.40357e-06	5.63966	9.7249e-06
ENSG00000055483.19	USP36	2069.83	0.722784	0.0816555	8.85163	8.62488e-19	1.11562e-17	18.0642	1.29104e-17
ENSG00000055609.19	KMT2C	2700.94	-0.149982	0.125782	-1.19239	0.233107	0.31568	0.632444	0.364258
ENSG00000055732.13	MCOLN3	90.6416	0.858813	0.254851	3.36986	0.000752068	0.00187237	3.12374	0.00216677
ENSG00000055813.6	CCDC85A	10.9182	-1.24609	0.273925	-4.54902	5.38957e-06	1.87454e-05	5.26845	2.16928e-05
ENSG00000055917.16	PUM2	4820.36	-0.102117	0.0565169	-1.80684	0.0707866	0.114048	1.15005	0.131964
ENSG00000055950.16	MRPL43	1737.67	0.159901	0.104554	1.52936	0.126174	0.187837	0.89903	0.217243
ENSG00000055955.17	ITIH4	2.98799	0.505354	0.329	1.53603	0.124531	0.185808	0.904721	0.214896
ENSG00000055957.11	ITIH1	2.98655	0.115709	0.291109	0.397478	0.691015	0.750932	0.160512	0.814563
ENSG00000056050.7	HPF1	471.528	-0.0349733	0.09925	-0.352376	0.724557	0.778957	0.139928	0.834716
ENSG00000056097.16	ZFR	3093.78	0.06444	0.0587615	1.09664	0.2728	0.359388	0.564155	0.414027
ENSG00000056277.16	ZNF280C	173.825	1.13672	0.089485	12.7029	5.69733e-37	2.99265e-35	36.2443	3.46319e-35
ENSG00000056291.17	NPFFR2	2.76146	-0.506851	0.330666	-1.53282	0.125321	0.186786	0.901976	0.216028
ENSG00000056487.16	PHF21B	2.75561	-0.982457	0.351278	-2.79681	0.00516098	0.0109178	2.28727	0.0126344
ENSG00000056558.11	TRAF1	393.464	0.504367	0.12656	3.98518	6.74277e-05	0.000199261	4.17116	0.000230592
ENSG00000056586.16	RC3H2	1623.86	0.190824	0.0798609	2.38946	0.0168733	0.0319361	1.7728	0.0369575
ENSG00000056736.10	IL17RB	671.748	0.480673	0.143226	3.35604	0.000790677	0.00196078	3.102	0.00226909
ENSG00000056972.20	TRAF3IP2	1691.18	-0.829144	0.0893351	-9.28128	1.67459e-20	2.49748e-19	19.7761	2.89016e-19
ENSG00000056998.20	GYG2	567.247	0.781424	0.199085	3.92509	8.66988e-05	0.000251843	4.06199	0.000291441
ENSG00000057019.16	DCBLD2	989.354	0.580043	0.192598	3.01169	0.00259801	0.00584002	2.58536	0.00675827
ENSG00000057149.16	SERPINB3	6.89105	5.34657	0.855802	6.24744	4.17247e-10	2.3824e-09	9.37961	2.75699e-09
ENSG00000057252.13	SOAT1	1209.18	-0.429078	0.130259	-3.29405	0.00098756	0.00240881	3.00544	0.00278756
ENSG00000057294.15	PKP2	5593.25	-0.685623	0.111513	-6.14838	7.82779e-10	4.34471e-09	9.10636	5.02785e-09
ENSG00000057468.7	MSH4	11.201	1.65186	0.319055	5.17736	2.25052e-07	9.41123e-07	6.64772	1.0891e-06
ENSG00000057593.14	F7	26.9686	2.17746	0.388923	5.59868	2.15985e-08	1.02498e-07	7.66558	1.18614e-07
ENSG00000057608.17	GDI2	12008	0.0325873	0.0729074	0.446969	0.654898	0.720846	0.183827	0.78975
ENSG00000057657.17	PRDM1	1067.52	-0.408778	0.146649	-2.78746	0.00531231	0.0112098	2.27472	0.0129724
ENSG00000057663.16	ATG5	1793.47	-0.294661	0.0698861	-4.21631	2.48335e-05	7.86491e-05	4.60496	9.10154e-05
ENSG00000057704.13	TMCC3	1642.4	-2.26649	0.158181	-14.3284	1.45382e-46	1.46651e-44	45.8375	1.6971e-44
ENSG00000057757.10	PITHD1	1573.23	0.167286	0.060675	2.75708	0.00583202	0.012198	2.23418	0.0141159
ENSG00000057935.14	MTA3	1216.87	-0.201926	0.0661103	-3.05438	0.00225528	0.00514047	2.6468	0.00594872
ENSG00000058056.9	USP13	441.534	0.422638	0.128426	3.29091	0.000998653	0.00243412	3.00059	0.00281684
ENSG00000058063.16	ATP11B	2561.94	-0.36914	0.0820717	-4.49777	6.8669e-06	2.35166e-05	5.16324	2.72142e-05
ENSG00000058085.15	LAMC2	6659.38	1.00967	0.150616	6.70359	2.03364e-11	1.34489e-10	10.6917	1.55635e-10
ENSG00000058091.17	CDK14	301.708	-0.308024	0.191837	-1.60566	0.10835	0.164761	0.965173	0.190596
ENSG00000058262.10	SEC61A1	12757.7	0.404267	0.063517	6.36471	1.95659e-10	1.15861e-09	9.7085	1.34079e-09
ENSG00000058272.19	PPP1R12A	2225.7	-0.514473	0.108952	-4.722	2.33539e-06	8.54948e-06	5.63164	9.89375e-06
ENSG00000058335.16	RASGRF1	47.0289	0.857408	0.238609	3.59336	0.000326446	0.000863235	3.48619	0.000998965
ENSG00000058404.20	CAMK2B	21.6716	-1.25334	0.273899	-4.57591	4.74156e-06	1.66026e-05	5.32408	1.92131e-05
ENSG00000058453.17	CROCC	717.135	0.752392	0.115415	6.51899	7.0781e-11	4.41236e-10	10.1501	5.10613e-10
ENSG00000058600.16	POLR3E	1419.47	0.628541	0.0806007	7.79821	6.27928e-15	5.84017e-14	14.2021	6.75844e-14
ENSG00000058668.15	ATP2B4	3764.3	-1.93617	0.198633	-9.7475	1.89068e-22	3.33054e-21	21.7234	3.85421e-21
ENSG00000058673.17	ZC3H11A	3.85811	0.675823	0.21734	3.10952	0.00187392	0.00433976	2.72725	0.00502212
ENSG00000058729.11	RIOK2	756.558	0.125193	0.080329	1.55851	0.119113	0.178854	0.924042	0.206854
ENSG00000058799.15	YIPF1	1059.06	-0.383693	0.0674835	-5.68573	1.30259e-08	6.34718e-08	7.88519	7.34518e-08
ENSG00000058804.12	NDC1	2018.79	0.618307	0.0960014	6.4406	1.18999e-10	7.23033e-10	9.92446	8.36718e-10
ENSG00000058866.15	DGKG	105.703	0.13252	0.204488	0.648058	0.516948	0.600893	0.286553	0.676317
ENSG00000059122.17	FLYWCH1	1051.56	0.207493	0.0875006	2.37133	0.0177243	0.0333583	1.75143	0.0386033
ENSG00000059145.19	UNKL	363.228	0.430704	0.110583	3.89484	9.82653e-05	0.000283028	4.0076	0.00032753
ENSG00000059377.18	TBXAS1	1082.7	0.94831	0.157687	6.01389	1.81123e-09	9.69218e-09	8.74203	1.12161e-08
ENSG00000059378.13	PARP12	2268.37	-0.235697	0.115946	-2.03283	0.0420699	0.0721964	1.37603	0.0835446
ENSG00000059573.9	ALDH18A1	6228.77	-0.375854	0.0812726	-4.62461	3.7531e-06	1.33245e-05	5.42561	1.54195e-05
ENSG00000059588.10	TARBP1	1490.26	1.05708	0.105626	10.0078	1.40881e-23	2.70495e-22	22.8511	3.13026e-22
ENSG00000059691.12	GATB	681.424	-0.194453	0.0880316	-2.20889	0.027182	0.0489218	1.56572	0.0566114
ENSG00000059728.11	MXD1	3710.72	-1.54945	0.162282	-9.54784	1.32434e-21	2.149e-20	20.878	2.48689e-20
ENSG00000059758.8	CDK17	752.61	-0.106844	0.0930232	-1.14857	0.250733	0.334997	0.600788	0.386257
ENSG00000059769.20	DNAJC25	325.514	-0.253806	0.0766971	-3.3092	0.000935628	0.00229193	3.0289	0.0026523
ENSG00000059804.16	SLC2A3	1087.88	0.906223	0.178669	5.07208	3.93482e-07	1.59961e-06	6.40508	1.85112e-06
ENSG00000059915.17	PSD	545.518	-3.23648	0.29945	-10.8081	3.1519e-27	8.03347e-26	26.5014	9.29661e-26
ENSG00000060069.17	CTDP1	1368.54	-0.382953	0.0883081	-4.33656	1.44732e-05	4.73385e-05	4.83944	5.47817e-05
ENSG00000060138.13	YBX3	5647.74	0.482042	0.0849712	5.673	1.40319e-08	6.81363e-08	7.85288	7.88496e-08
ENSG00000060140.9	STYK1	573.949	-1.53907	0.144294	-10.6662	1.46544e-26	3.53091e-25	25.834	4.08609e-25
ENSG00000060237.18	WNK1	4417.67	0.1442	0.100588	1.43357	0.151695	0.219701	0.819027	0.254009
ENSG00000060303.5	RPS17P5	1.40766	1.60933	0.422175	3.812	0.000137847	0.000389155	3.8606	0.000450343
ENSG00000060339.14	CCAR1	2286.91	0.47604	0.0771867	6.16739	6.94286e-10	3.87156e-09	9.15846	4.4803e-09
ENSG00000060491.16	OGFR	2486.99	0.63905	0.100243	6.37504	1.82917e-10	1.08713e-09	9.73774	1.25806e-09
ENSG00000060558.4	GNA15	401.867	1.29825	0.168446	7.70726	1.28551e-14	1.15893e-13	13.8909	1.34115e-13
ENSG00000060566.14	CREB3L3	117.972	-3.3007	0.327821	-10.0686	7.60416e-24	1.4947e-22	23.1189	1.72972e-22
ENSG00000060642.11	PIGV	661.367	-0.375496	0.0707442	-5.3078	1.10956e-07	4.82405e-07	6.95485	5.58256e-07
ENSG00000060656.20	PTPRU	747.085	2.16677	0.257621	8.41067	4.07663e-17	4.57926e-16	16.3897	5.29928e-16
ENSG00000060688.13	SNRNP40	1468.2	0.409993	0.0785164	5.22175	1.77242e-07	7.51263e-07	6.75143	8.69387e-07
ENSG00000060709.15	RIMBP2	116.442	0.155539	0.293454	0.530028	0.596092	0.670517	0.224686	0.744413
ENSG00000060718.22	COL11A1	1296.73	6.63923	0.269108	24.6713	2.17413e-134	6.29736e-131	133.663	7.28752e-131
ENSG00000060749.16	QSER1	1045.63	0.304119	0.115068	2.64296	0.00821852	0.0166747	2.08521	0.0192966
ENSG00000060762.19	MPC1	1566.84	-1.16378	0.110462	-10.5355	5.92478e-26	1.36354e-24	25.2273	1.57794e-24
ENSG00000060971.19	ACAA1	2024.33	-0.96706	0.0963043	-10.0417	9.993e-24	1.94633e-22	23.0003	2.25236e-22
ENSG00000060982.15	BCAT1	472.644	0.523384	0.215249	2.43153	0.0150354	0.0287784	1.82289	0.0333034
ENSG00000061273.18	HDAC7	1972.04	0.614888	0.0866042	7.09998	1.24779e-12	9.33909e-12	11.9039	1.08075e-11
ENSG00000061337.15	LZTS1	212.789	1.9288	0.183902	10.4882	9.78724e-26	2.21598e-24	25.0093	2.56441e-24
ENSG00000061455.11	PRDM6	90.5412	-1.84611	0.227129	-8.128	4.36417e-16	4.50538e-15	15.3601	5.21378e-15
ENSG00000061492.12	WNT8A	0.0619012	0.674019	2.07413	0.324964	0.745208	NA	0.127722	0.846085
ENSG00000061656.10	SPAG4	201.226	0.556885	0.163922	3.39726	0.000680644	0.00170734	3.16708	0.00197579
ENSG00000061676.15	NCKAP1	6194.97	-0.0522109	0.0675982	-0.772372	0.439894	0.529338	0.356652	0.602124
ENSG00000061794.13	MRPS35	4322.63	0.493677	0.100895	4.89299	9.93153e-07	3.8181e-06	6.00298	4.41844e-06
ENSG00000061918.14	GUCY1B1	422.765	-0.554618	0.195429	-2.83796	0.0045403	0.00971986	2.34292	0.0112482
ENSG00000061936.10	SFSWAP	1383.46	0.443057	0.0664164	6.6709	2.54233e-11	1.66487e-10	10.5948	1.92664e-10
ENSG00000061938.20	TNK2	1972.9	0.847695	0.116293	7.28928	3.11619e-13	2.48995e-12	12.5064	2.88145e-12
ENSG00000061987.16	MON2	1187.12	-0.492161	0.0997938	-4.93178	8.14828e-07	3.17255e-06	6.08893	3.67138e-06
ENSG00000062038.14	CDH3	2748.45	5.97231	0.174164	34.2913	1.05743e-257	4.288e-253	256.976	4.96222e-253
ENSG00000062096.15	ARSF	1.04711	-0.189995	0.365595	-0.519687	0.603282	0.676727	0.21948	0.750396
ENSG00000062194.16	GPBP1	2609.33	-0.0159168	0.0633071	-0.251422	0.801488	0.840409	0.0961032	0.873044
ENSG00000062282.15	DGAT2	710.907	1.63942	0.162529	10.0869	6.31058e-24	1.25012e-22	23.1999	1.44668e-22
ENSG00000062370.17	ZNF112	117.589	-0.0967885	0.116304	-0.8322	0.405296	0.495892	0.392228	0.565923
ENSG00000062485.19	CS	7605.84	-0.218674	0.0700935	-3.11974	0.00181009	0.0042037	2.7423	0.00486467
ENSG00000062524.16	LTK	356.694	-1.5585	0.252811	-6.16468	7.06279e-10	3.93736e-09	9.15102	4.55644e-09
ENSG00000062582.14	MRPS24	16.7022	1.66318	0.222049	7.49016	6.87879e-14	5.81007e-13	13.1625	6.72362e-13
ENSG00000062598.18	ELMO2	1089.37	0.295745	0.0778014	3.80128	0.000143948	0.000404942	3.84179	0.000468613
ENSG00000062650.19	WAPL	2187.71	0.115216	0.0603232	1.90998	0.0561363	0.0930237	1.25076	0.107641
ENSG00000062716.13	VMP1	6050.46	0.336391	0.102416	3.28456	0.00102143	0.00248516	2.99079	0.00287591
ENSG00000062725.10	APPBP2	1177.84	-0.377858	0.0679097	-5.56413	2.63465e-08	1.23583e-07	7.57928	1.43015e-07
ENSG00000062822.15	POLD1	1310.21	0.937812	0.115332	8.13142	4.24286e-16	4.38573e-15	15.3723	5.07531e-15
ENSG00000063015.20	SEZ6	14.4294	-1.64089	0.360244	-4.55495	5.2399e-06	1.82546e-05	5.28068	2.11248e-05
ENSG00000063046.18	EIF4B	11952.7	0.282054	0.0730134	3.86305	0.000111981	0.000320418	3.95086	0.000370799
ENSG00000063127.16	SLC6A16	21.8798	-0.665217	0.20563	-3.23502	0.00121634	0.00291546	2.91494	0.00337387
ENSG00000063169.11	BICRA	690.919	-0.241029	0.0998765	-2.41327	0.0158101	0.0301121	1.80106	0.0348467
ENSG00000063176.16	SPHK2	959.831	-0.393491	0.129353	-3.04199	0.00235024	0.00533321	2.62889	0.00617177
ENSG00000063177.13	RPL18	39969.8	0.716799	0.120488	5.94913	2.69566e-09	1.41522e-08	8.56934	1.63774e-08
ENSG00000063180.9	CA11	104.577	-0.717291	0.18586	-3.8593	0.000113712	0.000325139	3.9442	0.000376261
ENSG00000063241.8	ISOC2	2250.44	-0.118268	0.101651	-1.16347	0.244639	0.32839	0.611475	0.378708
ENSG00000063244.13	U2AF2	6653.98	0.323461	0.0659465	4.9049	9.34773e-07	3.60838e-06	6.02929	4.17574e-06
ENSG00000063245.15	EPN1	8309.79	-0.471711	0.105169	-4.48525	7.28287e-06	2.48529e-05	5.1377	2.87607e-05
ENSG00000063322.15	MED29	1880.9	-0.232603	0.0581794	-3.99803	6.38712e-05	0.000189525	4.19469	0.000219324
ENSG00000063438.19	AHRR	5.8336	0.718779	0.293536	2.44869	0.0143376	0.0275638	1.84352	0.0318978
ENSG00000063515.3	GSC2	0.132063	0.780391	1.28364	0.607951	0.54322	NA	0.265024	0.69984
ENSG00000063587.15	ZNF275	856.244	0.430468	0.0774491	5.55807	2.72771e-08	1.27594e-07	7.5642	1.47656e-07
ENSG00000063601.17	MTMR1	1178.02	0.404186	0.060527	6.67778	2.42582e-11	1.59174e-10	10.6151	1.84202e-10
ENSG00000063660.9	GPC1	1390.09	0.692269	0.155033	4.4653	7.99585e-06	2.71013e-05	5.09714	3.13625e-05
ENSG00000063761.16	ADCK1	461.665	0.123628	0.0940814	1.31405	0.188829	0.264388	0.723932	0.305484
ENSG00000063854.13	HAGH	1284.73	-0.219211	0.101148	-2.16724	0.0302164	0.0537839	1.51976	0.0622378
ENSG00000063978.16	RNF4	2340.78	0.0718729	0.0450855	1.59415	0.110903	0.168071	0.955055	0.194418
ENSG00000064012.22	CASP8	1306.38	0.078609	0.0733354	1.07191	0.28376	0.371066	0.547049	0.427288
ENSG00000064042.18	LIMCH1	635.408	-0.123012	0.170636	-0.720903	0.470969	0.558616	0.327007	0.632986
ENSG00000064102.15	INTS13	1065.67	1.15224	0.0939123	12.2694	1.32298e-34	5.81236e-33	33.8784	6.72626e-33
ENSG00000064115.11	TM7SF3	2362.72	0.13171	0.0981153	1.3424	0.179466	0.253317	0.746017	0.292749
ENSG00000064195.7	DLX3	41.1575	2.56595	0.462593	5.54689	2.90799e-08	1.3573e-07	7.53641	1.57071e-07
ENSG00000064199.7	SPA17	117.823	-0.0631887	0.131028	-0.482255	0.629625	0.699122	0.200918	0.770682
ENSG00000064201.16	TSPAN32	27.5861	-0.174252	0.243513	-0.715577	0.474253	0.561611	0.32399	0.63595
ENSG00000064205.10	CCN5	142.182	-3.21679	0.351527	-9.15092	5.64497e-20	8.04036e-19	19.2483	9.30458e-19
ENSG00000064218.5	DMRT3	6.81689	4.23156	0.452318	9.35528	8.338e-21	1.2759e-19	20.0789	1.47652e-19
ENSG00000064225.12	ST3GAL6	88.7682	-0.464455	0.162697	-2.85472	0.00430751	0.00927882	2.36577	0.0107378
ENSG00000064270.13	ATP2C2	2306.12	-0.335718	0.126863	-2.6463	0.00813783	0.0165296	2.08949	0.0191286
ENSG00000064300.9	NGFR	182.149	-1.33091	0.284318	-4.68105	2.85407e-06	1.03123e-05	5.54454	1.19338e-05
ENSG00000064309.14	CDON	173.385	-1.38974	0.198758	-6.9921	2.70805e-12	1.96132e-11	11.5673	2.2697e-11
ENSG00000064313.12	TAF2	1068.41	0.402512	0.0791538	5.08519	3.6726e-07	1.49721e-06	6.43503	1.73262e-06
ENSG00000064393.16	HIPK2	2448.57	-0.318974	0.136263	-2.34087	0.019239	0.0358529	1.71582	0.0414883
ENSG00000064419.13	TNPO3	2708.56	0.259725	0.052575	4.94009	7.80861e-07	3.04908e-06	6.10743	3.5285e-06
ENSG00000064489.23	NA	0.699646	0.32493	0.362345	0.896741	0.369857	0.460564	0.431966	0.52743
ENSG00000064490.14	RFXANK	1088.81	0.285484	0.100874	2.83011	0.00465319	0.00993637	2.33225	0.0114987
ENSG00000064545.15	TMEM161A	1462.63	1.14511	0.112578	10.1717	2.65245e-24	5.405e-23	23.5764	6.25486e-23
ENSG00000064547.14	LPAR2	793.418	0.723654	0.113564	6.37222	1.86311e-10	1.10681e-09	9.72976	1.28084e-09
ENSG00000064601.20	CTSA	8454.67	-0.784587	0.119454	-6.56812	5.09541e-11	3.22598e-10	10.2928	3.73321e-10
ENSG00000064607.17	SUGP2	2234.95	0.708549	0.0857939	8.25874	1.47216e-16	1.57888e-15	15.832	1.82714e-15
ENSG00000064651.14	SLC12A2	16737.6	1.47332	0.131877	11.1719	5.59847e-29	1.63561e-27	28.2519	1.89279e-27
ENSG00000064652.11	SNX24	285.168	-1.1241	0.121464	-9.25461	2.15018e-20	3.17523e-19	19.6675	3.67448e-19
ENSG00000064655.19	EYA2	317.855	-2.56139	0.311941	-8.21115	2.19083e-16	2.31898e-15	15.6594	2.68361e-15
ENSG00000064666.15	CNN2	5793.35	1.25327	0.0816961	15.3407	4.09009e-53	6.40375e-51	52.3883	7.41064e-51
ENSG00000064687.13	ABCA7	843.288	0.430929	0.138245	3.11714	0.00182617	0.00423936	2.73846	0.00490593
ENSG00000064692.20	SNCAIP	152.846	0.918218	0.233045	3.94009	8.14502e-05	0.000237909	4.08911	0.000275316
ENSG00000064703.12	DDX20	610.65	0.332535	0.0631991	5.26171	1.42723e-07	6.11469e-07	6.84551	7.07613e-07
ENSG00000064726.10	BTBD1	2314.43	-0.0895992	0.0741004	-1.20916	0.226602	0.308239	0.644737	0.355727
ENSG00000064763.11	FAR2	1798.21	-0.680418	0.107697	-6.31787	2.652e-10	1.54914e-09	9.57643	1.79272e-09
ENSG00000064787.13	BCAS1	3013.23	-2.35461	0.240467	-9.79179	1.22109e-22	2.18905e-21	21.9133	2.53325e-21
ENSG00000064835.11	POU1F1	1.5782	-0.373377	0.294341	-1.26852	0.204613	0.283019	0.689067	0.326895
ENSG00000064886.14	CHI3L2	74.729	-0.895579	0.251021	-3.56774	0.000360068	0.000944751	3.44362	0.0010933
ENSG00000064932.16	SBNO2	3635.04	0.707947	0.102297	6.92049	4.50075e-12	3.19688e-11	11.3467	3.69954e-11
ENSG00000064933.18	PMS1	457.967	0.673667	0.0805793	8.36031	6.25558e-17	6.90447e-16	16.2037	7.99009e-16
ENSG00000064961.19	HMG20B	2328.19	0.172171	0.0895051	1.92359	0.0544056	0.0904725	1.26436	0.104689
ENSG00000064989.13	CALCRL	504.167	-0.047972	0.179657	-0.26702	0.789454	0.830625	0.102673	0.867539
ENSG00000064995.18	TAF11	743.175	0.0152699	0.064205	0.237831	0.812012	0.848751	0.0904375	0.877503
ENSG00000064999.15	ANKS1A	2137.57	-0.392303	0.0728801	-5.38286	7.33118e-08	3.26797e-07	7.13483	3.7818e-07
ENSG00000065000.19	AP3D1	7076.69	0.175648	0.0764564	2.29736	0.0215984	0.0398325	1.66558	0.0460934
ENSG00000065029.15	ZNF76	981.211	0.0183327	0.0831923	0.220365	0.825587	0.859676	0.0832372	0.8836
ENSG00000065054.14	SLC9A3R2	2177.87	0.1872	0.110156	1.6994	0.089244	0.139555	1.04942	0.161454
ENSG00000065057.9	NTHL1	1142.68	1.00565	0.144711	6.94936	3.66943e-12	2.62432e-11	11.4354	3.03696e-11
ENSG00000065060.17	UHRF1BP1	845.977	0.507738	0.0857021	5.92445	3.13341e-09	1.63299e-08	8.50398	1.88975e-08
ENSG00000065135.12	GNAI3	3662.84	-0.00615612	0.0661195	-0.0931059	0.925819	0.942389	0.0334737	0.945834
ENSG00000065150.21	IPO5	7319.63	0.894135	0.0901344	9.92001	3.40714e-23	6.35232e-22	22.4676	7.35112e-22
ENSG00000065154.12	OAT	3153.48	-0.255851	0.138383	-1.84887	0.0644773	0.105005	1.19059	0.1215
ENSG00000065183.16	WDR3	1484.52	0.87467	0.0731122	11.9634	5.52574e-33	2.18822e-31	32.2576	2.53229e-31
ENSG00000065243.20	PKN2	1972.71	-0.341081	0.101798	-3.35057	0.000806465	0.00199664	3.09341	0.00231058
ENSG00000065268.11	WDR18	1819.12	0.812571	0.125511	6.47409	9.53856e-11	5.85614e-10	10.0205	6.77693e-10
ENSG00000065308.5	TRAM2	1968.17	-0.228472	0.103648	-2.2043	0.027503	0.0494359	1.56062	0.0572063
ENSG00000065320.9	NTN1	428.49	-2.47532	0.205651	-12.0365	2.2846e-33	9.339e-32	32.6412	1.08074e-31
ENSG00000065325.13	GLP2R	120.757	-3.99423	0.237047	-16.8499	1.0504e-63	3.02092e-61	62.9786	3.49591e-61
ENSG00000065328.17	MCM10	438.205	1.75461	0.125384	13.994	1.69679e-44	1.49906e-42	43.7704	1.73476e-42
ENSG00000065357.20	DGKA	1448.72	-0.562282	0.141925	-3.96181	7.43829e-05	0.000218414	4.12853	0.000252756
ENSG00000065361.16	ERBB3	11832	-0.105004	0.102255	-1.02689	0.304473	0.393144	0.516451	0.452138
ENSG00000065371.17	ROPN1	4.8994	-2.8148	0.453833	-6.20227	5.56538e-10	3.13316e-09	9.25451	3.6258e-09
ENSG00000065413.20	ANKRD44	368.384	-0.678484	0.148292	-4.57532	4.75488e-06	1.66478e-05	5.32286	1.92655e-05
ENSG00000065427.15	KARS1	6784.37	0.52307	0.0628746	8.31925	8.85227e-17	9.66267e-16	16.0529	1.1182e-15
ENSG00000065457.10	ADAT1	606.22	0.259677	0.0736584	3.52542	0.000422813	0.00109724	3.37385	0.00126977
ENSG00000065485.20	PDIA5	1449.4	0.353019	0.0786412	4.48899	7.15618e-06	2.44556e-05	5.14532	2.83009e-05
ENSG00000065491.8	TBC1D22B	618.194	-0.358343	0.0522017	-6.86458	6.66881e-12	4.65771e-11	11.176	5.39006e-11
ENSG00000065518.8	NDUFB4	3052.03	-0.255911	0.0769179	-3.32706	0.000877662	0.00216064	3.05667	0.00250037
ENSG00000065526.12	SPEN	3064.87	-0.161221	0.096665	-1.66783	0.0953499	0.147769	1.02068	0.170952
ENSG00000065534.19	MYLK	9712.38	-3.13258	0.261361	-11.9856	4.22578e-33	1.69597e-31	32.3741	1.96264e-31
ENSG00000065548.18	ZC3H15	2993.16	0.445786	0.0653096	6.82574	8.74732e-12	6.02024e-11	11.0581	6.96683e-11
ENSG00000065559.15	MAP2K4	1013.01	-0.550068	0.0858865	-6.4046	1.50768e-10	9.05881e-10	9.82169	1.04832e-09
ENSG00000065600.13	PACC1	316.673	1.36588	0.0781848	17.4699	2.4309e-68	8.80138e-66	67.6142	1.01853e-65
ENSG00000065609.14	SNAP91	19.7309	-2.48039	0.346814	-7.15192	8.55746e-13	6.53017e-12	12.0677	7.55694e-12
ENSG00000065613.15	SLK	3059.89	-0.211565	0.097518	-2.16949	0.0300451	0.053512	1.52223	0.0619232
ENSG00000065615.14	CYB5R4	1017.08	-0.366223	0.0972998	-3.76386	0.000167308	0.000465522	3.77648	0.000538717
ENSG00000065618.21	COL17A1	6859.25	-0.897831	0.239081	-3.75534	0.000173107	0.000480307	3.76168	0.000555827
ENSG00000065621.15	GSTO2	793.25	0.58906	0.179918	3.27404	0.00106021	0.00256963	2.97461	0.00297366
ENSG00000065665.21	SEC61A2	174.966	0.650172	0.112452	5.78177	7.39178e-09	3.70971e-08	8.13125	4.293e-08
ENSG00000065675.15	PRKCQ	136.442	0.430649	0.175026	2.46049	0.0138747	0.0267628	1.85778	0.0309708
ENSG00000065717.15	TLE2	1537.32	-0.27458	0.202226	-1.35779	0.174531	0.247428	0.758126	0.285962
ENSG00000065802.12	ASB1	860.226	-0.0749227	0.0718513	-1.04275	0.297066	0.385149	0.527148	0.443157
ENSG00000065809.13	FAM107B	2391.54	-1.32914	0.139724	-9.51264	1.85883e-21	2.98643e-20	20.7308	3.456e-20
ENSG00000065833.9	ME1	1069.8	1.30216	0.166096	7.83983	4.5117e-15	4.25672e-14	14.3457	4.92602e-14
ENSG00000065882.16	TBC1D1	2444.49	-0.888406	0.108399	-8.19567	2.49195e-16	2.62393e-15	15.6035	3.0365e-15
ENSG00000065883.16	CDK13	1995.3	0.122749	0.070244	1.74747	0.0805566	0.127633	1.0939	0.147673
ENSG00000065911.13	MTHFD2	2377.18	1.57571	0.113471	13.8865	7.652e-44	6.478e-42	43.1162	7.49656e-42
ENSG00000065923.10	SLC9A7	474.085	1.9019	0.178049	10.6819	1.23729e-26	3.0044e-25	25.9075	3.4768e-25
ENSG00000065970.9	FOXJ2	1025.57	-0.205461	0.0680367	-3.01986	0.00252895	0.00569951	2.59706	0.00659567
ENSG00000065978.19	YBX1	18978.8	0.125627	0.0785289	1.59975	0.109654	0.166414	0.959976	0.1925
ENSG00000065989.16	PDE4A	982.243	0.191839	0.127011	1.51041	0.13094	0.193991	0.882929	0.224346
ENSG00000066027.12	PPP2R5A	2821.68	-0.488863	0.0721277	-6.77774	1.22073e-11	8.27373e-11	10.9134	9.57464e-11
ENSG00000066032.18	CTNNA2	39.3698	-1.35669	0.368625	-3.68041	0.00023286	0.000631141	3.6329	0.000730377
ENSG00000066044.15	ELAVL1	3184.91	0.510205	0.0554276	9.2049	3.42005e-20	4.96373e-19	19.466	5.7442e-19
ENSG00000066056.14	TIE1	610.177	-0.106475	0.169227	-0.629185	0.529228	0.611469	0.276357	0.687058
ENSG00000066084.13	DIP2B	2371.88	0.0129879	0.085613	0.151704	0.87942	0.903969	0.0558036	0.912683
ENSG00000066117.15	SMARCD1	2428.06	0.504783	0.0664391	7.59768	3.01481e-14	2.62009e-13	13.5207	3.03206e-13
ENSG00000066135.13	KDM4A	722.878	-0.583982	0.0670099	-8.71486	2.91115e-18	3.6134e-17	17.5359	4.18156e-17
ENSG00000066136.20	NFYC	1581.45	-0.312661	0.0639496	-4.88917	1.01262e-06	3.88672e-06	5.99456	4.49785e-06
ENSG00000066185.13	ZMYND12	50.5715	-0.791406	0.167511	-4.72449	2.30692e-06	8.45135e-06	5.63697	9.78019e-06
ENSG00000066230.12	SLC9A3	2560.57	-3.53534	0.313547	-11.2753	1.738e-29	5.27527e-28	28.76	6.10472e-28
ENSG00000066248.15	NGEF	977.795	-0.664706	0.13648	-4.87036	1.11397e-06	4.25916e-06	5.95313	4.92884e-06
ENSG00000066279.18	ASPM	863.502	1.3498	0.139138	9.70116	2.98078e-22	5.16368e-21	21.5257	5.97559e-21
ENSG00000066294.15	CD84	395.459	0.00803925	0.201553	0.0398865	0.968184	0.975739	0.0140423	0.977242
ENSG00000066322.15	ELOVL1	4261.49	-0.29534	0.0868093	-3.40217	0.000668526	0.00167954	3.17488	0.00194362
ENSG00000066336.12	SPI1	735.452	-0.232361	0.164587	-1.41178	0.158014	0.227317	0.801306	0.262779
ENSG00000066379.15	POLR1H	571.381	0.860138	0.112618	7.6377	2.21144e-14	1.95373e-13	13.6553	2.26092e-13
ENSG00000066382.16	MPPED2	26.6824	-1.89236	0.248789	-7.60627	2.82114e-14	2.45705e-13	13.5496	2.84338e-13
ENSG00000066405.13	CLDN18	706.337	7.10487	0.549188	12.937	2.78153e-38	1.62762e-36	37.5557	1.88353e-36
ENSG00000066422.5	ZBTB11	793.437	0.260807	0.0741727	3.51621	0.000437753	0.00113376	3.35877	0.00131203
ENSG00000066427.24	ATXN3	623.718	-0.171793	0.0728277	-2.35889	0.0183296	0.0343619	1.73685	0.0397648
ENSG00000066455.13	GOLGA5	1730.71	-0.220226	0.0745165	-2.95539	0.00312272	0.00691577	2.50547	0.00800317
ENSG00000066468.23	FGFR2	1078.97	-2.06572	0.225321	-9.16792	4.82216e-20	6.90721e-19	19.3168	7.99326e-19
ENSG00000066557.6	LRRC40	461.588	-0.263773	0.095491	-2.76228	0.00573993	0.0120233	2.24109	0.0139138
ENSG00000066583.12	ISOC1	1075.86	-0.100229	0.0746945	-1.34185	0.179644	0.25352	0.745587	0.292984
ENSG00000066629.18	EML1	478.625	-2.29069	0.193443	-11.8417	2.37607e-32	9.03864e-31	31.6241	1.04598e-30
ENSG00000066651.20	TRMT11	508.735	0.894856	0.079968	11.1902	4.55548e-29	1.33862e-27	28.3415	1.5491e-27
ENSG00000066654.14	THUMPD1	1748.99	-0.0342187	0.0697627	-0.490501	0.623779	0.694075	0.204969	0.765998
ENSG00000066697.15	MSANTD3	439.874	0.974306	0.0908505	10.7243	7.8303e-27	1.93378e-25	26.1062	2.23784e-25
ENSG00000066735.14	KIF26A	340.437	-0.527841	0.24584	-2.1471	0.0317856	0.0562535	1.49777	0.0650956
ENSG00000066739.12	ATG2B	1010.3	-0.450199	0.091479	-4.92134	8.59555e-07	3.33708e-06	6.06573	3.86178e-06
ENSG00000066777.9	ARFGEF1	2998.06	-0.149079	0.0928462	-1.60566	0.108349	0.164761	0.965177	0.190596
ENSG00000066813.14	ACSM2B	1.22418	-1.57153	0.41595	-3.77817	0.000157983	0.000441431	3.80139	0.000510839
ENSG00000066827.16	ZFAT	279.394	-0.133521	0.0687556	-1.94197	0.0521408	0.0871398	1.28282	0.100833
ENSG00000066855.16	MTFR1	1229.63	0.684954	0.0897401	7.63263	2.30005e-14	2.02583e-13	13.6383	2.34436e-13
ENSG00000066923.17	STAG3	73.8504	0.206802	0.194908	1.06102	0.288679	0.376346	0.539584	0.433222
ENSG00000066926.12	FECH	728.785	-0.631863	0.108892	-5.80267	6.52669e-09	3.30005e-08	8.18531	3.81893e-08
ENSG00000066933.16	MYO9A	698.667	-0.699943	0.105335	-6.64494	3.03348e-11	1.97164e-10	10.5181	2.28165e-10
ENSG00000067048.17	DDX3Y	632.13	-0.399776	0.580521	-0.688651	0.491043	0.577249	0.30888	0.652372
ENSG00000067057.18	PFKP	4677.32	0.364039	0.131997	2.75793	0.00581686	0.01217	2.23531	0.0140836
ENSG00000067064.11	IDI1	2469.62	-0.0699653	0.109839	-0.636979	0.524139	0.607248	0.280554	0.682909
ENSG00000067066.17	SP100	2255.51	-0.194075	0.102421	-1.89487	0.0581095	0.0958624	1.23575	0.110926
ENSG00000067082.15	KLF6	8729.76	-0.727072	0.11834	-6.14393	8.05047e-10	4.4622e-09	9.09418	5.16381e-09
ENSG00000067113.17	PLPP1	1128.88	-1.78191	0.120663	-14.7677	2.36653e-49	2.98957e-47	48.6259	3.45964e-47
ENSG00000067141.17	NEO1	5265.02	-1.06643	0.116115	-9.18428	4.14282e-20	5.97211e-19	19.3827	6.91113e-19
ENSG00000067167.8	TRAM1	7198.9	0.10478	0.108826	0.962824	0.335636	0.425813	0.474131	0.488729
ENSG00000067177.15	PHKA1	552.228	1.25636	0.130884	9.59909	8.06502e-22	1.33925e-20	21.0934	1.54983e-20
ENSG00000067182.8	TNFRSF1A	5039.44	-0.785074	0.0782413	-10.034	1.08032e-23	2.09809e-22	22.9664	2.42798e-22
ENSG00000067191.16	CACNB1	252.602	-1.2628	0.141761	-8.90797	5.1975e-19	6.8341e-18	18.2842	7.90865e-18
ENSG00000067208.14	EVI5	695.002	-0.0394566	0.0962667	-0.409867	0.681903	0.743402	0.166277	0.808576
ENSG00000067221.14	STOML1	521.002	0.129278	0.0898055	1.43953	0.149999	0.217625	0.823911	0.251618
ENSG00000067225.18	PKM	44688.8	1.07218	0.109845	9.76087	1.65727e-22	2.93852e-21	21.7806	3.40056e-21
ENSG00000067248.10	DHX29	1106.75	-0.0519964	0.0670735	-0.775215	0.438213	0.527778	0.358315	0.600455
ENSG00000067334.14	DNTTIP2	1830.18	0.27608	0.0680238	4.05858	4.93722e-05	0.000149198	4.30652	0.000172657
ENSG00000067365.15	METTL22	392.573	0.509768	0.0979307	5.2054	1.93579e-07	8.16668e-07	6.71314	9.45076e-07
ENSG00000067369.14	TP53BP1	1174.25	0.292625	0.105387	2.77667	0.00549194	0.0115534	2.26027	0.01337
ENSG00000067445.21	TRO	110.846	0.215328	0.184716	1.16573	0.243724	0.327488	0.613102	0.377679
ENSG00000067533.6	RRP15	735.344	0.682571	0.0837345	8.15162	3.59092e-16	3.7366e-15	15.4448	4.32412e-15
ENSG00000067560.13	RHOA	20052.4	-0.106949	0.0604054	-1.77052	0.0766402	0.122197	1.11554	0.141388
ENSG00000067596.12	DHX8	2175.38	0.109812	0.0587239	1.86998	0.0614872	0.100714	1.21122	0.116541
ENSG00000067601.8	PMS2P4	37.8469	-0.452944	0.0940124	-4.81792	1.45062e-06	5.46386e-06	5.83845	6.32297e-06
ENSG00000067606.17	PRKCZ	813.82	-0.272628	0.0996699	-2.7353	0.00623225	0.0129742	2.20535	0.0150142
ENSG00000067646.12	ZFY	163.433	-0.678836	0.590787	-1.14904	0.250541	0.334839	0.601122	0.386074
ENSG00000067704.10	IARS2	5102.31	0.0156922	0.0616594	0.254498	0.799111	0.838545	0.0973929	0.871928
ENSG00000067715.14	SYT1	204.808	-0.532858	0.273361	-1.94928	0.0512618	0.0858903	1.29021	0.0993869
ENSG00000067798.16	NAV3	59.9416	-0.244782	0.239908	-1.02031	0.30758	0.396348	0.512042	0.455785
ENSG00000067829.19	IDH3G	3056.49	0.271905	0.133697	2.03374	0.0419775	0.0720552	1.37698	0.0833812
ENSG00000067836.13	ROGDI	328.367	-0.475448	0.112777	-4.21581	2.48884e-05	7.88167e-05	4.604	9.12094e-05
ENSG00000067840.12	PDZD4	123.205	-2.87226	0.258556	-11.1089	1.13583e-28	3.24132e-27	27.9447	3.75097e-27
ENSG00000067842.17	ATP2B3	7.634	-3.03925	0.391063	-7.77177	7.73981e-15	7.12178e-14	14.1113	8.24157e-14
ENSG00000067900.8	ROCK1	1623.39	-0.410618	0.108132	-3.79739	0.00014623	0.000410847	3.83496	0.000475446
ENSG00000067955.15	CBFB	2019.18	1.33022	0.0814809	16.3256	6.49118e-60	1.58569e-57	59.1877	1.83501e-57
ENSG00000067992.16	PDK3	1943.53	-0.0351521	0.112903	-0.311348	0.755536	0.803676	0.121745	0.851179
ENSG00000068001.14	HYAL2	1737.16	0.839185	0.105601	7.94677	1.91445e-15	1.86349e-14	14.718	2.15649e-14
ENSG00000068024.17	HDAC4	950.345	-0.601396	0.103343	-5.81943	5.90477e-09	2.99718e-08	8.2288	3.46844e-08
ENSG00000068028.17	RASSF1	1070.91	0.633061	0.0830564	7.62206	2.49659e-14	2.18943e-13	13.6027	2.53368e-13
ENSG00000068078.20	FGFR3	1214.55	-0.536125	0.204936	-2.61606	0.00889503	0.0179151	2.05085	0.0207319
ENSG00000068079.8	IFI35	1805.66	-0.23133	0.137145	-1.68676	0.0916498	0.142876	1.03787	0.16529
ENSG00000068097.15	HEATR6	547.919	0.336597	0.0940144	3.58027	0.000343246	0.00090424	3.46439	0.00104642
ENSG00000068120.15	COASY	3369.75	0.23616	0.0752006	3.14041	0.00168713	0.00394027	2.77285	0.00455982
ENSG00000068137.15	PLEKHH3	643.008	0.444551	0.100402	4.42769	9.52459e-06	3.192e-05	5.02115	3.69389e-05
ENSG00000068305.17	MEF2A	1079.93	-0.557154	0.0920531	-6.05252	1.42595e-09	7.70058e-09	8.8459	8.91138e-09
ENSG00000068308.14	OTUD5	2638.3	0.0999248	0.0799012	1.2506	0.211079	0.290377	0.675555	0.335307
ENSG00000068323.17	TFE3	1837.26	0.0198711	0.0766157	0.259361	0.795357	0.83558	0.0994381	0.870362
ENSG00000068354.16	TBC1D25	571.182	-0.0253554	0.079148	-0.320354	0.7487	0.798205	0.125692	0.847793
ENSG00000068366.20	ACSL4	1902.66	0.886643	0.122693	7.22649	4.95631e-13	3.88074e-12	12.3048	4.49092e-12
ENSG00000068383.19	INPP5A	1092.33	-0.929533	0.0768652	-12.093	1.14987e-33	4.76287e-32	32.9393	5.51176e-32
ENSG00000068394.11	GPKOW	1042.2	0.0676317	0.0827599	0.817205	0.413812	0.504538	0.383197	0.57546
ENSG00000068400.13	GRIPAP1	1778.8	0.245795	0.0839368	2.92833	0.00340786	0.00748117	2.46752	0.00865747
ENSG00000068438.15	FTSJ1	1464.07	1.07037	0.077191	13.8665	1.0108e-43	8.52158e-42	42.9953	9.86146e-42
ENSG00000068489.13	PRR11	928.351	1.3131	0.0982637	13.3631	9.93989e-41	6.76296e-39	40.0026	7.82633e-39
ENSG00000068615.19	REEP1	301.506	-1.73429	0.30107	-5.76044	8.38973e-09	4.18105e-08	8.07625	4.83845e-08
ENSG00000068650.18	ATP11A	2685	2.03838	0.141728	14.3823	6.67899e-47	6.92685e-45	46.1753	8.01599e-45
ENSG00000068654.16	POLR1A	2709.79	0.752889	0.0842902	8.9321	4.17994e-19	5.5483e-18	18.3788	6.42068e-18
ENSG00000068697.7	LAPTM4A	9222.85	-0.297087	0.0679011	-4.37529	1.21269e-05	4.00879e-05	4.91625	4.63911e-05
ENSG00000068724.17	TTC7A	1537.95	-0.502941	0.0959687	-5.24068	1.59983e-07	6.82102e-07	6.79593	7.89352e-07
ENSG00000068745.15	IP6K2	2671.85	-0.161384	0.07582	-2.12852	0.0332942	0.0585758	1.47763	0.067783
ENSG00000068781.21	STON1-GTF2A1L	1.22418	-1.84714	0.484325	-3.81385	0.000136819	0.000386496	3.86385	0.000447266
ENSG00000068784.13	SRBD1	667.311	-0.00141186	0.0788504	-0.0179056	0.985714	0.989472	0.006249	0.990184
ENSG00000068796.19	KIF2A	1503.08	0.312276	0.081886	3.81354	0.000136988	0.000386947	3.86332	0.000447788
ENSG00000068831.19	RASGRP2	202.964	-1.18995	0.19365	-6.14488	8.00228e-10	4.43731e-09	9.09679	5.13501e-09
ENSG00000068878.15	PSME4	2551.47	0.559508	0.0697238	8.02464	1.01828e-15	1.02107e-14	14.9921	1.18162e-14
ENSG00000068885.15	IFT80	222.09	0.406269	0.0932807	4.35534	1.32859e-05	4.36381e-05	4.87661	5.04995e-05
ENSG00000068903.20	SIRT2	1521.15	-0.240987	0.0657689	-3.66415	0.000248162	0.000669989	3.60526	0.000775334
ENSG00000068912.14	ERLEC1	2567.33	-0.0631415	0.0756482	-0.834673	0.403902	0.494506	0.393724	0.56437
ENSG00000068971.14	PPP2R5B	873.35	-0.277317	0.0881102	-3.14739	0.00164733	0.00385442	2.78322	0.00446047
ENSG00000068976.14	PYGM	163.177	-3.43878	0.284377	-12.0923	1.15952e-33	4.79792e-32	32.9357	5.55231e-32
ENSG00000068985.5	PAGE1	1.07177	2.58837	1.2231	2.11623	0.0343249	0.0601387	1.46439	0.0695916
ENSG00000069011.16	PITX1	1622.31	1.72739	0.140902	12.2595	1.49368e-34	6.51993e-33	33.8257	7.54508e-33
ENSG00000069018.19	TRPC7	8.73965	-1.90777	0.312321	-6.10835	1.00666e-09	5.52756e-09	8.99712	6.39668e-09
ENSG00000069020.18	MAST4	717.077	-0.450626	0.11866	-3.79763	0.000146087	0.000410531	3.83539	0.000475081
ENSG00000069122.19	ADGRF5	649.235	0.398433	0.167066	2.38488	0.0170846	0.0322962	1.76739	0.0373743
ENSG00000069188.17	SDK2	148.808	0.00346748	0.254608	0.0136189	0.989134	0.991808	0.00474485	0.992381
ENSG00000069206.15	ADAM7	0.202522	0.445688	1.39784	0.318841	0.749847	0.799109	0.125027	0.848314
ENSG00000069248.12	NUP133	1678.71	0.314195	0.0564149	5.56937	2.55658e-08	1.20171e-07	7.59234	1.39066e-07
ENSG00000069275.13	NUCKS1	8062.03	0.18694	0.0880793	2.1224	0.033804	0.0593362	1.47103	0.0686629
ENSG00000069329.18	VPS35	5300.14	0.0484933	0.0725768	0.668165	0.504028	0.58905	0.297545	0.664453
ENSG00000069345.12	DNAJA2	2961.39	-0.0626645	0.0562119	-1.11479	0.264941	0.3508	0.576851	0.404295
ENSG00000069399.15	BCL3	2767.88	0.0659466	0.121866	0.541139	0.588412	0.663903	0.230319	0.737943
ENSG00000069424.15	KCNAB2	1003.03	0.639539	0.136726	4.67752	2.90365e-06	1.04795e-05	5.53706	1.21272e-05
ENSG00000069431.11	ABCC9	181.042	-0.849773	0.260644	-3.26028	0.00111301	0.00268605	2.9535	0.00310839
ENSG00000069482.7	GAL	302.626	1.00219	0.325668	3.07735	0.00208849	0.00479261	2.68017	0.00554617
ENSG00000069493.15	CLEC2D	173.489	-0.267401	0.16485	-1.62209	0.104785	0.160157	0.979702	0.185276
ENSG00000069509.6	FUNDC1	443.596	0.45129	0.0832147	5.4232	5.85407e-08	2.63648e-07	7.23254	3.05102e-07
ENSG00000069535.14	MAOB	637.688	-2.10782	0.280658	-7.51027	5.90053e-14	5.0078e-13	13.2291	5.79519e-13
ENSG00000069667.16	RORA	277.894	-0.596459	0.171043	-3.48718	0.000488135	0.00125542	3.31146	0.00145281
ENSG00000069696.7	DRD4	30.9431	0.837809	0.199046	4.20912	2.56367e-05	8.10032e-05	4.59114	9.37397e-05
ENSG00000069702.11	TGFBR3	874.63	-1.22176	0.178321	-6.85148	7.30916e-12	5.07263e-11	11.1361	5.87022e-11
ENSG00000069764.10	PLA2G10	160.738	-1.45151	0.225359	-6.44087	1.18789e-10	7.21869e-10	9.92522	8.35371e-10
ENSG00000069812.11	HES2	707.412	-0.4705	0.198321	-2.37241	0.0176723	0.0332759	1.75271	0.038508
ENSG00000069849.11	ATP1B3	7256.35	-0.93392	0.0915597	-10.2001	1.9803e-24	4.0763e-23	23.7033	4.71723e-23
ENSG00000069869.16	NEDD4	597.349	0.322321	0.136987	2.35294	0.0186258	0.0348383	1.72989	0.040316
ENSG00000069943.10	PIGB	252.078	-0.26343	0.0782605	-3.36607	0.000762479	0.00189642	3.11777	0.0021946
ENSG00000069956.12	MAPK6	2423.47	-0.790014	0.111187	-7.10528	1.20079e-12	9.0039e-12	11.9205	1.04196e-11
ENSG00000069966.19	GNB5	373.775	0.0575041	0.129624	0.443621	0.657316	0.722863	0.182226	0.791387
ENSG00000069974.16	RAB27A	1382.09	-1.42305	0.117188	-12.1433	6.22486e-34	2.64042e-32	33.2059	3.05558e-32
ENSG00000069998.12	HDHD5	1978.84	0.381103	0.0928952	4.10251	4.0869e-05	0.000125087	4.38861	0.000144755
ENSG00000070010.19	UFD1	1470.16	0.258539	0.073421	3.52132	0.000429406	0.00111314	3.36713	0.00128816
ENSG00000070018.9	LRP6	1399.89	0.00905428	0.0980815	0.0923139	0.926449	0.942919	0.0331786	0.946367
ENSG00000070019.5	GUCY2C	2349.62	-0.701948	0.17342	-4.04768	5.17288e-05	0.000155809	4.28627	0.000180307
ENSG00000070031.4	SCT	19.167	-0.536157	0.264251	-2.02897	0.0424616	0.0728028	1.372	0.0842463
ENSG00000070047.13	PHRF1	2192.86	0.126408	0.0738977	1.71058	0.0871595	0.136627	1.05969	0.158073
ENSG00000070061.16	ELP1	1427.86	0.453144	0.0575956	7.86768	3.61265e-15	3.43325e-14	14.4422	3.97307e-14
ENSG00000070081.17	NUCB2	1602.42	-0.0545831	0.133076	-0.410164	0.681686	0.743252	0.166416	0.808468
ENSG00000070087.14	PFN2	1340.31	-0.233601	0.20803	-1.12292	0.261472	0.346944	0.582574	0.39986
ENSG00000070159.14	PTPN3	2173.24	-0.0940436	0.0917408	-1.0251	0.305316	0.394019	0.515251	0.453131
ENSG00000070182.21	SPTB	58.3016	0.728974	0.216951	3.36009	0.000779183	0.00193477	3.10836	0.00223898
ENSG00000070190.13	DAPP1	305.886	0.67011	0.162875	4.11425	3.88435e-05	0.000119284	4.41068	0.000138039
ENSG00000070193.5	FGF10	77.0551	-1.73722	0.245987	-7.06224	1.63845e-12	1.21134e-11	11.7856	1.40181e-11
ENSG00000070214.16	SLC44A1	8028.01	-0.857235	0.0815034	-10.5178	7.15359e-26	1.6352e-24	25.1455	1.89231e-24
ENSG00000070269.14	TMEM260	600.803	0.116131	0.0815675	1.42374	0.154521	0.223155	0.811013	0.257995
ENSG00000070366.14	SMG6	698.078	-0.52476	0.0928227	-5.65336	1.57343e-08	7.59574e-08	7.80315	8.79005e-08
ENSG00000070367.16	EXOC5	1579.02	-0.130075	0.0897016	-1.45008	0.147035	0.213899	0.832579	0.247318
ENSG00000070371.16	CLTCL1	144.576	0.765049	0.161083	4.74942	2.04002e-06	7.53002e-06	5.69037	8.71399e-06
ENSG00000070388.11	FGF22	3.27192	0.152242	0.24139	0.630689	0.528244	0.61068	0.277165	0.686255
ENSG00000070404.10	FSTL3	946.132	1.55559	0.210551	7.38821	1.48823e-13	1.22041e-12	12.8273	1.4123e-12
ENSG00000070413.20	DGCR2	5515.3	-0.586529	0.080206	-7.31278	2.61668e-13	2.10451e-12	12.5822	2.43541e-12
ENSG00000070423.18	RNF126	1988.95	0.541971	0.108284	5.0051	5.58336e-07	2.22561e-06	6.2531	2.57555e-06
ENSG00000070444.15	MNT	858.635	0.180394	0.0886256	2.03546	0.0418041	0.0717879	1.37878	0.0830718
ENSG00000070476.15	ZXDC	1023.23	0.224449	0.0705893	3.17965	0.00147454	0.00348065	2.83134	0.00402793
ENSG00000070495.15	JMJD6	1040.7	0.395629	0.0755996	5.23321	1.66592e-07	7.08416e-07	6.77835	8.19803e-07
ENSG00000070501.12	POLB	588.368	0.888441	0.100222	8.86471	7.67005e-19	9.95291e-18	18.1152	1.15178e-17
ENSG00000070526.15	ST6GALNAC1	6844.3	-1.23925	0.238679	-5.19212	2.07915e-07	8.73425e-07	6.68211	1.01076e-06
ENSG00000070540.13	WIPI1	1013.73	-0.483638	0.128445	-3.76534	0.000166323	0.000463067	3.77905	0.000535876
ENSG00000070601.10	FRMPD1	31.9379	0.873979	0.330588	2.64371	0.00820029	0.0166448	2.08617	0.0192619
ENSG00000070610.14	GBA2	3230.7	-0.708337	0.0890812	-7.95159	1.84127e-15	1.79787e-14	14.7349	2.08055e-14
ENSG00000070614.15	NDST1	2704.83	-0.747026	0.0964952	-7.74159	9.81811e-15	8.95689e-14	14.008	1.03652e-13
ENSG00000070669.17	ASNS	33.7033	1.39828	0.177341	7.8847	3.15294e-15	3.01402e-14	14.5013	3.48793e-14
ENSG00000070718.12	AP3M2	615.193	0.916593	0.0896102	10.2287	1.47531e-24	3.06168e-23	23.8311	3.54308e-23
ENSG00000070729.14	CNGB1	11.2403	-3.45364	0.255054	-13.5408	8.97706e-42	6.7164e-40	41.0469	7.77245e-40
ENSG00000070731.11	ST6GALNAC2	63.3915	0.232608	0.240017	0.969129	0.332481	0.422594	0.478233	0.485102
ENSG00000070748.19	CHAT	20.8131	-4.20507	0.436766	-9.62773	6.10624e-22	1.02873e-20	21.2142	1.19048e-20
ENSG00000070756.17	PABPC1	58250.6	0.820051	0.0956208	8.57607	9.81708e-18	1.16367e-16	17.008	1.34664e-16
ENSG00000070759.17	TESK2	242.211	-1.41284	0.0993279	-14.224	6.50019e-46	6.30596e-44	45.1871	7.29747e-44
ENSG00000070761.8	CFAP20	890.238	0.532249	0.0675754	7.87637	3.37033e-15	3.21123e-14	14.4723	3.71615e-14
ENSG00000070770.10	CSNK2A2	1100.12	0.688313	0.077079	8.92996	4.2615e-19	5.65102e-18	18.3704	6.53955e-18
ENSG00000070778.13	PTPN21	730.098	-1.39511	0.0917234	-15.21	3.03717e-52	4.5615e-50	51.5175	5.27872e-50
ENSG00000070785.17	EIF2B3	693.862	0.43373	0.078333	5.53701	3.0768e-08	1.4318e-07	7.5119	1.65693e-07
ENSG00000070808.16	CAMK2A	21.7054	-1.51088	0.22229	-6.79686	1.06921e-11	7.29676e-11	10.9709	8.44406e-11
ENSG00000070814.22	TCOF1	2771.29	1.09616	0.101994	10.7473	6.103e-27	1.5211e-25	26.2145	1.76027e-25
ENSG00000070831.17	CDC42	8577.05	-0.626047	0.0847602	-7.3861	1.51197e-13	1.23888e-12	12.8205	1.43367e-12
ENSG00000070882.13	OSBPL3	1257.86	1.76614	0.101662	17.3726	1.33077e-67	4.497e-65	66.8759	5.20408e-65
ENSG00000070886.12	EPHA8	3.6161	2.81711	0.61787	4.55939	5.13034e-06	1.78929e-05	5.28985	2.07062e-05
ENSG00000070915.10	SLC12A3	6.37558	-0.0199002	0.28625	-0.0695202	0.944576	0.957061	0.0247633	0.959537
ENSG00000070950.10	RAD18	768.531	0.963255	0.0786691	12.2444	1.80044e-34	7.80851e-33	33.7446	9.03628e-33
ENSG00000070961.16	ATP2B1	2583.73	-0.955841	0.0994837	-9.60802	7.39581e-22	1.2352e-20	21.131	1.42942e-20
ENSG00000070985.13	TRPM5	87.7757	-1.09852	0.247728	-4.43436	9.23442e-06	3.10142e-05	5.03459	3.58906e-05
ENSG00000071051.14	NCK2	1983.52	-0.155914	0.0853095	-1.82763	0.0676055	0.109485	1.17002	0.126684
ENSG00000071054.16	MAP4K4	3108.09	0.847403	0.102223	8.28971	1.13527e-16	1.22829e-15	15.9449	1.42142e-15
ENSG00000071073.13	MGAT4A	2843.33	-1.2822	0.111195	-11.5311	9.19797e-31	3.04977e-29	30.0363	3.5293e-29
ENSG00000071082.11	RPL31	25819	0.401839	0.0943174	4.26049	2.03976e-05	6.53299e-05	4.69042	7.56019e-05
ENSG00000071127.17	WDR1	16606.9	-0.515228	0.0700313	-7.35712	1.87923e-13	1.52654e-12	12.726	1.76656e-12
ENSG00000071189.21	SNX13	1641.15	-0.594117	0.100857	-5.89071	3.84548e-09	1.99002e-08	8.41505	2.30292e-08
ENSG00000071203.9	MS4A12	3721.54	-5.08794	0.468181	-10.8675	1.64711e-27	4.30085e-26	26.7833	4.97708e-26
ENSG00000071205.12	ARHGAP10	410.608	-0.878696	0.195186	-4.50185	6.73656e-06	2.30916e-05	5.17156	2.67224e-05
ENSG00000071242.12	RPS6KA2	1062.09	-0.113545	0.130305	-0.871382	0.383545	0.474529	0.416183	0.542798
ENSG00000071243.16	ING3	450.389	-0.178896	0.067864	-2.6361	0.00838655	0.0169863	2.07642	0.0196571
ENSG00000071246.11	VASH1	412.358	0.311997	0.145361	2.14637	0.0318438	0.0563369	1.49697	0.0651922
ENSG00000071282.12	LMCD1	697.558	1.13959	0.148446	7.67682	1.63082e-14	1.45426e-13	13.7876	1.68291e-13
ENSG00000071462.12	BUD23	3503.02	0.861152	0.0770369	11.1784	5.19981e-29	1.52244e-27	28.284	1.76182e-27
ENSG00000071537.14	SEL1L	4275.36	-0.672734	0.0856258	-7.85668	3.94459e-15	3.73732e-14	14.404	4.32495e-14
ENSG00000071539.14	TRIP13	804.67	2.24137	0.110584	20.2685	2.44171e-91	2.10668e-88	90.6123	2.43792e-88
ENSG00000071553.18	ATP6AP1	6060.81	0.21871	0.0802105	2.7267	0.00639713	0.0132806	2.19402	0.0153688
ENSG00000071564.17	TCF3	4107.69	0.862364	0.0897913	9.60409	7.68327e-22	1.28058e-20	21.1145	1.48193e-20
ENSG00000071575.11	TRIB2	1061.63	1.08052	0.171041	6.31733	2.66119e-10	1.55406e-09	9.57492	1.79841e-09
ENSG00000071626.17	DAZAP1	4742.96	0.460461	0.0685907	6.71317	1.90445e-11	1.26395e-10	10.7202	1.46268e-10
ENSG00000071655.18	MBD3	1623.17	0.378309	0.0953069	3.96937	7.2062e-05	0.000212029	4.14229	0.000245368
ENSG00000071677.1	PRLH	0.55244	0.542965	1.10799	0.490045	0.624102	0.694415	0.204744	0.766341
ENSG00000071794.16	HLTF	386.116	0.176586	0.192151	0.918992	0.3581	0.448909	0.445996	0.514593
ENSG00000071859.15	FAM50A	2371.98	0.675431	0.108403	6.23076	4.64166e-10	2.63508e-09	9.33333	3.04941e-09
ENSG00000071889.17	FAM3A	2159.41	-0.115429	0.116941	-0.987066	0.32361	0.413262	0.489977	0.474698
ENSG00000071894.17	CPSF1	4482.81	0.7224	0.112392	6.4275	1.29723e-10	7.85278e-10	9.88698	9.0875e-10
ENSG00000071909.19	MYO3B	21.2498	1.69238	0.271863	6.22513	4.81159e-10	2.72697e-09	9.31771	3.15575e-09
ENSG00000071967.12	CYBRD1	2685.93	-1.91382	0.186872	-10.2413	1.29465e-24	2.69505e-23	23.8878	3.1188e-23
ENSG00000071991.9	CDH19	88.6988	-3.53371	0.384007	-9.20219	3.50726e-20	5.08484e-19	19.455	5.88435e-19
ENSG00000071994.11	PDCD2	2047.37	0.60343	0.0672909	8.96749	3.03357e-19	4.06256e-18	18.518	4.70133e-18
ENSG00000072041.17	SLC6A15	9.72737	-2.19459	0.393159	-5.58194	2.37857e-08	1.12233e-07	7.62368	1.2988e-07
ENSG00000072042.13	RDH11	1900.08	0.622471	0.0930134	6.69227	2.1973e-11	1.44812e-10	10.6581	1.67581e-10
ENSG00000072062.15	PRKACA	2333.13	-0.594347	0.0650869	-9.13159	6.75002e-20	9.5506e-19	19.1707	1.10523e-18
ENSG00000072071.16	ADGRL1	1525.99	0.29291	0.121386	2.41305	0.0158199	0.0301292	1.8008	0.0348666
ENSG00000072080.11	SPP2	0.329394	0.95409	1.20634	0.790895	0.429005	0.519163	0.367537	0.59123
ENSG00000072110.15	ACTN1	11693.1	-0.230363	0.13263	-1.73688	0.0824081	0.130135	1.08403	0.150567
ENSG00000072121.17	ZFYVE26	1036.49	-0.286991	0.0803282	-3.57273	0.000353283	0.000928449	3.45188	0.00107443
ENSG00000072133.11	RPS6KA6	274.141	-1.77167	0.289427	-6.12128	9.28258e-10	5.11229e-09	9.03233	5.91612e-09
ENSG00000072134.15	EPN2	451.52	-0.342892	0.103619	-3.30916	0.000935747	0.00229209	3.02884	0.00265248
ENSG00000072135.13	PTPN18	3366.67	-0.46752	0.0832408	-5.61647	1.94893e-08	9.28575e-08	7.7102	1.07458e-07
ENSG00000072163.20	LIMS2	1347.7	-2.32666	0.223282	-10.4203	2.00325e-25	4.41967e-24	24.6983	5.1146e-24
ENSG00000072182.13	ASIC4	4.52645	1.60686	0.320595	5.01213	5.38306e-07	2.15041e-06	6.26897	2.48853e-06
ENSG00000072195.15	SPEG	512.194	-2.76204	0.307106	-8.99378	2.38865e-19	3.22767e-18	18.6218	3.73516e-18
ENSG00000072201.14	LNX1	553.15	-0.239499	0.113862	-2.10342	0.0354293	0.0618998	1.45064	0.0716294
ENSG00000072210.19	ALDH3A2	3353.34	-0.545434	0.100055	-5.45135	4.99875e-08	2.26942e-07	7.30114	2.62625e-07
ENSG00000072274.13	TFRC	14524.2	0.564814	0.134328	4.20474	2.61382e-05	8.24912e-05	4.58272	9.54617e-05
ENSG00000072310.17	SREBF1	5011.25	0.395159	0.121604	3.24955	0.00115586	0.00278134	2.9371	0.00321866
ENSG00000072315.3	TRPC5	1.01274	1.26203	0.650894	1.93892	0.0525116	0.0876981	1.27974	0.101479
ENSG00000072364.13	AFF4	2910.77	-0.392722	0.101837	-3.85638	0.000115078	0.000328768	3.93901	0.000380462
ENSG00000072401.15	UBE2D1	894.203	0.0469585	0.0832194	0.564274	0.572568	0.650315	0.242173	0.724971
ENSG00000072415.10	PALS1	1341.66	-0.993936	0.0841462	-11.812	3.38323e-32	1.27503e-30	31.4707	1.47551e-30
ENSG00000072422.17	RHOBTB1	545.467	0.524533	0.129426	4.05277	5.06139e-05	0.000152689	4.29573	0.000176697
ENSG00000072501.19	SMC1A	5556.16	0.468015	0.100962	4.63555	3.55986e-06	1.26772e-05	5.44857	1.46705e-05
ENSG00000072506.13	HSD17B10	3302.78	0.718619	0.117944	6.09291	1.10878e-09	6.06124e-09	8.95515	7.01427e-09
ENSG00000072518.21	MARK2	3662.75	-0.589491	0.0699585	-8.42629	3.56808e-17	4.02922e-16	16.4476	4.66275e-16
ENSG00000072571.20	HMMR	795.218	1.2109	0.148304	8.16495	3.21574e-16	3.35568e-15	15.4927	3.88331e-15
ENSG00000072609.18	CHFR	838.407	-0.818188	0.146414	-5.58819	2.29452e-08	1.08469e-07	7.63931	1.25524e-07
ENSG00000072657.9	TRHDE	125.435	-2.40351	0.277247	-8.6692	4.35178e-18	5.32496e-17	17.3613	6.16222e-17
ENSG00000072682.19	P4HA2	2332.87	0.0214241	0.0958903	0.223423	0.823206	0.857704	0.0844915	0.882682
ENSG00000072694.21	FCGR2B	174.95	-0.778443	0.210221	-3.70297	0.000213091	0.000581969	3.67143	0.000673474
ENSG00000072736.19	NFATC3	626.922	0.286476	0.0952855	3.0065	0.00264273	0.00592958	2.57795	0.00686191
ENSG00000072756.17	TRNT1	540.246	0.405378	0.0739457	5.4821	4.20314e-08	1.92524e-07	7.37643	2.22795e-07
ENSG00000072778.20	ACADVL	10698.2	-0.692687	0.0893893	-7.74911	9.25407e-15	8.45947e-14	14.0337	9.78958e-14
ENSG00000072786.13	STK10	1638.15	-0.163474	0.0799977	-2.04348	0.041005	0.0705919	1.38716	0.0816879
ENSG00000072803.17	FBXW11	1478.17	-0.142584	0.0587369	-2.4275	0.0152031	0.0290748	1.81807	0.0336464
ENSG00000072818.12	ACAP1	420.356	-0.381813	0.159169	-2.39878	0.0164496	0.0312201	1.78384	0.0361289
ENSG00000072832.15	CRMP1	215.472	-0.394404	0.165457	-2.38373	0.0171383	0.0323893	1.76603	0.037482
ENSG00000072840.13	EVC	295.236	-0.584512	0.206754	-2.82708	0.00469743	0.0100161	2.32814	0.0115909
ENSG00000072849.11	DERL2	1063.58	-0.288954	0.0818669	-3.52955	0.000416261	0.00108155	3.38063	0.00125161
ENSG00000072858.11	SIDT1	660.837	-0.699562	0.173623	-4.0292	5.5966e-05	0.00016765	4.25208	0.00019401
ENSG00000072864.16	NDE1	1053.29	0.929858	0.0694516	13.3886	7.05308e-41	4.83124e-39	40.1516	5.59088e-39
ENSG00000072952.19	IRAG1	1160.75	-1.43107	0.200082	-7.15239	8.52774e-13	6.50994e-12	12.0692	7.53353e-12
ENSG00000072954.7	TMEM38A	242.78	-0.0751736	0.17512	-0.429268	0.667728	0.731446	0.1754	0.798723
ENSG00000072958.9	AP1M1	1350.58	0.0360274	0.0867322	0.415386	0.677859	0.739876	0.168861	0.80564
ENSG00000073008.15	PVR	2083.99	0.848727	0.090583	9.36961	7.28019e-21	1.11953e-19	20.1379	1.29555e-19
ENSG00000073050.12	XRCC1	937.802	0.515058	0.08421	6.11634	9.57468e-10	5.26529e-09	9.01888	6.09318e-09
ENSG00000073060.16	SCARB1	3236.59	0.821942	0.120674	6.81127	9.67416e-12	6.62775e-11	11.0144	7.66986e-11
ENSG00000073067.14	CYP2W1	1103.5	3.58252	0.407855	8.78381	1.58025e-18	1.99691e-17	17.8013	2.31089e-17
ENSG00000073111.14	MCM2	1631.23	1.19632	0.123602	9.67887	3.70785e-22	6.36296e-21	21.4309	7.36344e-21
ENSG00000073146.16	MOV10L1	14.7769	1.13656	0.224577	5.06088	4.17322e-07	1.69059e-06	6.37953	1.95641e-06
ENSG00000073150.14	PANX2	21.498	1.74824	0.279413	6.25683	3.92878e-10	2.25022e-09	9.40574	2.60404e-09
ENSG00000073169.14	SELENOO	823.562	0.363246	0.10813	3.35934	0.000781292	0.00193965	3.10719	0.00224462
ENSG00000073282.14	TP63	17.0744	-0.264735	0.241272	-1.09725	0.272533	0.359106	0.564581	0.413701
ENSG00000073331.18	ALPK1	689.098	-0.116141	0.0796012	-1.45904	0.144554	0.210826	0.83997	0.243765
ENSG00000073350.14	LLGL2	10348.6	-0.289344	0.115571	-2.50361	0.0122933	0.0240221	1.91033	0.0277992
ENSG00000073417.15	PDE8A	1703.28	-1.29821	0.0914035	-14.2031	8.76746e-46	8.48518e-44	45.0571	9.81934e-44
ENSG00000073464.13	CLCN4	327.046	1.85196	0.180956	10.2343	1.39149e-24	2.89366e-23	23.8565	3.34864e-23
ENSG00000073536.18	NLE1	1055.61	1.16948	0.106411	10.9903	4.25676e-28	1.16318e-26	27.3709	1.34607e-26
ENSG00000073578.17	SDHA	566.534	0.191895	0.178133	1.07726	0.281364	0.368455	0.550732	0.424306
ENSG00000073584.20	SMARCE1	279.123	0.246375	0.123412	1.99636	0.0458942	0.0779239	1.33824	0.0901724
ENSG00000073598.6	FNDC8	2.30621	0.588563	0.26192	2.24711	0.0246331	0.0448157	1.60848	0.05186
ENSG00000073605.18	GSDMB	2970.7	-0.289504	0.165644	-1.74775	0.0805081	0.127572	1.09416	0.147601
ENSG00000073614.13	KDM5A	1919.68	0.0258381	0.07791	0.33164	0.740161	0.791558	0.130674	0.8436
ENSG00000073670.14	ADAM11	25.6823	-0.809547	0.280242	-2.88875	0.0038678	0.00840351	2.41254	0.00972483
ENSG00000073711.11	PPP2R3A	427.163	-1.97256	0.140944	-13.9954	1.66387e-44	1.47318e-42	43.7789	1.70481e-42
ENSG00000073712.15	FERMT2	1193.59	-1.54612	0.215195	-7.18477	6.73227e-13	5.20198e-12	12.1718	6.01991e-12
ENSG00000073734.10	ABCB11	111.535	-4.71723	0.314156	-15.0156	5.80758e-51	8.1208e-49	50.236	9.39766e-49
ENSG00000073737.17	DHRS9	2068.69	-2.70616	0.318074	-8.50796	1.77027e-17	2.05574e-16	16.752	2.37897e-16
ENSG00000073754.6	CD5L	1.39455	-1.21407	0.414463	-2.92926	0.00339774	0.00746348	2.46881	0.00863699
ENSG00000073756.12	PTGS2	507.766	0.981803	0.256647	3.82551	0.000130504	0.000369791	3.88438	0.000427934
ENSG00000073792.16	IGF2BP2	1964.63	0.361088	0.115082	3.13766	0.00170302	0.0039737	2.76878	0.00459851
ENSG00000073803.14	MAP3K13	1306.42	-0.247127	0.0661442	-3.73618	0.000186834	0.000515359	3.72855	0.000596391
ENSG00000073849.16	ST6GAL1	3932	-0.0706546	0.17189	-0.411044	0.68104	0.742708	0.166827	0.808017
ENSG00000073861.3	TBX21	38.0844	-0.442234	0.224062	-1.97371	0.0484147	0.0817617	1.31502	0.0946135
ENSG00000073905.8	NA	16.2188	0.888339	0.225286	3.94315	8.04167e-05	0.000235093	4.09465	0.000272058
ENSG00000073910.22	FRY	556.491	-0.483975	0.183063	-2.64376	0.00819917	0.0166434	2.08623	0.0192603
ENSG00000073921.18	PICALM	5417.49	-0.216337	0.0690501	-3.13305	0.00173002	0.00403299	2.76195	0.00466712
ENSG00000073969.18	NSF	1987.83	-0.34755	0.0613496	-5.66507	1.46962e-08	7.1217e-08	7.8328	8.24147e-08
ENSG00000074047.22	GLI2	182.182	-0.158315	0.195716	-0.808904	0.418571	0.508964	0.378231	0.580256
ENSG00000074054.20	CLASP1	1517.13	0.0607211	0.0730262	0.831498	0.405693	0.496312	0.391803	0.566369
ENSG00000074071.15	MRPS34	2720.1	0.66915	0.123857	5.40259	6.56861e-08	2.94065e-07	7.18253	3.40302e-07
ENSG00000074181.9	NOTCH3	2849.39	1.4688	0.167546	8.76659	1.84152e-18	2.31623e-17	17.7348	2.68042e-17
ENSG00000074201.9	CLNS1A	2958.8	0.519855	0.0634824	8.18896	2.63483e-16	2.77016e-15	15.5792	3.20573e-15
ENSG00000074211.14	PPP2R2C	126.449	1.6623	0.318678	5.21623	1.82604e-07	7.72862e-07	6.73849	8.94382e-07
ENSG00000074219.14	TEAD2	725.785	0.180628	0.161261	1.1201	0.262672	0.348372	0.580586	0.401493
ENSG00000074266.22	EED	748.858	0.250759	0.061153	4.10052	4.12219e-05	0.000126053	4.38487	0.000145873
ENSG00000074276.10	CDHR2	3059.54	-2.50078	0.268415	-9.31684	1.19851e-20	1.81279e-19	19.9214	2.09782e-19
ENSG00000074317.11	SNCB	3.85356	-2.0901	0.313288	-6.67149	2.53213e-11	1.65855e-10	10.5965	1.91933e-10
ENSG00000074319.13	TSG101	2605.21	-0.126003	0.0609242	-2.06819	0.0386217	0.0668751	1.41317	0.0773869
ENSG00000074356.17	NCBP3	1596.99	-0.233029	0.0697233	-3.34219	0.000831197	0.00205423	3.0803	0.00237723
ENSG00000074370.18	ATP2A3	6986.96	-1.50322	0.17918	-8.38943	4.88517e-17	5.45125e-16	16.3111	6.30838e-16
ENSG00000074410.14	CA12	8369.6	-2.10732	0.202267	-10.4185	2.04118e-25	4.50092e-24	24.6901	5.20862e-24
ENSG00000074416.14	MGLL	8167.53	-1.48559	0.121855	-12.1915	3.45105e-34	1.4762e-32	33.462	1.70831e-32
ENSG00000074527.13	NTN4	671.086	-1.04529	0.144227	-7.24753	4.24429e-13	3.34715e-12	12.3722	3.87343e-12
ENSG00000074582.15	BCS1L	923.19	0.594985	0.0909243	6.54374	5.99992e-11	3.77096e-10	10.2219	4.36389e-10
ENSG00000074590.13	NUAK1	457.236	0.449027	0.158545	2.83218	0.00462325	0.0098792	2.33505	0.0114325
ENSG00000074603.19	DPP8	1322.33	-0.488583	0.0812066	-6.01655	1.78174e-09	9.54567e-09	8.74916	1.10466e-08
ENSG00000074621.14	SLC24A1	358.494	0.213418	0.0941252	2.26738	0.023367	0.0427444	1.6314	0.049463
ENSG00000074657.14	ZNF532	793.7	0.00110296	0.165188	0.00667698	0.994673	0.995925	0.00231986	0.996414
ENSG00000074660.16	SCARF1	313.474	-0.065784	0.146369	-0.449439	0.653115	0.719494	0.18501	0.788577
ENSG00000074695.6	LMAN1	4044.9	0.267491	0.124029	2.15668	0.0310304	0.0550467	1.50821	0.0636991
ENSG00000074696.13	HACD3	4275.64	1.02201	0.0877744	11.6436	2.47283e-31	8.67436e-30	30.6068	1.00383e-29
ENSG00000074706.13	IPCEF1	79.8485	-0.573652	0.19035	-3.01367	0.00258107	0.00580568	2.5882	0.00671854
ENSG00000074755.15	ZZEF1	3732.93	-1.64778	0.113494	-14.5186	9.23609e-48	1.01499e-45	47.0345	1.17459e-45
ENSG00000074771.4	NOX3	0.21461	-0.11318	0.692075	-0.163537	0.870096	0.896333	0.060433	0.907012
ENSG00000074800.16	ENO1	47711.3	0.828943	0.102906	8.05534	7.92607e-16	8.02923e-15	15.1009	9.2917e-15
ENSG00000074803.20	SLC12A1	1.94686	-0.0589929	0.388061	-0.15202	0.879171	0.903823	0.0559264	0.912538
ENSG00000074842.8	MYDGF	4422.48	0.66194	0.119227	5.55196	2.8249e-08	1.31958e-07	7.549	1.52706e-07
ENSG00000074855.11	ANO8	424.088	0.784784	0.122242	6.41992	1.36346e-10	8.23623e-10	9.86536	9.53125e-10
ENSG00000074935.14	TUBE1	364.292	0.322387	0.0865331	3.72559	0.000194855	0.000536063	3.71029	0.000620351
ENSG00000074964.17	ARHGEF10L	3821.78	-0.237703	0.0983691	-2.41644	0.0156731	0.0298764	1.80484	0.034574
ENSG00000074966.11	TXK	37.45	-0.379817	0.188788	-2.01187	0.0442332	0.0754797	1.35425	0.087344
ENSG00000075035.10	WSCD2	36.6801	-2.23255	0.353683	-6.3123	2.74925e-10	1.60318e-09	9.56079	1.85525e-09
ENSG00000075043.19	KCNQ2	17.5742	-0.0290019	0.439533	-0.0659833	0.947391	0.95929	0.0234707	0.961654
ENSG00000075073.15	TACR2	527.984	-3.46206	0.327229	-10.5799	3.69196e-26	8.6539e-25	25.4327	1.00146e-24
ENSG00000075089.9	ACTR6	685.343	-0.0198902	0.0871529	-0.228222	0.819473	0.854957	0.0864651	0.881078
ENSG00000075131.10	TIPIN	252.424	0.979825	0.11669	8.39683	4.58711e-17	5.13136e-16	16.3385	5.93818e-16
ENSG00000075142.14	SRI	6794.18	-1.63536	0.123734	-13.2167	7.02414e-40	4.55737e-38	39.1534	5.27395e-38
ENSG00000075151.21	EIF4G3	2723.61	-0.558548	0.0966008	-5.78202	7.38074e-09	3.70462e-08	8.1319	4.28712e-08
ENSG00000075188.9	NUP37	862.419	0.899676	0.0876561	10.2637	1.02695e-24	2.15772e-23	23.9884	2.49699e-23
ENSG00000075213.11	SEMA3A	541.573	0.0412995	0.241374	0.171101	0.864144	0.891198	0.0634139	0.903357
ENSG00000075218.19	GTSE1	661.909	1.31893	0.106756	12.3546	4.5988e-35	2.09535e-33	34.3374	2.42481e-33
ENSG00000075223.14	SEMA3C	2693.77	-0.507396	0.164514	-3.08421	0.00204095	0.0046952	2.69017	0.00543345
ENSG00000075234.17	TTC38	3988.91	-1.06109	0.132136	-8.03029	9.72392e-16	9.76752e-15	15.0122	1.13033e-14
ENSG00000075239.14	ACAT1	1895.46	-1.24392	0.103813	-11.9823	4.40085e-33	1.76169e-31	32.3565	2.03868e-31
ENSG00000075240.17	GRAMD4	2592.76	-1.1204	0.102035	-10.9805	4.74114e-28	1.29119e-26	27.3241	1.49421e-26
ENSG00000075275.18	CELSR1	1331.19	2.45547	0.169473	14.4889	1.42477e-47	1.53659e-45	46.8463	1.7782e-45
ENSG00000075290.8	WNT8B	7.64962	2.45192	0.314624	7.79317	6.53494e-15	6.06127e-14	14.1848	7.0143e-14
ENSG00000075292.19	ZNF638	2387.15	0.0802321	0.0885652	0.90591	0.364984	0.455679	0.437727	0.522007
ENSG00000075303.13	SLC25A40	820.777	0.0391172	0.108673	0.359953	0.718882	0.774006	0.143342	0.831443
ENSG00000075336.12	TIMM21	645.175	-0.282678	0.0939079	-3.01016	0.00261109	0.0058667	2.58318	0.00678914
ENSG00000075340.23	ADD2	42.1217	-1.07534	0.292232	-3.67974	0.000233471	0.000632642	3.63177	0.000732115
ENSG00000075388.4	FGF4	2.33347	1.01699	0.393884	2.58196	0.00982399	0.0196165	2.00771	0.0227009
ENSG00000075391.17	RASAL2	998.271	0.601856	0.0934847	6.43802	1.21045e-10	7.34915e-10	9.91705	8.50469e-10
ENSG00000075399.14	VPS9D1	423.948	-0.0605439	0.107794	-0.561662	0.574346	0.651879	0.240826	0.726537
ENSG00000075407.18	ZNF37A	586.235	0.309369	0.0952127	3.24924	0.00115714	0.00278427	2.93661	0.00322205
ENSG00000075413.19	MARK3	2006.2	0.219259	0.0576455	3.80357	0.000142625	0.000401611	3.8458	0.000464758
ENSG00000075415.13	SLC25A3	18091.7	-0.22514	0.071431	-3.15185	0.0016224	0.00380157	2.78984	0.00439931
ENSG00000075420.13	FNDC3B	3105.27	0.234456	0.105221	2.22823	0.0258655	0.0468226	1.58728	0.0541823
ENSG00000075426.12	FOSL2	6627.12	-0.651378	0.112918	-5.76857	7.99468e-09	3.99695e-08	8.0972	4.6254e-08
ENSG00000075429.9	CACNG5	3.98643	-2.24631	0.327656	-6.8557	7.09662e-12	4.93695e-11	11.1489	5.71321e-11
ENSG00000075461.6	CACNG4	88.3546	3.1207	0.421557	7.40279	1.3335e-13	1.09841e-12	12.875	1.27111e-12
ENSG00000075539.15	FRYL	4224.23	-0.91966	0.13549	-6.78767	1.1396e-11	7.75892e-11	10.9432	8.97889e-11
ENSG00000075568.17	TMEM131	3395.66	-1.03889	0.0777565	-13.3608	1.02413e-40	6.94474e-39	39.9896	8.03669e-39
ENSG00000075618.18	FSCN1	2725.78	1.93494	0.213212	9.07522	1.13449e-19	1.57335e-18	18.9452	1.82074e-18
ENSG00000075624.17	ACTB	234507	-0.104206	0.107924	-0.965545	0.334272	0.424423	0.4759	0.487191
ENSG00000075643.6	MOCOS	667.494	0.837588	0.133457	6.2761	3.47162e-10	1.99997e-09	9.45947	2.31443e-09
ENSG00000075651.16	PLD1	1360.88	-1.22163	0.120773	-10.1151	4.73442e-24	9.46208e-23	23.3247	1.09498e-22
ENSG00000075673.12	ATP12A	23.9252	0.539145	0.52223	1.03239	0.301889	0.390334	0.520152	0.449016
ENSG00000075702.18	WDR62	521.634	1.85543	0.125924	14.7345	3.86985e-49	4.8285e-47	48.4123	5.58771e-47
ENSG00000075711.21	DLG1	2490.12	-0.351845	0.0831905	-4.22939	2.34325e-05	7.4436e-05	4.63018	8.61398e-05
ENSG00000075785.14	RAB7A	9504.23	-0.136779	0.0579648	-2.35969	0.01829	0.0342972	1.73779	0.0396899
ENSG00000075790.12	BCAP29	18.9985	0.00231019	0.126968	0.018195	0.985483	0.989314	0.00635074	0.990019
ENSG00000075826.17	SEC31B	209.313	0.526204	0.181659	2.89666	0.00377158	0.00820984	2.42348	0.00950071
ENSG00000075856.12	SART3	1959.27	0.457916	0.0526526	8.69694	3.40964e-18	4.2064e-17	17.4673	4.86778e-17
ENSG00000075884.14	ARHGAP15	178.511	-0.979353	0.149631	-6.54514	5.94392e-11	3.73925e-10	10.2259	4.32718e-10
ENSG00000075886.11	TUBA3D	10.2765	0.362916	0.153818	2.35939	0.018305	0.0343206	1.73743	0.0397169
ENSG00000075891.22	PAX2	5.31623	2.76721	0.463738	5.96719	2.41375e-09	1.27415e-08	8.61731	1.47449e-08
ENSG00000075914.13	EXOSC7	1010.35	1.07609	0.0956356	11.2519	2.26565e-29	6.82066e-28	28.6448	7.8931e-28
ENSG00000075945.13	KIFAP3	1177.5	-0.820369	0.0940661	-8.7212	2.75273e-18	3.42201e-17	17.5602	3.96006e-17
ENSG00000075975.17	MKRN2	1128.62	0.135335	0.0471869	2.86807	0.00412985	0.00893076	2.38407	0.010335
ENSG00000076003.5	MCM6	2457.11	0.978954	0.0937251	10.4449	1.5455e-25	3.43784e-24	24.8109	3.97838e-24
ENSG00000076043.11	REXO2	1238.29	0.889377	0.106419	8.35732	6.41589e-17	7.07755e-16	16.1927	8.19038e-16
ENSG00000076053.12	RBM7	937.079	-0.0723211	0.0831974	-0.86927	0.384699	0.47559	0.414879	0.543919
ENSG00000076067.13	RBMS2	1654.99	0.0823385	0.0994992	0.827529	0.407937	0.498606	0.389407	0.568911
ENSG00000076108.12	BAZ2A	4655	-0.0950497	0.0804763	-1.18109	0.237567	0.320606	0.624214	0.369859
ENSG00000076201.15	PTPN23	2808.59	0.106911	0.0715161	1.49492	0.134935	0.19903	0.869876	0.230166
ENSG00000076242.16	MLH1	863.575	-0.283861	0.14877	-1.90806	0.056384	0.0933732	1.24884	0.108046
ENSG00000076248.11	UNG	2469.54	0.30273	0.0825964	3.66517	0.000247174	0.000667631	3.607	0.000772606
ENSG00000076258.10	FMO4	168.754	-1.99497	0.135629	-14.709	5.64163e-49	6.9116e-47	48.2486	7.99834e-47
ENSG00000076321.11	KLHL20	532.334	-0.36963	0.0736642	-5.01777	5.22736e-07	2.09254e-06	6.28172	2.42156e-06
ENSG00000076344.16	RGS11	90.1296	0.195455	0.25734	0.759521	0.447541	0.536561	0.349167	0.609643
ENSG00000076351.13	SLC46A1	193.738	-1.13854	0.15071	-7.55447	4.20554e-14	3.61005e-13	13.3762	4.17767e-13
ENSG00000076356.7	PLXNA2	2617.78	-1.21291	0.12583	-9.63927	5.45772e-22	9.21767e-21	21.263	1.0667e-20
ENSG00000076382.17	SPAG5	1072.34	1.02272	0.106527	9.60056	7.95145e-22	1.32147e-20	21.0996	1.52925e-20
ENSG00000076513.17	ANKRD13A	1624.11	-0.917714	0.0770382	-11.9125	1.01932e-32	3.98214e-31	31.9917	4.60827e-31
ENSG00000076554.15	TPD52	5739.18	-0.302036	0.116506	-2.59246	0.00952933	0.0190742	2.02094	0.0220733
ENSG00000076555.15	ACACB	1047.31	-1.83785	0.146587	-12.5376	4.64759e-36	2.30961e-34	35.3328	2.67276e-34
ENSG00000076604.15	TRAF4	2838.29	0.324433	0.113361	2.86195	0.00421039	0.00908893	2.37568	0.010518
ENSG00000076641.4	PAG1	1479.05	-1.75483	0.13527	-12.9728	1.74424e-38	1.03559e-36	37.7584	1.19842e-36
ENSG00000076650.7	GPATCH1	483.769	-0.113001	0.0641793	-1.76071	0.0782869	0.124475	1.10631	0.144024
ENSG00000076662.10	ICAM3	58.5521	-1.27395	0.19635	-6.48815	8.68989e-11	5.36434e-10	10.061	6.2078e-10
ENSG00000076685.19	NT5C2	1077.61	-0.39161	0.0791633	-4.94686	7.54218e-07	2.95016e-06	6.1225	3.41402e-06
ENSG00000076706.17	MCAM	3168.66	-0.48975	0.172232	-2.84355	0.00446142	0.00957323	2.35053	0.0110785
ENSG00000076716.9	GPC4	2138.93	0.346099	0.113686	3.04435	0.00233186	0.00529713	2.6323	0.00613002
ENSG00000076770.14	MBNL3	1153.05	-0.667993	0.119768	-5.57739	2.4415e-08	1.15015e-07	7.61234	1.331e-07
ENSG00000076826.10	CAMSAP3	2254.78	-0.0345246	0.108844	-0.317193	0.751097	0.800151	0.124304	0.848869
ENSG00000076864.19	RAP1GAP	1911.67	0.0383159	0.220061	0.174115	0.861775	0.889185	0.064606	0.901888
ENSG00000076924.12	XAB2	2220.74	0.448927	0.116184	3.86392	0.000111582	0.000319366	3.9524	0.000369581
ENSG00000076928.18	ARHGEF1	4014.72	0.624715	0.108357	5.76534	8.14943e-09	4.06629e-08	8.08887	4.70565e-08
ENSG00000076944.16	STXBP2	1976.89	0.0857874	0.124884	0.686936	0.492123	0.578135	0.307927	0.653199
ENSG00000076984.18	MAP2K7	1287.75	-0.0713209	0.0602959	-1.18285	0.23687	0.319846	0.625491	0.368982
ENSG00000077009.13	NMRK2	1.40431	-2.8471	0.37867	-7.51867	5.53343e-14	4.71201e-13	13.257	5.4529e-13
ENSG00000077044.11	DGKD	2374.94	-0.366796	0.101333	-3.61972	0.000294921	0.000785661	3.53029	0.000909193
ENSG00000077063.11	CTTNBP2	293.275	0.920615	0.231712	3.97311	7.09413e-05	0.000208914	4.1491	0.000241762
ENSG00000077080.10	ACTL6B	3.19907	-2.98206	0.368071	-8.10187	5.41188e-16	5.54745e-15	15.2667	6.4197e-15
ENSG00000077092.19	RARB	106.094	-0.399727	0.149935	-2.66601	0.00767576	0.015683	2.11488	0.0181489
ENSG00000077097.15	TOP2B	4294.97	-0.11677	0.0902441	-1.29394	0.195686	0.272456	0.708439	0.314723
ENSG00000077147.16	TM9SF3	13933	-0.0505668	0.0853366	-0.592557	0.553478	0.633816	0.2569	0.709355
ENSG00000077150.20	NFKB2	2060.28	0.555423	0.111456	4.98332	6.25024e-07	2.47392e-06	6.2041	2.86291e-06
ENSG00000077152.11	UBE2T	762.834	1.39158	0.108372	12.8409	9.67935e-38	5.39158e-36	37.0142	6.23932e-36
ENSG00000077157.22	PPP1R12B	4410.96	-2.42861	0.225199	-10.7843	4.08359e-27	1.03045e-25	26.389	1.19247e-25
ENSG00000077232.18	DNAJC10	4081.63	0.718922	0.093645	7.6771	1.62726e-14	1.45154e-13	13.7885	1.67977e-13
ENSG00000077235.18	GTF3C1	3100.39	0.105873	0.0697315	1.51829	0.128941	0.191366	0.889608	0.221318
ENSG00000077238.14	IL4R	3449.84	-0.626265	0.0748105	-8.37135	5.69602e-17	6.31647e-16	16.2444	7.30963e-16
ENSG00000077254.14	USP33	1884.86	-0.300216	0.0798171	-3.7613	0.000169033	0.000469708	3.77203	0.000543562
ENSG00000077264.15	PAK3	24.1592	-1.66773	0.244135	-6.83118	8.42201e-12	5.80522e-11	11.0746	6.718e-11
ENSG00000077274.9	CAPN6	399.01	0.0938339	0.347089	0.270345	0.786895	0.828513	0.104083	0.866334
ENSG00000077279.19	DCX	3.83582	-1.43067	0.310942	-4.60108	4.20307e-06	1.4835e-05	5.37643	1.71675e-05
ENSG00000077312.9	SNRPA	2347.07	0.747816	0.0843397	8.86672	7.53328e-19	9.78169e-18	18.123	1.13197e-17
ENSG00000077327.16	SPAG6	1.81943	-1.09109	0.294083	-3.71014	0.000207143	0.000567405	3.68373	0.00065662
ENSG00000077348.9	EXOSC5	1064.91	1.12831	0.12395	9.103	8.78678e-20	1.23121e-18	19.0562	1.4248e-18
ENSG00000077380.16	DYNC1I2	2902	-0.194291	0.059407	-3.27051	0.00107352	0.00259864	2.96919	0.00300724
ENSG00000077420.16	APBB1IP	314.978	-0.82559	0.170698	-4.83656	1.32106e-06	5.00424e-06	5.87908	5.79108e-06
ENSG00000077454.16	LRCH4	423.149	0.0612043	0.104174	0.587521	0.556854	0.636748	0.254259	0.712049
ENSG00000077458.13	FAM76B	451.352	0.228416	0.0870546	2.62382	0.00869488	0.0175433	2.06074	0.0203018
ENSG00000077463.15	SIRT6	1442.81	-0.836441	0.11443	-7.30963	2.67876e-13	2.15358e-12	12.5721	2.49219e-12
ENSG00000077498.9	TYR	1.53314	3.22796	0.935097	3.452	0.000556444	0.00141647	3.25458	0.00163919
ENSG00000077514.9	POLD3	1011	0.0096068	0.0870244	0.110392	0.912098	0.930993	0.0399583	0.935482
ENSG00000077522.14	ACTN2	4.463	-0.641222	0.263215	-2.43611	0.014846	0.0284429	1.82839	0.0329151
ENSG00000077549.19	CAPZB	8760.36	-0.405645	0.0574048	-7.0664	1.59003e-12	1.17724e-11	11.7986	1.36234e-11
ENSG00000077585.14	GPR137B	547.922	0.424009	0.0977321	4.33849	1.43468e-05	4.69402e-05	4.84325	5.43208e-05
ENSG00000077616.11	NAALAD2	25.4007	-0.989869	0.205598	-4.81458	1.47513e-06	5.54949e-06	5.83117	6.42206e-06
ENSG00000077684.16	JADE1	593.75	0.0487509	0.103236	0.472226	0.636765	0.705366	0.196021	0.776104
ENSG00000077713.19	SLC25A43	1105.68	-0.332854	0.091627	-3.6327	0.000280471	0.000750173	3.55211	0.000868126
ENSG00000077721.16	UBE2A	3111.96	-0.413994	0.0903588	-4.58167	4.61281e-06	1.61839e-05	5.33603	1.87286e-05
ENSG00000077782.21	FGFR1	1463.42	-0.916604	0.182697	-5.01708	5.24617e-07	2.09966e-06	6.28016	2.4298e-06
ENSG00000077800.13	FKBP6	0.788743	0.641522	0.431996	1.48502	0.137538	0.202157	0.861576	0.233774
ENSG00000077935.17	SMC1B	17.4129	2.21576	0.332454	6.66487	2.64897e-11	1.73032e-10	10.5769	2.00239e-10
ENSG00000077942.19	FBLN1	5129.56	-1.54567	0.205046	-7.53815	4.7669e-14	4.07467e-13	13.3218	4.71535e-13
ENSG00000077943.8	ITGA8	249.641	-1.89273	0.17087	-11.077	1.62273e-28	4.56968e-27	27.7898	5.28819e-27
ENSG00000077984.6	CST7	216.223	0.164569	0.202546	0.8125	0.416505	0.507031	0.38038	0.578093
ENSG00000078018.20	MAP2	86.3112	-1.36537	0.228795	-5.96767	2.40671e-09	1.2706e-08	8.61858	1.47038e-08
ENSG00000078043.16	PIAS2	636.081	-0.11485	0.103635	-1.10821	0.267769	0.353979	0.572239	0.407855
ENSG00000078053.17	AMPH	55.2189	-0.790252	0.190762	-4.1426	3.43388e-05	0.000106215	4.46421	0.000122915
ENSG00000078061.13	ARAF	3200.5	-0.357647	0.0968164	-3.69408	0.000220685	0.000601089	3.65623	0.0006956
ENSG00000078070.13	MCCC1	904.898	-0.192217	0.0878627	-2.18769	0.028692	0.0513364	1.54224	0.0594056
ENSG00000078081.8	LAMP3	351.891	0.955103	0.167933	5.6874	1.28986e-08	6.28983e-08	7.88946	7.2788e-08
ENSG00000078098.14	FAP	387.299	3.42639	0.251426	13.6278	2.73724e-42	2.08251e-40	41.5627	2.40995e-40
ENSG00000078114.19	NEBL	2605.43	2.21902	0.139217	15.9393	3.38247e-57	7.18129e-55	56.4708	8.31044e-55
ENSG00000078124.12	ACER3	1189.53	-0.53232	0.0977566	-5.44536	5.16999e-08	2.34322e-07	7.28651	2.71166e-07
ENSG00000078140.14	UBE2K	3606.28	-0.129945	0.0674746	-1.92584	0.0541241	0.0900574	1.26661	0.104209
ENSG00000078142.13	PIK3C3	888.093	-0.45963	0.0793339	-5.79362	6.88866e-09	3.4744e-08	8.16187	4.0207e-08
ENSG00000078177.14	N4BP2	381.639	-0.0809529	0.121893	-0.664128	0.506608	0.591451	0.295328	0.666936
ENSG00000078237.7	TIGAR	256.004	0.57396	0.112916	5.08308	3.71355e-07	1.51345e-06	6.43021	1.75142e-06
ENSG00000078246.17	TULP3	706.261	0.687564	0.0756771	9.0855	1.03224e-19	1.43596e-18	18.9862	1.66175e-18
ENSG00000078269.15	SYNJ2	1790.27	0.0715142	0.0806076	0.887189	0.374977	0.465806	0.425995	0.533248
ENSG00000078295.17	ADCY2	70.6975	-2.0794	0.216724	-9.59468	8.41788e-22	1.39385e-20	21.0748	1.61301e-20
ENSG00000078304.19	PPP2R5C	4713.51	0.0343524	0.072281	0.475262	0.6346	0.70343	0.1975	0.77442
ENSG00000078319.10	PMS2P1	284.676	0.639364	0.0791164	8.08131	6.40767e-16	6.5253e-15	15.1933	7.5513e-15
ENSG00000078328.22	RBFOX1	28.0077	-1.18522	0.379655	-3.12183	0.0017973	0.00417784	2.74538	0.00483474
ENSG00000078369.18	GNB1	13664.4	-0.191067	0.0555976	-3.43661	0.000589051	0.00149301	3.22985	0.00172776
ENSG00000078399.19	HOXA9	789.365	1.01566	0.177597	5.71887	1.07235e-08	5.2837e-08	7.96966	6.11448e-08
ENSG00000078401.7	EDN1	699.735	-0.161649	0.180579	-0.89517	0.370696	0.461483	0.430982	0.528431
ENSG00000078403.17	MLLT10	868.403	0.129835	0.0664677	1.95335	0.0507776	0.0851811	1.29433	0.0985663
ENSG00000078487.17	ZCWPW1	101.847	0.025182	0.144852	0.173847	0.861986	0.889337	0.0644999	0.901888
ENSG00000078549.15	ADCYAP1R1	52.1738	-3.51249	0.363644	-9.65916	4.49529e-22	7.65917e-21	21.3472	8.86346e-21
ENSG00000078579.9	FGF20	23.6818	6.08155	0.611346	9.9478	2.57816e-23	4.85588e-22	22.5887	5.61939e-22
ENSG00000078589.13	P2RY10	129.256	-1.00897	0.189892	-5.31338	1.07611e-07	4.68763e-07	6.96815	5.42469e-07
ENSG00000078596.11	ITM2A	496.401	-1.60288	0.211544	-7.57703	3.53554e-14	3.05562e-13	13.4515	3.53606e-13
ENSG00000078618.22	NRDC	3415.62	0.253857	0.0479106	5.29855	1.16728e-07	5.05762e-07	6.93283	5.85285e-07
ENSG00000078668.14	VDAC3	4185.3	0.0490902	0.0878141	0.559024	0.576145	0.653463	0.239468	0.728028
ENSG00000078674.18	PCM1	2873.81	-0.0693147	0.105412	-0.657561	0.51082	0.595289	0.291732	0.670675
ENSG00000078687.17	TNRC6C	507.519	0.0514615	0.102178	0.503646	0.61451	0.686209	0.211471	0.759091
ENSG00000078699.22	CBFA2T2	1698.29	0.0271006	0.107145	0.252933	0.80032	0.839597	0.0967363	0.872557
ENSG00000078725.13	BRINP1	18.3583	0.301647	0.284956	1.05857	0.289794	0.37752	0.53791	0.434575
ENSG00000078747.16	ITCH	2509.62	-0.234197	0.0937696	-2.49758	0.0125043	0.0243932	1.90294	0.0282287
ENSG00000078795.17	PKD2L2	2.41668	0.268819	0.233563	1.15095	0.249753	0.333951	0.602489	0.385063
ENSG00000078804.13	TP53INP2	3302.83	-2.38806	0.168787	-14.1484	1.91111e-45	1.80227e-43	44.7187	2.08564e-43
ENSG00000078808.19	SDF4	7312.3	-0.245531	0.0822705	-2.98443	0.00284104	0.00633807	2.54652	0.00733463
ENSG00000078814.17	MYH7B	153.142	1.65267	0.28738	5.75082	8.88128e-09	4.41787e-08	8.05152	5.11251e-08
ENSG00000078898.7	BPIFB2	2.27298	3.68993	0.755461	4.88435	1.03771e-06	3.97921e-06	5.98392	4.60487e-06
ENSG00000078900.15	TP73	173.619	2.52583	0.221329	11.4121	3.63757e-30	1.16422e-28	29.4392	1.34728e-28
ENSG00000078902.16	TOLLIP	2671.91	-0.215215	0.0851596	-2.5272	0.0114977	0.0226101	1.93939	0.0261652
ENSG00000078967.13	UBE2D4	366.332	0.268987	0.08016	3.35563	0.000791851	0.00196336	3.10136	0.00227206
ENSG00000079101.16	CLUL1	3.08355	0.28061	0.273898	1.0245	0.305597	0.394317	0.514851	0.453445
ENSG00000079102.16	RUNX1T1	154.619	-1.33294	0.206276	-6.46191	1.03391e-10	6.31989e-10	9.98552	7.3136e-10
ENSG00000079112.10	CDH17	22340.4	-0.956501	0.156348	-6.11779	9.48838e-10	5.22209e-09	9.02281	6.04318e-09
ENSG00000079134.12	THOC1	578.059	0.413964	0.084976	4.87154	1.10732e-06	4.23573e-06	5.95573	4.90173e-06
ENSG00000079150.18	FKBP7	258.689	0.0584236	0.128201	0.455719	0.648592	0.7155	0.188029	0.785153
ENSG00000079156.17	OSBPL6	90.1147	-0.114951	0.267657	-0.429471	0.667581	0.731393	0.175496	0.798704
ENSG00000079215.14	SLC1A3	189.212	1.11475	0.240993	4.62567	3.73386e-06	1.32596e-05	5.42784	1.53445e-05
ENSG00000079246.16	XRCC5	11171	0.312914	0.0576477	5.42805	5.69737e-08	2.57047e-07	7.24433	2.97464e-07
ENSG00000079257.8	LXN	764.443	-1.1531	0.136355	-8.45659	2.75302e-17	3.14295e-16	16.5602	3.63713e-16
ENSG00000079263.19	SP140	163.889	-0.45486	0.218601	-2.08077	0.0374546	0.0650681	1.4265	0.0752958
ENSG00000079277.22	MKNK1	874.067	-0.345844	0.065521	-5.27837	1.30339e-07	5.61138e-07	6.88493	6.49369e-07
ENSG00000079308.19	TNS1	7261.5	-2.45504	0.252078	-9.73922	2.05128e-22	3.59626e-21	21.688	4.16171e-21
ENSG00000079313.15	REXO1	1347.1	0.120955	0.0983338	1.23004	0.218681	0.299242	0.660189	0.345453
ENSG00000079332.15	SAR1A	3226.8	0.194827	0.0575329	3.38635	0.000708277	0.00177183	3.1498	0.00205042
ENSG00000079335.20	CDC14A	331.874	-1.87129	0.125338	-14.93	2.10341e-50	2.87189e-48	49.6771	3.32345e-48
ENSG00000079337.16	RAPGEF3	368.829	0.276813	0.146952	1.8837	0.059606	0.0980323	1.22471	0.113437
ENSG00000079385.23	CEACAM1	12771.4	-2.47263	0.184725	-13.3855	7.35353e-41	5.02009e-39	40.1335	5.80941e-39
ENSG00000079387.14	SENP1	652.606	0.433475	0.0729048	5.94577	2.75166e-09	1.44387e-08	8.56041	1.6709e-08
ENSG00000079393.20	DUSP13	0.845886	2.10569	0.547932	3.84298	0.00012155	0.000346063	3.91524	0.000400476
ENSG00000079432.7	CIC	2574.61	-0.0922225	0.0823488	-1.1199	0.262756	0.348453	0.580447	0.401587
ENSG00000079435.10	LIPE	333.811	0.159742	0.165906	0.962843	0.335626	0.425813	0.474144	0.488729
ENSG00000079459.13	FDFT1	7811.96	0.222349	0.117417	1.89367	0.0582683	0.0960854	1.23457	0.111184
ENSG00000079462.8	PAFAH1B3	1158.58	1.71081	0.147019	11.6367	2.68301e-31	9.34698e-30	30.5714	1.08166e-29
ENSG00000079482.13	OPHN1	321.747	-0.412445	0.113195	-3.64365	0.000268798	0.000721187	3.57057	0.000834582
ENSG00000079557.5	AFM	0.361438	0.599221	0.63927	0.937351	0.348578	0.439035	0.4577	0.503485
ENSG00000079616.13	KIF22	1842.09	0.339639	0.0863338	3.93402	8.35382e-05	0.000243569	4.07811	0.000281866
ENSG00000079689.14	SCGN	155.31	-4.5774	0.299248	-15.2963	8.08829e-53	1.24238e-50	52.0921	1.43772e-50
ENSG00000079691.18	CARMIL1	2029.36	-0.258964	0.102981	-2.51468	0.0119142	0.0233589	1.92394	0.0270317
ENSG00000079739.17	PGM1	3056.84	-1.47825	0.119646	-12.3552	4.56605e-35	2.08277e-33	34.3405	2.41025e-33
ENSG00000079785.16	DDX1	4166.84	0.168719	0.057456	2.9365	0.00331941	0.00730558	2.47894	0.00845426
ENSG00000079805.18	DNM2	11396	-0.671122	0.0881422	-7.61408	2.65578e-14	2.3216e-13	13.5758	2.68664e-13
ENSG00000079819.19	EPB41L2	6866.76	0.622085	0.112221	5.54337	2.96701e-08	1.38277e-07	7.52768	1.60019e-07
ENSG00000079841.18	RIMS1	12.483	-0.830073	0.353224	-2.34999	0.018774	0.0350905	1.72644	0.040608
ENSG00000079931.15	MOXD1	397.121	0.0386049	0.206344	0.187089	0.85159	0.880574	0.0697692	0.8959
ENSG00000079950.14	STX7	2287.07	-0.236817	0.0722288	-3.27871	0.00104284	0.00253314	2.98178	0.00293143
ENSG00000079974.18	RABL2B	406.092	0.248967	0.0838743	2.96834	0.00299415	0.0066511	2.52373	0.00769688
ENSG00000079999.14	KEAP1	3362.02	0.243349	0.098032	2.48234	0.0130522	0.0253467	1.88432	0.029332
ENSG00000080007.8	DDX43	35.2096	0.663573	0.370653	1.79028	0.0734091	0.117721	1.13425	0.136215
ENSG00000080031.10	PTPRH	2852.3	-1.96388	0.159996	-12.2745	1.24115e-34	5.48852e-33	33.9062	6.35151e-33
ENSG00000080166.16	DCT	9.00944	0.594243	0.398619	1.49075	0.136026	0.200305	0.866377	0.231632
ENSG00000080189.15	SLC35C2	2536.44	0.520993	0.0788495	6.60743	3.91041e-11	2.50943e-10	10.4078	2.904e-10
ENSG00000080200.10	CRYBG3	520.477	-0.734013	0.163542	-4.48822	7.18203e-06	2.45336e-05	5.14375	2.83911e-05
ENSG00000080224.17	EPHA6	15.0225	-3.99316	0.417707	-9.55971	1.18086e-21	1.92463e-20	20.9278	2.22725e-20
ENSG00000080293.10	SCTR	11.9652	-2.18334	0.278341	-7.84412	4.35983e-15	4.11822e-14	14.3605	4.76575e-14
ENSG00000080298.15	RFX3	371.766	0.46408	0.111862	4.14869	3.34387e-05	0.00010362	4.47575	0.000119913
ENSG00000080345.18	RIF1	1722.4	0.547811	0.107829	5.08036	3.76725e-07	1.53425e-06	6.42398	1.77549e-06
ENSG00000080371.6	RAB21	2268.76	-0.0393727	0.0812331	-0.484688	0.627898	0.697509	0.202111	0.76909
ENSG00000080493.18	SLC4A4	2833.39	-4.24398	0.300281	-14.1333	2.36652e-45	2.21627e-43	44.6259	2.56475e-43
ENSG00000080503.24	SMARCA2	3324.69	-0.464822	0.092104	-5.0467	4.49498e-07	1.81369e-06	6.34727	2.09887e-06
ENSG00000080511.5	RDH8	1.69152	1.06259	0.425867	2.49513	0.0125911	0.0245342	1.89994	0.0283918
ENSG00000080546.13	SESN1	1453.27	0.554724	0.19471	2.84898	0.00438602	0.00942991	2.35793	0.0109126
ENSG00000080561.14	MID2	269.21	-0.173152	0.175272	-0.987903	0.3232	0.412816	0.490529	0.474185
ENSG00000080572.13	DNAAF6	0.361011	0.462515	0.798642	0.579126	0.562504	0.641851	0.249874	0.717183
ENSG00000080573.7	COL5A3	757.156	1.50458	0.177584	8.4725	2.4018e-17	2.75752e-16	16.6195	3.19109e-16
ENSG00000080603.17	SRCAP	159.298	0.385041	0.130877	2.94201	0.00326088	0.0071912	2.48667	0.00832191
ENSG00000080608.10	PUM3	1478.37	1.06133	0.0816036	13.0059	1.1324e-38	6.82319e-37	37.946	7.89603e-37
ENSG00000080618.17	CPB2	2.34136	3.22602	0.508352	6.34603	2.20936e-10	1.30145e-09	9.65573	1.50608e-09
ENSG00000080644.16	CHRNA3	132.816	-1.82401	0.264402	-6.89863	5.25059e-12	3.70677e-11	11.2798	4.2896e-11
ENSG00000080709.16	KCNN2	32.9401	0.327131	0.230037	1.42208	0.155003	0.22374	0.80966	0.258662
ENSG00000080802.19	CNOT4	745.112	-0.105119	0.0721879	-1.45619	0.145341	0.211776	0.837612	0.244863
ENSG00000080815.19	PSEN1	3993.67	-0.763316	0.06802	-11.2219	3.18244e-29	9.48209e-28	28.4972	1.0973e-27
ENSG00000080819.9	CPOX	867.472	0.951517	0.087621	10.8595	1.79809e-27	4.67399e-26	26.7452	5.40891e-26
ENSG00000080822.17	CLDND1	1297.14	-0.01744	0.0832206	-0.209564	0.834008	0.86611	0.0788296	0.887177
ENSG00000080823.23	MOK	241.32	1.14096	0.160094	7.12682	1.02713e-12	7.76349e-12	11.9884	8.98417e-12
ENSG00000080824.19	HSP90AA1	38530.1	0.650559	0.0893181	7.28362	3.24978e-13	2.59158e-12	12.4881	2.99906e-12
ENSG00000080839.12	RBL1	538.53	1.07708	0.112547	9.57	1.0691e-21	1.75163e-20	20.971	2.02705e-20
ENSG00000080845.18	DLGAP4	2761.69	0.699681	0.0814074	8.59481	8.34036e-18	9.93858e-17	17.0788	1.15013e-16
ENSG00000080854.16	IGSF9B	362.751	-1.10219	0.262618	-4.19695	2.70532e-05	8.51735e-05	4.56778	9.85657e-05
ENSG00000080910.13	CFHR2	0.16425	0.64471	1.79705	0.35876	0.719775	NA	0.142803	0.832063
ENSG00000080947.15	CROCCP3	59.1477	0.453561	0.160625	2.82372	0.004747	0.0101107	2.32358	0.0117004
ENSG00000080986.13	NDC80	522.962	0.93665	0.121663	7.6987	1.37458e-14	1.23538e-13	13.8618	1.42963e-13
ENSG00000081014.11	AP4E1	435.223	-0.382679	0.0771195	-4.96215	6.97161e-07	2.7394e-06	6.15667	3.17012e-06
ENSG00000081019.13	RSBN1	984.218	-0.525927	0.0800519	-6.56983	5.03737e-11	3.19172e-10	10.2978	3.69357e-10
ENSG00000081026.19	MAGI3	1115.05	-1.10192	0.10681	-10.3167	5.92396e-25	1.26499e-23	24.2274	1.46389e-23
ENSG00000081041.9	CXCL2	762.095	2.29803	0.218925	10.4969	8.92661e-26	2.02678e-24	25.0493	2.34546e-24
ENSG00000081051.8	AFP	4.97981	2.8243	0.436157	6.47544	9.45381e-11	5.80587e-10	10.0244	6.71875e-10
ENSG00000081052.13	COL4A4	93.2901	-0.569082	0.249619	-2.27981	0.0226192	0.0415043	1.64552	0.048028
ENSG00000081059.20	TCF7	1470.2	1.73143	0.142622	12.1399	6.4874e-34	2.74317e-32	33.1879	3.17449e-32
ENSG00000081087.15	OSTM1	859.642	-0.517607	0.0969286	-5.34009	9.29027e-08	4.08246e-07	7.03197	4.72436e-07
ENSG00000081138.14	CDH7	9.27575	2.38444	0.423963	5.62417	1.86401e-08	8.90209e-08	7.72955	1.03018e-07
ENSG00000081148.12	IMPG2	9.84212	0.181302	0.222708	0.814076	0.415601	0.506123	0.381323	0.577106
ENSG00000081154.12	PCNP	3367.48	0.0199444	0.0930328	0.21438	0.830251	0.863291	0.0807907	0.885412
ENSG00000081177.18	EXD2	944.612	-0.206919	0.0624485	-3.31344	0.000921574	0.00226051	3.03547	0.00261594
ENSG00000081181.8	ARG2	114.408	0.867907	0.155969	5.56462	2.62724e-08	1.23264e-07	7.5805	1.42646e-07
ENSG00000081189.16	MEF2C	553.277	-1.36503	0.160648	-8.49703	1.94511e-17	2.25167e-16	16.7111	2.60571e-16
ENSG00000081237.20	PTPRC	1551.83	-0.678159	0.200084	-3.38937	0.000700531	0.00175407	3.15457	0.00202987
ENSG00000081248.11	CACNA1S	4.38068	0.27501	0.371407	0.740455	0.459024	0.547451	0.338165	0.62125
ENSG00000081277.13	PKP1	346.934	3.81729	0.308523	12.3728	3.66857e-35	1.69435e-33	34.4355	1.96076e-33
ENSG00000081307.14	UBA5	1259.58	0.107814	0.0622495	1.73196	0.0832806	0.131334	1.07946	0.151954
ENSG00000081320.11	STK17B	1798.3	-1.04248	0.122589	-8.50381	1.8347e-17	2.12811e-16	16.7364	2.46272e-16
ENSG00000081377.17	CDC14B	930.999	-0.143211	0.090319	-1.58562	0.112826	0.170565	0.947589	0.197287
ENSG00000081386.12	ZNF510	317.406	0.0634609	0.079877	0.794483	0.426914	0.517123	0.369659	0.589002
ENSG00000081479.15	LRP2	7.49562	3.77004	0.488806	7.71276	1.23129e-14	1.11277e-13	13.9096	1.28774e-13
ENSG00000081665.14	ZNF506	550.243	-0.0411672	0.119931	-0.343258	0.731405	0.784595	0.135842	0.838704
ENSG00000081692.12	JMJD4	230.635	0.764973	0.115459	6.62548	3.46118e-11	2.23316e-10	10.4608	2.58429e-10
ENSG00000081721.12	DUSP12	469.594	0.461224	0.070956	6.50014	8.02437e-11	4.97092e-10	10.0956	5.75251e-10
ENSG00000081760.17	AACS	1995.86	0.220805	0.0849223	2.60009	0.00932006	0.0186876	2.03058	0.0216259
ENSG00000081791.9	DELE1	2221.54	-0.350667	0.0643884	-5.44611	5.1483e-08	2.33444e-07	7.28834	2.70149e-07
ENSG00000081800.9	SLC13A1	5.60731	-3.2045	0.530349	-6.04224	1.51986e-09	8.18594e-09	8.8182	9.47305e-09
ENSG00000081803.16	CADPS2	1022.19	0.428549	0.112437	3.81146	0.000138147	0.00038984	3.85966	0.000451137
ENSG00000081818.4	PCDHB4	57.5514	-0.986994	0.217164	-4.54492	5.49573e-06	1.90884e-05	5.25997	2.20898e-05
ENSG00000081842.18	PCDHA6	3.60094	-0.564643	0.287483	-1.96409	0.0495191	0.0833665	1.30523	0.0964706
ENSG00000081853.15	PCDHGA2	26.2342	-0.483459	0.202172	-2.39133	0.0167875	0.031796	1.77501	0.0367954
ENSG00000081870.12	HSPB11	454.656	0.140436	0.0916989	1.5315	0.125647	0.187155	0.900848	0.216455
ENSG00000081913.14	PHLPP1	943.101	-0.493934	0.0897086	-5.50598	3.67123e-08	1.69019e-07	7.43519	1.95594e-07
ENSG00000081923.15	ATP8B1	8158.47	-1.52915	0.11641	-13.136	2.04875e-39	1.29406e-37	38.6885	1.49753e-37
ENSG00000081985.13	IL12RB2	51.1352	-0.225427	0.190159	-1.18546	0.235834	0.318751	0.627394	0.367742
ENSG00000082014.17	SMARCD3	240.224	-0.648453	0.133335	-4.86332	1.15435e-06	4.40398e-06	5.93766	5.09643e-06
ENSG00000082068.9	WDR70	855.531	0.0831525	0.0584498	1.42263	0.154843	0.223541	0.810107	0.258441
ENSG00000082074.19	FYB1	579.524	-0.537404	0.200023	-2.68671	0.00721597	0.0148283	2.14171	0.0171598
ENSG00000082126.18	MPP4	1.83244	2.06989	0.38743	5.3426	9.16215e-08	4.02966e-07	7.038	4.66326e-07
ENSG00000082146.13	STRADB	723.77	-1.05107	0.103792	-10.1267	4.20579e-24	8.42218e-23	23.3762	9.74643e-23
ENSG00000082153.18	BZW1	3736.3	0.0520045	0.0955496	0.544267	0.586258	0.662229	0.231911	0.736424
ENSG00000082175.15	PGR	71.9912	-2.37091	0.24524	-9.66771	4.13509e-22	7.06327e-21	21.3835	8.17386e-21
ENSG00000082196.21	C1QTNF3	163.106	-1.10739	0.176098	-6.28847	3.2061e-10	1.85571e-09	9.49402	2.14749e-09
ENSG00000082212.13	ME2	2536.52	-0.759261	0.11169	-6.79795	1.06119e-11	7.24452e-11	10.9742	8.38361e-11
ENSG00000082213.18	C5orf22	851.769	-0.0960699	0.0750047	-1.28085	0.200245	0.277869	0.698437	0.320977
ENSG00000082258.13	CCNT2	1131.93	-0.151782	0.0770582	-1.96971	0.0488722	0.0824314	1.31094	0.0953885
ENSG00000082269.17	FAM135A	1330.49	-0.31472	0.128005	-2.45865	0.0139462	0.0268892	1.85554	0.0311171
ENSG00000082293.13	COL19A1	14.0917	-2.07921	0.34067	-6.10331	1.03894e-09	5.69479e-09	8.98341	6.59021e-09
ENSG00000082397.17	EPB41L3	1348.91	-2.39569	0.195378	-12.2618	1.45283e-34	6.35728e-33	33.8378	7.35686e-33
ENSG00000082438.17	COBLL1	866.4	0.0699604	0.122321	0.571943	0.56736	0.645612	0.246141	0.720584
ENSG00000082458.12	DLG3	3697.39	0.00924833	0.0875993	0.105575	0.915919	0.934112	0.0381428	0.938353
ENSG00000082482.14	KCNK2	16.1989	-1.7738	0.333961	-5.31139	1.08793e-07	4.73658e-07	6.9634	5.48133e-07
ENSG00000082497.12	SERTAD4	251.171	-1.17741	0.231323	-5.08991	3.58235e-07	1.46159e-06	6.44583	1.69141e-06
ENSG00000082512.15	TRAF5	1635.17	1.34484	0.123885	10.8556	1.87659e-27	4.86559e-26	26.7266	5.63062e-26
ENSG00000082515.18	MRPL22	957.957	0.310457	0.0988186	3.14168	0.00167981	0.00392454	2.77474	0.00454161
ENSG00000082516.9	GEMIN5	986.213	0.714359	0.0725364	9.84829	6.9721e-23	1.27297e-21	22.1566	1.47312e-21
ENSG00000082556.14	OPRK1	1.99496	-0.120633	0.553927	-0.217778	0.827602	0.861178	0.0821783	0.884059
ENSG00000082641.16	NFE2L1	8386.67	-0.840153	0.0744283	-11.2881	1.50268e-29	4.57816e-28	28.8231	5.29801e-28
ENSG00000082684.16	SEMA5B	54.9179	0.933018	0.174188	5.3564	8.48964e-08	3.7481e-07	7.07111	4.33743e-07
ENSG00000082701.17	GSK3B	2403.49	0.206476	0.0689302	2.99543	0.00274059	0.00613017	2.56216	0.00709404
ENSG00000082781.12	ITGB5	4694.53	0.209682	0.0905644	2.31527	0.0205979	0.0381435	1.68618	0.0441389
ENSG00000082805.20	ERC1	1623.54	-0.241157	0.098348	-2.45208	0.0142033	0.0273308	1.84761	0.0316281
ENSG00000082898.18	XPO1	4998.27	0.594131	0.0788282	7.53704	4.8077e-14	4.10868e-13	13.3181	4.75471e-13
ENSG00000082929.8	LINC01587	0.379061	-0.769685	0.505628	-1.52224	0.12795	0.190089	0.89296	0.219841
ENSG00000082996.20	RNF13	1567.67	-0.218653	0.0717682	-3.04666	0.002314	0.00526041	2.63564	0.00608753
ENSG00000083067.23	TRPM3	10.058	-0.136033	0.324766	-0.418863	0.675316	0.737676	0.170493	0.803839
ENSG00000083093.10	PALB2	530.553	0.855376	0.061729	13.8569	1.15481e-43	9.69537e-42	42.9375	1.12198e-41
ENSG00000083097.14	DOP1A	654.759	-0.294607	0.116678	-2.52496	0.0115711	0.0227435	1.93662	0.0263196
ENSG00000083099.11	LYRM2	1151.69	-0.27255	0.0633261	-4.30391	1.67813e-05	5.44006e-05	4.77518	6.29542e-05
ENSG00000083123.15	BCKDHB	1060.84	-0.316661	0.0911751	-3.47311	0.000514472	0.0013164	3.28864	0.00152339
ENSG00000083168.11	KAT6A	2091.68	-0.0672695	0.0995456	-0.675766	0.499189	0.584523	0.301735	0.659797
ENSG00000083223.18	TUT7	1277.41	-0.0186816	0.0866391	-0.215626	0.82928	0.862591	0.081299	0.884986
ENSG00000083290.20	ULK2	445.071	-0.289476	0.116152	-2.49221	0.0126951	0.0247202	1.89636	0.0286071
ENSG00000083307.12	GRHL2	1757.44	0.45024	0.0881488	5.10773	3.26056e-07	1.33839e-06	6.48671	1.54883e-06
ENSG00000083312.17	TNPO1	4075.39	0.30701	0.0796099	3.85643	0.000115056	0.000328728	3.93909	0.000380415
ENSG00000083444.17	PLOD1	4635.32	0.744447	0.0974774	7.63712	2.22127e-14	1.96113e-13	13.6534	2.26949e-13
ENSG00000083454.22	P2RX5	68.8919	-0.284484	0.243658	-1.16755	0.242988	0.32665	0.614415	0.376737
ENSG00000083457.12	ITGAE	610.704	-0.0608356	0.112001	-0.543169	0.587013	0.662893	0.231352	0.737054
ENSG00000083520.15	DIS3	1942.6	0.733707	0.0859784	8.53362	1.41839e-17	1.65995e-16	16.8482	1.92095e-16
ENSG00000083535.16	PIBF1	634.951	0.634885	0.108674	5.84212	5.15396e-09	2.63123e-08	8.28786	3.04495e-08
ENSG00000083544.16	TDRD3	786.732	0.0693709	0.0791966	0.875933	0.381067	0.471937	0.418999	0.539941
ENSG00000083622.8	NA	5.26555	1.41041	0.340697	4.13978	3.47643e-05	0.000107416	4.45887	0.000124306
ENSG00000083635.8	NUFIP1	395.119	1.18155	0.108836	10.8562	1.86319e-27	4.83701e-26	26.7297	5.59755e-26
ENSG00000083642.19	PDS5B	1393.78	0.212709	0.110053	1.93278	0.0532628	0.08881	1.27358	0.102766
ENSG00000083720.13	OXCT1	1099.97	-0.0977078	0.175485	-0.556788	0.577672	0.654756	0.238318	0.729349
ENSG00000083750.13	RRAGB	330.961	0.0396921	0.0996301	0.398395	0.690339	0.750407	0.160937	0.814163
ENSG00000083782.8	EPYC	32.01	6.53054	0.533896	12.2319	2.1008e-34	9.08204e-33	33.6776	1.051e-32
ENSG00000083799.18	CYLD	1290.68	-0.51969	0.089135	-5.83037	5.53048e-09	2.8153e-08	8.25724	3.25796e-08
ENSG00000083807.10	SLC27A5	312.211	1.69977	0.198791	8.55053	1.22526e-17	1.44142e-16	16.9118	1.66806e-16
ENSG00000083812.12	ZNF324	324.883	-0.0428148	0.0726363	-0.589441	0.555565	0.635651	0.255265	0.711138
ENSG00000083814.13	ZNF671	79.7633	-1.49199	0.150904	-9.887	4.74041e-23	8.76555e-22	22.3242	1.01438e-21
ENSG00000083817.9	ZNF416	148.56	0.131324	0.0954868	1.37531	0.169034	0.240703	0.772026	0.278247
ENSG00000083828.16	ZNF586	330.655	0.0649774	0.114076	0.569599	0.56895	0.647021	0.244926	0.721929
ENSG00000083838.16	ZNF446	142.539	0.146998	0.0820064	1.79252	0.07305	0.11721	1.13638	0.135623
ENSG00000083844.10	ZNF264	694.044	-0.382484	0.166627	-2.29544	0.0217076	0.0400067	1.66339	0.046295
ENSG00000083845.9	RPS5	33073.2	0.731133	0.14367	5.08897	3.60009e-07	1.46854e-06	6.44369	1.69944e-06
ENSG00000083857.14	FAT1	14909.3	0.416141	0.125606	3.31306	0.000922813	0.00226328	3.03489	0.00261914
ENSG00000083896.13	YTHDC1	2322.38	-0.0403174	0.0446433	-0.903101	0.366472	0.457214	0.435959	0.523706
ENSG00000083937.10	CHMP2B	2932.4	-0.604196	0.094629	-6.3849	1.71514e-10	1.02356e-09	9.7657	1.18449e-09
ENSG00000084070.12	SMAP2	1776.33	-0.286845	0.0941425	-3.04692	0.002312	0.00525674	2.63601	0.00608328
ENSG00000084072.17	PPIE	1514.9	0.152691	0.0791239	1.92977	0.0536355	0.0893543	1.27055	0.103395
ENSG00000084073.10	ZMPSTE24	2623.1	-0.224318	0.0840756	-2.66805	0.0076293	0.0155967	2.11752	0.018049
ENSG00000084090.13	STARD7	6352.69	0.0400279	0.0477549	0.838196	0.40192	0.492633	0.39586	0.562375
ENSG00000084092.7	NOA1	1317.75	0.162776	0.0801171	2.03173	0.0421815	0.0723746	1.37488	0.0837508
ENSG00000084093.19	REST	1301.57	0.0995448	0.0835868	1.19092	0.233687	0.316327	0.631366	0.364981
ENSG00000084110.11	HAL	20.6853	0.447294	0.206762	2.16333	0.0305157	0.0542477	1.51548	0.0627745
ENSG00000084112.15	SSH1	1711.65	-0.0693625	0.0788269	-0.879934	0.378895	0.469836	0.421481	0.537659
ENSG00000084207.18	GSTP1	19177.7	1.08104	0.121108	8.92623	4.40792e-19	5.83373e-18	18.3558	6.751e-18
ENSG00000084234.18	APLP2	19877.4	-0.769516	0.0699934	-10.9941	4.07904e-28	1.11687e-26	27.3894	1.29248e-26
ENSG00000084444.14	FAM234B	126.065	0.24977	0.159126	1.56964	0.116499	0.175443	0.933677	0.202916
ENSG00000084453.16	SLCO1A2	11.2374	4.02988	0.497642	8.09794	5.58954e-16	5.72088e-15	15.2526	6.6204e-15
ENSG00000084463.8	WBP11	3328.56	0.222416	0.0565539	3.93281	8.39581e-05	0.000244705	4.07594	0.000283181
ENSG00000084623.12	EIF3I	8368.28	0.551702	0.0806362	6.84186	7.81715e-12	5.40483e-11	11.107	6.25466e-11
ENSG00000084628.10	NKAIN1	9.80548	-0.117467	0.254413	-0.461718	0.644284	0.711676	0.190923	0.781776
ENSG00000084636.18	COL16A1	1560.33	0.822346	0.179201	4.58895	4.45476e-06	1.56735e-05	5.35118	1.81379e-05
ENSG00000084652.16	TXLNA	3023.2	0.352701	0.0610713	5.77523	7.68475e-09	3.85007e-08	8.11437	4.45543e-08
ENSG00000084674.15	APOB	24.3163	-1.39204	0.454765	-3.06102	0.00220586	0.00503745	2.65642	0.0058295
ENSG00000084676.15	NCOA1	1631.87	-0.831259	0.0838173	-9.91751	3.49371e-23	6.50475e-22	22.4567	7.52751e-22
ENSG00000084693.16	AGBL5	957.313	0.118688	0.079515	1.49265	0.13553	0.199727	0.867964	0.230971
ENSG00000084710.14	EFR3B	104.755	-0.192347	0.17635	-1.09071	0.275399	0.362106	0.560037	0.417108
ENSG00000084731.15	KIF3C	363.154	0.19222	0.14522	1.32365	0.185619	0.260605	0.731377	0.301153
ENSG00000084733.11	RAB10	6780.49	-0.0959139	0.060826	-1.57686	0.114828	0.173223	0.939952	0.200347
ENSG00000084734.9	GCKR	7.68568	2.18618	0.299115	7.30882	2.69496e-13	2.16574e-12	12.5694	2.50627e-12
ENSG00000084754.12	HADHA	10342.9	-0.987281	0.0581887	-16.9669	1.44398e-64	4.33739e-62	63.8404	5.01938e-62
ENSG00000084764.12	MAPRE3	676.194	-0.674618	0.163658	-4.12212	3.75405e-05	0.000115483	4.4255	0.000133641
ENSG00000084774.14	CAD	3132.51	1.31724	0.0972193	13.5492	8.01155e-42	6.02739e-40	41.0963	6.97511e-40
ENSG00000085063.17	CD59	5660.23	-0.322621	0.092493	-3.48806	0.000486541	0.00125149	3.31288	0.00144827
ENSG00000085117.12	CD82	2185.93	0.803088	0.129683	6.19267	5.91523e-10	3.32596e-09	9.22803	3.84892e-09
ENSG00000085185.15	BCORL1	723.219	0.215599	0.12111	1.78019	0.0750446	0.120016	1.12468	0.138865
ENSG00000085224.23	ATRX	1895.9	0.268098	0.103501	2.59029	0.00958961	0.0191863	2.0182	0.0222031
ENSG00000085231.14	AK6	442.33	0.205061	0.0818328	2.50586	0.0122155	0.0238839	1.91309	0.0276393
ENSG00000085265.11	FCN1	187.992	-1.40647	0.284102	-4.95058	7.39921e-07	2.89815e-06	6.13081	3.35383e-06
ENSG00000085274.16	MYNN	450.603	0.0429044	0.075675	0.566956	0.570744	0.648571	0.243558	0.723332
ENSG00000085276.19	MECOM	2659.19	-0.0127538	0.108485	-0.117563	0.906414	0.92624	0.0426733	0.93126
ENSG00000085365.18	SCAMP1	1744.25	0.0823527	0.0945384	0.871103	0.383698	0.474689	0.41601	0.542965
ENSG00000085377.15	PREP	4250.99	0.284476	0.0816631	3.48353	0.00049485	0.0012713	3.30553	0.00147119
ENSG00000085382.12	HACE1	248.284	-0.0514998	0.0941061	-0.547253	0.584205	0.660443	0.233435	0.734767
ENSG00000085415.16	SEH1L	1520.03	0.612409	0.0869521	7.04307	1.88055e-12	1.38475e-11	11.7257	1.60248e-11
ENSG00000085433.16	WDR47	362.112	-0.319996	0.079363	-4.03206	5.52907e-05	0.000165701	4.25735	0.000191754
ENSG00000085449.15	WDFY1	1802	0.0336158	0.088381	0.380351	0.703685	0.761505	0.152622	0.822787
ENSG00000085465.13	OVGP1	152.081	1.35011	0.13948	9.67955	3.68346e-22	6.3238e-21	21.4337	7.31812e-21
ENSG00000085491.17	SLC25A24	2680.29	-0.75437	0.109815	-6.86948	6.44371e-12	4.50671e-11	11.1909	5.21531e-11
ENSG00000085511.20	MAP3K4	955.027	0.140564	0.0554603	2.53449	0.011261	0.022192	1.94842	0.0256814
ENSG00000085514.16	PILRA	191.662	0.227604	0.188196	1.2094	0.226509	0.308144	0.644915	0.355616
ENSG00000085552.17	IGSF9	1225.39	-1.82399	0.17414	-10.4743	1.13386e-25	2.54733e-24	24.9454	2.94786e-24
ENSG00000085563.15	ABCB1	2257.21	-1.84718	0.267628	-6.90204	5.12606e-12	3.62264e-11	11.2902	4.19224e-11
ENSG00000085644.14	ZNF213	870.211	-0.171805	0.106921	-1.60684	0.108089	0.164439	0.966217	0.190223
ENSG00000085662.14	AKR1B1	1020.59	-0.596992	0.147914	-4.03609	5.43504e-05	0.000163148	4.2648	0.0001888
ENSG00000085719.13	CPNE3	4082.49	0.105982	0.08203	1.29199	0.196361	0.273273	0.706945	0.315667
ENSG00000085721.13	RRN3	1720.7	0.181393	0.0716803	2.53059	0.0113872	0.0224185	1.94358	0.0259434
ENSG00000085733.16	CTTN	9469.84	0.0590047	0.0707967	0.83344	0.404597	0.49518	0.392978	0.565125
ENSG00000085741.13	WNT11	547.186	2.42852	0.336669	7.21337	5.45845e-13	4.25338e-12	12.2629	4.92215e-12
ENSG00000085760.15	MTIF2	1703.99	0.0972075	0.0669019	1.45299	0.146228	0.212831	0.83497	0.246083
ENSG00000085788.14	DDHD2	996.092	-0.217117	0.0911076	-2.38309	0.0171682	0.0324396	1.76528	0.0375402
ENSG00000085831.15	TTC39A	1884.81	-0.360314	0.153674	-2.34466	0.0190443	0.0355424	1.72024	0.0411308
ENSG00000085832.17	EPS15	2049.58	-0.310846	0.0741026	-4.1948	2.73107e-05	8.5924e-05	4.56367	9.94342e-05
ENSG00000085840.13	ORC1	511.722	0.983679	0.126805	7.75742	8.66774e-15	7.94497e-14	14.0621	9.19419e-14
ENSG00000085871.9	MGST2	2265.6	-0.261798	0.0983725	-2.66129	0.00778408	0.0158824	2.10879	0.0183797
ENSG00000085872.15	CHERP	1374.46	0.288007	0.076251	3.77709	0.000158669	0.000443157	3.79951	0.000512836
ENSG00000085978.22	ATG16L1	1568.65	0.322713	0.0605291	5.33154	9.73809e-08	4.26723e-07	7.01153	4.93818e-07
ENSG00000085982.14	USP40	1398.8	0.335374	0.0732139	4.58074	4.6333e-06	1.62516e-05	5.33411	1.88069e-05
ENSG00000085998.14	POMGNT1	2077.32	0.505404	0.0714364	7.07488	1.4958e-12	1.11051e-11	11.8251	1.28512e-11
ENSG00000085999.13	RAD54L	297.906	1.52043	0.121793	12.4837	9.15979e-36	4.44579e-34	35.0381	5.14482e-34
ENSG00000086015.22	MAST2	3814.24	-1.05314	0.0950805	-11.0763	1.6341e-28	4.59851e-27	27.7867	5.32155e-27
ENSG00000086061.16	DNAJA1	6692.04	0.549973	0.0769333	7.14869	8.76099e-13	6.67168e-12	12.0574	7.72069e-12
ENSG00000086062.13	B4GALT1	6261.02	-0.527029	0.0979109	-5.38275	7.33582e-08	3.26931e-07	7.13455	3.78336e-07
ENSG00000086065.14	CHMP5	2944.53	-0.494474	0.0873572	-5.66037	1.51048e-08	7.30836e-08	7.82089	8.45748e-08
ENSG00000086102.19	NFX1	1811.06	0.0936727	0.0599016	1.56378	0.11787	0.177277	0.928596	0.205037
ENSG00000086159.13	AQP6	15.7688	2.12118	0.314065	6.75396	1.43864e-11	9.67305e-11	10.842	1.1194e-10
ENSG00000086189.10	DIMT1	437.217	0.727266	0.0831195	8.74964	2.14032e-18	2.67524e-17	17.6695	3.09588e-17
ENSG00000086200.17	IPO11	821.505	0.587045	0.0842464	6.96819	3.21051e-12	2.30955e-11	11.4934	2.67269e-11
ENSG00000086205.18	FOLH1	64.6349	0.960009	0.164353	5.84115	5.1841e-09	2.64561e-08	8.28533	3.06159e-08
ENSG00000086232.13	EIF2AK1	7061.02	0.288935	0.06839	4.22482	2.39137e-05	7.59079e-05	4.62135	8.78432e-05
ENSG00000086288.12	NME8	4.75745	-0.130636	0.224268	-0.582501	0.560229	0.63985	0.251634	0.715293
ENSG00000086289.12	EPDR1	899.964	0.779553	0.186354	4.18318	2.87465e-05	9.00781e-05	4.54141	0.000104241
ENSG00000086300.16	SNX10	353.28	1.05996	0.164043	6.46146	1.03697e-10	6.33764e-10	9.98423	7.33413e-10
ENSG00000086475.15	SEPHS1	1969.62	0.275103	0.0597413	4.60491	4.12644e-06	1.45797e-05	5.38442	1.68721e-05
ENSG00000086504.17	MRPL28	1916	0.230288	0.101394	2.27121	0.0231342	0.0423642	1.63575	0.0490231
ENSG00000086506.3	HBQ1	9.41378	3.89533	0.577628	6.74366	1.54441e-11	1.03414e-10	10.8112	1.19674e-10
ENSG00000086544.3	ITPKC	1389.75	0.0192902	0.095074	0.202897	0.839216	0.870403	0.0761265	0.889644
ENSG00000086548.9	CEACAM6	33940.1	0.547322	0.22973	2.38245	0.0171978	0.0324864	1.76453	0.0375944
ENSG00000086570.12	FAT2	20.4381	-0.364637	0.212072	-1.7194	0.0855413	0.134433	1.06782	0.155541
ENSG00000086589.12	RBM22	1779.98	0.0353833	0.0423109	0.836269	0.403004	0.493663	0.394691	0.563455
ENSG00000086598.11	TMED2	11276.6	0.448543	0.0954453	4.69948	2.60826e-06	9.47993e-06	5.58365	1.09705e-05
ENSG00000086619.14	ERO1B	215.822	-0.33816	0.152808	-2.21298	0.026899	0.048477	1.57026	0.0560967
ENSG00000086666.19	ZFAND6	2073.21	-0.46254	0.0717689	-6.44485	1.15715e-10	7.03715e-10	9.93661	8.14363e-10
ENSG00000086696.11	HSD17B2	1550.35	-2.88926	0.279491	-10.3376	4.76418e-25	1.02489e-23	24.322	1.18604e-23
ENSG00000086712.13	TXLNG	1138.27	0.981728	0.105164	9.33521	1.00791e-20	1.53653e-19	19.9966	1.77813e-19
ENSG00000086717.18	PPEF1	13.0281	2.98187	0.256815	11.6109	3.62583e-31	1.25133e-29	30.4406	1.44808e-29
ENSG00000086730.17	LAT2	374.856	-0.442665	0.137713	-3.2144	0.00130719	0.00311389	2.88366	0.0036035
ENSG00000086758.16	HUWE1	9535.42	0.410627	0.0961578	4.27034	1.95171e-05	6.26534e-05	4.70958	7.25046e-05
ENSG00000086827.9	ZW10	781.945	0.317414	0.0617809	5.13774	2.78061e-07	1.15034e-06	6.55586	1.33122e-06
ENSG00000086848.15	ALG9	218.602	0.124263	0.071485	1.7383	0.0821575	0.129825	1.08535	0.150209
ENSG00000086967.10	MYBPC2	16.4203	-1.13793	0.285298	-3.98857	6.64731e-05	0.000196727	4.17735	0.000227659
ENSG00000086991.13	NOX4	81.3683	3.22954	0.241236	13.3875	7.15864e-41	4.89528e-39	40.1452	5.66498e-39
ENSG00000087008.16	ACOX3	744.899	-0.434176	0.074405	-5.83532	5.3689e-09	2.73579e-08	8.27012	3.16595e-08
ENSG00000087053.20	MTMR2	1349.27	-0.138161	0.0706372	-1.95593	0.0504731	0.084744	1.29694	0.0980605
ENSG00000087074.8	PPP1R15A	2958.57	0.148062	0.11802	1.25454	0.209644	0.288815	0.678517	0.333513
ENSG00000087076.9	HSD17B14	111.065	-0.358217	0.156461	-2.28949	0.0220509	0.0405833	1.65657	0.0469623
ENSG00000087077.14	TRIP6	2227.79	1.08418	0.172724	6.27697	3.45243e-10	1.99004e-09	9.46188	2.30294e-09
ENSG00000087085.16	ACHE	605.367	-0.608243	0.263272	-2.31032	0.0208707	0.0385992	1.68046	0.0446663
ENSG00000087086.15	FTL	80030.8	-0.0192437	0.105814	-0.181863	0.85569	0.884144	0.0676834	0.898482
ENSG00000087087.20	SRRT	4499.46	0.554708	0.0740741	7.48856	6.96358e-14	5.87313e-13	13.1572	6.79658e-13
ENSG00000087088.20	BAX	2942.47	0.326345	0.10288	3.1721	0.00151339	0.00356571	2.82005	0.00412637
ENSG00000087095.13	NLK	751.157	-0.149561	0.0740589	-2.01949	0.0434366	0.0742642	1.36214	0.0859374
ENSG00000087111.21	PIGS	2667.31	-0.733613	0.0823391	-8.90965	5.11937e-19	6.73574e-18	18.2908	7.79483e-18
ENSG00000087116.16	ADAMTS2	1805.04	2.6671	0.208049	12.8196	1.27416e-37	7.00114e-36	36.8948	8.10196e-36
ENSG00000087128.10	TMPRSS11E	5.03897	2.05968	0.480832	4.28357	1.83918e-05	5.92473e-05	4.73538	6.8563e-05
ENSG00000087152.15	ATXN7L3	2650.4	-0.0081344	0.0632841	-0.128538	0.897723	0.919236	0.0468575	0.925207
ENSG00000087157.19	PGS1	765.553	0.260485	0.0826427	3.15195	0.00162186	0.00380096	2.78999	0.00439861
ENSG00000087191.13	PSMC5	3278.56	0.270824	0.0857023	3.16006	0.00157737	0.0037042	2.80207	0.00428662
ENSG00000087206.17	UIMC1	777.431	0.176621	0.0598448	2.95131	0.0031643	0.00699915	2.49972	0.00809966
ENSG00000087237.12	CETP	43.4244	0.772404	0.167277	4.61751	3.88366e-06	1.37579e-05	5.41076	1.59211e-05
ENSG00000087245.13	MMP2	10113	0.51901	0.202843	2.55867	0.0105073	0.0208526	1.97851	0.0241314
ENSG00000087250.9	MT3	33.782	-1.54644	0.302145	-5.1182	3.08466e-07	1.26952e-06	6.51079	1.46914e-06
ENSG00000087253.13	LPCAT2	1250.04	0.599645	0.123868	4.841	1.29187e-06	4.90099e-06	5.88878	5.6716e-06
ENSG00000087258.16	GNAO1	445.624	-3.01584	0.275566	-10.9442	7.0872e-28	1.89573e-26	27.1495	2.19381e-26
ENSG00000087263.17	OGFOD1	1110.77	0.646237	0.0549957	11.7507	7.00404e-32	2.57498e-30	31.1547	2.97986e-30
ENSG00000087266.17	SH3BP2	2256.14	0.0615713	0.0798819	0.770779	0.440838	0.530221	0.355721	0.60309
ENSG00000087269.16	NOP14	1445.01	0.901166	0.0709732	12.6973	6.1233e-37	3.20395e-35	36.213	3.70772e-35
ENSG00000087274.17	ADD1	7352.14	-0.790967	0.0551672	-14.3376	1.27302e-46	1.29056e-44	45.8952	1.49348e-44
ENSG00000087299.12	L2HGDH	471.709	0.260008	0.0903201	2.87874	0.00399271	0.0086559	2.39873	0.0100169
ENSG00000087301.9	TXNDC16	492.195	-0.239273	0.119636	-2	0.0454999	0.0773516	1.34199	0.0895101
ENSG00000087302.9	RTRAF	4116.46	0.197025	0.0744431	2.64665	0.00812945	0.0165151	2.08994	0.0191118
ENSG00000087303.18	NID2	675.656	0.96554	0.167249	5.77307	7.7842e-09	3.89796e-08	8.10879	4.51086e-08
ENSG00000087338.5	GMCL1	1160.23	-0.154956	0.0679109	-2.28175	0.0225039	0.0413267	1.64774	0.0478225
ENSG00000087365.16	SF3B2	7890.61	0.0993246	0.0525317	1.89075	0.0586572	0.0966639	1.23168	0.111854
ENSG00000087448.11	KLHL42	1034.11	-0.097862	0.101104	-0.967937	0.333076	0.423151	0.477457	0.485744
ENSG00000087460.27	GNAS	29648.3	0.190302	0.0885714	2.14857	0.0316686	0.056071	1.49937	0.0648845
ENSG00000087470.18	DNM1L	2329.54	0.1897	0.0798298	2.37631	0.0174868	0.0329726	1.75729	0.038157
ENSG00000087494.16	PTHLH	34.3653	0.0930354	0.199061	0.467372	0.640234	0.708322	0.193661	0.778792
ENSG00000087495.17	PHACTR3	66.9564	1.2184	0.302851	4.02311	5.7434e-05	0.000171794	4.24083	0.000198806
ENSG00000087502.18	ERGIC2	1094.37	0.318978	0.0765858	4.16497	3.11387e-05	9.69894e-05	4.5067	0.000112239
ENSG00000087510.7	TFAP2C	131.572	0.913335	0.250901	3.64023	0.000272399	0.00073027	3.56479	0.000845093
ENSG00000087586.18	AURKA	1449.51	1.3589	0.116844	11.63	2.89931e-31	1.00573e-29	30.5377	1.16387e-29
ENSG00000087589.16	CASS4	66.8309	-0.391231	0.171367	-2.28301	0.02243	0.0412069	1.64917	0.0476839
ENSG00000087842.11	PIR	353.533	0.482142	0.126596	3.80852	0.000139801	0.000394316	3.85449	0.000456316
ENSG00000087884.14	AAMDC	156.034	-0.409012	0.100321	-4.07705	4.56106e-05	0.000138523	4.34093	0.000160303
ENSG00000087903.13	RFX2	274.453	-0.563494	0.132481	-4.25339	2.10563e-05	6.73121e-05	4.67662	7.78959e-05
ENSG00000087995.16	METTL2A	786.857	0.140319	0.0686195	2.04489	0.0408661	0.0703865	1.38864	0.0814502
ENSG00000088002.12	SULT2B1	513.367	2.78093	0.237469	11.7107	1.12371e-31	4.04685e-30	30.9493	4.68315e-30
ENSG00000088035.18	ALG6	532.817	0.0722949	0.085843	0.842176	0.399689	0.490345	0.398277	0.559839
ENSG00000088038.19	CNOT3	1710.97	0.219153	0.0797426	2.74825	0.00599136	0.0125054	2.22247	0.0144717
ENSG00000088053.11	GP6	8.72083	0.408413	0.238589	1.71179	0.0869355	0.136311	1.0608	0.157707
ENSG00000088179.9	PTPN4	585.478	0.185354	0.0885091	2.09418	0.036244	0.0631681	1.44076	0.0730971
ENSG00000088205.13	DDX18	3543.23	0.541478	0.0695024	7.79078	6.65951e-15	6.16552e-14	14.1766	7.13495e-14
ENSG00000088247.17	KHSRP	7832.77	0.406103	0.0663909	6.11685	9.54455e-10	5.25015e-09	9.02024	6.07565e-09
ENSG00000088256.9	GNA11	5137.38	-1.64854	0.101504	-16.2411	2.5829e-59	6.0895e-57	58.5879	7.04698e-57
ENSG00000088280.19	ASAP3	720.258	-1.84405	0.127147	-14.5033	1.15484e-47	1.25213e-45	46.9375	1.44901e-45
ENSG00000088298.13	EDEM2	1508.67	0.191978	0.0828021	2.31852	0.0204213	0.0378528	1.68992	0.0438025
ENSG00000088305.18	DNMT3B	173.085	1.37134	0.144473	9.49198	2.26693e-21	3.62057e-20	20.6446	4.18984e-20
ENSG00000088320.4	REM1	30.0833	-0.603352	0.177502	-3.39914	0.000675992	0.00169651	3.17006	0.00196325
ENSG00000088325.16	TPX2	3534.62	1.66633	0.116892	14.2554	4.15185e-46	4.09639e-44	45.3818	4.74048e-44
ENSG00000088340.17	FER1L4	463.203	2.48121	0.249645	9.93892	2.81868e-23	5.29168e-22	22.55	6.12371e-22
ENSG00000088356.6	PDRG1	970.318	1.03544	0.107218	9.65729	4.57822e-22	7.79065e-21	21.3393	9.01561e-21
ENSG00000088367.23	EPB41L1	2879.33	-0.0817097	0.130101	-0.628048	0.529972	0.61212	0.275747	0.687701
ENSG00000088386.17	SLC15A1	208.29	-2.0339	0.400007	-5.08465	3.68298e-07	1.50126e-06	6.4338	1.7373e-06
ENSG00000088387.19	DOCK9	2227.39	0.132917	0.108306	1.22723	0.219734	0.30043	0.658102	0.346814
ENSG00000088448.14	ANKRD10	3202.96	0.67131	0.0988922	6.7883	1.13464e-11	7.72638e-11	10.9451	8.94123e-11
ENSG00000088451.11	TGDS	618.256	0.979933	0.0917455	10.681	1.24934e-26	3.03003e-25	25.9033	3.50645e-25
ENSG00000088538.13	DOCK3	53.962	-1.20304	0.261427	-4.60181	4.18827e-06	1.47853e-05	5.37797	1.711e-05
ENSG00000088543.15	C3orf18	125.129	-1.03956	0.154916	-6.71048	1.93989e-11	1.28684e-10	10.7122	1.48918e-10
ENSG00000088682.14	COQ9	2446.82	-0.502014	0.0803574	-6.24726	4.17711e-10	2.38456e-09	9.37912	2.7595e-09
ENSG00000088726.16	TMEM40	6.99889	3.79226	0.438457	8.6491	5.19064e-18	6.31521e-17	17.2848	7.30817e-17
ENSG00000088727.13	KIF9	333.446	1.0143	0.100293	10.1133	4.82124e-24	9.63083e-23	23.3168	1.11451e-22
ENSG00000088756.13	ARHGAP28	79.186	-1.10627	0.197348	-5.60567	2.07448e-08	9.86309e-08	7.68309	1.14139e-07
ENSG00000088766.12	CRLS1	162.236	1.8868	0.249644	7.55796	4.09443e-14	3.51914e-13	13.3878	4.07247e-13
ENSG00000088808.18	PPP1R13B	1423.89	-0.539175	0.0727972	-7.40653	1.29649e-13	1.06923e-12	12.8872	1.23735e-12
ENSG00000088812.18	ATRN	1675.03	-0.48036	0.109439	-4.38928	1.13728e-05	3.77151e-05	4.94413	4.36452e-05
ENSG00000088826.18	SMOX	759.322	2.33114	0.150429	15.4966	3.65673e-54	6.17851e-52	53.4369	7.14998e-52
ENSG00000088827.12	SIGLEC1	506.525	-1.33822	0.212335	-6.30242	2.93025e-10	1.70333e-09	9.5331	1.97115e-09
ENSG00000088832.18	FKBP1A	6224.49	-0.254898	0.0856667	-2.97546	0.00292545	0.00651205	2.53381	0.00753596
ENSG00000088833.17	NSFL1C	2899.86	-0.0359719	0.0804468	-0.447151	0.654766	0.720781	0.183914	0.789673
ENSG00000088836.14	SLC4A11	298.958	4.26737	0.232742	18.3352	4.3337e-75	2.16958e-72	74.3631	2.51071e-72
ENSG00000088854.12	DNAAF9	299.837	-1.56846	0.190244	-8.24445	1.65919e-16	1.77431e-15	15.7801	2.0533e-15
ENSG00000088876.13	ZNF343	364.869	0.786256	0.0938285	8.37972	5.3054e-17	5.9007e-16	16.2753	6.82849e-16
ENSG00000088881.21	EBF4	227.459	-0.664786	0.189507	-3.50797	0.000451545	0.00116702	3.3453	0.00135052
ENSG00000088882.8	CPXM1	521.503	1.67862	0.212624	7.89477	2.90846e-15	2.7882e-14	14.5363	3.2266e-14
ENSG00000088888.18	MAVS	5390.75	-0.586261	0.10105	-5.80171	6.56416e-09	3.31817e-08	8.18282	3.8399e-08
ENSG00000088899.15	LZTS3	1070.29	1.97024	0.177507	11.0995	1.26178e-28	3.58057e-27	27.899	4.14355e-27
ENSG00000088926.14	F11	3.13646	0.0350301	0.424728	0.0824766	0.934268	0.949297	0.0295286	0.95235
ENSG00000088930.8	XRN2	3564.54	0.504804	0.0748068	6.7481	1.49789e-11	1.00564e-10	10.8245	1.16377e-10
ENSG00000088970.16	KIZ	655.949	-0.123225	0.167331	-0.736413	0.461479	0.549668	0.335848	0.623548
ENSG00000088986.11	DYNLL1	6556.87	-0.0611094	0.0654915	-0.933089	0.350774	0.441349	0.454973	0.506111
ENSG00000088992.18	TESC	1527.87	4.45742	0.239452	18.6151	2.42479e-77	1.27698e-74	76.6153	1.47777e-74
ENSG00000089006.17	SNX5	4078.57	0.173739	0.0838608	2.07175	0.0382887	0.0663694	1.41693	0.0768016
ENSG00000089009.15	RPL6	22619.1	0.27071	0.098604	2.74542	0.00604329	0.0126048	2.21873	0.0145866
ENSG00000089012.14	SIRPG	102.125	-0.194293	0.19929	-0.974923	0.329599	0.419509	0.482015	0.48163
ENSG00000089022.14	MAPKAPK5	1726.29	0.263328	0.0687883	3.82809	0.000129142	0.000366136	3.88893	0.000423705
ENSG00000089041.17	P2RX7	74.9964	-0.751054	0.209681	-3.58189	0.00034112	0.000899342	3.46709	0.00104075
ENSG00000089048.14	ESF1	716.651	0.566006	0.11268	5.02312	5.0839e-07	2.03894e-06	6.2938	2.35953e-06
ENSG00000089050.16	RBBP9	826.415	0.224846	0.0952952	2.35947	0.0183012	0.0343152	1.73752	0.0397107
ENSG00000089053.13	ANAPC5	4781.87	0.407864	0.0617377	6.6064	3.93784e-11	2.52623e-10	10.4047	2.92344e-10
ENSG00000089057.15	SLC23A2	763.408	-0.209634	0.0986437	-2.12516	0.0335731	0.0589923	1.47401	0.0682649
ENSG00000089060.11	SLC8B1	1652.64	-0.399775	0.0782466	-5.10917	3.23575e-07	1.32887e-06	6.49003	1.53781e-06
ENSG00000089063.15	TMEM230	3256.39	-0.028062	0.0843676	-0.332616	0.739424	0.790957	0.131106	0.843058
ENSG00000089091.16	DZANK1	88.1296	0.290326	0.134896	2.15222	0.0313799	0.0556146	1.50335	0.0643563
ENSG00000089094.19	KDM2B	991.761	0.503976	0.0662308	7.60938	2.75411e-14	2.40073e-13	13.56	2.77821e-13
ENSG00000089101.19	CFAP61	6.18869	0.498709	0.202391	2.46408	0.0137365	0.0265277	1.86212	0.0306987
ENSG00000089116.4	LHX5	4.14835	3.60193	0.616553	5.84204	5.15667e-09	2.63228e-08	8.28763	3.04616e-08
ENSG00000089123.16	TASP1	414.194	0.535375	0.0795724	6.72815	1.71836e-11	1.14513e-10	10.7649	1.32518e-10
ENSG00000089127.14	OAS1	3721.67	-0.338192	0.133005	-2.54271	0.0109998	0.0217298	1.95862	0.0251465
ENSG00000089154.11	GCN1	6181.04	0.564035	0.0785344	7.18201	6.86943e-13	5.30291e-12	12.1631	6.13671e-12
ENSG00000089157.16	RPLP0	78085.7	0.576758	0.116205	4.96327	6.93158e-07	2.72472e-06	6.15917	3.15314e-06
ENSG00000089159.16	PXN	2574.5	-0.159577	0.0855943	-1.86434	0.0622739	0.101854	1.20569	0.117859
ENSG00000089163.4	SIRT4	23.699	-0.891775	0.139592	-6.38842	1.6761e-10	1.00158e-09	9.7757	1.15907e-09
ENSG00000089169.15	RPH3A	8.51498	-2.06617	0.324485	-6.36754	1.92079e-10	1.13907e-09	9.71652	1.31817e-09
ENSG00000089177.19	KIF16B	1924.68	-0.878174	0.110915	-7.91756	2.42213e-15	2.33634e-14	14.6158	2.70369e-14
ENSG00000089195.15	TRMT6	819.84	0.93921	0.0936358	10.0305	1.11991e-23	2.17081e-22	22.9508	2.51214e-22
ENSG00000089199.10	CHGB	214.227	-2.52012	0.368217	-6.84412	7.69478e-12	5.32749e-11	11.1138	6.16515e-11
ENSG00000089220.5	PEBP1	10185.9	-0.11847	0.0870144	-1.3615	0.173355	0.246027	0.761063	0.284353
ENSG00000089225.20	TBX5	3.54423	3.86457	0.704383	5.48646	4.1008e-08	1.88006e-07	7.38713	2.17567e-07
ENSG00000089234.16	BRAP	966.282	0.0701442	0.0492461	1.42436	0.154342	0.222945	0.811515	0.257751
ENSG00000089248.7	ERP29	6183.09	-0.0648941	0.0761267	-0.852448	0.393965	0.484792	0.404542	0.553925
ENSG00000089250.19	NOS1	60.5923	-3.28868	0.413893	-7.94572	1.93063e-15	1.87879e-14	14.7143	2.1742e-14
ENSG00000089280.19	FUS	8232.12	0.718665	0.0796145	9.02681	1.76746e-19	2.41565e-18	18.7527	2.79547e-18
ENSG00000089289.16	IGBP1	2735.39	0.13599	0.102774	1.3232	0.18577	0.260781	0.731023	0.301357
ENSG00000089327.15	FXYD5	3508.18	2.04129	0.135394	15.0766	2.30717e-51	3.30595e-49	50.6369	3.82575e-49
ENSG00000089335.21	ZNF302	492.213	-0.230029	0.0966207	-2.38074	0.0172778	0.0326163	1.76251	0.0377448
ENSG00000089351.14	GRAMD1A	2537.04	1.4809	0.11631	12.7324	3.90631e-37	2.07336e-35	36.4082	2.39936e-35
ENSG00000089356.18	FXYD3	281.789	-0.912761	0.205928	-4.43242	9.31814e-06	3.1272e-05	5.03067	3.61891e-05
ENSG00000089472.16	HEPH	10064.3	-0.64843	0.128988	-5.02705	4.98073e-07	1.99934e-06	6.30271	2.31371e-06
ENSG00000089486.17	CDIP1	555.863	-1.47342	0.161767	-9.10828	8.37004e-20	1.17444e-18	19.0773	1.3591e-18
ENSG00000089505.18	CMTM1	31.9605	0.586248	0.123562	4.74455	2.08965e-06	7.70061e-06	5.67993	8.91141e-06
ENSG00000089558.9	KCNH4	18.455	1.55738	0.209859	7.42107	1.16175e-13	9.61042e-13	12.9349	1.11215e-12
ENSG00000089597.18	GANAB	15956.9	0.206206	0.0611497	3.37215	0.000745831	0.00185855	3.12736	0.00215078
ENSG00000089639.11	GMIP	1404.09	-0.327562	0.0786644	-4.16404	3.12664e-05	9.73573e-05	4.50492	0.000112665
ENSG00000089682.16	RBM41	355.55	0.338172	0.0997918	3.38878	0.000702041	0.00175731	3.15364	0.00203362
ENSG00000089685.15	BIRC5	2168.84	1.44275	0.121204	11.9035	1.13532e-32	4.42253e-31	31.9449	5.1179e-31
ENSG00000089692.9	LAG3	227.684	-0.400498	0.210824	-1.89968	0.0574754	0.09494	1.24052	0.109859
ENSG00000089693.11	MLF2	7724.14	0.347776	0.0775897	4.48225	7.38617e-06	2.51695e-05	5.13158	2.9127e-05
ENSG00000089723.10	OTUB2	213.834	1.87765	0.158561	11.8418	2.37278e-32	9.03462e-31	31.6247	1.04552e-30
ENSG00000089737.17	DDX24	4126.26	-0.00644835	0.0558968	-0.115362	0.908158	0.927758	0.0418384	0.932659
ENSG00000089775.12	ZBTB25	371.61	0.541668	0.0847979	6.38775	1.68345e-10	1.00553e-09	9.7738	1.16363e-09
ENSG00000089818.18	NECAP1	1111.04	-0.239672	0.0708692	-3.3819	0.000719863	0.00179827	3.14275	0.00208102
ENSG00000089820.16	ARHGAP4	1993.97	0.987085	0.188353	5.24062	1.60038e-07	6.82264e-07	6.79578	7.8954e-07
ENSG00000089847.12	ANKRD24	46.6967	-0.162837	0.187315	-0.86932	0.384672	0.47559	0.414909	0.543919
ENSG00000089876.12	DHX32	1683.06	-0.309015	0.0831037	-3.71842	0.000200471	0.000550543	3.69795	0.000637107
ENSG00000089902.10	RCOR1	1743.29	-0.201924	0.0783761	-2.57635	0.00998493	0.0199095	2.00066	0.0230399
ENSG00000089916.18	GPATCH2L	966.361	0.0135713	0.0926638	0.146458	0.88356	0.90746	0.053764	0.915638
ENSG00000090006.18	LTBP4	6525.84	-1.1393	0.156159	-7.29574	2.97018e-13	2.37826e-12	12.5272	2.7522e-12
ENSG00000090013.11	BLVRB	2456.54	-0.104236	0.157383	-0.662309	0.507773	0.59247	0.29433	0.66787
ENSG00000090020.11	SLC9A1	3494.34	-1.30632	0.113671	-11.4921	1.44491e-30	4.71381e-29	29.8402	5.45498e-29
ENSG00000090054.15	SPTLC1	3171.47	-0.0988355	0.0645143	-1.53199	0.125524	0.18702	0.901273	0.216299
ENSG00000090060.18	PAPOLA	6462.45	-0.0367232	0.0641676	-0.572301	0.567118	0.645427	0.246327	0.720403
ENSG00000090061.17	CCNK	328.424	-0.152481	0.072403	-2.106	0.0352044	0.061552	1.4534	0.071227
ENSG00000090097.22	PCBP4	922.538	0.82423	0.124315	6.63015	3.35341e-11	2.16926e-10	10.4745	2.51034e-10
ENSG00000090104.12	RGS1	1333.76	-0.311542	0.174964	-1.7806	0.0749771	0.119918	1.12507	0.138751
ENSG00000090238.12	YPEL3	1099.25	-0.353878	0.144807	-2.4438	0.0145336	0.0278996	1.83763	0.0322864
ENSG00000090263.16	MRPS33	1604.88	-0.00162175	0.0964684	-0.0168112	0.986587	0.99003	0.00586452	0.990725
ENSG00000090266.13	NDUFB2	2105.39	-0.120378	0.0898137	-1.34031	0.180145	0.254071	0.744378	0.293622
ENSG00000090273.14	NUDC	4262.22	0.617791	0.0838827	7.36494	1.77229e-13	1.44284e-12	12.7515	1.66971e-12
ENSG00000090316.16	MAEA	3127.26	-0.104143	0.0705986	-1.47514	0.140175	0.205452	0.853328	0.237576
ENSG00000090339.9	ICAM1	1326.72	0.937667	0.150721	6.22119	4.93384e-10	2.79392e-09	9.30681	3.23322e-09
ENSG00000090372.15	STRN4	3511.89	0.224088	0.0731865	3.06188	0.0021995	0.00502518	2.65768	0.0058153
ENSG00000090376.11	IRAK3	271.441	-0.055825	0.192572	-0.289891	0.7719	0.816861	0.112439	0.859667
ENSG00000090382.7	LYZ	17234.1	1.84754	0.270776	6.82313	8.90775e-12	6.1213e-11	11.0502	7.08378e-11
ENSG00000090402.8	SI	1166.75	-1.66531	0.382243	-4.35668	1.32051e-05	4.33972e-05	4.87926	5.02208e-05
ENSG00000090432.7	MUL1	1389.16	-0.692805	0.0636997	-10.8761	1.49801e-27	3.93176e-26	26.8245	4.54997e-26
ENSG00000090447.12	TFAP4	862.095	1.30863	0.0877653	14.9105	2.81564e-50	3.79326e-48	49.5504	4.38969e-48
ENSG00000090470.15	PDCD7	748.137	0.217767	0.0547039	3.98082	6.86771e-05	0.000202732	4.16319	0.000234608
ENSG00000090487.11	SPG21	3203.52	0.397109	0.0621877	6.38565	1.70667e-10	1.01895e-09	9.76785	1.17916e-09
ENSG00000090512.12	FETUB	1.61994	-2.27142	0.556653	-4.0805	4.49396e-05	0.000136608	4.34737	0.000158087
ENSG00000090520.11	DNAJB11	1388.21	0.289776	0.0743696	3.89643	9.76193e-05	0.000281288	4.01046	0.000325516
ENSG00000090530.10	P3H2	624.14	-1.88729	0.212674	-8.87408	7.05135e-19	9.18533e-18	18.1517	1.06296e-17
ENSG00000090534.20	THPO	7.47766	0.271303	0.219979	1.23331	0.21746	0.297803	0.66262	0.343792
ENSG00000090539.15	CHRD	143.993	0.0708109	0.17439	0.406049	0.684707	0.745764	0.164495	0.810556
ENSG00000090554.13	FLT3LG	5.28776	-0.265359	0.182053	-1.45759	0.144954	0.211292	0.83877	0.244303
ENSG00000090565.17	RAB11FIP3	1670.68	0.381146	0.0970799	3.92611	8.63309e-05	0.000250918	4.06383	0.000290371
ENSG00000090581.10	GNPTG	1570.74	-0.144283	0.0871384	-1.65579	0.097764	0.150963	1.00982	0.174646
ENSG00000090612.22	ZNF268	484.595	-0.099096	0.126972	-0.780457	0.435122	0.525006	0.361389	0.597388
ENSG00000090615.15	GOLGA3	4099.39	-0.0592636	0.0846838	-0.699823	0.484038	0.570653	0.315121	0.645406
ENSG00000090621.15	PABPC4	4397.28	0.587966	0.068871	8.53721	1.37501e-17	1.61058e-16	16.8617	1.86381e-16
ENSG00000090659.18	CD209	276.399	-1.95893	0.200502	-9.77014	1.51242e-22	2.69228e-21	21.8203	3.1156e-21
ENSG00000090661.12	CERS4	194.607	-0.803403	0.220297	-3.6469	0.000265422	0.000713026	3.57606	0.000825138
ENSG00000090674.16	MCOLN1	644.437	-0.500914	0.111666	-4.48583	7.26308e-06	2.47979e-05	5.13888	2.8697e-05
ENSG00000090686.16	USP48	1784.41	0.10794	0.0660453	1.63433	0.102189	0.156787	0.990596	0.181384
ENSG00000090776.6	EFNB1	4866.72	0.190163	0.114394	1.66234	0.0964443	0.149214	1.01572	0.172623
ENSG00000090857.14	PDPR	1078.6	-0.0368787	0.112187	-0.328726	0.742363	0.793138	0.129384	0.844571
ENSG00000090861.17	AARS1	5364.26	0.69208	0.0764981	9.04702	1.46917e-19	2.01749e-18	18.8329	2.33471e-18
ENSG00000090863.12	GLG1	8199.82	0.279007	0.0720003	3.87508	0.000106588	0.000305827	3.97229	0.000353913
ENSG00000090889.12	KIF4A	1042.18	1.2849	0.106282	12.0895	1.19972e-33	4.95921e-32	32.9209	5.73896e-32
ENSG00000090905.19	TNRC6A	1399.77	-0.113784	0.0817509	-1.39184	0.16397	0.234617	0.785235	0.27121
ENSG00000090924.15	PLEKHG2	776.298	0.453036	0.144335	3.13878	0.00169656	0.00396068	2.77043	0.00458343
ENSG00000090932.11	DLL3	13.8367	2.2157	0.336968	6.57541	4.85195e-11	3.0805e-10	10.3141	3.56486e-10
ENSG00000090971.5	NAT14	261.817	0.879861	0.161984	5.43179	5.57911e-08	2.51992e-07	7.25344	2.91614e-07
ENSG00000090975.13	PITPNM2	708.137	-0.404086	0.101118	-3.9962	6.43684e-05	0.000190916	4.19133	0.000220935
ENSG00000090989.18	EXOC1	1138.83	-0.11276	0.0715665	-1.5756	0.115119	0.173612	0.938853	0.200798
ENSG00000091009.8	RBM27	746.503	0.0964029	0.089596	1.07597	0.281939	0.369113	0.549845	0.425064
ENSG00000091010.6	POU4F3	3.066	0.498781	0.241808	2.06272	0.0391396	0.0676997	1.40738	0.078341
ENSG00000091039.17	OSBPL8	1697.4	0.440765	0.11931	3.69428	0.000220511	0.000600736	3.65657	0.000695192
ENSG00000091073.19	DTX2	1978.26	0.721836	0.106551	6.77453	1.24814e-11	8.44398e-11	10.9037	9.77166e-11
ENSG00000091106.19	NLRC4	64.5638	-0.326915	0.153931	-2.12377	0.0336891	0.0591499	1.47251	0.0684473
ENSG00000091127.14	PUS7	933.376	1.53186	0.0980027	15.6308	4.49305e-55	8.1703e-53	54.3475	9.45495e-53
ENSG00000091128.13	LAMB4	5.50074	-0.283565	0.207493	-1.36663	0.171742	0.243942	0.765124	0.281972
ENSG00000091129.21	NRCAM	199.734	1.57931	0.288144	5.48098	4.22985e-08	1.93636e-07	7.37367	2.24082e-07
ENSG00000091136.15	LAMB1	6830.71	0.463965	0.105068	4.41585	1.00613e-05	3.36214e-05	4.99735	3.89079e-05
ENSG00000091137.14	SLC26A4	15.2218	-0.680223	0.200191	-3.39786	0.000679144	0.001704	3.16804	0.00197192
ENSG00000091138.13	SLC26A3	37645.3	-4.57027	0.395511	-11.5553	6.9378e-31	2.31551e-29	30.1588	2.67959e-29
ENSG00000091140.14	DLD	4283.28	-0.411999	0.0812826	-5.06873	4.00487e-07	1.62645e-06	6.39741	1.88219e-06
ENSG00000091157.14	WDR7	562.437	-0.892564	0.0905222	-9.86017	6.19432e-23	1.13607e-21	22.208	1.3147e-21
ENSG00000091164.13	TXNL1	2281.69	-0.103304	0.0852496	-1.21179	0.225594	0.307044	0.646672	0.354347
ENSG00000091181.20	IL5RA	12.0822	-1.61714	0.252126	-6.414	1.41752e-10	8.55128e-10	9.84847	9.89583e-10
ENSG00000091262.16	ABCC6	379.06	-1.14136	0.171197	-6.66696	2.6116e-11	1.70811e-10	10.5831	1.97669e-10
ENSG00000091317.8	CMTM6	4229.98	0.292532	0.0814739	3.5905	0.000330044	0.000872123	3.48143	0.00100925
ENSG00000091409.15	ITGA6	12872.8	0.677111	0.102995	6.57418	4.89217e-11	3.10409e-10	10.3105	3.59216e-10
ENSG00000091428.18	RAPGEF4	116.762	0.407216	0.164908	2.46935	0.0135358	0.0261761	1.86851	0.0302918
[truncated: 45,004 more rows]

## Sheet: Sup Table 1C
ENSEMBL	Gene_Symbol	baseMean	log2FoldChange	lfcSE	stat	pvalue	padj	log10pvalue	FDR
[truncated: 42,366 more rows]

[truncated: 1 more sheets: Sup Table 1D]
