# Supplementary material for: Integrating the secretome and interactome to identify novel biomarkers and therapeutic targets in colorectal cancer
Source: Cell Commun Signal. 2025 Oct 10;23:428. doi: 10.1186/s12964-025-02424-4 (PMC12512465; doi:10.1186/s12964-025-02424-4)
Supplement: Supplementary file 1 — Supplementary Material 1. [file 12964_2025_2424_MOESM1_ESM.zip › Supplementary/Sup Table 2.xlsx]

## Sheet: Sup Table 2
CMS Classification to all Tumor Samples in the Study
List of Supplementary Tables	Title
Sup Table 2A	Predicted CMS scores obtained in CMScaller Package

## Sheet: Sup Table 2A
Sample	Site	prediction	d.CMS1	d.CMS2	d.CMS3	d.CMS4	p.value	FDR
TCGA.5M.AAT4.01A	Right_High_Purity	CMS2	0.75594	0.637418	0.737915	0.692723	0.001998	0.00248139
TCGA.5M.AATE.01A	Right_High_Purity	CMS2	0.809274	0.585859	0.797214	0.637273	0.001	0.00132759
TCGA.A6.5665.01A	Right_High_Purity	CMS1	0.564865	0.79269	0.671982	0.807403	0.001	0.00132759
TCGA.A6.5665.01B	Right_High_Purity	CMS4	0.654006	0.819325	0.716579	0.600658	0.001	0.00132759
TCGA.A6.6780.01A	Right_High_Purity	Unassigned	0.700535	0.754471	0.714725	0.75311	0.991009	0.998002
TCGA.A6.6780.01B	Right_High_Purity	Unassigned	0.725	0.77414	0.742217	0.671069	0.478521	0.511752
TCGA.A6.6780.01A.1	Right_High_Purity	CMS1	0.643209	0.747729	0.712215	0.724998	0.001	0.00132759
TCGA.AA.3492.01A	Right_High_Purity	CMS1	0.624794	0.734857	0.691033	0.690529	0.001	0.00132759
TCGA.AA.3527.01A	Right_High_Purity	CMS4	0.675724	0.644938	0.681474	0.477853	0.001	0.00132759
TCGA.AA.3543.01A	Right_High_Purity	CMS1	0.488005	0.769135	0.670563	0.649033	0.001	0.00132759
TCGA.AA.3663.01A	Right_High_Purity	CMS3	0.654013	0.783675	0.609309	0.767658	0.001	0.00132759
TCGA.AA.3664.01A	Right_High_Purity	CMS1	0.581688	0.689799	0.623243	0.752145	0.001	0.00132759
TCGA.AA.3672.01A	Right_High_Purity	CMS4	0.578723	0.730794	0.692663	0.544614	0.001	0.00132759
TCGA.AA.3675.01A	Right_High_Purity	CMS4	0.752727	0.62624	0.656655	0.616729	0.001	0.00132759
TCGA.AA.3695.01A	Right_High_Purity	CMS4	0.691718	0.772807	0.763278	0.464103	0.001	0.00132759
TCGA.AA.3710.01A	Right_High_Purity	CMS1	0.489608	0.78098	0.703945	0.602518	0.001	0.00132759
TCGA.AA.A00A.01A	Right_High_Purity	CMS4	0.679559	0.738985	0.720057	0.614911	0.001	0.00132759
TCGA.AA.A00J.01A	Right_High_Purity	CMS1	0.586014	0.804185	0.66859	0.600974	0.001	0.00132759
TCGA.AA.A00L.01A	Right_High_Purity	CMS2	0.804282	0.585046	0.798655	0.735203	0.001	0.00132759
TCGA.AA.A00N.01A	Right_High_Purity	CMS4	0.632243	0.689938	0.620431	0.369129	0.001	0.00132759
TCGA.AA.A00U.01A	Right_High_Purity	CMS2	0.74942	0.618719	0.676669	0.682296	0.001	0.00132759
TCGA.AA.A01Q.01A	Right_High_Purity	Unassigned	0.71842	0.778169	0.68971	0.825572	0.325674	0.353196
TCGA.AA.A01Z.01A	Right_High_Purity	CMS4	0.742185	0.651255	0.719673	0.644031	0.001	0.00132759
TCGA.AA.A029.01A	Right_High_Purity	CMS3	0.646327	0.678459	0.63721	0.784229	0.001	0.00132759
TCGA.AA.A02K.01A	Right_High_Purity	CMS2	0.720218	0.653397	0.781868	0.771673	0.014985	0.0177515
TCGA.AA.A02O.01A	Right_High_Purity	CMS3	0.715076	0.622195	0.619958	0.719251	0.001	0.00132759
TCGA.AA.A02R.01A	Right_High_Purity	CMS1	0.53031	0.814655	0.788961	0.581304	0.001	0.00132759
TCGA.AA.A02Y.01A	Right_High_Purity	CMS3	0.712354	0.685623	0.649382	0.896113	0.001	0.00132759
TCGA.AA.A03F.01A	Right_High_Purity	CMS3	0.705331	0.701109	0.63415	0.780962	0.001	0.00132759
TCGA.AD.6889.01A	Right_High_Purity	CMS1	0.582915	0.796671	0.651987	0.758732	0.001	0.00132759
TCGA.AD.6965.01A	Right_High_Purity	CMS4	0.748475	0.579643	0.70608	0.516922	0.001	0.00132759
TCGA.AD.A5EK.01A	Right_High_Purity	CMS2	0.789493	0.629079	0.762401	0.668798	0.001	0.00132759
TCGA.AY.5543.01A	Right_High_Purity	CMS2	0.749924	0.63047	0.694849	0.800056	0.001	0.00132759
TCGA.AY.6197.01A	Right_High_Purity	CMS1	0.636339	0.723921	0.688443	0.70101	0.001998	0.00248139
TCGA.AY.6386.01A	Right_High_Purity	CMS3	0.670397	0.655562	0.569635	0.67403	0.001	0.00132759
TCGA.AY.A54L.01A	Right_High_Purity	CMS2	0.785925	0.63599	0.668073	0.866084	0.001998	0.00248139
TCGA.AY.A71X.01A	Right_High_Purity	CMS3	0.73838	0.690695	0.574957	0.874865	0.001	0.00132759
TCGA.AZ.4614.01A	Right_High_Purity	CMS1	0.632121	0.751267	0.750196	0.764124	0.001	0.00132759
TCGA.AZ.4681.01A	Right_High_Purity	CMS2	0.813438	0.634309	0.70505	0.829835	0.001	0.00132759
TCGA.AZ.5407.01A	Right_High_Purity	CMS3	0.710125	0.68916	0.582656	0.816341	0.001	0.00132759
TCGA.AZ.6598.01A	Right_High_Purity	CMS1	0.662518	0.819696	0.6826	0.712428	0.00699301	0.00841346
TCGA.AZ.6606.01A	Right_High_Purity	CMS1	0.625836	0.663515	0.646568	0.748069	0.001	0.00132759
TCGA.CA.5796.01A	Right_High_Purity	CMS3	0.725965	0.755163	0.550113	0.762854	0.001	0.00132759
TCGA.CA.6716.01A	Right_High_Purity	CMS4	0.82171	0.615575	0.760196	0.531425	0.001	0.00132759
TCGA.CK.4952.01A	Right_High_Purity	CMS3	0.658674	0.794087	0.584312	0.745099	0.001	0.00132759
TCGA.CK.5912.01A	Right_High_Purity	CMS4	0.82968	0.638658	0.773757	0.619499	0.001	0.00132759
TCGA.CK.6746.01A	Right_High_Purity	CMS1	0.562945	0.831476	0.771242	0.715861	0.001	0.00132759
TCGA.CK.6747.01A	Right_High_Purity	CMS4	0.732635	0.636674	0.583948	0.582611	0.001	0.00132759
TCGA.CM.5861.01A	Right_High_Purity	CMS1	0.541404	0.837363	0.678238	0.661256	0.001	0.00132759
TCGA.CM.5862.01A	Right_High_Purity	CMS4	0.812594	0.63129	0.7592	0.58415	0.001	0.00132759
TCGA.CM.5864.01A	Right_High_Purity	CMS2	0.82446	0.580325	0.729269	0.736919	0.001	0.00132759
TCGA.CM.6166.01A	Right_High_Purity	CMS4	0.812327	0.58067	0.767812	0.545606	0.001	0.00132759
TCGA.CM.6171.01A	Right_High_Purity	CMS3	0.631917	0.764142	0.62854	0.678317	0.001998	0.00248139
TCGA.CM.6675.01A	Right_High_Purity	CMS1	0.583873	0.755798	0.669104	0.629077	0.001	0.00132759
TCGA.D5.5540.01A	Right_High_Purity	CMS2	0.813904	0.642984	0.788871	0.714678	0.002997	0.003663
TCGA.D5.6537.01A	Right_High_Purity	CMS2	0.70611	0.608163	0.739355	0.714596	0.001	0.00132759
TCGA.D5.6538.01A	Right_High_Purity	CMS2	0.804108	0.616286	0.689498	0.706063	0.001	0.00132759
TCGA.D5.6540.01A	Right_High_Purity	CMS1	0.542454	0.830832	0.710514	0.600682	0.001	0.00132759
TCGA.DM.A0X9.01A	Right_High_Purity	CMS2	0.781651	0.583642	0.66163	0.733105	0.001	0.00132759
TCGA.DM.A1D4.01A	Right_High_Purity	Unassigned	0.817287	0.673383	0.676182	0.886332	0.210789	0.231868
TCGA.DM.A1D8.01A	Right_High_Purity	Unassigned	0.769609	0.688049	0.7642	0.770862	0.834166	0.867983
TCGA.DM.A1D9.01A	Right_High_Purity	CMS2	0.78545	0.654073	0.690089	0.704586	0.01998	0.0229621
TCGA.DM.A1DA.01A	Right_High_Purity	Unassigned	0.706629	0.750946	0.772198	0.853304	0.998002	0.998002
TCGA.DM.A1HA.01A	Right_High_Purity	Unassigned	0.68752	0.760256	0.812976	0.762598	0.775225	0.817703
TCGA.DM.A282.01A	Right_High_Purity	CMS2	0.834412	0.565199	0.738642	0.612902	0.001	0.00132759
TCGA.DM.A288.01A	Right_High_Purity	Unassigned	0.764733	0.698273	0.736034	0.809009	0.875125	0.898462
TCGA.DM.A28A.01A	Right_High_Purity	CMS4	0.752508	0.621404	0.745691	0.469464	0.001	0.00132759
TCGA.DM.A28G.01A	Right_High_Purity	CMS2	0.804511	0.573937	0.608754	0.71461	0.001	0.00132759
TCGA.DM.A28H.01A	Right_High_Purity	Unassigned	0.835533	0.658794	0.771238	0.773828	0.048951	0.0546265
TCGA.DM.A28K.01A	Right_High_Purity	CMS3	0.715139	0.778879	0.572618	0.799184	0.001	0.00132759
TCGA.G4.6294.01A	Right_High_Purity	CMS2	0.828277	0.610133	0.781048	0.690224	0.001	0.00132759
TCGA.G4.6295.01A	Right_High_Purity	CMS4	0.729738	0.669775	0.803689	0.666039	0.031968	0.0361991
TCGA.G4.6306.01A	Right_High_Purity	CMS2	0.732686	0.614548	0.719947	0.848627	0.001	0.00132759
TCGA.G4.6586.01A	Right_High_Purity	CMS1	0.589856	0.794756	0.731353	0.854597	0.001	0.00132759
TCGA.NH.A6GA.01A	Right_High_Purity	CMS4	0.686938	0.687078	0.729835	0.565119	0.001	0.00132759
TCGA.QG.A5Z2.01A	Right_High_Purity	CMS3	0.675641	0.75982	0.626354	0.873275	0.001	0.00132759
TCGA.RU.A8FL.01A	Right_High_Purity	CMS2	0.798041	0.659708	0.765378	0.85919	0.015984	0.018648
TCGA.3L.AA1B.01A	Right_Low_Purity	CMS2	0.82038	0.565518	0.668908	0.646332	0.001	0.00123684
TCGA.4N.A93T.01A	Right_Low_Purity	Unassigned	0.790794	0.686063	0.723269	0.902327	0.402597	0.420491
TCGA.5M.AAT6.01A	Right_Low_Purity	CMS4	0.595221	0.792878	0.769346	0.553941	0.001	0.00123684
TCGA.A6.2678.01A	Right_Low_Purity	CMS3	0.7891	0.65875	0.651384	0.780141	0.002997	0.00358116
TCGA.A6.2679.01A	Right_Low_Purity	CMS2	0.753811	0.660343	0.721079	0.782025	0.004995	0.00582063
TCGA.A6.2680.01A	Right_Low_Purity	CMS2	0.771427	0.563169	0.687777	0.718651	0.001	0.00123684
TCGA.A6.2683.01A	Right_Low_Purity	CMS2	0.818322	0.64247	0.716723	0.835835	0.001	0.00123684
TCGA.A6.4105.01A	Right_Low_Purity	CMS2	0.741131	0.591981	0.754346	0.608844	0.001	0.00123684
TCGA.A6.4107.01A	Right_Low_Purity	CMS2	0.79268	0.5899	0.65579	0.698275	0.001	0.00123684
TCGA.A6.5661.01B	Right_Low_Purity	Unassigned	0.696219	0.783264	0.722841	0.689288	0.25974	0.273309
TCGA.A6.5661.01A	Right_Low_Purity	CMS1	0.597619	0.776465	0.670632	0.840537	0.001	0.00123684
TCGA.A6.6137.01A	Right_Low_Purity	CMS2	0.812224	0.541832	0.646289	0.797027	0.001	0.00123684
TCGA.A6.6138.01A	Right_Low_Purity	CMS4	0.739414	0.646423	0.793759	0.62957	0.001	0.00123684
TCGA.A6.6649.01A	Right_Low_Purity	CMS4	0.625581	0.698173	0.594791	0.563752	0.001	0.00123684
TCGA.A6.6650.01B	Right_Low_Purity	Unassigned	0.839959	0.698482	0.757471	0.802939	0.991009	0.996004
TCGA.A6.6650.01A	Right_Low_Purity	CMS2	0.846919	0.633194	0.731071	0.839153	0.001	0.00123684
TCGA.A6.6650.01A.1	Right_Low_Purity	Unassigned	0.840674	0.665556	0.736721	0.836643	0.165834	0.176868
TCGA.A6.6782.01A	Right_Low_Purity	CMS4	0.795254	0.581697	0.767793	0.514427	0.001	0.00123684
TCGA.A6.A565.01A	Right_Low_Purity	CMS4	0.697497	0.736294	0.583778	0.573922	0.001	0.00123684
TCGA.A6.A5ZU.01A	Right_Low_Purity	CMS4	0.786315	0.650724	0.819344	0.599953	0.001	0.00123684
TCGA.AA.3495.01A	Right_Low_Purity	CMS2	0.805215	0.580718	0.695822	0.834176	0.001	0.00123684
TCGA.AA.3496.01A	Right_Low_Purity	CMS2	0.812156	0.622239	0.753446	0.622455	0.001	0.00123684
TCGA.AA.3518.01A	Right_Low_Purity	CMS1	0.572749	0.79885	0.664961	0.875975	0.001	0.00123684
TCGA.AA.3520.01A	Right_Low_Purity	CMS4	0.786244	0.651153	0.679943	0.640029	0.001998	0.00242861
TCGA.AA.3522.01A	Right_Low_Purity	CMS3	0.749865	0.674349	0.614738	0.891838	0.001	0.00123684
TCGA.AA.3525.01A	Right_Low_Purity	CMS1	0.597386	0.769149	0.63616	0.858844	0.001	0.00123684
TCGA.AA.3534.01A	Right_Low_Purity	CMS2	0.817908	0.556419	0.732189	0.700925	0.001	0.00123684
TCGA.AA.3552.01A	Right_Low_Purity	CMS2	0.772522	0.607113	0.718143	0.753241	0.001	0.00123684
TCGA.AA.3554.01A	Right_Low_Purity	CMS1	0.571898	0.783785	0.697528	0.607221	0.001	0.00123684
TCGA.AA.3673.01A	Right_Low_Purity	CMS2	0.796297	0.560066	0.64762	0.757126	0.001	0.00123684
TCGA.AA.3680.01A	Right_Low_Purity	CMS3	0.761667	0.659889	0.568107	0.854245	0.001	0.00123684
TCGA.AA.3681.01A	Right_Low_Purity	CMS1	0.650584	0.674258	0.664836	0.825146	0.001	0.00123684
TCGA.AA.3684.01A	Right_Low_Purity	CMS4	0.643546	0.661678	0.653821	0.449042	0.001	0.00123684
TCGA.AA.3715.01A	Right_Low_Purity	CMS4	0.552719	0.770197	0.723345	0.540816	0.001	0.00123684
TCGA.AA.3815.01A	Right_Low_Purity	CMS1	0.629052	0.750985	0.72192	0.839517	0.001	0.00123684
TCGA.AA.3821.01A	Right_Low_Purity	CMS3	0.636267	0.817928	0.608823	0.803597	0.001	0.00123684
TCGA.AA.3845.01A	Right_Low_Purity	CMS1	0.59117	0.751167	0.740092	0.699115	0.001	0.00123684
TCGA.AA.3850.01A	Right_Low_Purity	CMS2	0.780277	0.582729	0.632587	0.712707	0.001	0.00123684
TCGA.AA.3861.01A	Right_Low_Purity	CMS3	0.735535	0.686404	0.596151	0.909827	0.001	0.00123684
TCGA.AA.3862.01A	Right_Low_Purity	Unassigned	0.768063	0.663867	0.69885	0.85347	0.69031	0.710465
TCGA.AA.3864.01A	Right_Low_Purity	CMS3	0.679929	0.775918	0.569434	0.808893	0.001	0.00123684
TCGA.AA.3869.01A	Right_Low_Purity	CMS2	0.759638	0.596502	0.704566	0.753318	0.001	0.00123684
TCGA.AA.3870.01A	Right_Low_Purity	CMS4	0.583465	0.738798	0.679363	0.526376	0.001	0.00123684
TCGA.AA.3875.01A	Right_Low_Purity	CMS2	0.771503	0.557714	0.698278	0.803973	0.001	0.00123684
TCGA.AA.3877.01A	Right_Low_Purity	CMS1	0.556745	0.826821	0.682958	0.72415	0.001	0.00123684
TCGA.AA.3930.01A	Right_Low_Purity	CMS1	0.645987	0.702581	0.761402	0.789843	0.001	0.00123684
TCGA.AA.3949.01A	Right_Low_Purity	CMS1	0.596952	0.843801	0.681264	0.705816	0.001	0.00123684
TCGA.AA.3950.01A	Right_Low_Purity	Unassigned	0.678191	0.806756	0.72166	0.641603	0.117882	0.126881
TCGA.AA.3956.01A	Right_Low_Purity	CMS2	0.832479	0.568218	0.663327	0.736194	0.001	0.00123684
TCGA.AA.A00D.01A	Right_Low_Purity	Unassigned	0.688099	0.704816	0.822487	0.726316	0.166833	0.176868
TCGA.AA.A00E.01A	Right_Low_Purity	CMS1	0.608024	0.802765	0.721314	0.825342	0.001	0.00123684
TCGA.AA.A00R.01A	Right_Low_Purity	CMS1	0.638342	0.820575	0.824903	0.76787	0.001	0.00123684
TCGA.AA.A010.01A	Right_Low_Purity	Unassigned	0.691256	0.695723	0.691781	0.831541	0.985015	0.996004
TCGA.AA.A01C.01A	Right_Low_Purity	CMS2	0.802113	0.556096	0.759681	0.636096	0.001	0.00123684
TCGA.AA.A01G.01A	Right_Low_Purity	CMS2	0.784648	0.621537	0.684997	0.868423	0.001	0.00123684
TCGA.AA.A01P.01A	Right_Low_Purity	CMS1	0.535119	0.829581	0.76868	0.619872	0.001	0.00123684
TCGA.AA.A01R.01A	Right_Low_Purity	CMS1	0.625221	0.778748	0.765776	0.769779	0.001	0.00123684
TCGA.AA.A01V.01A	Right_Low_Purity	CMS2	0.737786	0.64354	0.644774	0.877808	0.001	0.00123684
TCGA.AA.A022.01A	Right_Low_Purity	CMS1	0.561312	0.800682	0.755232	0.767405	0.001	0.00123684
TCGA.AA.A02E.01A	Right_Low_Purity	CMS2	0.75476	0.641258	0.72011	0.82629	0.001	0.00123684
TCGA.AD.5900.01A	Right_Low_Purity	CMS1	0.53756	0.822635	0.741017	0.679325	0.001	0.00123684
TCGA.AD.6888.01A	Right_Low_Purity	CMS2	0.760795	0.612298	0.710615	0.865432	0.001	0.00123684
TCGA.AD.6890.01A	Right_Low_Purity	CMS2	0.800291	0.597048	0.743948	0.745671	0.001	0.00123684
TCGA.AD.6895.01A	Right_Low_Purity	CMS1	0.499502	0.815469	0.705557	0.675426	0.001	0.00123684
TCGA.AD.6901.01A	Right_Low_Purity	CMS4	0.749187	0.661578	0.748603	0.47667	0.001	0.00123684
TCGA.AD.6963.01A	Right_Low_Purity	CMS2	0.757371	0.619053	0.795342	0.797537	0.001	0.00123684
TCGA.AD.6964.01A	Right_Low_Purity	CMS4	0.690211	0.799896	0.704453	0.557451	0.001	0.00123684
TCGA.AD.A5EJ.01A	Right_Low_Purity	CMS1	0.628101	0.811135	0.630711	0.801818	0.001	0.00123684
TCGA.AU.6004.01A	Right_Low_Purity	CMS1	0.574817	0.80073	0.753672	0.674363	0.001	0.00123684
TCGA.AY.4070.01A	Right_Low_Purity	CMS4	0.736078	0.679346	0.749846	0.646547	0.001	0.00123684
TCGA.AY.6196.01A	Right_Low_Purity	CMS4	0.676622	0.781068	0.735209	0.418986	0.001	0.00123684
TCGA.AY.A69D.01A	Right_Low_Purity	CMS2	0.827726	0.62019	0.658416	0.799684	0.001	0.00123684
TCGA.AZ.4315.01A	Right_Low_Purity	Unassigned	0.717436	0.725841	0.724808	0.797649	0.996004	0.996004
TCGA.AZ.4323.01A	Right_Low_Purity	CMS4	0.690573	0.716726	0.734684	0.455203	0.001	0.00123684
TCGA.AZ.4615.01A	Right_Low_Purity	CMS1	0.529408	0.833247	0.713747	0.725384	0.001	0.00123684
TCGA.AZ.4616.01A	Right_Low_Purity	CMS1	0.631228	0.688907	0.754793	0.696207	0.001	0.00123684
TCGA.AZ.6599.01A	Right_Low_Purity	CMS3	0.769147	0.735824	0.594861	0.905365	0.001	0.00123684
TCGA.AZ.6600.01A	Right_Low_Purity	CMS4	0.67592	0.699022	0.670613	0.502684	0.001	0.00123684
TCGA.AZ.6605.01A	Right_Low_Purity	CMS4	0.731299	0.635832	0.735646	0.33268	0.001	0.00123684
TCGA.CA.6717.01A	Right_Low_Purity	CMS4	0.683086	0.724282	0.676891	0.429852	0.001	0.00123684
TCGA.CK.4950.01A	Right_Low_Purity	CMS3	0.678128	0.65787	0.566868	0.767604	0.001	0.00123684
TCGA.CK.4951.01A	Right_Low_Purity	CMS1	0.562871	0.779706	0.714072	0.613098	0.001	0.00123684
TCGA.CK.5913.01A	Right_Low_Purity	CMS1	0.538864	0.800413	0.67358	0.7043	0.001	0.00123684
TCGA.CK.5916.01A	Right_Low_Purity	CMS1	0.572291	0.808263	0.757323	0.673301	0.001	0.00123684
TCGA.CK.6751.01A	Right_Low_Purity	CMS3	0.729175	0.703472	0.624865	0.676114	0.001	0.00123684
TCGA.CM.4743.01A	Right_Low_Purity	CMS1	0.553984	0.818974	0.738438	0.81855	0.001	0.00123684
TCGA.CM.4744.01A	Right_Low_Purity	CMS1	0.66947	0.7031	0.772404	0.864297	0.014985	0.0171779
TCGA.CM.4747.01A	Right_Low_Purity	Unassigned	0.802838	0.647286	0.712826	0.696817	0.0579421	0.0643294
TCGA.CM.4748.01A	Right_Low_Purity	CMS2	0.75252	0.642362	0.69425	0.660938	0.004995	0.00582063
TCGA.CM.4751.01A	Right_Low_Purity	CMS1	0.634011	0.704594	0.636217	0.640912	0.001	0.00123684
TCGA.CM.4752.01A	Right_Low_Purity	CMS2	0.803866	0.592294	0.763732	0.755404	0.001	0.00123684
TCGA.CM.5348.01A	Right_Low_Purity	CMS4	0.673101	0.715347	0.705045	0.432596	0.001	0.00123684
TCGA.CM.5349.01A	Right_Low_Purity	CMS4	0.765366	0.619519	0.720714	0.513627	0.001	0.00123684
TCGA.CM.5860.01A	Right_Low_Purity	CMS4	0.71466	0.656729	0.763569	0.501901	0.001	0.00123684
TCGA.CM.5863.01A	Right_Low_Purity	CMS3	0.640892	0.683909	0.518657	0.56748	0.001	0.00123684
TCGA.CM.6162.01A	Right_Low_Purity	CMS4	0.649655	0.735382	0.626522	0.369935	0.001	0.00123684
TCGA.CM.6167.01A	Right_Low_Purity	CMS4	0.734134	0.71686	0.738713	0.352461	0.001	0.00123684
TCGA.CM.6168.01A	Right_Low_Purity	CMS4	0.680428	0.677374	0.689232	0.360545	0.001	0.00123684
TCGA.CM.6169.01A	Right_Low_Purity	CMS4	0.728469	0.625693	0.770485	0.456465	0.001	0.00123684
TCGA.CM.6674.01A	Right_Low_Purity	CMS1	0.595112	0.823422	0.623837	0.6685	0.001	0.00123684
TCGA.CM.6677.01A	Right_Low_Purity	CMS2	0.829064	0.641422	0.781204	0.679206	0.001	0.00123684
TCGA.CM.6680.01A	Right_Low_Purity	CMS3	0.776515	0.65835	0.508777	0.649019	0.001	0.00123684
TCGA.D5.5538.01A	Right_Low_Purity	CMS4	0.71948	0.649218	0.714675	0.598141	0.001	0.00123684
TCGA.D5.5539.01A	Right_Low_Purity	CMS3	0.74311	0.702299	0.529356	0.598489	0.001	0.00123684
TCGA.D5.6530.01A	Right_Low_Purity	CMS3	0.634811	0.778726	0.591319	0.841424	0.001	0.00123684
TCGA.D5.6531.01A	Right_Low_Purity	CMS1	0.658864	0.693794	0.763693	0.678028	0.00699301	0.00808208
TCGA.D5.6533.01A	Right_Low_Purity	CMS2	0.825023	0.61442	0.813938	0.757468	0.001	0.00123684
TCGA.D5.6539.01A	Right_Low_Purity	CMS3	0.766703	0.679332	0.597044	0.799199	0.001	0.00123684
TCGA.D5.6928.01A	Right_Low_Purity	CMS4	0.563409	0.803765	0.751945	0.557965	0.001	0.00123684
TCGA.D5.6930.01A	Right_Low_Purity	CMS1	0.572314	0.822051	0.606171	0.635402	0.001	0.00123684
TCGA.D5.7000.01A	Right_Low_Purity	CMS3	0.665641	0.717989	0.644661	0.693612	0.001	0.00123684
TCGA.DM.A0XD.01A	Right_Low_Purity	Unassigned	0.698591	0.693989	0.748716	0.755457	0.66034	0.684617
TCGA.DM.A1HB.01A	Right_Low_Purity	CMS1	0.594869	0.811452	0.676527	0.839429	0.001	0.00123684
TCGA.DM.A280.01A	Right_Low_Purity	CMS3	0.662619	0.675347	0.624678	0.765205	0.001	0.00123684
TCGA.DM.A285.01A	Right_Low_Purity	CMS4	0.774163	0.692461	0.691216	0.649203	0.003996	0.00473476
TCGA.F4.6463.01A	Right_Low_Purity	CMS4	0.774351	0.605483	0.688639	0.48222	0.001	0.00123684
TCGA.F4.6703.01A	Right_Low_Purity	CMS4	0.622417	0.76883	0.750649	0.39996	0.001	0.00123684
TCGA.F4.6856.01A	Right_Low_Purity	CMS3	0.653838	0.790489	0.537521	0.79925	0.001	0.00123684
TCGA.G4.6293.01A	Right_Low_Purity	CMS2	0.755402	0.561527	0.694096	0.742531	0.001	0.00123684
TCGA.G4.6297.01A	Right_Low_Purity	CMS4	0.703507	0.635885	0.740637	0.375507	0.001	0.00123684
TCGA.G4.6298.01A	Right_Low_Purity	CMS2	0.808944	0.61812	0.779775	0.646768	0.001	0.00123684
TCGA.G4.6302.01A	Right_Low_Purity	CMS4	0.638308	0.763372	0.704464	0.365389	0.001	0.00123684
TCGA.G4.6304.01A	Right_Low_Purity	Unassigned	0.717443	0.702411	0.72948	0.899456	0.778222	0.79514
TCGA.G4.6311.01A	Right_Low_Purity	CMS4	0.764651	0.599258	0.761069	0.513104	0.001	0.00123684
TCGA.G4.6314.01A	Right_Low_Purity	CMS4	0.780403	0.671818	0.775028	0.448912	0.001	0.00123684
TCGA.G4.6320.01A	Right_Low_Purity	CMS3	0.7444	0.707651	0.616859	0.908041	0.001	0.00123684
TCGA.G4.6321.01A	Right_Low_Purity	CMS3	0.650294	0.728708	0.604159	0.851053	0.001	0.00123684
TCGA.G4.6323.01A	Right_Low_Purity	CMS3	0.773368	0.68081	0.631808	0.88561	0.001	0.00123684
TCGA.G4.6588.01A	Right_Low_Purity	CMS1	0.538912	0.836315	0.684035	0.780409	0.001	0.00123684
TCGA.G4.6626.01A	Right_Low_Purity	CMS2	0.821037	0.648311	0.765125	0.84715	0.002997	0.00358116
TCGA.G4.6627.01A	Right_Low_Purity	CMS4	0.668691	0.611864	0.636882	0.432858	0.001	0.00123684
TCGA.G4.6628.01A	Right_Low_Purity	CMS1	0.560511	0.831465	0.807748	0.752179	0.001	0.00123684
TCGA.NH.A50U.01A	Right_Low_Purity	CMS2	0.732161	0.66616	0.726282	0.791452	0.042957	0.048071
TCGA.NH.A50V.01A	Right_Low_Purity	Unassigned	0.750594	0.727132	0.750058	0.672459	0.0799201	0.0873545
TCGA.NH.A5IV.01A	Right_Low_Purity	Unassigned	0.730514	0.807803	0.668049	0.80237	0.0829171	0.0899331
TCGA.NH.A6GB.01A	Right_Low_Purity	Unassigned	0.719512	0.671937	0.778136	0.812375	0.0659341	0.0726305
TCGA.NH.A8F8.01A	Right_Low_Purity	CMS2	0.770938	0.575983	0.787673	0.603523	0.001	0.00123684
TCGA.QG.A5YW.01A	Right_Low_Purity	CMS2	0.763774	0.668816	0.685888	0.789769	0.035964	0.0405674
TCGA.QL.A97D.01A	Right_Low_Purity	CMS2	0.791507	0.661238	0.754043	0.875316	0.023976	0.0272631
TCGA.SS.A7HO.01A	Right_Low_Purity	CMS2	0.83281	0.64206	0.783496	0.784345	0.001998	0.00242861
TCGA.WS.AB45.01A	Right_Low_Purity	CMS4	0.692214	0.801618	0.740561	0.429363	0.001	0.00123684
TCGA.4T.AA8H.01A	Left_High_Purity	CMS3	0.727191	0.724157	0.623556	0.869689	0.001	0.00169048
TCGA.A6.2671.01A	Left_High_Purity	CMS4	0.653949	0.758185	0.760881	0.469917	0.001	0.00169048
TCGA.A6.5662.01A	Left_High_Purity	CMS4	0.720904	0.706522	0.759057	0.519224	0.001	0.00169048
TCGA.A6.5667.01A	Left_High_Purity	CMS4	0.704249	0.665793	0.765158	0.465354	0.001	0.00169048
TCGA.A6.6140.01A	Left_High_Purity	CMS2	0.754515	0.589518	0.721734	0.740954	0.001	0.00169048
TCGA.A6.6652.01A	Left_High_Purity	Unassigned	0.719455	0.688074	0.774411	0.694851	0.792208	0.839504
TCGA.A6.A567.01A	Left_High_Purity	CMS4	0.706914	0.703542	0.761044	0.5317	0.001	0.00169048
TCGA.A6.A56B.01A	Left_High_Purity	CMS4	0.732931	0.761562	0.82433	0.547036	0.001	0.00169048
TCGA.AA.3488.01A	Left_High_Purity	Unassigned	0.731839	0.692836	0.715304	0.809699	0.556444	0.647664
TCGA.AA.3509.01A	Left_High_Purity	CMS2	0.696805	0.660095	0.668989	0.67836	0.00599401	0.00925162
TCGA.AA.3521.01A	Left_High_Purity	CMS4	0.672389	0.659001	0.693776	0.549248	0.001	0.00169048
TCGA.AA.3524.01A	Left_High_Purity	CMS1	0.657448	0.70959	0.703137	0.727727	0.001	0.00169048
TCGA.AA.3526.01A	Left_High_Purity	CMS1	0.596533	0.69586	0.675624	0.63793	0.001	0.00169048
TCGA.AA.3538.01A	Left_High_Purity	CMS4	0.706547	0.638756	0.706353	0.481979	0.001	0.00169048
TCGA.AA.3542.01A	Left_High_Purity	Unassigned	0.736123	0.70378	0.757954	0.764741	0.573427	0.656666
TCGA.AA.3556.01A	Left_High_Purity	CMS1	0.571812	0.820418	0.607047	0.751488	0.001	0.00169048
TCGA.AA.3560.01A	Left_High_Purity	CMS3	0.648234	0.754156	0.575669	0.661113	0.001	0.00169048
TCGA.AA.3655.01A	Left_High_Purity	CMS1	0.582337	0.771577	0.627726	0.616518	0.001	0.00169048
TCGA.AA.3678.01A	Left_High_Purity	CMS2	0.64644	0.629992	0.690248	0.703473	0.001	0.00169048
TCGA.AA.3693.01A	Left_High_Purity	CMS2	0.768775	0.643172	0.776639	0.727229	0.001998	0.00329903
TCGA.AA.3696.01A	Left_High_Purity	CMS4	0.659887	0.683489	0.652161	0.638078	0.001	0.00169048
TCGA.AA.3860.01A	Left_High_Purity	CMS4	0.655578	0.70684	0.737741	0.483736	0.001	0.00169048
TCGA.AA.3952.01A	Left_High_Purity	CMS4	0.65659	0.771996	0.720661	0.554335	0.001	0.00169048
TCGA.AA.3968.01A	Left_High_Purity	CMS4	0.715248	0.700139	0.76636	0.496358	0.001	0.00169048
TCGA.AA.3970.01A	Left_High_Purity	CMS1	0.637157	0.66243	0.691107	0.708387	0.001	0.00169048
TCGA.AA.3972.01A	Left_High_Purity	CMS1	0.672668	0.713932	0.723571	0.68972	0.027972	0.0380915
TCGA.AA.3976.01A	Left_High_Purity	CMS4	0.691162	0.667379	0.677713	0.649185	0.001	0.00169048
TCGA.AA.3979.01A	Left_High_Purity	CMS1	0.602569	0.727233	0.728676	0.817994	0.001	0.00169048
TCGA.AA.A00W.01A	Left_High_Purity	Unassigned	0.753972	0.68595	0.712278	0.89373	0.255744	0.313066
TCGA.AA.A01F.01A	Left_High_Purity	CMS1	0.679024	0.711763	0.733171	0.854257	0.018981	0.0264246
TCGA.AA.A01S.01A	Left_High_Purity	Unassigned	0.768284	0.683804	0.712872	0.859433	0.0959041	0.123803
TCGA.AA.A01T.01A	Left_High_Purity	Unassigned	0.715685	0.700302	0.714594	0.807328	0.174825	0.217765
TCGA.AA.A01X.01A	Left_High_Purity	CMS4	0.678736	0.682579	0.692758	0.565993	0.001	0.00169048
TCGA.AA.A024.01A	Left_High_Purity	CMS3	0.654576	0.732551	0.520619	0.801782	0.001	0.00169048
TCGA.AA.A02F.01A	Left_High_Purity	CMS4	0.724624	0.697842	0.721006	0.612376	0.001	0.00169048
TCGA.AA.A02H.01A	Left_High_Purity	CMS2	0.741114	0.614115	0.765984	0.631299	0.001	0.00169048
TCGA.AA.A02J.01A	Left_High_Purity	CMS2	0.790959	0.642348	0.730841	0.841362	0.001	0.00169048
TCGA.AA.A02W.01A	Left_High_Purity	CMS4	0.731744	0.671305	0.744573	0.646322	0.002997	0.0047286
TCGA.AY.A8YK.01A	Left_High_Purity	CMS2	0.764852	0.593816	0.659488	0.744187	0.001	0.00169048
TCGA.AZ.4308.01A	Left_High_Purity	CMS4	0.634014	0.69775	0.722101	0.488609	0.001	0.00169048
TCGA.AZ.4682.01B	Left_High_Purity	CMS2	0.729292	0.654098	0.669	0.750819	0.011988	0.0173704
TCGA.AZ.6608.01A	Left_High_Purity	Unassigned	0.757424	0.676305	0.70737	0.894573	0.424575	0.51093
TCGA.CA.6715.01A	Left_High_Purity	CMS2	0.779302	0.610324	0.750128	0.692192	0.001	0.00169048
TCGA.CK.5914.01A	Left_High_Purity	Unassigned	0.704828	0.705174	0.813893	0.678435	0.671329	0.756577
TCGA.CK.5915.01A	Left_High_Purity	CMS2	0.793609	0.65815	0.720088	0.750594	0.00799201	0.012073
TCGA.CK.6748.01A	Left_High_Purity	CMS4	0.67477	0.697894	0.71685	0.337884	0.001	0.00169048
TCGA.CM.6161.01A	Left_High_Purity	CMS4	0.713179	0.655311	0.747608	0.591351	0.001	0.00169048
TCGA.CM.6165.01A	Left_High_Purity	CMS4	0.705091	0.721468	0.692777	0.478522	0.001	0.00169048
TCGA.CM.6172.01A	Left_High_Purity	CMS4	0.717649	0.744632	0.650137	0.596756	0.001	0.00169048
TCGA.D5.6532.01A	Left_High_Purity	Unassigned	0.783294	0.666143	0.742683	0.782232	0.10989	0.139325
TCGA.D5.6920.01A	Left_High_Purity	CMS3	0.632009	0.730725	0.6274	0.645182	0.001	0.00169048
TCGA.DM.A1D0.01A	Left_High_Purity	Unassigned	0.737965	0.682289	0.721755	0.838549	0.746254	0.815139
TCGA.DM.A1D6.01A	Left_High_Purity	CMS3	0.699343	0.83707	0.628943	0.795747	0.001	0.00169048
TCGA.DM.A1D7.01A	Left_High_Purity	Unassigned	0.683912	0.732378	0.701392	0.768999	0.729271	0.809035
TCGA.DM.A1DB.01A	Left_High_Purity	Unassigned	0.77103	0.697385	0.794923	0.826076	0.985015	0.998002
TCGA.DM.A28C.01A	Left_High_Purity	Unassigned	0.79402	0.708828	0.706843	0.787365	0.993007	0.998002
TCGA.DM.A28E.01A	Left_High_Purity	Unassigned	0.79119	0.701895	0.774105	0.863448	0.998002	0.998002
TCGA.DM.A28M.01A	Left_High_Purity	CMS3	0.67655	0.745983	0.651209	0.875286	0.00899101	0.0132992
TCGA.F4.6806.01A	Left_High_Purity	CMS4	0.634422	0.734559	0.595729	0.585656	0.001	0.00169048
TCGA.G4.6303.01A	Left_High_Purity	CMS4	0.697367	0.671155	0.748079	0.463203	0.001	0.00169048
TCGA.G4.6307.01A	Left_High_Purity	Unassigned	0.814333	0.685293	0.753099	0.79381	0.782218	0.839504
TCGA.G4.6309.01A	Left_High_Purity	CMS1	0.547975	0.829679	0.653363	0.730393	0.001	0.00169048
TCGA.G4.6315.01A	Left_High_Purity	CMS2	0.751429	0.66093	0.6798	0.833257	0.016983	0.0241159
TCGA.G4.6317.01A	Left_High_Purity	CMS2	0.7901	0.667639	0.787089	0.823492	0.028971	0.0380915
TCGA.G4.6322.01A	Left_High_Purity	CMS3	0.667575	0.792948	0.551553	0.710457	0.001	0.00169048
TCGA.NH.A50T.01A	Left_High_Purity	Unassigned	0.733254	0.690392	0.797628	0.790646	0.931069	0.972146
TCGA.NH.A6GC.01A	Left_High_Purity	CMS4	0.691609	0.812557	0.614882	0.614726	0.001	0.00169048
TCGA.QG.A5YV.01A	Left_High_Purity	CMS2	0.742698	0.656597	0.665873	0.822937	0.028971	0.0380915
TCGA.QG.A5YX.01A	Left_High_Purity	CMS3	0.718424	0.729111	0.64033	0.88439	0.002997	0.0047286
TCGA.QG.A5Z1.01A	Left_High_Purity	CMS4	0.749752	0.68732	0.697459	0.480115	0.001	0.00169048
TCGA.T9.A92H.01A	Left_High_Purity	Unassigned	0.720495	0.678453	0.722436	0.80152	0.436563	0.5166
TCGA.A6.2674.01A	Left_Low_Purity	CMS4	0.626965	0.806079	0.690808	0.543456	0.001	0.00142308
TCGA.A6.2674.01A.1	Left_Low_Purity	CMS4	0.663893	0.806754	0.694418	0.57344	0.001	0.00142308
TCGA.A6.2674.01B	Left_Low_Purity	CMS4	0.753997	0.802126	0.737002	0.667151	0.022977	0.0274242
TCGA.A6.2675.01A	Left_Low_Purity	CMS4	0.666388	0.64991	0.622383	0.507642	0.001	0.00142308
TCGA.A6.3807.01A	Left_Low_Purity	Unassigned	0.6561	0.685151	0.734332	0.702966	0.0929071	0.105771
TCGA.A6.5656.01A	Left_Low_Purity	CMS2	0.818767	0.653867	0.763187	0.804427	0.001	0.00142308
TCGA.A6.5656.01A.1	Left_Low_Purity	CMS2	0.810201	0.626392	0.759968	0.855982	0.001	0.00142308
TCGA.A6.5656.01B	Left_Low_Purity	Unassigned	0.79246	0.725166	0.761388	0.69587	0.658342	0.66736
TCGA.A6.6142.01A	Left_Low_Purity	CMS4	0.662841	0.666168	0.73	0.43213	0.001	0.00142308
TCGA.A6.6648.01A	Left_Low_Purity	CMS3	0.773389	0.678299	0.648259	0.861501	0.001	0.00142308
TCGA.A6.A566.01A	Left_Low_Purity	CMS4	0.638983	0.761867	0.677957	0.408139	0.001	0.00142308
TCGA.AA.3529.01A	Left_Low_Purity	CMS3	0.711827	0.647155	0.638456	0.790767	0.00699301	0.00907864
TCGA.AA.3531.01A	Left_Low_Purity	CMS2	0.791365	0.629703	0.728758	0.852996	0.001998	0.00268822
TCGA.AA.3712.01A	Left_Low_Purity	CMS2	0.732806	0.633967	0.699089	0.685783	0.001	0.00142308
TCGA.AA.3812.01A	Left_Low_Purity	CMS4	0.636672	0.673476	0.621721	0.558186	0.001	0.00142308
TCGA.AA.3846.01A	Left_Low_Purity	Unassigned	0.741213	0.662897	0.708286	0.883563	0.386613	0.397353
TCGA.AA.3848.01A	Left_Low_Purity	Unassigned	0.752635	0.662782	0.68307	0.845336	0.102897	0.115369
TCGA.AA.3867.01A	Left_Low_Purity	CMS4	0.727556	0.615951	0.675264	0.556975	0.001	0.00142308
TCGA.AA.3977.01A	Left_Low_Purity	CMS3	0.627858	0.747441	0.584594	0.815534	0.001	0.00142308
TCGA.AA.3984.01A	Left_Low_Purity	CMS1	0.634397	0.723758	0.751633	0.758208	0.001998	0.00268822
TCGA.AA.A004.01A	Left_Low_Purity	Unassigned	0.679691	0.735825	0.713539	0.75767	0.11988	0.132405
TCGA.AA.A00F.01A	Left_Low_Purity	CMS3	0.677432	0.69406	0.608146	0.659598	0.001	0.00142308
TCGA.AA.A00K.01A	Left_Low_Purity	CMS3	0.698288	0.677311	0.575481	0.838566	0.001	0.00142308
TCGA.AA.A00O.01A	Left_Low_Purity	CMS4	0.72234	0.701253	0.748787	0.636189	0.00999001	0.0127459
TCGA.AA.A00Q.01A	Left_Low_Purity	Unassigned	0.759956	0.657793	0.66636	0.858133	0.227772	0.244277
TCGA.AA.A00Z.01A	Left_Low_Purity	CMS2	0.765383	0.652598	0.714594	0.874179	0.001	0.00142308
TCGA.AA.A017.01A	Left_Low_Purity	CMS2	0.800442	0.613384	0.748327	0.786337	0.001	0.00142308
TCGA.AA.A01D.01A	Left_Low_Purity	CMS1	0.620409	0.765143	0.633649	0.663303	0.001	0.00142308
TCGA.AA.A01I.01A	Left_Low_Purity	Unassigned	0.71606	0.677373	0.659389	0.898483	0.223776	0.243521
TCGA.AA.A01K.01A	Left_Low_Purity	CMS4	0.618947	0.717514	0.736436	0.608782	0.001	0.00142308
TCGA.AA.A03J.01A	Left_Low_Purity	CMS1	0.64775	0.653074	0.689684	0.795382	0.010989	0.0135531
TCGA.AD.6548.01A	Left_Low_Purity	CMS1	0.593558	0.698408	0.715117	0.6946	0.001	0.00142308
TCGA.AM.5821.01A	Left_Low_Purity	CMS1	0.543419	0.835402	0.787965	0.719138	0.001	0.00142308
TCGA.AU.3779.01A	Left_Low_Purity	CMS2	0.727869	0.647553	0.764558	0.719023	0.001	0.00142308
TCGA.AY.4071.01A	Left_Low_Purity	CMS2	0.725308	0.628405	0.702856	0.768231	0.001	0.00142308
TCGA.AZ.4313.01A	Left_Low_Purity	CMS3	0.652841	0.793145	0.620691	0.853233	0.001	0.00142308
TCGA.AZ.4684.01A	Left_Low_Purity	CMS1	0.623839	0.694891	0.677334	0.691313	0.001998	0.00268822
TCGA.AZ.5403.01A	Left_Low_Purity	CMS4	0.753544	0.665229	0.660678	0.630074	0.001	0.00142308
TCGA.AZ.6601.01A	Left_Low_Purity	CMS1	0.53934	0.834055	0.709609	0.74805	0.001	0.00142308
TCGA.AZ.6603.01A	Left_Low_Purity	CMS2	0.796102	0.587754	0.751355	0.685551	0.001	0.00142308
TCGA.AZ.6607.01A	Left_Low_Purity	CMS4	0.581062	0.801903	0.701092	0.452031	0.001	0.00142308
TCGA.CA.6719.01A	Left_Low_Purity	CMS4	0.673135	0.686702	0.743028	0.498448	0.001	0.00142308
TCGA.CK.4947.01B	Left_Low_Purity	CMS3	0.673339	0.703815	0.621874	0.769986	0.001	0.00142308
TCGA.CK.4948.01B	Left_Low_Purity	CMS4	0.621382	0.679887	0.697398	0.602634	0.001	0.00142308
TCGA.CM.4746.01A	Left_Low_Purity	CMS3	0.685488	0.738104	0.59354	0.901838	0.001	0.00142308
TCGA.CM.4750.01A	Left_Low_Purity	Unassigned	0.716737	0.670232	0.788085	0.812382	0.305694	0.323163
TCGA.CM.5341.01A	Left_Low_Purity	Unassigned	0.727867	0.736862	0.733501	0.738621	1	1
TCGA.CM.5344.01A	Left_Low_Purity	CMS4	0.738033	0.702425	0.727834	0.582759	0.001	0.00142308
TCGA.CM.5868.01A	Left_Low_Purity	Unassigned	0.766006	0.683149	0.69088	0.740529	0.04995	0.0577547
TCGA.CM.6163.01A	Left_Low_Purity	CMS3	0.768859	0.697952	0.672455	0.756652	0.014985	0.0181785
TCGA.CM.6164.01A	Left_Low_Purity	CMS2	0.77228	0.598251	0.759516	0.738802	0.001	0.00142308
TCGA.CM.6170.01A	Left_Low_Purity	CMS2	0.811988	0.635648	0.750728	0.732513	0.001	0.00142308
TCGA.CM.6676.01A	Left_Low_Purity	CMS2	0.792685	0.632576	0.746624	0.692169	0.001	0.00142308
TCGA.CM.6678.01A	Left_Low_Purity	CMS3	0.742625	0.660797	0.592298	0.770087	0.001	0.00142308
TCGA.CM.6679.01A	Left_Low_Purity	CMS4	0.801026	0.657382	0.782259	0.514081	0.001	0.00142308
TCGA.D5.5541.01A	Left_Low_Purity	CMS2	0.757362	0.639136	0.784005	0.722458	0.001	0.00142308
TCGA.D5.6541.01A	Left_Low_Purity	CMS4	0.68552	0.750365	0.703947	0.606393	0.001	0.00142308
TCGA.D5.6922.01A	Left_Low_Purity	CMS4	0.761368	0.71853	0.758133	0.58535	0.001	0.00142308
TCGA.D5.6923.01A	Left_Low_Purity	CMS4	0.710327	0.656702	0.766276	0.456758	0.001	0.00142308
TCGA.D5.6924.01A	Left_Low_Purity	CMS4	0.74162	0.594926	0.771312	0.529526	0.001	0.00142308
TCGA.D5.6926.01A	Left_Low_Purity	CMS4	0.729115	0.683955	0.744119	0.488079	0.001	0.00142308
TCGA.D5.6927.01A	Left_Low_Purity	CMS1	0.550572	0.807804	0.665399	0.717229	0.001	0.00142308
TCGA.DM.A0XF.01A	Left_Low_Purity	CMS2	0.70403	0.655908	0.741423	0.809221	0.002997	0.00396033
TCGA.DM.A28F.01A	Left_Low_Purity	CMS2	0.768132	0.680584	0.717588	0.902598	0.037962	0.0445903
TCGA.F4.6459.01A	Left_Low_Purity	CMS4	0.724764	0.658761	0.676751	0.452684	0.001	0.00142308
TCGA.F4.6460.01A	Left_Low_Purity	CMS4	0.769509	0.647726	0.697433	0.556313	0.001	0.00142308
TCGA.F4.6704.01A	Left_Low_Purity	CMS4	0.691829	0.824468	0.674812	0.537013	0.001	0.00142308
TCGA.F4.6808.01A	Left_Low_Purity	Unassigned	0.76462	0.664499	0.752971	0.871402	0.321678	0.33527
TCGA.F4.6809.01A	Left_Low_Purity	CMS4	0.690362	0.713235	0.688151	0.516313	0.001	0.00142308
TCGA.F4.6854.01A	Left_Low_Purity	CMS2	0.739983	0.604824	0.739733	0.682715	0.001	0.00142308
TCGA.F4.6855.01A	Left_Low_Purity	CMS4	0.713475	0.729142	0.613222	0.480075	0.001	0.00142308
TCGA.G4.6299.01A	Left_Low_Purity	CMS1	0.55522	0.826223	0.750552	0.695022	0.001	0.00142308
TCGA.G4.6625.01A	Left_Low_Purity	CMS2	0.70499	0.676011	0.728622	0.716398	0.010989	0.0135531
TCGA.NH.A8F7.01A	Left_Low_Purity	CMS2	0.795228	0.621443	0.763107	0.854698	0.001	0.00142308
