# Supplementary material for: Integrating the secretome and interactome to identify novel biomarkers and therapeutic targets in colorectal cancer
Source: Cell Commun Signal. 2025 Oct 10;23:428. doi: 10.1186/s12964-025-02424-4 (PMC12512465; doi:10.1186/s12964-025-02424-4)
Supplement: Supplementary file 1 — Supplementary Material 1. [file 12964_2025_2424_MOESM1_ESM.zip › Supplementary/Sup Table 3.xlsx]

## Sheet: Sup Table 3
TNM Plot Expression Data
List of Supplementary Tables	Title
Sup Table 3A	Expressions of Top 10 genes identified in our analysis

## Sheet: Sup Table 3A
Gene	type	Geneexp	Study
FGF20	Tumor	15	Chip-seq
FGF20	Tumor	48	Chip-seq
FGF20	Tumor	1	Chip-seq
FGF20	Tumor	5	Chip-seq
FGF20	Tumor	1	Chip-seq
FGF20	Tumor	13	Chip-seq
FGF20	Tumor	42	Chip-seq
FGF20	Tumor	2	Chip-seq
FGF20	Tumor	11	Chip-seq
FGF20	Tumor	2	Chip-seq
FGF20	Tumor	30	Chip-seq
FGF20	Tumor	4	Chip-seq
FGF20	Tumor	20	Chip-seq
FGF20	Tumor	1	Chip-seq
FGF20	Tumor	33	Chip-seq
FGF20	Tumor	10	Chip-seq
FGF20	Tumor	25	Chip-seq
FGF20	Tumor	1	Chip-seq
FGF20	Tumor	4	Chip-seq
FGF20	Tumor	5	Chip-seq
FGF20	Tumor	2	Chip-seq
FGF20	Tumor	3	Chip-seq
FGF20	Tumor	3	Chip-seq
FGF20	Tumor	13	Chip-seq
FGF20	Tumor	3	Chip-seq
FGF20	Tumor	4	Chip-seq
FGF20	Tumor	20	Chip-seq
FGF20	Tumor	16	Chip-seq
FGF20	Tumor	8	Chip-seq
FGF20	Tumor	9	Chip-seq
FGF20	Tumor	6	Chip-seq
FGF20	Tumor	28	Chip-seq
FGF20	Tumor	63	Chip-seq
FGF20	Tumor	7	Chip-seq
FGF20	Tumor	3	Chip-seq
FGF20	Tumor	22	Chip-seq
FGF20	Tumor	24	Chip-seq
FGF20	Tumor	16	Chip-seq
FGF20	Tumor	4	Chip-seq
FGF20	Tumor	8	Chip-seq
FGF20	Tumor	215	Chip-seq
FGF20	Tumor	221	Chip-seq
FGF20	Tumor	2	Chip-seq
FGF20	Tumor	5	Chip-seq
FGF20	Tumor	29	Chip-seq
FGF20	Tumor	183	Chip-seq
FGF20	Tumor	15	Chip-seq
FGF20	Tumor	110	Chip-seq
FGF20	Tumor	20	Chip-seq
FGF20	Tumor	3	Chip-seq
FGF20	Tumor	15	Chip-seq
FGF20	Tumor	1	Chip-seq
FGF20	Tumor	76	Chip-seq
FGF20	Tumor	3	Chip-seq
FGF20	Tumor	3	Chip-seq
FGF20	Tumor	20	Chip-seq
FGF20	Tumor	16	Chip-seq
FGF20	Tumor	18	Chip-seq
FGF20	Tumor	2	Chip-seq
FGF20	Tumor	16	Chip-seq
FGF20	Tumor	12	Chip-seq
FGF20	Tumor	56	Chip-seq
FGF20	Tumor	11	Chip-seq
FGF20	Tumor	44	Chip-seq
FGF20	Tumor	15	Chip-seq
FGF20	Tumor	262	Chip-seq
FGF20	Tumor	2	Chip-seq
FGF20	Tumor	74	Chip-seq
FGF20	Tumor	34	Chip-seq
FGF20	Tumor	28	Chip-seq
FGF20	Tumor	2	Chip-seq
FGF20	Tumor	252	Chip-seq
FGF20	Tumor	10	Chip-seq
FGF20	Tumor	52	Chip-seq
FGF20	Tumor	115	Chip-seq
FGF20	Tumor	33	Chip-seq
FGF20	Tumor	15	Chip-seq
FGF20	Tumor	3	Chip-seq
FGF20	Tumor	24	Chip-seq
FGF20	Tumor	31	Chip-seq
FGF20	Tumor	54	Chip-seq
FGF20	Tumor	66	Chip-seq
FGF20	Tumor	101	Chip-seq
FGF20	Tumor	119	Chip-seq
FGF20	Tumor	120	Chip-seq
FGF20	Tumor	17	Chip-seq
FGF20	Tumor	184	Chip-seq
FGF20	Tumor	31	Chip-seq
FGF20	Tumor	48	Chip-seq
FGF20	Tumor	97	Chip-seq
FGF20	Tumor	74	Chip-seq
FGF20	Tumor	40	Chip-seq
FGF20	Tumor	18	Chip-seq
FGF20	Tumor	11	Chip-seq
FGF20	Tumor	383	Chip-seq
FGF20	Tumor	15	Chip-seq
FGF20	Tumor	20	Chip-seq
FGF20	Tumor	34	Chip-seq
FGF20	Tumor	20	Chip-seq
FGF20	Tumor	38	Chip-seq
FGF20	Tumor	29	Chip-seq
FGF20	Tumor	1192	Chip-seq
FGF20	Tumor	158	Chip-seq
FGF20	Tumor	5	Chip-seq
FGF20	Tumor	35	Chip-seq
FGF20	Tumor	74	Chip-seq
FGF20	Tumor	103	Chip-seq
FGF20	Tumor	73	Chip-seq
FGF20	Tumor	35	Chip-seq
FGF20	Tumor	118	Chip-seq
FGF20	Tumor	18	Chip-seq
FGF20	Tumor	125	Chip-seq
FGF20	Tumor	515	Chip-seq
FGF20	Tumor	66	Chip-seq
FGF20	Tumor	132	Chip-seq
FGF20	Tumor	15	Chip-seq
FGF20	Tumor	68	Chip-seq
FGF20	Tumor	83	Chip-seq
FGF20	Tumor	111	Chip-seq
FGF20	Tumor	21	Chip-seq
FGF20	Tumor	55	Chip-seq
FGF20	Tumor	27	Chip-seq
FGF20	Tumor	77	Chip-seq
FGF20	Tumor	499	Chip-seq
FGF20	Tumor	65	Chip-seq
FGF20	Tumor	126	Chip-seq
FGF20	Tumor	123	Chip-seq
FGF20	Tumor	16	Chip-seq
FGF20	Tumor	41	Chip-seq
FGF20	Tumor	60	Chip-seq
FGF20	Tumor	54	Chip-seq
FGF20	Tumor	43	Chip-seq
FGF20	Tumor	170	Chip-seq
FGF20	Tumor	74	Chip-seq
FGF20	Tumor	316	Chip-seq
FGF20	Tumor	56	Chip-seq
FGF20	Tumor	141	Chip-seq
FGF20	Tumor	84	Chip-seq
FGF20	Tumor	9	Chip-seq
FGF20	Tumor	7	Chip-seq
FGF20	Tumor	9	Chip-seq
FGF20	Tumor	21	Chip-seq
FGF20	Tumor	578	Chip-seq
FGF20	Tumor	165	Chip-seq
FGF20	Tumor	17	Chip-seq
FGF20	Tumor	14	Chip-seq
FGF20	Tumor	17	Chip-seq
FGF20	Tumor	91	Chip-seq
FGF20	Tumor	119	Chip-seq
FGF20	Tumor	88	Chip-seq
FGF20	Tumor	3	Chip-seq
FGF20	Tumor	2	Chip-seq
FGF20	Tumor	13	Chip-seq
FGF20	Tumor	11	Chip-seq
FGF20	Tumor	19	Chip-seq
FGF20	Tumor	21	Chip-seq
FGF20	Tumor	154	Chip-seq
FGF20	Tumor	21	Chip-seq
FGF20	Tumor	6	Chip-seq
FGF20	Tumor	16	Chip-seq
FGF20	Normal	5	Chip-seq
FGF20	Normal	38	Chip-seq
FGF20	Normal	5	Chip-seq
FGF20	Normal	6	Chip-seq
FGF20	Normal	32	Chip-seq
FGF20	Normal	7	Chip-seq
FGF20	Normal	11	Chip-seq
FGF20	Normal	25	Chip-seq
FGF20	Normal	8	Chip-seq
FGF20	Normal	41	Chip-seq
FGF20	Normal	38	Chip-seq
FGF20	Normal	5	Chip-seq
FGF20	Normal	1	Chip-seq
FGF20	Normal	44	Chip-seq
FGF20	Normal	4	Chip-seq
FGF20	Normal	25	Chip-seq
FGF20	Normal	9	Chip-seq
FGF20	Normal	1	Chip-seq
FGF20	Normal	17	Chip-seq
FGF20	Normal	6	Chip-seq
FGF20	Normal	16	Chip-seq
FGF20	Normal	5	Chip-seq
FGF20	Normal	20	Chip-seq
FGF20	Normal	2	Chip-seq
FGF20	Normal	2	Chip-seq
FGF20	Normal	6	Chip-seq
FGF20	Normal	23	Chip-seq
FGF20	Normal	3	Chip-seq
FGF20	Normal	2	Chip-seq
FGF20	Normal	1	Chip-seq
FGF20	Normal	2	Chip-seq
FGF20	Normal	6	Chip-seq
FGF20	Normal	25	Chip-seq
FGF20	Normal	5	Chip-seq
FGF20	Normal	12	Chip-seq
FGF20	Normal	30	Chip-seq
FGF20	Normal	1	Chip-seq
FGF20	Normal	2	Chip-seq
FGF20	Normal	7	Chip-seq
FGF20	Normal	14	Chip-seq
FGF20	Normal	1	Chip-seq
FGF20	Normal	16	Chip-seq
FGF20	Normal	1	Chip-seq
FGF20	Normal	1	Chip-seq
FGF20	Normal	23	Chip-seq
FGF20	Normal	2	Chip-seq
FGF20	Normal	11	Chip-seq
FGF20	Normal	5	Chip-seq
FGF20	Normal	6	Chip-seq
FGF20	Normal	2	Chip-seq
FGF20	Normal	10	Chip-seq
FGF20	Normal	2	Chip-seq
FGF20	Normal	4	Chip-seq
FGF20	Normal	2	Chip-seq
FGF20	Normal	4	Chip-seq
FGF20	Normal	2	Chip-seq
FGF20	Normal	3	Chip-seq
FGF20	Normal	173	Chip-seq
FGF20	Normal	3	Chip-seq
FGF20	Normal	10	Chip-seq
FGF20	Normal	15	Chip-seq
FGF20	Normal	6	Chip-seq
FGF20	Normal	6	Chip-seq
FGF20	Normal	2	Chip-seq
FGF20	Normal	2	Chip-seq
FGF20	Normal	2	Chip-seq
FGF20	Normal	2	Chip-seq
FGF20	Normal	2	Chip-seq
FGF20	Normal	3	Chip-seq
FGF20	Normal	9	Chip-seq
FGF20	Normal	9	Chip-seq
FGF20	Normal	3	Chip-seq
FGF20	Normal	34	Chip-seq
FGF20	Normal	4	Chip-seq
FGF20	Normal	19	Chip-seq
FGF20	Normal	7	Chip-seq
FGF20	Normal	114	Chip-seq
FGF20	Normal	4	Chip-seq
FGF20	Normal	4	Chip-seq
FGF20	Normal	84	Chip-seq
FGF20	Normal	17	Chip-seq
FGF20	Normal	45	Chip-seq
FGF20	Normal	4	Chip-seq
FGF20	Normal	47	Chip-seq
FGF20	Normal	3	Chip-seq
FGF20	Normal	28	Chip-seq
FGF20	Normal	62	Chip-seq
FGF20	Normal	101	Chip-seq
FGF20	Normal	10	Chip-seq
FGF20	Normal	13	Chip-seq
FGF20	Normal	24	Chip-seq
FGF20	Normal	37	Chip-seq
FGF20	Normal	12	Chip-seq
FGF20	Normal	42	Chip-seq
FGF20	Normal	23	Chip-seq
FGF20	Normal	45	Chip-seq
FGF20	Normal	80	Chip-seq
FGF20	Normal	37	Chip-seq
FGF20	Normal	14	Chip-seq
FGF20	Normal	12	Chip-seq
FGF20	Normal	5	Chip-seq
FGF20	Normal	1	Chip-seq
FGF20	Normal	3	Chip-seq
FGF20	Normal	3	Chip-seq
FGF20	Normal	3	Chip-seq
FGF20	Normal	17	Chip-seq
FGF20	Normal	97	Chip-seq
FGF20	Normal	114	Chip-seq
FGF20	Normal	33	Chip-seq
FGF20	Normal	89	Chip-seq
FGF20	Normal	61	Chip-seq
FGF20	Normal	13	Chip-seq
FGF20	Normal	41	Chip-seq
FGF20	Normal	19	Chip-seq
FGF20	Normal	38	Chip-seq
FGF20	Normal	106	Chip-seq
FGF20	Normal	118	Chip-seq
FGF20	Normal	41	Chip-seq
FGF20	Normal	14	Chip-seq
FGF20	Normal	8	Chip-seq
FGF20	Normal	9	Chip-seq
FGF20	Normal	10	Chip-seq
FGF20	Normal	15	Chip-seq
FGF20	Normal	37	Chip-seq
FGF20	Normal	6	Chip-seq
FGF20	Normal	34	Chip-seq
FGF20	Normal	11	Chip-seq
FGF20	Normal	130	Chip-seq
FGF20	Normal	43	Chip-seq
FGF20	Normal	10	Chip-seq
FGF20	Normal	47	Chip-seq
FGF20	Normal	13	Chip-seq
FGF20	Normal	48	Chip-seq
FGF20	Normal	44	Chip-seq
FGF20	Normal	33	Chip-seq
FGF20	Normal	48	Chip-seq
FGF20	Normal	51	Chip-seq
FGF20	Normal	46	Chip-seq
FGF20	Normal	25	Chip-seq
FGF20	Normal	9	Chip-seq
FGF20	Normal	65	Chip-seq
FGF20	Normal	20	Chip-seq
FGF20	Normal	56	Chip-seq
FGF20	Normal	60	Chip-seq
FGF20	Normal	11	Chip-seq
FGF20	Normal	76	Chip-seq
FGF20	Normal	15	Chip-seq
FGF20	Normal	8	Chip-seq
FGF20	Normal	105	Chip-seq
FGF20	Normal	50	Chip-seq
FGF20	Normal	13	Chip-seq
FGF20	Normal	1	Chip-seq
FGF20	Normal	2	Chip-seq
FGF20	Normal	8	Chip-seq
FGF20	Normal	45	Chip-seq
FGF20	Normal	2	Chip-seq
FGF20	Normal	23	Chip-seq
FGF20	Normal	13	Chip-seq
FGF20	Normal	40	Chip-seq
FGF20	Normal	3	Chip-seq
FGFR4	Tumor	607	Chip-seq
FGFR4	Tumor	585	Chip-seq
FGFR4	Tumor	666	Chip-seq
FGFR4	Tumor	892	Chip-seq
FGFR4	Tumor	327	Chip-seq
FGFR4	Tumor	381	Chip-seq
FGFR4	Tumor	237	Chip-seq
FGFR4	Tumor	292	Chip-seq
FGFR4	Tumor	186	Chip-seq
FGFR4	Tumor	131	Chip-seq
FGFR4	Tumor	232	Chip-seq
FGFR4	Tumor	361	Chip-seq
FGFR4	Tumor	206	Chip-seq
FGFR4	Tumor	358	Chip-seq
FGFR4	Tumor	422	Chip-seq
FGFR4	Tumor	193	Chip-seq
FGFR4	Tumor	267	Chip-seq
FGFR4	Tumor	230	Chip-seq
FGFR4	Tumor	221	Chip-seq
FGFR4	Tumor	209	Chip-seq
FGFR4	Tumor	130	Chip-seq
FGFR4	Tumor	216	Chip-seq
FGFR4	Tumor	402	Chip-seq
FGFR4	Tumor	313	Chip-seq
FGFR4	Tumor	240	Chip-seq
FGFR4	Tumor	149	Chip-seq
FGFR4	Tumor	382	Chip-seq
FGFR4	Tumor	195	Chip-seq
FGFR4	Tumor	253	Chip-seq
FGFR4	Tumor	243	Chip-seq
FGFR4	Tumor	646	Chip-seq
FGFR4	Tumor	160	Chip-seq
FGFR4	Tumor	144	Chip-seq
FGFR4	Tumor	174	Chip-seq
FGFR4	Tumor	360	Chip-seq
FGFR4	Tumor	187	Chip-seq
FGFR4	Tumor	181	Chip-seq
FGFR4	Tumor	480	Chip-seq
FGFR4	Tumor	1419	Chip-seq
FGFR4	Tumor	1187	Chip-seq
FGFR4	Tumor	607	Chip-seq
FGFR4	Tumor	1091	Chip-seq
FGFR4	Tumor	595	Chip-seq
FGFR4	Tumor	927	Chip-seq
FGFR4	Tumor	694	Chip-seq
FGFR4	Tumor	1789	Chip-seq
FGFR4	Tumor	402	Chip-seq
FGFR4	Tumor	1485	Chip-seq
FGFR4	Tumor	905	Chip-seq
FGFR4	Tumor	784	Chip-seq
FGFR4	Tumor	1054	Chip-seq
FGFR4	Tumor	643	Chip-seq
FGFR4	Tumor	100	Chip-seq
FGFR4	Tumor	1400	Chip-seq
FGFR4	Tumor	219	Chip-seq
FGFR4	Tumor	192	Chip-seq
FGFR4	Tumor	160	Chip-seq
FGFR4	Tumor	124	Chip-seq
FGFR4	Tumor	254	Chip-seq
FGFR4	Tumor	309	Chip-seq
FGFR4	Tumor	152	Chip-seq
FGFR4	Tumor	318	Chip-seq
FGFR4	Tumor	486	Chip-seq
FGFR4	Tumor	225	Chip-seq
FGFR4	Tumor	214	Chip-seq
FGFR4	Tumor	793	Chip-seq
FGFR4	Tumor	146	Chip-seq
FGFR4	Tumor	252	Chip-seq
FGFR4	Tumor	250	Chip-seq
FGFR4	Tumor	637	Chip-seq
FGFR4	Tumor	412	Chip-seq
FGFR4	Tumor	151	Chip-seq
FGFR4	Tumor	461	Chip-seq
FGFR4	Tumor	746	Chip-seq
FGFR4	Tumor	488	Chip-seq
FGFR4	Tumor	759	Chip-seq
FGFR4	Tumor	357	Chip-seq
FGFR4	Tumor	598	Chip-seq
FGFR4	Tumor	287	Chip-seq
FGFR4	Tumor	294	Chip-seq
FGFR4	Tumor	323	Chip-seq
FGFR4	Tumor	734	Chip-seq
FGFR4	Tumor	838	Chip-seq
FGFR4	Tumor	314	Chip-seq
FGFR4	Tumor	435	Chip-seq
FGFR4	Tumor	569	Chip-seq
FGFR4	Tumor	1437	Chip-seq
FGFR4	Tumor	135	Chip-seq
FGFR4	Tumor	632	Chip-seq
FGFR4	Tumor	643	Chip-seq
FGFR4	Tumor	229	Chip-seq
FGFR4	Tumor	427	Chip-seq
FGFR4	Tumor	366	Chip-seq
FGFR4	Tumor	328	Chip-seq
FGFR4	Tumor	841	Chip-seq
FGFR4	Tumor	337	Chip-seq
FGFR4	Tumor	363	Chip-seq
FGFR4	Tumor	250	Chip-seq
FGFR4	Tumor	526	Chip-seq
FGFR4	Tumor	305	Chip-seq
FGFR4	Tumor	372	Chip-seq
FGFR4	Tumor	695	Chip-seq
FGFR4	Tumor	398	Chip-seq
FGFR4	Tumor	626	Chip-seq
FGFR4	Tumor	392	Chip-seq
FGFR4	Tumor	617	Chip-seq
FGFR4	Tumor	234	Chip-seq
FGFR4	Tumor	537	Chip-seq
FGFR4	Tumor	594	Chip-seq
FGFR4	Tumor	680	Chip-seq
FGFR4	Tumor	584	Chip-seq
FGFR4	Tumor	231	Chip-seq
FGFR4	Tumor	811	Chip-seq
FGFR4	Tumor	211	Chip-seq
FGFR4	Tumor	484	Chip-seq
FGFR4	Tumor	595	Chip-seq
FGFR4	Tumor	80	Chip-seq
FGFR4	Tumor	455	Chip-seq
FGFR4	Tumor	502	Chip-seq
FGFR4	Tumor	716	Chip-seq
FGFR4	Tumor	703	Chip-seq
FGFR4	Tumor	369	Chip-seq
FGFR4	Tumor	330	Chip-seq
FGFR4	Tumor	487	Chip-seq
FGFR4	Tumor	431	Chip-seq
FGFR4	Tumor	1037	Chip-seq
FGFR4	Tumor	253	Chip-seq
FGFR4	Tumor	461	Chip-seq
FGFR4	Tumor	215	Chip-seq
FGFR4	Tumor	172	Chip-seq
FGFR4	Tumor	628	Chip-seq
FGFR4	Tumor	581	Chip-seq
FGFR4	Tumor	706	Chip-seq
FGFR4	Tumor	365	Chip-seq
FGFR4	Tumor	602	Chip-seq
FGFR4	Tumor	259	Chip-seq
FGFR4	Tumor	599	Chip-seq
FGFR4	Tumor	558	Chip-seq
FGFR4	Tumor	364	Chip-seq
FGFR4	Tumor	541	Chip-seq
FGFR4	Tumor	359	Chip-seq
FGFR4	Tumor	427	Chip-seq
FGFR4	Tumor	801	Chip-seq
FGFR4	Tumor	434	Chip-seq
FGFR4	Tumor	450	Chip-seq
FGFR4	Tumor	400	Chip-seq
FGFR4	Tumor	393	Chip-seq
FGFR4	Tumor	769	Chip-seq
FGFR4	Tumor	322	Chip-seq
FGFR4	Tumor	467	Chip-seq
FGFR4	Tumor	330	Chip-seq
FGFR4	Tumor	1015	Chip-seq
FGFR4	Tumor	483	Chip-seq
FGFR4	Tumor	72	Chip-seq
FGFR4	Tumor	460	Chip-seq
FGFR4	Tumor	868	Chip-seq
FGFR4	Tumor	481	Chip-seq
FGFR4	Tumor	335	Chip-seq
FGFR4	Tumor	196	Chip-seq
FGFR4	Tumor	1048	Chip-seq
FGFR4	Normal	242	Chip-seq
FGFR4	Normal	260	Chip-seq
FGFR4	Normal	237	Chip-seq
FGFR4	Normal	108	Chip-seq
FGFR4	Normal	230	Chip-seq
FGFR4	Normal	532	Chip-seq
FGFR4	Normal	108	Chip-seq
FGFR4	Normal	169	Chip-seq
FGFR4	Normal	43	Chip-seq
FGFR4	Normal	155	Chip-seq
FGFR4	Normal	199	Chip-seq
FGFR4	Normal	120	Chip-seq
FGFR4	Normal	121	Chip-seq
FGFR4	Normal	199	Chip-seq
FGFR4	Normal	158	Chip-seq
FGFR4	Normal	192	Chip-seq
FGFR4	Normal	91	Chip-seq
FGFR4	Normal	102	Chip-seq
FGFR4	Normal	53	Chip-seq
FGFR4	Normal	180	Chip-seq
FGFR4	Normal	152	Chip-seq
FGFR4	Normal	90	Chip-seq
FGFR4	Normal	94	Chip-seq
FGFR4	Normal	218	Chip-seq
FGFR4	Normal	235	Chip-seq
FGFR4	Normal	204	Chip-seq
FGFR4	Normal	197	Chip-seq
FGFR4	Normal	151	Chip-seq
FGFR4	Normal	180	Chip-seq
FGFR4	Normal	187	Chip-seq
FGFR4	Normal	214	Chip-seq
FGFR4	Normal	73	Chip-seq
FGFR4	Normal	140	Chip-seq
FGFR4	Normal	156	Chip-seq
FGFR4	Normal	220	Chip-seq
FGFR4	Normal	147	Chip-seq
FGFR4	Normal	251	Chip-seq
FGFR4	Normal	372	Chip-seq
FGFR4	Normal	276	Chip-seq
FGFR4	Normal	431	Chip-seq
FGFR4	Normal	312	Chip-seq
FGFR4	Normal	443	Chip-seq
FGFR4	Normal	769	Chip-seq
FGFR4	Normal	286	Chip-seq
FGFR4	Normal	492	Chip-seq
FGFR4	Normal	524	Chip-seq
FGFR4	Normal	158	Chip-seq
FGFR4	Normal	329	Chip-seq
FGFR4	Normal	43	Chip-seq
FGFR4	Normal	371	Chip-seq
FGFR4	Normal	231	Chip-seq
FGFR4	Normal	371	Chip-seq
FGFR4	Normal	726	Chip-seq
FGFR4	Normal	576	Chip-seq
FGFR4	Normal	323	Chip-seq
FGFR4	Normal	740	Chip-seq
FGFR4	Normal	211	Chip-seq
FGFR4	Normal	253	Chip-seq
FGFR4	Normal	121	Chip-seq
FGFR4	Normal	177	Chip-seq
FGFR4	Normal	206	Chip-seq
FGFR4	Normal	127	Chip-seq
FGFR4	Normal	251	Chip-seq
FGFR4	Normal	121	Chip-seq
FGFR4	Normal	191	Chip-seq
FGFR4	Normal	99	Chip-seq
FGFR4	Normal	133	Chip-seq
FGFR4	Normal	59	Chip-seq
FGFR4	Normal	149	Chip-seq
FGFR4	Normal	183	Chip-seq
FGFR4	Normal	210	Chip-seq
FGFR4	Normal	127	Chip-seq
FGFR4	Normal	176	Chip-seq
FGFR4	Normal	394	Chip-seq
FGFR4	Normal	316	Chip-seq
FGFR4	Normal	273	Chip-seq
FGFR4	Normal	201	Chip-seq
FGFR4	Normal	271	Chip-seq
FGFR4	Normal	378	Chip-seq
FGFR4	Normal	377	Chip-seq
FGFR4	Normal	542	Chip-seq
FGFR4	Normal	203	Chip-seq
FGFR4	Normal	266	Chip-seq
FGFR4	Normal	352	Chip-seq
FGFR4	Normal	214	Chip-seq
FGFR4	Normal	243	Chip-seq
FGFR4	Normal	233	Chip-seq
FGFR4	Normal	92	Chip-seq
FGFR4	Normal	314	Chip-seq
FGFR4	Normal	311	Chip-seq
FGFR4	Normal	116	Chip-seq
FGFR4	Normal	178	Chip-seq
FGFR4	Normal	152	Chip-seq
FGFR4	Normal	243	Chip-seq
FGFR4	Normal	224	Chip-seq
FGFR4	Normal	256	Chip-seq
FGFR4	Normal	286	Chip-seq
FGFR4	Normal	95	Chip-seq
FGFR4	Normal	249	Chip-seq
FGFR4	Normal	247	Chip-seq
FGFR4	Normal	323	Chip-seq
FGFR4	Normal	373	Chip-seq
FGFR4	Normal	397	Chip-seq
FGFR4	Normal	471	Chip-seq
FGFR4	Normal	236	Chip-seq
FGFR4	Normal	396	Chip-seq
FGFR4	Normal	165	Chip-seq
FGFR4	Normal	396	Chip-seq
FGFR4	Normal	372	Chip-seq
FGFR4	Normal	381	Chip-seq
FGFR4	Normal	363	Chip-seq
FGFR4	Normal	344	Chip-seq
FGFR4	Normal	140	Chip-seq
FGFR4	Normal	490	Chip-seq
FGFR4	Normal	301	Chip-seq
FGFR4	Normal	317	Chip-seq
FGFR4	Normal	552	Chip-seq
FGFR4	Normal	212	Chip-seq
FGFR4	Normal	414	Chip-seq
FGFR4	Normal	1398	Chip-seq
FGFR4	Normal	306	Chip-seq
FGFR4	Normal	177	Chip-seq
FGFR4	Normal	299	Chip-seq
FGFR4	Normal	101	Chip-seq
FGFR4	Normal	245	Chip-seq
FGFR4	Normal	240	Chip-seq
FGFR4	Normal	318	Chip-seq
FGFR4	Normal	332	Chip-seq
FGFR4	Normal	202	Chip-seq
FGFR4	Normal	235	Chip-seq
FGFR4	Normal	313	Chip-seq
FGFR4	Normal	404	Chip-seq
FGFR4	Normal	403	Chip-seq
FGFR4	Normal	501	Chip-seq
FGFR4	Normal	217	Chip-seq
FGFR4	Normal	447	Chip-seq
FGFR4	Normal	125	Chip-seq
FGFR4	Normal	263	Chip-seq
FGFR4	Normal	286	Chip-seq
FGFR4	Normal	311	Chip-seq
FGFR4	Normal	416	Chip-seq
FGFR4	Normal	318	Chip-seq
FGFR4	Normal	430	Chip-seq
FGFR4	Normal	410	Chip-seq
FGFR4	Normal	261	Chip-seq
FGFR4	Normal	318	Chip-seq
FGFR4	Normal	363	Chip-seq
FGFR4	Normal	488	Chip-seq
FGFR4	Normal	176	Chip-seq
FGFR4	Normal	216	Chip-seq
FGFR4	Normal	223	Chip-seq
FGFR4	Normal	298	Chip-seq
FGFR4	Normal	380	Chip-seq
FGFR4	Normal	281	Chip-seq
FGFR4	Normal	287	Chip-seq
FGFR4	Normal	217	Chip-seq
FGFR4	Normal	272	Chip-seq
FGFR4	Normal	114	Chip-seq
FGFR4	Normal	275	Chip-seq
FGFR4	Normal	260	Chip-seq
FLT1	Tumor	182	Chip-seq
FLT1	Tumor	114	Chip-seq
FLT1	Tumor	75	Chip-seq
FLT1	Tumor	138	Chip-seq
FLT1	Tumor	157	Chip-seq
FLT1	Tumor	163	Chip-seq
FLT1	Tumor	164	Chip-seq
FLT1	Tumor	133	Chip-seq
FLT1	Tumor	79	Chip-seq
FLT1	Tumor	86	Chip-seq
FLT1	Tumor	97	Chip-seq
FLT1	Tumor	139	Chip-seq
FLT1	Tumor	65	Chip-seq
FLT1	Tumor	76	Chip-seq
FLT1	Tumor	105	Chip-seq
FLT1	Tumor	108	Chip-seq
FLT1	Tumor	87	Chip-seq
FLT1	Tumor	83	Chip-seq
FLT1	Tumor	138	Chip-seq
FLT1	Tumor	78	Chip-seq
FLT1	Tumor	52	Chip-seq
FLT1	Tumor	124	Chip-seq
FLT1	Tumor	146	Chip-seq
FLT1	Tumor	47	Chip-seq
FLT1	Tumor	78	Chip-seq
FLT1	Tumor	81	Chip-seq
FLT1	Tumor	132	Chip-seq
FLT1	Tumor	96	Chip-seq
FLT1	Tumor	227	Chip-seq
FLT1	Tumor	133	Chip-seq
FLT1	Tumor	205	Chip-seq
FLT1	Tumor	92	Chip-seq
FLT1	Tumor	115	Chip-seq
FLT1	Tumor	12	Chip-seq
FLT1	Tumor	144	Chip-seq
FLT1	Tumor	131	Chip-seq
FLT1	Tumor	76	Chip-seq
FLT1	Tumor	98	Chip-seq
FLT1	Tumor	98	Chip-seq
FLT1	Tumor	198	Chip-seq
FLT1	Tumor	268	Chip-seq
FLT1	Tumor	151	Chip-seq
FLT1	Tumor	169	Chip-seq
FLT1	Tumor	107	Chip-seq
FLT1	Tumor	291	Chip-seq
FLT1	Tumor	145	Chip-seq
FLT1	Tumor	148	Chip-seq
FLT1	Tumor	126	Chip-seq
FLT1	Tumor	211	Chip-seq
FLT1	Tumor	162	Chip-seq
FLT1	Tumor	190	Chip-seq
FLT1	Tumor	187	Chip-seq
FLT1	Tumor	108	Chip-seq
FLT1	Tumor	241	Chip-seq
FLT1	Tumor	1132	Chip-seq
FLT1	Tumor	304	Chip-seq
FLT1	Tumor	158	Chip-seq
FLT1	Tumor	190	Chip-seq
FLT1	Tumor	228	Chip-seq
FLT1	Tumor	207	Chip-seq
FLT1	Tumor	146	Chip-seq
FLT1	Tumor	159	Chip-seq
FLT1	Tumor	228	Chip-seq
FLT1	Tumor	182	Chip-seq
FLT1	Tumor	167	Chip-seq
FLT1	Tumor	559	Chip-seq
FLT1	Tumor	135	Chip-seq
FLT1	Tumor	207	Chip-seq
FLT1	Tumor	214	Chip-seq
FLT1	Tumor	189	Chip-seq
FLT1	Tumor	151	Chip-seq
FLT1	Tumor	199	Chip-seq
FLT1	Tumor	210	Chip-seq
FLT1	Tumor	194	Chip-seq
FLT1	Tumor	517	Chip-seq
FLT1	Tumor	222	Chip-seq
FLT1	Tumor	234	Chip-seq
FLT1	Tumor	254	Chip-seq
FLT1	Tumor	243	Chip-seq
FLT1	Tumor	277	Chip-seq
FLT1	Tumor	74	Chip-seq
FLT1	Tumor	138	Chip-seq
FLT1	Tumor	195	Chip-seq
FLT1	Tumor	234	Chip-seq
FLT1	Tumor	311	Chip-seq
FLT1	Tumor	316	Chip-seq
FLT1	Tumor	432	Chip-seq
FLT1	Tumor	337	Chip-seq
FLT1	Tumor	438	Chip-seq
FLT1	Tumor	311	Chip-seq
FLT1	Tumor	271	Chip-seq
FLT1	Tumor	246	Chip-seq
FLT1	Tumor	143	Chip-seq
FLT1	Tumor	223	Chip-seq
FLT1	Tumor	283	Chip-seq
FLT1	Tumor	250	Chip-seq
FLT1	Tumor	830	Chip-seq
FLT1	Tumor	287	Chip-seq
FLT1	Tumor	416	Chip-seq
FLT1	Tumor	257	Chip-seq
FLT1	Tumor	159	Chip-seq
FLT1	Tumor	176	Chip-seq
FLT1	Tumor	292	Chip-seq
FLT1	Tumor	311	Chip-seq
FLT1	Tumor	189	Chip-seq
FLT1	Tumor	143	Chip-seq
FLT1	Tumor	290	Chip-seq
FLT1	Tumor	214	Chip-seq
FLT1	Tumor	418	Chip-seq
FLT1	Tumor	343	Chip-seq
FLT1	Tumor	353	Chip-seq
FLT1	Tumor	692	Chip-seq
FLT1	Tumor	397	Chip-seq
FLT1	Tumor	215	Chip-seq
FLT1	Tumor	328	Chip-seq
FLT1	Tumor	295	Chip-seq
FLT1	Tumor	269	Chip-seq
FLT1	Tumor	300	Chip-seq
FLT1	Tumor	386	Chip-seq
FLT1	Tumor	277	Chip-seq
FLT1	Tumor	143	Chip-seq
FLT1	Tumor	335	Chip-seq
FLT1	Tumor	264	Chip-seq
FLT1	Tumor	216	Chip-seq
FLT1	Tumor	222	Chip-seq
FLT1	Tumor	233	Chip-seq
FLT1	Tumor	181	Chip-seq
FLT1	Tumor	334	Chip-seq
FLT1	Tumor	284	Chip-seq
FLT1	Tumor	178	Chip-seq
FLT1	Tumor	220	Chip-seq
FLT1	Tumor	246	Chip-seq
FLT1	Tumor	371	Chip-seq
FLT1	Tumor	574	Chip-seq
FLT1	Tumor	21	Chip-seq
FLT1	Tumor	234	Chip-seq
FLT1	Tumor	195	Chip-seq
FLT1	Tumor	458	Chip-seq
FLT1	Tumor	332	Chip-seq
FLT1	Tumor	213	Chip-seq
FLT1	Tumor	167	Chip-seq
FLT1	Tumor	271	Chip-seq
FLT1	Tumor	204	Chip-seq
FLT1	Tumor	342	Chip-seq
FLT1	Tumor	271	Chip-seq
FLT1	Tumor	208	Chip-seq
FLT1	Tumor	277	Chip-seq
FLT1	Tumor	281	Chip-seq
FLT1	Tumor	388	Chip-seq
FLT1	Tumor	215	Chip-seq
FLT1	Tumor	288	Chip-seq
FLT1	Tumor	421	Chip-seq
FLT1	Tumor	200	Chip-seq
FLT1	Tumor	256	Chip-seq
FLT1	Tumor	461	Chip-seq
FLT1	Tumor	262	Chip-seq
FLT1	Tumor	180	Chip-seq
FLT1	Tumor	84	Chip-seq
FLT1	Tumor	213	Chip-seq
FLT1	Tumor	121	Chip-seq
FLT1	Normal	99	Chip-seq
FLT1	Normal	94	Chip-seq
FLT1	Normal	64	Chip-seq
FLT1	Normal	69	Chip-seq
FLT1	Normal	119	Chip-seq
FLT1	Normal	107	Chip-seq
FLT1	Normal	81	Chip-seq
FLT1	Normal	71	Chip-seq
FLT1	Normal	174	Chip-seq
FLT1	Normal	114	Chip-seq
FLT1	Normal	172	Chip-seq
FLT1	Normal	131	Chip-seq
FLT1	Normal	154	Chip-seq
FLT1	Normal	86	Chip-seq
FLT1	Normal	97	Chip-seq
FLT1	Normal	58	Chip-seq
FLT1	Normal	60	Chip-seq
FLT1	Normal	182	Chip-seq
FLT1	Normal	64	Chip-seq
FLT1	Normal	170	Chip-seq
FLT1	Normal	149	Chip-seq
FLT1	Normal	176	Chip-seq
FLT1	Normal	234	Chip-seq
FLT1	Normal	116	Chip-seq
FLT1	Normal	214	Chip-seq
FLT1	Normal	155	Chip-seq
FLT1	Normal	153	Chip-seq
FLT1	Normal	122	Chip-seq
FLT1	Normal	134	Chip-seq
FLT1	Normal	202	Chip-seq
FLT1	Normal	181	Chip-seq
FLT1	Normal	106	Chip-seq
FLT1	Normal	200	Chip-seq
FLT1	Normal	111	Chip-seq
FLT1	Normal	181	Chip-seq
FLT1	Normal	107	Chip-seq
FLT1	Normal	197	Chip-seq
FLT1	Normal	184	Chip-seq
FLT1	Normal	110	Chip-seq
FLT1	Normal	156	Chip-seq
FLT1	Normal	208	Chip-seq
FLT1	Normal	55	Chip-seq
FLT1	Normal	117	Chip-seq
FLT1	Normal	98	Chip-seq
FLT1	Normal	210	Chip-seq
FLT1	Normal	118	Chip-seq
FLT1	Normal	188	Chip-seq
FLT1	Normal	133	Chip-seq
FLT1	Normal	217	Chip-seq
FLT1	Normal	277	Chip-seq
FLT1	Normal	135	Chip-seq
FLT1	Normal	112	Chip-seq
FLT1	Normal	147	Chip-seq
FLT1	Normal	78	Chip-seq
FLT1	Normal	72	Chip-seq
FLT1	Normal	287	Chip-seq
FLT1	Normal	294	Chip-seq
FLT1	Normal	255	Chip-seq
FLT1	Normal	178	Chip-seq
FLT1	Normal	188	Chip-seq
FLT1	Normal	199	Chip-seq
FLT1	Normal	165	Chip-seq
FLT1	Normal	95	Chip-seq
FLT1	Normal	218	Chip-seq
FLT1	Normal	199	Chip-seq
FLT1	Normal	237	Chip-seq
FLT1	Normal	144	Chip-seq
FLT1	Normal	398	Chip-seq
FLT1	Normal	185	Chip-seq
FLT1	Normal	239	Chip-seq
FLT1	Normal	208	Chip-seq
FLT1	Normal	192	Chip-seq
FLT1	Normal	176	Chip-seq
FLT1	Normal	122	Chip-seq
FLT1	Normal	355	Chip-seq
FLT1	Normal	303	Chip-seq
FLT1	Normal	238	Chip-seq
FLT1	Normal	173	Chip-seq
FLT1	Normal	323	Chip-seq
FLT1	Normal	221	Chip-seq
FLT1	Normal	173	Chip-seq
FLT1	Normal	137	Chip-seq
FLT1	Normal	196	Chip-seq
FLT1	Normal	61	Chip-seq
FLT1	Normal	89	Chip-seq
FLT1	Normal	325	Chip-seq
FLT1	Normal	273	Chip-seq
FLT1	Normal	330	Chip-seq
FLT1	Normal	237	Chip-seq
FLT1	Normal	327	Chip-seq
FLT1	Normal	229	Chip-seq
FLT1	Normal	231	Chip-seq
FLT1	Normal	230	Chip-seq
FLT1	Normal	171	Chip-seq
FLT1	Normal	208	Chip-seq
FLT1	Normal	231	Chip-seq
FLT1	Normal	221	Chip-seq
FLT1	Normal	239	Chip-seq
FLT1	Normal	356	Chip-seq
FLT1	Normal	311	Chip-seq
FLT1	Normal	218	Chip-seq
FLT1	Normal	125	Chip-seq
FLT1	Normal	97	Chip-seq
FLT1	Normal	186	Chip-seq
FLT1	Normal	142	Chip-seq
FLT1	Normal	233	Chip-seq
FLT1	Normal	218	Chip-seq
FLT1	Normal	350	Chip-seq
FLT1	Normal	240	Chip-seq
FLT1	Normal	254	Chip-seq
FLT1	Normal	186	Chip-seq
FLT1	Normal	164	Chip-seq
FLT1	Normal	294	Chip-seq
FLT1	Normal	122	Chip-seq
FLT1	Normal	286	Chip-seq
FLT1	Normal	213	Chip-seq
FLT1	Normal	105	Chip-seq
FLT1	Normal	201	Chip-seq
FLT1	Normal	230	Chip-seq
FLT1	Normal	226	Chip-seq
FLT1	Normal	162	Chip-seq
FLT1	Normal	201	Chip-seq
FLT1	Normal	166	Chip-seq
FLT1	Normal	210	Chip-seq
FLT1	Normal	172	Chip-seq
FLT1	Normal	245	Chip-seq
FLT1	Normal	123	Chip-seq
FLT1	Normal	326	Chip-seq
FLT1	Normal	306	Chip-seq
FLT1	Normal	189	Chip-seq
FLT1	Normal	265	Chip-seq
FLT1	Normal	114	Chip-seq
FLT1	Normal	139	Chip-seq
FLT1	Normal	236	Chip-seq
FLT1	Normal	331	Chip-seq
FLT1	Normal	334	Chip-seq
FLT1	Normal	285	Chip-seq
FLT1	Normal	203	Chip-seq
FLT1	Normal	141	Chip-seq
FLT1	Normal	276	Chip-seq
FLT1	Normal	189	Chip-seq
FLT1	Normal	355	Chip-seq
FLT1	Normal	281	Chip-seq
FLT1	Normal	206	Chip-seq
FLT1	Normal	226	Chip-seq
FLT1	Normal	429	Chip-seq
FLT1	Normal	281	Chip-seq
FLT1	Normal	250	Chip-seq
FLT1	Normal	279	Chip-seq
FLT1	Normal	374	Chip-seq
FLT1	Normal	234	Chip-seq
FLT1	Normal	244	Chip-seq
FLT1	Normal	241	Chip-seq
FLT1	Normal	263	Chip-seq
FLT1	Normal	198	Chip-seq
FLT1	Normal	106	Chip-seq
FLT1	Normal	212	Chip-seq
FLT1	Normal	149	Chip-seq
FLT1	Normal	136	Chip-seq
FLT1	Normal	139	Chip-seq
FPR1	Tumor	197	Chip-seq
FPR1	Tumor	69	Chip-seq
FPR1	Tumor	46	Chip-seq
FPR1	Tumor	86	Chip-seq
FPR1	Tumor	145	Chip-seq
FPR1	Tumor	185	Chip-seq
FPR1	Tumor	115	Chip-seq
FPR1	Tumor	226	Chip-seq
FPR1	Tumor	173	Chip-seq
FPR1	Tumor	44	Chip-seq
FPR1	Tumor	129	Chip-seq
FPR1	Tumor	172	Chip-seq
FPR1	Tumor	122	Chip-seq
FPR1	Tumor	92	Chip-seq
FPR1	Tumor	120	Chip-seq
FPR1	Tumor	67	Chip-seq
FPR1	Tumor	234	Chip-seq
FPR1	Tumor	429	Chip-seq
FPR1	Tumor	119	Chip-seq
FPR1	Tumor	124	Chip-seq
FPR1	Tumor	65	Chip-seq
FPR1	Tumor	121	Chip-seq
FPR1	Tumor	63	Chip-seq
FPR1	Tumor	91	Chip-seq
FPR1	Tumor	125	Chip-seq
FPR1	Tumor	108	Chip-seq
FPR1	Tumor	146	Chip-seq
FPR1	Tumor	103	Chip-seq
FPR1	Tumor	85	Chip-seq
FPR1	Tumor	75	Chip-seq
FPR1	Tumor	259	Chip-seq
FPR1	Tumor	61	Chip-seq
FPR1	Tumor	14	Chip-seq
FPR1	Tumor	174	Chip-seq
FPR1	Tumor	88	Chip-seq
FPR1	Tumor	169	Chip-seq
FPR1	Tumor	53	Chip-seq
FPR1	Tumor	260	Chip-seq
FPR1	Tumor	80	Chip-seq
FPR1	Tumor	21	Chip-seq
FPR1	Tumor	280	Chip-seq
FPR1	Tumor	161	Chip-seq
FPR1	Tumor	72	Chip-seq
FPR1	Tumor	63	Chip-seq
FPR1	Tumor	87	Chip-seq
FPR1	Tumor	37	Chip-seq
FPR1	Tumor	99	Chip-seq
FPR1	Tumor	40	Chip-seq
FPR1	Tumor	100	Chip-seq
FPR1	Tumor	363	Chip-seq
FPR1	Tumor	130	Chip-seq
FPR1	Tumor	109	Chip-seq
FPR1	Tumor	102	Chip-seq
FPR1	Tumor	50	Chip-seq
FPR1	Tumor	745	Chip-seq
FPR1	Tumor	3682	Chip-seq
FPR1	Tumor	464	Chip-seq
FPR1	Tumor	186	Chip-seq
FPR1	Tumor	398	Chip-seq
FPR1	Tumor	482	Chip-seq
FPR1	Tumor	1205	Chip-seq
FPR1	Tumor	106	Chip-seq
FPR1	Tumor	645	Chip-seq
FPR1	Tumor	88	Chip-seq
FPR1	Tumor	1071	Chip-seq
FPR1	Tumor	1795	Chip-seq
FPR1	Tumor	545	Chip-seq
FPR1	Tumor	388	Chip-seq
FPR1	Tumor	1075	Chip-seq
FPR1	Tumor	1033	Chip-seq
FPR1	Tumor	321	Chip-seq
FPR1	Tumor	2302	Chip-seq
FPR1	Tumor	231	Chip-seq
FPR1	Tumor	177	Chip-seq
FPR1	Tumor	476	Chip-seq
FPR1	Tumor	217	Chip-seq
FPR1	Tumor	362	Chip-seq
FPR1	Tumor	127	Chip-seq
FPR1	Tumor	305	Chip-seq
FPR1	Tumor	224	Chip-seq
FPR1	Tumor	49	Chip-seq
FPR1	Tumor	170	Chip-seq
FPR1	Tumor	206	Chip-seq
FPR1	Tumor	341	Chip-seq
FPR1	Tumor	71	Chip-seq
FPR1	Tumor	451	Chip-seq
FPR1	Tumor	430	Chip-seq
FPR1	Tumor	321	Chip-seq
FPR1	Tumor	312	Chip-seq
FPR1	Tumor	180	Chip-seq
FPR1	Tumor	236	Chip-seq
FPR1	Tumor	310	Chip-seq
FPR1	Tumor	220	Chip-seq
FPR1	Tumor	246	Chip-seq
FPR1	Tumor	129	Chip-seq
FPR1	Tumor	141	Chip-seq
FPR1	Tumor	161	Chip-seq
FPR1	Tumor	190	Chip-seq
FPR1	Tumor	725	Chip-seq
FPR1	Tumor	213	Chip-seq
FPR1	Tumor	168	Chip-seq
FPR1	Tumor	261	Chip-seq
FPR1	Tumor	194	Chip-seq
FPR1	Tumor	541	Chip-seq
FPR1	Tumor	86	Chip-seq
FPR1	Tumor	516	Chip-seq
FPR1	Tumor	354	Chip-seq
FPR1	Tumor	587	Chip-seq
FPR1	Tumor	355	Chip-seq
FPR1	Tumor	180	Chip-seq
FPR1	Tumor	398	Chip-seq
FPR1	Tumor	646	Chip-seq
FPR1	Tumor	303	Chip-seq
FPR1	Tumor	673	Chip-seq
FPR1	Tumor	571	Chip-seq
FPR1	Tumor	110	Chip-seq
FPR1	Tumor	823	Chip-seq
FPR1	Tumor	492	Chip-seq
FPR1	Tumor	494	Chip-seq
FPR1	Tumor	297	Chip-seq
FPR1	Tumor	37	Chip-seq
FPR1	Tumor	61	Chip-seq
FPR1	Tumor	833	Chip-seq
FPR1	Tumor	582	Chip-seq
FPR1	Tumor	307	Chip-seq
FPR1	Tumor	365	Chip-seq
FPR1	Tumor	576	Chip-seq
FPR1	Tumor	196	Chip-seq
FPR1	Tumor	412	Chip-seq
FPR1	Tumor	1227	Chip-seq
FPR1	Tumor	455	Chip-seq
FPR1	Tumor	358	Chip-seq
FPR1	Tumor	521	Chip-seq
FPR1	Tumor	627	Chip-seq
FPR1	Tumor	316	Chip-seq
FPR1	Tumor	392	Chip-seq
FPR1	Tumor	354	Chip-seq
FPR1	Tumor	797	Chip-seq
FPR1	Tumor	1150	Chip-seq
FPR1	Tumor	445	Chip-seq
FPR1	Tumor	457	Chip-seq
FPR1	Tumor	478	Chip-seq
FPR1	Tumor	297	Chip-seq
FPR1	Tumor	262	Chip-seq
FPR1	Tumor	816	Chip-seq
FPR1	Tumor	722	Chip-seq
FPR1	Tumor	157	Chip-seq
FPR1	Tumor	458	Chip-seq
FPR1	Tumor	830	Chip-seq
FPR1	Tumor	185	Chip-seq
FPR1	Tumor	2765	Chip-seq
FPR1	Tumor	948	Chip-seq
FPR1	Tumor	343	Chip-seq
FPR1	Tumor	2003	Chip-seq
FPR1	Tumor	834	Chip-seq
FPR1	Tumor	277	Chip-seq
FPR1	Tumor	36	Chip-seq
FPR1	Tumor	157	Chip-seq
FPR1	Tumor	170	Chip-seq
FPR1	Tumor	38	Chip-seq
FPR1	Normal	55	Chip-seq
FPR1	Normal	68	Chip-seq
FPR1	Normal	70	Chip-seq
FPR1	Normal	122	Chip-seq
FPR1	Normal	68	Chip-seq
FPR1	Normal	78	Chip-seq
FPR1	Normal	54	Chip-seq
FPR1	Normal	127	Chip-seq
FPR1	Normal	158	Chip-seq
FPR1	Normal	65	Chip-seq
FPR1	Normal	81	Chip-seq
FPR1	Normal	100	Chip-seq
FPR1	Normal	121	Chip-seq
FPR1	Normal	158	Chip-seq
FPR1	Normal	148	Chip-seq
FPR1	Normal	99	Chip-seq
FPR1	Normal	97	Chip-seq
FPR1	Normal	139	Chip-seq
FPR1	Normal	117	Chip-seq
FPR1	Normal	149	Chip-seq
FPR1	Normal	74	Chip-seq
FPR1	Normal	54	Chip-seq
FPR1	Normal	158	Chip-seq
FPR1	Normal	117	Chip-seq
FPR1	Normal	60	Chip-seq
FPR1	Normal	132	Chip-seq
FPR1	Normal	76	Chip-seq
FPR1	Normal	115	Chip-seq
FPR1	Normal	11	Chip-seq
FPR1	Normal	79	Chip-seq
FPR1	Normal	109	Chip-seq
FPR1	Normal	90	Chip-seq
FPR1	Normal	143	Chip-seq
FPR1	Normal	93	Chip-seq
FPR1	Normal	87	Chip-seq
FPR1	Normal	77	Chip-seq
FPR1	Normal	115	Chip-seq
FPR1	Normal	128	Chip-seq
FPR1	Normal	81	Chip-seq
FPR1	Normal	101	Chip-seq
FPR1	Normal	110	Chip-seq
FPR1	Normal	110	Chip-seq
FPR1	Normal	48	Chip-seq
FPR1	Normal	74	Chip-seq
FPR1	Normal	147	Chip-seq
FPR1	Normal	98	Chip-seq
FPR1	Normal	176	Chip-seq
FPR1	Normal	158	Chip-seq
FPR1	Normal	50	Chip-seq
FPR1	Normal	105	Chip-seq
FPR1	Normal	115	Chip-seq
FPR1	Normal	107	Chip-seq
FPR1	Normal	71	Chip-seq
FPR1	Normal	60	Chip-seq
FPR1	Normal	105	Chip-seq
FPR1	Normal	187	Chip-seq
FPR1	Normal	552	Chip-seq
FPR1	Normal	284	Chip-seq
FPR1	Normal	404	Chip-seq
FPR1	Normal	165	Chip-seq
FPR1	Normal	184	Chip-seq
FPR1	Normal	334	Chip-seq
FPR1	Normal	200	Chip-seq
FPR1	Normal	165	Chip-seq
FPR1	Normal	197	Chip-seq
FPR1	Normal	227	Chip-seq
FPR1	Normal	144	Chip-seq
FPR1	Normal	2980	Chip-seq
FPR1	Normal	159	Chip-seq
FPR1	Normal	219	Chip-seq
FPR1	Normal	137	Chip-seq
FPR1	Normal	354	Chip-seq
FPR1	Normal	140	Chip-seq
FPR1	Normal	198	Chip-seq
FPR1	Normal	230	Chip-seq
FPR1	Normal	57	Chip-seq
FPR1	Normal	231	Chip-seq
FPR1	Normal	97	Chip-seq
FPR1	Normal	233	Chip-seq
FPR1	Normal	328	Chip-seq
FPR1	Normal	205	Chip-seq
FPR1	Normal	225	Chip-seq
FPR1	Normal	174	Chip-seq
FPR1	Normal	182	Chip-seq
FPR1	Normal	190	Chip-seq
FPR1	Normal	344	Chip-seq
FPR1	Normal	291	Chip-seq
FPR1	Normal	174	Chip-seq
FPR1	Normal	311	Chip-seq
FPR1	Normal	300	Chip-seq
FPR1	Normal	212	Chip-seq
FPR1	Normal	249	Chip-seq
FPR1	Normal	133	Chip-seq
FPR1	Normal	295	Chip-seq
FPR1	Normal	482	Chip-seq
FPR1	Normal	88	Chip-seq
FPR1	Normal	262	Chip-seq
FPR1	Normal	254	Chip-seq
FPR1	Normal	371	Chip-seq
FPR1	Normal	111	Chip-seq
FPR1	Normal	143	Chip-seq
FPR1	Normal	26	Chip-seq
FPR1	Normal	102	Chip-seq
FPR1	Normal	191	Chip-seq
FPR1	Normal	104	Chip-seq
FPR1	Normal	218	Chip-seq
FPR1	Normal	337	Chip-seq
FPR1	Normal	262	Chip-seq
FPR1	Normal	537	Chip-seq
FPR1	Normal	369	Chip-seq
FPR1	Normal	292	Chip-seq
FPR1	Normal	223	Chip-seq
FPR1	Normal	269	Chip-seq
FPR1	Normal	169	Chip-seq
FPR1	Normal	370	Chip-seq
FPR1	Normal	112	Chip-seq
FPR1	Normal	327	Chip-seq
FPR1	Normal	1091	Chip-seq
FPR1	Normal	374	Chip-seq
FPR1	Normal	317	Chip-seq
FPR1	Normal	328	Chip-seq
FPR1	Normal	782	Chip-seq
FPR1	Normal	449	Chip-seq
FPR1	Normal	734	Chip-seq
FPR1	Normal	229	Chip-seq
FPR1	Normal	465	Chip-seq
FPR1	Normal	318	Chip-seq
FPR1	Normal	482	Chip-seq
FPR1	Normal	1183	Chip-seq
FPR1	Normal	269	Chip-seq
FPR1	Normal	291	Chip-seq
FPR1	Normal	423	Chip-seq
FPR1	Normal	99	Chip-seq
FPR1	Normal	298	Chip-seq
FPR1	Normal	843	Chip-seq
FPR1	Normal	437	Chip-seq
FPR1	Normal	371	Chip-seq
FPR1	Normal	487	Chip-seq
FPR1	Normal	389	Chip-seq
FPR1	Normal	282	Chip-seq
FPR1	Normal	244	Chip-seq
FPR1	Normal	428	Chip-seq
FPR1	Normal	340	Chip-seq
FPR1	Normal	796	Chip-seq
FPR1	Normal	451	Chip-seq
FPR1	Normal	732	Chip-seq
FPR1	Normal	362	Chip-seq
FPR1	Normal	251	Chip-seq
FPR1	Normal	920	Chip-seq
FPR1	Normal	399	Chip-seq
FPR1	Normal	329	Chip-seq
FPR1	Normal	411	Chip-seq
FPR1	Normal	476	Chip-seq
FPR1	Normal	139	Chip-seq
FPR1	Normal	159	Chip-seq
FPR1	Normal	371	Chip-seq
FPR1	Normal	316	Chip-seq
FPR1	Normal	220	Chip-seq
FPR1	Normal	190	Chip-seq
FPR1	Normal	65	Chip-seq
FPR2	Tumor	56	Chip-seq
FPR2	Tumor	34	Chip-seq
FPR2	Tumor	15	Chip-seq
FPR2	Tumor	19	Chip-seq
FPR2	Tumor	27	Chip-seq
FPR2	Tumor	60	Chip-seq
FPR2	Tumor	50	Chip-seq
FPR2	Tumor	68	Chip-seq
FPR2	Tumor	120	Chip-seq
FPR2	Tumor	92	Chip-seq
FPR2	Tumor	35	Chip-seq
FPR2	Tumor	21	Chip-seq
FPR2	Tumor	66	Chip-seq
FPR2	Tumor	23	Chip-seq
FPR2	Tumor	19	Chip-seq
FPR2	Tumor	30	Chip-seq
FPR2	Tumor	101	Chip-seq
FPR2	Tumor	64	Chip-seq
FPR2	Tumor	112	Chip-seq
FPR2	Tumor	22	Chip-seq
FPR2	Tumor	50	Chip-seq
FPR2	Tumor	55	Chip-seq
FPR2	Tumor	17	Chip-seq
FPR2	Tumor	4	Chip-seq
FPR2	Tumor	23	Chip-seq
FPR2	Tumor	32	Chip-seq
FPR2	Tumor	22	Chip-seq
FPR2	Tumor	9	Chip-seq
FPR2	Tumor	9	Chip-seq
FPR2	Tumor	36	Chip-seq
FPR2	Tumor	30	Chip-seq
FPR2	Tumor	12	Chip-seq
FPR2	Tumor	44	Chip-seq
FPR2	Tumor	70	Chip-seq
FPR2	Tumor	15	Chip-seq
FPR2	Tumor	69	Chip-seq
FPR2	Tumor	21	Chip-seq
FPR2	Tumor	33	Chip-seq
FPR2	Tumor	30	Chip-seq
FPR2	Tumor	52	Chip-seq
FPR2	Tumor	39	Chip-seq
FPR2	Tumor	100	Chip-seq
FPR2	Tumor	32	Chip-seq
FPR2	Tumor	39	Chip-seq
FPR2	Tumor	25	Chip-seq
FPR2	Tumor	12	Chip-seq
FPR2	Tumor	27	Chip-seq
FPR2	Tumor	25	Chip-seq
FPR2	Tumor	37	Chip-seq
FPR2	Tumor	101	Chip-seq
FPR2	Tumor	55	Chip-seq
FPR2	Tumor	24	Chip-seq
FPR2	Tumor	33	Chip-seq
FPR2	Tumor	41	Chip-seq
FPR2	Tumor	112	Chip-seq
FPR2	Tumor	774	Chip-seq
FPR2	Tumor	107	Chip-seq
FPR2	Tumor	47	Chip-seq
FPR2	Tumor	44	Chip-seq
FPR2	Tumor	143	Chip-seq
FPR2	Tumor	484	Chip-seq
FPR2	Tumor	28	Chip-seq
FPR2	Tumor	99	Chip-seq
FPR2	Tumor	20	Chip-seq
FPR2	Tumor	403	Chip-seq
FPR2	Tumor	356	Chip-seq
FPR2	Tumor	126	Chip-seq
FPR2	Tumor	98	Chip-seq
FPR2	Tumor	265	Chip-seq
FPR2	Tumor	319	Chip-seq
FPR2	Tumor	89	Chip-seq
FPR2	Tumor	1081	Chip-seq
FPR2	Tumor	95	Chip-seq
FPR2	Tumor	78	Chip-seq
FPR2	Tumor	92	Chip-seq
FPR2	Tumor	23	Chip-seq
FPR2	Tumor	47	Chip-seq
FPR2	Tumor	11	Chip-seq
FPR2	Tumor	54	Chip-seq
FPR2	Tumor	21	Chip-seq
FPR2	Tumor	97	Chip-seq
FPR2	Tumor	58	Chip-seq
FPR2	Tumor	147	Chip-seq
FPR2	Tumor	96	Chip-seq
FPR2	Tumor	64	Chip-seq
FPR2	Tumor	209	Chip-seq
FPR2	Tumor	159	Chip-seq
FPR2	Tumor	100	Chip-seq
FPR2	Tumor	21	Chip-seq
FPR2	Tumor	69	Chip-seq
FPR2	Tumor	105	Chip-seq
FPR2	Tumor	83	Chip-seq
FPR2	Tumor	62	Chip-seq
FPR2	Tumor	79	Chip-seq
FPR2	Tumor	28	Chip-seq
FPR2	Tumor	82	Chip-seq
FPR2	Tumor	110	Chip-seq
FPR2	Tumor	99	Chip-seq
FPR2	Tumor	78	Chip-seq
FPR2	Tumor	56	Chip-seq
FPR2	Tumor	19	Chip-seq
FPR2	Tumor	71	Chip-seq
FPR2	Tumor	50	Chip-seq
FPR2	Tumor	77	Chip-seq
FPR2	Tumor	12	Chip-seq
FPR2	Tumor	60	Chip-seq
FPR2	Tumor	51	Chip-seq
FPR2	Tumor	138	Chip-seq
FPR2	Tumor	81	Chip-seq
FPR2	Tumor	154	Chip-seq
FPR2	Tumor	83	Chip-seq
FPR2	Tumor	135	Chip-seq
FPR2	Tumor	15	Chip-seq
FPR2	Tumor	330	Chip-seq
FPR2	Tumor	28	Chip-seq
FPR2	Tumor	116	Chip-seq
FPR2	Tumor	407	Chip-seq
FPR2	Tumor	49	Chip-seq
FPR2	Tumor	178	Chip-seq
FPR2	Tumor	94	Chip-seq
FPR2	Tumor	7	Chip-seq
FPR2	Tumor	104	Chip-seq
FPR2	Tumor	146	Chip-seq
FPR2	Tumor	50	Chip-seq
FPR2	Tumor	61	Chip-seq
FPR2	Tumor	61	Chip-seq
FPR2	Tumor	86	Chip-seq
FPR2	Tumor	12	Chip-seq
FPR2	Tumor	98	Chip-seq
FPR2	Tumor	256	Chip-seq
FPR2	Tumor	138	Chip-seq
FPR2	Tumor	158	Chip-seq
FPR2	Tumor	172	Chip-seq
FPR2	Tumor	35	Chip-seq
FPR2	Tumor	41	Chip-seq
FPR2	Tumor	133	Chip-seq
FPR2	Tumor	156	Chip-seq
FPR2	Tumor	104	Chip-seq
FPR2	Tumor	348	Chip-seq
FPR2	Tumor	161	Chip-seq
FPR2	Tumor	86	Chip-seq
FPR2	Tumor	80	Chip-seq
FPR2	Tumor	51	Chip-seq
FPR2	Tumor	137	Chip-seq
FPR2	Tumor	611	Chip-seq
FPR2	Tumor	124	Chip-seq
FPR2	Tumor	278	Chip-seq
FPR2	Tumor	85	Chip-seq
FPR2	Tumor	231	Chip-seq
FPR2	Tumor	70	Chip-seq
FPR2	Tumor	1417	Chip-seq
FPR2	Tumor	219	Chip-seq
FPR2	Tumor	108	Chip-seq
FPR2	Tumor	258	Chip-seq
FPR2	Tumor	78	Chip-seq
FPR2	Tumor	43	Chip-seq
FPR2	Tumor	82	Chip-seq
FPR2	Tumor	110	Chip-seq
FPR2	Tumor	75	Chip-seq
FPR2	Tumor	71	Chip-seq
FPR2	Normal	15	Chip-seq
FPR2	Normal	35	Chip-seq
FPR2	Normal	25	Chip-seq
FPR2	Normal	74	Chip-seq
FPR2	Normal	2	Chip-seq
FPR2	Normal	42	Chip-seq
FPR2	Normal	26	Chip-seq
FPR2	Normal	39	Chip-seq
FPR2	Normal	16	Chip-seq
FPR2	Normal	43	Chip-seq
FPR2	Normal	37	Chip-seq
FPR2	Normal	25	Chip-seq
FPR2	Normal	49	Chip-seq
FPR2	Normal	8	Chip-seq
FPR2	Normal	14	Chip-seq
FPR2	Normal	24	Chip-seq
FPR2	Normal	25	Chip-seq
FPR2	Normal	11	Chip-seq
FPR2	Normal	52	Chip-seq
FPR2	Normal	30	Chip-seq
FPR2	Normal	21	Chip-seq
FPR2	Normal	21	Chip-seq
FPR2	Normal	48	Chip-seq
FPR2	Normal	48	Chip-seq
FPR2	Normal	41	Chip-seq
FPR2	Normal	23	Chip-seq
FPR2	Normal	5	Chip-seq
FPR2	Normal	37	Chip-seq
FPR2	Normal	46	Chip-seq
FPR2	Normal	7	Chip-seq
FPR2	Normal	9	Chip-seq
FPR2	Normal	68	Chip-seq
FPR2	Normal	4	Chip-seq
FPR2	Normal	51	Chip-seq
FPR2	Normal	7	Chip-seq
FPR2	Normal	18	Chip-seq
FPR2	Normal	8	Chip-seq
FPR2	Normal	4	Chip-seq
FPR2	Normal	85	Chip-seq
FPR2	Normal	31	Chip-seq
FPR2	Normal	7	Chip-seq
FPR2	Normal	21	Chip-seq
FPR2	Normal	10	Chip-seq
FPR2	Normal	21	Chip-seq
FPR2	Normal	59	Chip-seq
FPR2	Normal	34	Chip-seq
FPR2	Normal	30	Chip-seq
FPR2	Normal	44	Chip-seq
FPR2	Normal	54	Chip-seq
FPR2	Normal	22	Chip-seq
FPR2	Normal	27	Chip-seq
FPR2	Normal	47	Chip-seq
FPR2	Normal	41	Chip-seq
FPR2	Normal	35	Chip-seq
FPR2	Normal	28	Chip-seq
FPR2	Normal	42	Chip-seq
FPR2	Normal	130	Chip-seq
FPR2	Normal	101	Chip-seq
FPR2	Normal	39	Chip-seq
FPR2	Normal	67	Chip-seq
FPR2	Normal	59	Chip-seq
FPR2	Normal	88	Chip-seq
FPR2	Normal	34	Chip-seq
FPR2	Normal	47	Chip-seq
FPR2	Normal	73	Chip-seq
FPR2	Normal	58	Chip-seq
FPR2	Normal	39	Chip-seq
FPR2	Normal	470	Chip-seq
FPR2	Normal	48	Chip-seq
FPR2	Normal	41	Chip-seq
FPR2	Normal	46	Chip-seq
FPR2	Normal	41	Chip-seq
FPR2	Normal	33	Chip-seq
FPR2	Normal	56	Chip-seq
FPR2	Normal	38	Chip-seq
FPR2	Normal	49	Chip-seq
FPR2	Normal	21	Chip-seq
FPR2	Normal	18	Chip-seq
FPR2	Normal	14	Chip-seq
FPR2	Normal	137	Chip-seq
FPR2	Normal	40	Chip-seq
FPR2	Normal	89	Chip-seq
FPR2	Normal	4	Chip-seq
FPR2	Normal	56	Chip-seq
FPR2	Normal	10	Chip-seq
FPR2	Normal	50	Chip-seq
FPR2	Normal	72	Chip-seq
FPR2	Normal	95	Chip-seq
FPR2	Normal	21	Chip-seq
FPR2	Normal	99	Chip-seq
FPR2	Normal	53	Chip-seq
FPR2	Normal	44	Chip-seq
FPR2	Normal	7	Chip-seq
FPR2	Normal	81	Chip-seq
FPR2	Normal	40	Chip-seq
FPR2	Normal	38	Chip-seq
FPR2	Normal	25	Chip-seq
FPR2	Normal	112	Chip-seq
FPR2	Normal	190	Chip-seq
FPR2	Normal	118	Chip-seq
FPR2	Normal	7	Chip-seq
FPR2	Normal	10	Chip-seq
FPR2	Normal	13	Chip-seq
FPR2	Normal	40	Chip-seq
FPR2	Normal	19	Chip-seq
FPR2	Normal	44	Chip-seq
FPR2	Normal	62	Chip-seq
FPR2	Normal	92	Chip-seq
FPR2	Normal	3	Chip-seq
FPR2	Normal	18	Chip-seq
FPR2	Normal	59	Chip-seq
FPR2	Normal	53	Chip-seq
FPR2	Normal	121	Chip-seq
FPR2	Normal	41	Chip-seq
FPR2	Normal	52	Chip-seq
FPR2	Normal	54	Chip-seq
FPR2	Normal	43	Chip-seq
FPR2	Normal	342	Chip-seq
FPR2	Normal	39	Chip-seq
FPR2	Normal	52	Chip-seq
FPR2	Normal	66	Chip-seq
FPR2	Normal	88	Chip-seq
FPR2	Normal	27	Chip-seq
FPR2	Normal	110	Chip-seq
FPR2	Normal	42	Chip-seq
FPR2	Normal	36	Chip-seq
FPR2	Normal	73	Chip-seq
FPR2	Normal	7	Chip-seq
FPR2	Normal	123	Chip-seq
FPR2	Normal	65	Chip-seq
FPR2	Normal	77	Chip-seq
FPR2	Normal	37	Chip-seq
FPR2	Normal	79	Chip-seq
FPR2	Normal	7	Chip-seq
FPR2	Normal	189	Chip-seq
FPR2	Normal	39	Chip-seq
FPR2	Normal	43	Chip-seq
FPR2	Normal	92	Chip-seq
FPR2	Normal	103	Chip-seq
FPR2	Normal	59	Chip-seq
FPR2	Normal	71	Chip-seq
FPR2	Normal	4	Chip-seq
FPR2	Normal	169	Chip-seq
FPR2	Normal	162	Chip-seq
FPR2	Normal	132	Chip-seq
FPR2	Normal	103	Chip-seq
FPR2	Normal	103	Chip-seq
FPR2	Normal	51	Chip-seq
FPR2	Normal	241	Chip-seq
FPR2	Normal	22	Chip-seq
FPR2	Normal	109	Chip-seq
FPR2	Normal	158	Chip-seq
FPR2	Normal	75	Chip-seq
FPR2	Normal	85	Chip-seq
FPR2	Normal	92	Chip-seq
FPR2	Normal	21	Chip-seq
FPR2	Normal	97	Chip-seq
FPR2	Normal	126	Chip-seq
FPR2	Normal	97	Chip-seq
FPR2	Normal	24	Chip-seq
FZD2	Tumor	119	Chip-seq
FZD2	Tumor	32	Chip-seq
FZD2	Tumor	16	Chip-seq
FZD2	Tumor	60	Chip-seq
FZD2	Tumor	85	Chip-seq
FZD2	Tumor	73	Chip-seq
FZD2	Tumor	132	Chip-seq
FZD2	Tumor	48	Chip-seq
FZD2	Tumor	105	Chip-seq
FZD2	Tumor	5	Chip-seq
FZD2	Tumor	65	Chip-seq
FZD2	Tumor	45	Chip-seq
FZD2	Tumor	60	Chip-seq
FZD2	Tumor	77	Chip-seq
FZD2	Tumor	83	Chip-seq
FZD2	Tumor	69	Chip-seq
FZD2	Tumor	139	Chip-seq
FZD2	Tumor	221	Chip-seq
FZD2	Tumor	67	Chip-seq
FZD2	Tumor	78	Chip-seq
FZD2	Tumor	26	Chip-seq
FZD2	Tumor	121	Chip-seq
FZD2	Tumor	51	Chip-seq
FZD2	Tumor	15	Chip-seq
FZD2	Tumor	28	Chip-seq
FZD2	Tumor	36	Chip-seq
FZD2	Tumor	39	Chip-seq
FZD2	Tumor	34	Chip-seq
FZD2	Tumor	74	Chip-seq
FZD2	Tumor	50	Chip-seq
FZD2	Tumor	6	Chip-seq
FZD2	Tumor	81	Chip-seq
FZD2	Tumor	59	Chip-seq
FZD2	Tumor	52	Chip-seq
FZD2	Tumor	83	Chip-seq
FZD2	Tumor	44	Chip-seq
FZD2	Tumor	73	Chip-seq
FZD2	Tumor	63	Chip-seq
FZD2	Tumor	88	Chip-seq
FZD2	Tumor	163	Chip-seq
FZD2	Tumor	315	Chip-seq
FZD2	Tumor	46	Chip-seq
FZD2	Tumor	15	Chip-seq
FZD2	Tumor	129	Chip-seq
FZD2	Tumor	79	Chip-seq
FZD2	Tumor	6	Chip-seq
FZD2	Tumor	44	Chip-seq
FZD2	Tumor	200	Chip-seq
FZD2	Tumor	68	Chip-seq
FZD2	Tumor	456	Chip-seq
FZD2	Tumor	145	Chip-seq
FZD2	Tumor	134	Chip-seq
FZD2	Tumor	127	Chip-seq
FZD2	Tumor	110	Chip-seq
FZD2	Tumor	172	Chip-seq
FZD2	Tumor	87	Chip-seq
FZD2	Tumor	96	Chip-seq
FZD2	Tumor	88	Chip-seq
FZD2	Tumor	61	Chip-seq
FZD2	Tumor	85	Chip-seq
FZD2	Tumor	200	Chip-seq
FZD2	Tumor	55	Chip-seq
FZD2	Tumor	123	Chip-seq
FZD2	Tumor	124	Chip-seq
FZD2	Tumor	222	Chip-seq
FZD2	Tumor	251	Chip-seq
FZD2	Tumor	75	Chip-seq
FZD2	Tumor	117	Chip-seq
FZD2	Tumor	96	Chip-seq
FZD2	Tumor	169	Chip-seq
FZD2	Tumor	111	Chip-seq
FZD2	Tumor	170	Chip-seq
FZD2	Tumor	24	Chip-seq
FZD2	Tumor	20	Chip-seq
FZD2	Tumor	49	Chip-seq
FZD2	Tumor	17	Chip-seq
FZD2	Tumor	16	Chip-seq
FZD2	Tumor	33	Chip-seq
FZD2	Tumor	16	Chip-seq
FZD2	Tumor	97	Chip-seq
FZD2	Tumor	18	Chip-seq
FZD2	Tumor	18	Chip-seq
FZD2	Tumor	8	Chip-seq
FZD2	Tumor	158	Chip-seq
FZD2	Tumor	6	Chip-seq
FZD2	Tumor	187	Chip-seq
FZD2	Tumor	75	Chip-seq
FZD2	Tumor	52	Chip-seq
FZD2	Tumor	141	Chip-seq
FZD2	Tumor	107	Chip-seq
FZD2	Tumor	220	Chip-seq
FZD2	Tumor	147	Chip-seq
FZD2	Tumor	112	Chip-seq
FZD2	Tumor	88	Chip-seq
FZD2	Tumor	33	Chip-seq
FZD2	Tumor	150	Chip-seq
FZD2	Tumor	159	Chip-seq
FZD2	Tumor	90	Chip-seq
FZD2	Tumor	103	Chip-seq
FZD2	Tumor	188	Chip-seq
FZD2	Tumor	137	Chip-seq
FZD2	Tumor	121	Chip-seq
FZD2	Tumor	100	Chip-seq
FZD2	Tumor	218	Chip-seq
FZD2	Tumor	50	Chip-seq
FZD2	Tumor	119	Chip-seq
FZD2	Tumor	108	Chip-seq
FZD2	Tumor	128	Chip-seq
FZD2	Tumor	14	Chip-seq
FZD2	Tumor	227	Chip-seq
FZD2	Tumor	62	Chip-seq
FZD2	Tumor	238	Chip-seq
FZD2	Tumor	59	Chip-seq
FZD2	Tumor	350	Chip-seq
FZD2	Tumor	230	Chip-seq
FZD2	Tumor	52	Chip-seq
FZD2	Tumor	696	Chip-seq
FZD2	Tumor	21	Chip-seq
FZD2	Tumor	144	Chip-seq
FZD2	Tumor	188	Chip-seq
FZD2	Tumor	256	Chip-seq
FZD2	Tumor	54	Chip-seq
FZD2	Tumor	244	Chip-seq
FZD2	Tumor	267	Chip-seq
FZD2	Tumor	58	Chip-seq
FZD2	Tumor	109	Chip-seq
FZD2	Tumor	77	Chip-seq
FZD2	Tumor	66	Chip-seq
FZD2	Tumor	209	Chip-seq
FZD2	Tumor	302	Chip-seq
FZD2	Tumor	19	Chip-seq
FZD2	Tumor	288	Chip-seq
FZD2	Tumor	134	Chip-seq
FZD2	Tumor	311	Chip-seq
FZD2	Tumor	27	Chip-seq
FZD2	Tumor	263	Chip-seq
FZD2	Tumor	24	Chip-seq
FZD2	Tumor	181	Chip-seq
FZD2	Tumor	238	Chip-seq
FZD2	Tumor	31	Chip-seq
FZD2	Tumor	19	Chip-seq
FZD2	Tumor	249	Chip-seq
FZD2	Tumor	77	Chip-seq
FZD2	Tumor	502	Chip-seq
FZD2	Tumor	142	Chip-seq
FZD2	Tumor	277	Chip-seq
FZD2	Tumor	78	Chip-seq
FZD2	Tumor	203	Chip-seq
FZD2	Tumor	51	Chip-seq
FZD2	Tumor	249	Chip-seq
FZD2	Tumor	264	Chip-seq
FZD2	Tumor	125	Chip-seq
FZD2	Tumor	126	Chip-seq
FZD2	Tumor	378	Chip-seq
FZD2	Tumor	33	Chip-seq
FZD2	Tumor	312	Chip-seq
FZD2	Tumor	29	Chip-seq
FZD2	Tumor	159	Chip-seq
FZD2	Tumor	119	Chip-seq
FZD2	Tumor	111	Chip-seq
FZD2	Normal	19	Chip-seq
FZD2	Normal	27	Chip-seq
FZD2	Normal	33	Chip-seq
FZD2	Normal	32	Chip-seq
FZD2	Normal	29	Chip-seq
FZD2	Normal	8	Chip-seq
FZD2	Normal	8	Chip-seq
FZD2	Normal	46	Chip-seq
FZD2	Normal	63	Chip-seq
FZD2	Normal	60	Chip-seq
FZD2	Normal	95	Chip-seq
FZD2	Normal	74	Chip-seq
FZD2	Normal	119	Chip-seq
FZD2	Normal	80	Chip-seq
FZD2	Normal	169	Chip-seq
FZD2	Normal	122	Chip-seq
FZD2	Normal	59	Chip-seq
FZD2	Normal	70	Chip-seq
FZD2	Normal	148	Chip-seq
FZD2	Normal	76	Chip-seq
FZD2	Normal	81	Chip-seq
FZD2	Normal	117	Chip-seq
FZD2	Normal	114	Chip-seq
FZD2	Normal	37	Chip-seq
FZD2	Normal	65	Chip-seq
FZD2	Normal	80	Chip-seq
FZD2	Normal	43	Chip-seq
FZD2	Normal	88	Chip-seq
FZD2	Normal	115	Chip-seq
FZD2	Normal	128	Chip-seq
FZD2	Normal	70	Chip-seq
FZD2	Normal	65	Chip-seq
FZD2	Normal	96	Chip-seq
FZD2	Normal	58	Chip-seq
FZD2	Normal	59	Chip-seq
FZD2	Normal	63	Chip-seq
FZD2	Normal	148	Chip-seq
FZD2	Normal	72	Chip-seq
FZD2	Normal	11	Chip-seq
FZD2	Normal	5	Chip-seq
FZD2	Normal	68	Chip-seq
FZD2	Normal	11	Chip-seq
FZD2	Normal	37	Chip-seq
FZD2	Normal	38	Chip-seq
FZD2	Normal	129	Chip-seq
FZD2	Normal	26	Chip-seq
FZD2	Normal	110	Chip-seq
FZD2	Normal	89	Chip-seq
FZD2	Normal	424	Chip-seq
FZD2	Normal	96	Chip-seq
FZD2	Normal	19	Chip-seq
FZD2	Normal	5	Chip-seq
FZD2	Normal	49	Chip-seq
FZD2	Normal	28	Chip-seq
FZD2	Normal	16	Chip-seq
FZD2	Normal	95	Chip-seq
FZD2	Normal	65	Chip-seq
FZD2	Normal	109	Chip-seq
FZD2	Normal	53	Chip-seq
FZD2	Normal	57	Chip-seq
FZD2	Normal	86	Chip-seq
FZD2	Normal	54	Chip-seq
FZD2	Normal	79	Chip-seq
FZD2	Normal	56	Chip-seq
FZD2	Normal	121	Chip-seq
FZD2	Normal	117	Chip-seq
FZD2	Normal	101	Chip-seq
FZD2	Normal	119	Chip-seq
FZD2	Normal	100	Chip-seq
FZD2	Normal	73	Chip-seq
FZD2	Normal	76	Chip-seq
FZD2	Normal	83	Chip-seq
FZD2	Normal	26	Chip-seq
FZD2	Normal	11	Chip-seq
FZD2	Normal	26	Chip-seq
FZD2	Normal	112	Chip-seq
FZD2	Normal	10	Chip-seq
FZD2	Normal	12	Chip-seq
FZD2	Normal	24	Chip-seq
FZD2	Normal	22	Chip-seq
FZD2	Normal	16	Chip-seq
FZD2	Normal	8	Chip-seq
FZD2	Normal	10	Chip-seq
FZD2	Normal	19	Chip-seq
FZD2	Normal	152	Chip-seq
FZD2	Normal	40	Chip-seq
FZD2	Normal	81	Chip-seq
FZD2	Normal	43	Chip-seq
FZD2	Normal	53	Chip-seq
FZD2	Normal	12	Chip-seq
FZD2	Normal	67	Chip-seq
FZD2	Normal	25	Chip-seq
FZD2	Normal	43	Chip-seq
FZD2	Normal	112	Chip-seq
FZD2	Normal	77	Chip-seq
FZD2	Normal	24	Chip-seq
FZD2	Normal	76	Chip-seq
FZD2	Normal	116	Chip-seq
FZD2	Normal	31	Chip-seq
FZD2	Normal	15	Chip-seq
FZD2	Normal	77	Chip-seq
FZD2	Normal	73	Chip-seq
FZD2	Normal	80	Chip-seq
FZD2	Normal	81	Chip-seq
FZD2	Normal	101	Chip-seq
FZD2	Normal	66	Chip-seq
FZD2	Normal	23	Chip-seq
FZD2	Normal	149	Chip-seq
FZD2	Normal	27	Chip-seq
FZD2	Normal	31	Chip-seq
FZD2	Normal	49	Chip-seq
FZD2	Normal	69	Chip-seq
FZD2	Normal	18	Chip-seq
FZD2	Normal	22	Chip-seq
FZD2	Normal	100	Chip-seq
FZD2	Normal	49	Chip-seq
FZD2	Normal	58	Chip-seq
FZD2	Normal	23	Chip-seq
FZD2	Normal	92	Chip-seq
FZD2	Normal	87	Chip-seq
FZD2	Normal	69	Chip-seq
FZD2	Normal	61	Chip-seq
FZD2	Normal	136	Chip-seq
FZD2	Normal	396	Chip-seq
FZD2	Normal	87	Chip-seq
FZD2	Normal	131	Chip-seq
FZD2	Normal	94	Chip-seq
FZD2	Normal	59	Chip-seq
FZD2	Normal	382	Chip-seq
FZD2	Normal	105	Chip-seq
FZD2	Normal	18	Chip-seq
FZD2	Normal	28	Chip-seq
FZD2	Normal	133	Chip-seq
FZD2	Normal	59	Chip-seq
FZD2	Normal	87	Chip-seq
FZD2	Normal	247	Chip-seq
FZD2	Normal	193	Chip-seq
FZD2	Normal	203	Chip-seq
FZD2	Normal	47	Chip-seq
FZD2	Normal	79	Chip-seq
FZD2	Normal	78	Chip-seq
FZD2	Normal	37	Chip-seq
FZD2	Normal	69	Chip-seq
FZD2	Normal	28	Chip-seq
FZD2	Normal	28	Chip-seq
FZD2	Normal	70	Chip-seq
FZD2	Normal	97	Chip-seq
FZD2	Normal	88	Chip-seq
FZD2	Normal	34	Chip-seq
FZD2	Normal	173	Chip-seq
FZD2	Normal	174	Chip-seq
FZD2	Normal	156	Chip-seq
FZD2	Normal	97	Chip-seq
FZD2	Normal	163	Chip-seq
FZD2	Normal	155	Chip-seq
FZD2	Normal	57	Chip-seq
FZD2	Normal	7	Chip-seq
FZD2	Normal	66	Chip-seq
FZD2	Normal	49	Chip-seq
FZD2	Normal	5	Chip-seq
FZD6	Tumor	1281	Chip-seq
FZD6	Tumor	1493	Chip-seq
FZD6	Tumor	1211	Chip-seq
FZD6	Tumor	672	Chip-seq
FZD6	Tumor	1491	Chip-seq
FZD6	Tumor	1659	Chip-seq
FZD6	Tumor	457	Chip-seq
FZD6	Tumor	1253	Chip-seq
FZD6	Tumor	427	Chip-seq
FZD6	Tumor	509	Chip-seq
FZD6	Tumor	683	Chip-seq
FZD6	Tumor	513	Chip-seq
FZD6	Tumor	793	Chip-seq
FZD6	Tumor	722	Chip-seq
FZD6	Tumor	764	Chip-seq
FZD6	Tumor	364	Chip-seq
FZD6	Tumor	568	Chip-seq
FZD6	Tumor	662	Chip-seq
FZD6	Tumor	836	Chip-seq
FZD6	Tumor	1022	Chip-seq
FZD6	Tumor	812	Chip-seq
FZD6	Tumor	539	Chip-seq
FZD6	Tumor	798	Chip-seq
FZD6	Tumor	651	Chip-seq
FZD6	Tumor	685	Chip-seq
FZD6	Tumor	620	Chip-seq
FZD6	Tumor	620	Chip-seq
FZD6	Tumor	637	Chip-seq
FZD6	Tumor	882	Chip-seq
FZD6	Tumor	727	Chip-seq
FZD6	Tumor	727	Chip-seq
FZD6	Tumor	800	Chip-seq
FZD6	Tumor	579	Chip-seq
FZD6	Tumor	494	Chip-seq
FZD6	Tumor	723	Chip-seq
FZD6	Tumor	553	Chip-seq
FZD6	Tumor	690	Chip-seq
FZD6	Tumor	580	Chip-seq
FZD6	Tumor	808	Chip-seq
FZD6	Tumor	1031	Chip-seq
FZD6	Tumor	614	Chip-seq
FZD6	Tumor	723	Chip-seq
FZD6	Tumor	571	Chip-seq
FZD6	Tumor	979	Chip-seq
FZD6	Tumor	844	Chip-seq
FZD6	Tumor	783	Chip-seq
FZD6	Tumor	462	Chip-seq
FZD6	Tumor	1184	Chip-seq
FZD6	Tumor	1080	Chip-seq
FZD6	Tumor	572	Chip-seq
FZD6	Tumor	657	Chip-seq
FZD6	Tumor	691	Chip-seq
FZD6	Tumor	558	Chip-seq
FZD6	Tumor	552	Chip-seq
FZD6	Tumor	198	Chip-seq
FZD6	Tumor	625	Chip-seq
FZD6	Tumor	575	Chip-seq
FZD6	Tumor	735	Chip-seq
FZD6	Tumor	867	Chip-seq
FZD6	Tumor	568	Chip-seq
FZD6	Tumor	700	Chip-seq
FZD6	Tumor	1001	Chip-seq
FZD6	Tumor	1964	Chip-seq
FZD6	Tumor	1078	Chip-seq
FZD6	Tumor	1077	Chip-seq
FZD6	Tumor	994	Chip-seq
FZD6	Tumor	1777	Chip-seq
FZD6	Tumor	965	Chip-seq
FZD6	Tumor	777	Chip-seq
FZD6	Tumor	2347	Chip-seq
FZD6	Tumor	1083	Chip-seq
FZD6	Tumor	572	Chip-seq
FZD6	Tumor	623	Chip-seq
FZD6	Tumor	1136	Chip-seq
FZD6	Tumor	317	Chip-seq
FZD6	Tumor	754	Chip-seq
FZD6	Tumor	549	Chip-seq
FZD6	Tumor	492	Chip-seq
FZD6	Tumor	552	Chip-seq
[truncated: 1,881 more rows]
