# Supplementary material for: Integrating the secretome and interactome to identify novel biomarkers and therapeutic targets in colorectal cancer
Source: Cell Commun Signal. 2025 Oct 10;23:428. doi: 10.1186/s12964-025-02424-4 (PMC12512465; doi:10.1186/s12964-025-02424-4)
Supplement: Supplementary file 1 — Supplementary Material 1. [file 12964_2025_2424_MOESM1_ESM.zip › Supplementary/Sup Table 4.xlsx]

## Sheet: Sup Table 2
Tables for each site from the interactome analysis.
List of Supplementary Tables	Title
Supplementary Table 4A	Fold Change for the pairs in each location
Supplementary Table 4B	FDR for the pairs in each location
Supplementary Table 4C	Combined Score of Fold Change
Supplementary Table 4D	Combined Score of FDR

## Sheet: Sup Table 4A
Pairs	FC Ligant	FC Receptor	Combined		FC Ligant	FC Receptor	Combined		FC Ligant	FC Receptor	Combined		FC Ligant	FC Receptor	Combined
BCAN_NRCAM	0.832833	-0.223024	-0.185742	Left High Purity	0.593022	1.09862	0.651505	Left Low Purity	0.793867	1.19655	0.949903	Right High Purity	0.52626	1.57931	0.831127	Right Low Purity
BDNF_DRD4	0.827172	0.868302	0.718235		1.44841	1.09602	1.58748		0.69169	0.993484	0.687183		1.63593	0.837809	1.3706
FGF17_FGFR4	1.51531	1.55377	2.35444		1.54374	1.23516	1.90676		1.98784	1.23614	2.45726		1.96379	0.953911	1.87328
FGF18_FGFR4	2.13631	1.55377	3.31934		1.97597	1.23516	2.44063		1.67718	1.23614	2.07324		1.77359	0.953911	1.69185
FGF19_FGFR4	6.93163	1.55377	10.7702		5.647	1.23516	6.97493		5.70491	1.23614	7.05209		6.4335	0.953911	6.13699
FGF20_FGFR4	5.58546	1.55377	8.67854		5.28571	1.23516	6.52867		5.97026	1.23614	7.3801		6.08155	0.953911	5.80126
FGF21_FGFR4	2.72129	1.55377	4.22826		3.10228	1.23516	3.8318		2.92862	1.23614	3.6202		1.69644	0.953911	1.61826
FGF23_FGFR4	2.15919	1.55377	3.3549		3.62982	1.23516	4.48339		3.59734	1.23614	4.44684		3.2135	0.953911	3.0654
FGF3_FGFR4	4.80029	1.55377	7.45856		4.98188	1.23516	6.1534		3.69621	1.23614	4.56905		4.35101	0.953911	4.15048
FGF8_FGFR4	2.00489	1.55377	3.11515		2.19058	1.23516	2.7057		3.1492	1.23614	3.89286		2.82639	0.953911	2.69613
IL1B_IL1RAP	0.732423	0.595864	0.436424		1.63959	1.1706	1.91929		1.22191	0.892491	1.09055		1.3149	0.936555	1.23148
MMP9_CD44	0.419388	1.2574	0.527336		2.02441	1.1217	2.27078		0.311764	1.47879	0.461033		1.48056	1.44964	2.14627
MMP9_EPHB2	0.419388	1.2567	0.527043		2.02441	0.994181	2.01263		0.311764	1.20062	0.374309		1.48056	0.883328	1.30782
PGF_FLT1	1.23476	-0.0341146	-0.0421234		1.71945	0.618346	1.06322		1.03573	0.0591369	0.06125		1.35945	0.403274	0.548233
SAA1_FPR1	0.160072	-0.453794	-0.0726399		1.12134	1.07469	1.20509		0.928232	0.0229577	0.0213101		2.40468	1.02388	2.46212
SAA1_FPR2	0.160072	-0.533552	-0.085407		1.12134	1.30667	1.46521		0.928232	0.615352	0.571189		2.40468	1.30668	3.14214
SAA1_SCARB1	0.160072	1.09414	0.175141		1.12134	1.00362	1.12539		0.928232	0.92374	0.857445		2.40468	0.821942	1.97651
TNFSF11_TNFRSF11B	1.44301	1.72416	2.48797		1.98443	2.14545	4.2575		1.16911	2.05158	2.39853		1.46306	1.71867	2.51451
WNT5A_FZD2	1.2705	-0.17391	-0.220953		1.82169	0.482884	0.879663		1.14673	0.343929	0.394392		1.37014	0.673535	0.922835
WNT5A_FZD6	1.2705	0.767579	0.97521		1.82169	0.808799	1.47338		1.14673	0.797469	0.914479		1.37014	0.601751	0.82448
WNT5A_RYK	1.2705	0.343893	0.436916		1.82169	0.226386	0.412405		1.14673	0.17202	0.19726		1.37014	0.127494	0.174684

## Sheet: Sup Table 4B
Pairs	FDR Ligant	FDR Receptor	Combined		FDR Ligant	FDR Receptor	Combined		FDR Ligant	FDR Receptor	Combined		FDR Ligant	FDR Receptor	Combined
BCAN_NRCAM	1.68346e-08	0.360604	6.07061e-09	Left High Purity	0.000990821	0.000305449	3.02646e-07	Left Low Purity	1.93241e-06	0.000114839	2.21916e-10	Right High Purity	0.000880625	1.57931	0.00139078	Right High Purity
BDNF_DRD4	6.41173e-05	9.72744e-05	6.23697e-09		3.69924e-11	4.86699e-05	0		0.00369753	7.93902e-05	2.93548e-07		1.40587e-10	0.837809	1.17785e-10
FGF17_FGFR4	7.608e-07	2.74919e-29	0		9.8569e-07	1.24216e-11	0		8.12095e-09	2.64655e-11	0		1.27651e-08	0.953911	1.21767e-08
FGF18_FGFR4	9.26442e-21	2.74919e-29	0		9.36546e-22	1.24216e-11	0		2.39512e-11	2.64655e-11	0		1.50447e-15	0.953911	0
FGF19_FGFR4	1.89272e-36	2.74919e-29	0		1.00609e-29	1.24216e-11	0		7.95614e-26	2.64655e-11	0		5.62635e-34	0.953911	0
FGF20_FGFR4	3.59579e-20	2.74919e-29	0		1.18337e-14	1.24216e-11	0		1.52533e-19	2.64655e-11	0		5.61939e-22	0.953911	0
FGF21_FGFR4	4.73382e-06	2.74919e-29	0		9.57268e-07	1.24216e-11	0		5.73617e-05	2.64655e-11	0		0.023326	0.953911	0.0222509
FGF23_FGFR4	0.000725657	2.74919e-29	0		7.56099e-05	1.24216e-11	0		2.40086e-07	2.64655e-11	0		7.92721e-06	0.953911	7.56185e-06
FGF3_FGFR4	4.50887e-12	2.74919e-29	0		2.10484e-09	1.24216e-11	0		8.2322e-07	2.64655e-11	0		7.7225e-09	0.953911	7.36658e-09
FGF8_FGFR4	7.58249e-05	2.74919e-29	0		8.49316e-06	1.24216e-11	0		2.797e-15	2.64655e-11	0		9.36295e-13	0.953911	0
IL1B_IL1RAP	0.0228795	1.34494e-07	3.07716e-09		8.84786e-07	3.03094e-10	0		0.000174155	4.68695e-10	0		5.56038e-07	0.936555	5.20761e-07
MMP9_CD44	0.208512	4.60924e-40	0		2.50798e-12	1.05629e-31	0		0.352276	1.54333e-34	0		1.1489e-08	1.44964	1.66548e-08
MMP9_EPHB2	0.208512	5.2121e-19	0		2.50798e-12	4.76659e-11	0		0.352276	4.30002e-12	0		1.1489e-08	0.883328	1.01485e-08
PGF_FLT1	2.00383e-10	0.86637	1.73606e-10		3.00809e-21	0.000280704	0		1.49851e-07	0.81911	1.22745e-07		1.37442e-15	0.403274	0
SAA1_FPR1	0.755002	0.17558	0.132563		0.00532397	0.00065589	3.49194e-06		0.0441916	0.960334	0.0424387		3.49973e-09	1.02388	3.58332e-09
SAA1_FPR2	0.755002	0.172747	0.130425		0.00532397	0.00102363	5.44975e-06		0.0441916	0.186962	0.00826214		3.49973e-09	1.30668	4.57301e-09
SAA1_SCARB1	0.755002	4.19586e-17	0		0.00532397	2.98511e-12	0		0.0441916	1.7538e-09	0		3.49973e-09	0.821942	2.87657e-09
TNFSF11_TNFRSF11B	3.1739e-10	1.27252e-11	0		1.61072e-18	1.36225e-16	0		3.58723e-05	9.54593e-12	0		7.2894e-10	1.71867	1.25281e-09
WNT5A_FZD2	1.89127e-11	0.494882	0		2.3912e-19	0.0338014	0		4.91947e-07	0.152426	7.49857e-08		3.92076e-16	0.673535	0
WNT5A_FZD6	1.89127e-11	1.45696e-13	0		2.3912e-19	1.8552e-10	0		4.91947e-07	6.28519e-10	0		3.92076e-16	0.601751	0
WNT5A_RYK	1.89127e-11	7.89532e-05	0		2.3912e-19	0.0103018	0		4.91947e-07	0.0637571	3.13651e-08		3.92076e-16	0.127494	0

## Sheet: Sup Table 4C
Pairs	Right HP	Right LP	Left HP	Left LP
BCAN_NRCAM	0.949903	0.831127	-0.185742	0.651505
BDNF_DRD4	0.687183	1.3706	0.718235	1.58748
FGF17_FGFR4	2.45726	1.87328	2.35444	1.90676
FGF18_FGFR4	2.07324	1.69185	3.31934	2.44063
FGF19_FGFR4	7.05209	6.13699	10.7702	6.97493
FGF20_FGFR4	7.3801	5.80126	8.67854	6.52867
FGF21_FGFR4	3.6202	1.61826	4.22826	3.8318
FGF23_FGFR4	4.44684	3.0654	3.3549	4.48339
FGF3_FGFR4	4.56905	4.15048	7.45856	6.1534
FGF8_FGFR4	3.89286	2.69613	3.11515	2.7057
IL1B_IL1RAP	1.09055	1.23148	0.436424	1.91929
MMP9_CD44	0.461033	2.14627	0.527336	2.27078
MMP9_EPHB2	0.374309	1.30782	0.527043	2.01263
PGF_FLT1	0.06125	0.548233	-0.0421234	1.06322
SAA1_FPR1	0.0213101	2.46212	-0.0726399	1.20509
SAA1_FPR2	0.571189	3.14214	-0.085407	1.46521
SAA1_SCARB1	0.857445	1.97651	0.175141	1.12539
TNFSF11_TNFRSF11B	2.39853	2.51451	2.48797	4.2575
WNT5A_FZD2	0.394392	0.922835	-0.220953	0.879663
WNT5A_FZD6	0.914479	0.82448	0.97521	1.47338
WNT5A_RYK	0.19726	0.174684	0.436916	0.412405

## Sheet: Sup Table 4D
Pairs	Right HP	Right LP	Left HP	Left LP
BCAN_NRCAM	2.21916e-10	0.00139078	6.07061e-09	3.02646e-07
BDNF_DRD4	2.93548e-07	1.17785e-10	6.23697e-09	1.80041e-15
FGF17_FGFR4	2.14925e-19	1.21767e-08	2.09159e-35	1.22438e-17
FGF18_FGFR4	6.33881e-22	1.43513e-15	2.54697e-49	1.16334e-32
FGF19_FGFR4	2.10564e-36	5.36704e-34	5.20345e-65	1.24972e-40
FGF20_FGFR4	4.03687e-30	5.36039e-22	9.88552e-49	1.46993e-25
FGF21_FGFR4	1.51811e-15	0.0222509	1.30142e-34	1.18908e-17
FGF23_FGFR4	6.35401e-18	7.56185e-06	1.99497e-32	9.39194e-16
FGF3_FGFR4	2.1787e-17	7.36658e-09	1.23958e-40	2.61454e-20
FGF8_FGFR4	7.40242e-26	8.93142e-13	2.08457e-33	1.05498e-16
IL1B_IL1RAP	8.16256e-14	5.20761e-07	3.07716e-09	2.68173e-16
MMP9_CD44	5.43677e-35	1.66548e-08	9.61084e-41	2.64915e-43
MMP9_EPHB2	1.5148e-12	1.01485e-08	1.08679e-19	1.19545e-22
PGF_FLT1	1.22745e-07	5.54267e-16	1.73606e-10	8.44384e-25
SAA1_FPR1	0.0424387	3.58332e-09	0.132563	3.49194e-06
SAA1_FPR2	0.00826214	4.57301e-09	0.130425	5.44975e-06
SAA1_SCARB1	7.75034e-11	2.87657e-09	3.16788e-17	1.58926e-14
TNFSF11_TNFRSF11B	3.42435e-16	1.25281e-09	4.03885e-21	2.1942e-34
WNT5A_FZD2	7.49857e-08	2.64077e-16	9.35955e-12	8.08259e-21
WNT5A_FZD6	3.09198e-16	2.35932e-16	2.75551e-24	4.43616e-29
WNT5A_RYK	3.13651e-08	4.99874e-17	1.49322e-15	2.46337e-21
