# Supplementary material for: Integrating the secretome and interactome to identify novel biomarkers and therapeutic targets in colorectal cancer
Source: Cell Commun Signal. 2025 Oct 10;23:428. doi: 10.1186/s12964-025-02424-4 (PMC12512465; doi:10.1186/s12964-025-02424-4)
Supplement: Supplementary file 1 — Supplementary Material 1. [file 12964_2025_2424_MOESM1_ESM.zip › Supplementary/Sup Table 5.xlsx]

## Sheet: Sup Table 5
Enrichment Tables of the pairs present in the interactome
List of Supplementary Tables	Title
Supplementary Table 5A	GO - Biological Process from the Pairs
Supplementary Table 5B	KEGG - 2021 - Human from the Pairs
Supplementary Table 5C	Enrichment Table from all ligants
Supplementary Table 5D	Enrichment Table from all receptors
Supplementary Table 5E	Enrichment Table from pairs

## Sheet: Sup Table 5A
Term	P-value	Adjusted P-value	Old P-value	Old Adjusted P-value	Odds Ratio	Combined Score	Genes
Fibroblast Growth Factor Receptor Signaling Pathway (GO:0008543)	2.09e-18	3.65e-16	0	0	284.857	11596.2	FGF17;FGF8;FGF19;FGF18;FGF20;FGFR4;FGF23;FGF3;FGF21
Cellular Response To Fibroblast Growth Factor Stimulus (GO:0044344)	2.99e-19	6.96e-17	0	0	221.389	9442.85	FGF17;FGF8;FGF19;FGF18;FGF20;FGFR4;FGF23;FGF3;CD44;FGF21
Wnt Signaling Pathway, Planar Cell Polarity Pathway (GO:0060071)	6.01e-08	2.1e-06	0	0	139.497	2319.5	FZD2;RYK;FZD6;WNT5A
Non-Canonical Wnt Signaling Pathway (GO:0035567)	4.01e-07	1.27e-05	0	0	82.8815	1220.86	FZD2;RYK;WNT5A;FZD6
Positive Regulation Of Phosphorylation (GO:0042327)	7.47e-24	5.21e-21	0	0	105.01	5591.92	FLT1;RYK;FPR2;MMP9;FGF3;PGF;FGF17;FGF8;FGF19;IL1B;FGF18;FGF20;FGFR4;FGF23;DRD4;FGF21
Positive Regulation Of MAP Kinase Activity (GO:0043406)	4.08e-09	1.9e-07	0	0	58.4853	1129.75	FLT1;IL1B;WNT5A;FGF18;TNFSF11;DRD4
Regulation Of Cell Motility (GO:2000145)	8.49e-12	4.94e-10	0	0	62.7826	1600.46	FGF17;FGF8;FGF19;FGF18;FGF20;FGF23;FGF3;FGF21
Positive Regulation Of Protein Modification Process (GO:0031401)	2.21e-16	2.21e-14	0	0	61.8372	2229.03	FGF17;FGF8;FGF19;IL1B;FGF18;FGF20;FPR2;FGF23;MMP9;FGF3;PGF;FGF21
Transmembrane Receptor Protein Tyrosine Kinase Signaling Pathway (GO:0007169)	1.7e-20	5.94e-18	0	0	73.2379	3333.82	FLT1;BDNF;RYK;MMP9;FGF3;PGF;FGF17;FGF8;FGF19;FGF18;FGF20;EPHB2;FGFR4;FGF23;FGF21
Positive Regulation Of Protein Serine/Threonine Kinase Activity (GO:0071902)	1.86e-08	7.66e-07	0	0	44.7275	796.046	FLT1;IL1B;WNT5A;FGF18;TNFSF11;DRD4
Regulation Of Protein Phosphorylation (GO:0001932)	2.83e-17	3.95e-15	0	0	59.8352	2279.95	FPR2;MMP9;FGF3;PGF;FGF17;FGF8;FGF19;IL1B;FGF18;FGF20;EPHB2;FGF23;FGF21
Positive Regulation Of Protein Phosphorylation (GO:0001934)	6.22e-17	7.24e-15	0	0	47.2621	1763.64	BDNF;FPR2;MMP9;FGF3;PGF;FGF17;FGF8;FGF19;IL1B;FGF18;FGF20;FGF23;CD44;FGF21
Positive Regulation Of MAPK Cascade (GO:0043410)	4.37e-13	3.05e-11	0	0	38.0885	1083.97	FLT1;RYK;FGF19;IL1B;FGF18;TNFSF11;FPR2;FGFR4;DRD4;CD44;FGF21
Positive Regulation Of ERK1 And ERK2 Cascade (GO:0070374)	2.35e-07	7.8e-06	0	0	28.6084	436.702	FGF19;TNFSF11;FPR2;FGFR4;CD44;FGF21
Positive Regulation Of Macromolecule Metabolic Process (GO:0010604)	7.1e-14	5.51e-12	0	0	37.1553	1124.9	FGF17;FGF8;FGF19;IL1B;WNT5A;FGF18;FGF20;EPHB2;FGFR4;FGF23;FGF3;FGF21
Regulation Of ERK1 And ERK2 Cascade (GO:0070372)	5.91e-08	2.1e-06	0	0	25.3405	421.748	FGF19;IL1B;FPR2;EPHB2;FGFR4;CD44;FGF21
Positive Regulation Of Gene Expression (GO:0010628)	6.16e-14	5.37e-12	0	0	31.9359	971.435	WNT5A;FGF3;FGF17;FGF8;FGF19;IL1B;FGF18;FGF20;SAA1;EPHB2;FGFR4;FGF23;FGF21
Regulation Of Cell Migration (GO:0030334)	1.67e-11	8.96e-10	0	0	26.7534	663.912	FGF17;FLT1;FGF8;FGF19;IL1B;FGF18;FGF20;EPHB2;FGF23;FGF3;FGF21
Positive Regulation Of Cell Population Proliferation (GO:0008284)	2e-12	1.27e-10	0	0	27.5994	743.43	FGF17;FGF8;FGF19;IL1B;WNT5A;FGF18;FGF20;FGFR4;FGF23;FGF3;PGF;FGF21
Positive Regulation Of Cellular Process (GO:0048522)	2.24e-11	1.12e-09	0	0	22.2085	544.606	FGF17;FGF8;FGF19;IL1B;FGF18;FGF20;SAA1;FGFR4;FGF23;FGF3;PGF;FGF21
Regulation Of Cell Population Proliferation (GO:0042127)	6.8e-09	2.96e-07	0	0	14.7344	277.111	FGF17;FGF8;FGF19;IL1B;FGF18;FGF20;FGFR4;FGF23;FGF3;PGF;FGF21
Regulation Of Gene Expression (GO:0010468)	3.25e-08	1.26e-06	0	0	11.2735	194.393	FGF17;FGF8;FGF19;IL1B;WNT5A;FGF18;FGF20;EPHB2;FGFR4;FGF23;FGF3;FGF21
Positive Regulation Of Vasculature Development (GO:1904018)	4.43e-07	1.35e-05	0	0	40.1434	587.25	FLT1;IL1B;WNT5A;FGF18;PGF
Regulation Of MAP Kinase Activity (GO:0043405)	7e-07	2.04e-05	0	0	36.4422	516.441	FLT1;IL1B;FGF18;TNFSF11;DRD4
Positive Regulation Of Angiogenesis (GO:0045766)	8.67e-07	2.42e-05	0	0	34.8351	486.239	FLT1;IL1B;WNT5A;FGF18;PGF
Neuron Projection Guidance (GO:0097485)	1.06e-06	2.85e-05	0	0	33.363	458.884	BDNF;RYK;WNT5A;NRCAM;EPHB2
Canonical Wnt Signaling Pathway (GO:0060070)	2.61e-06	6.56e-05	0	0	50.2119	645.483	FZD2;RYK;WNT5A;FZD6
Axon Guidance (GO:0007411)	2.63e-06	6.56e-05	0	0	27.5361	353.789	BDNF;RYK;WNT5A;NRCAM;EPHB2
Synapse Assembly (GO:0007416)	3.73e-06	8.97e-05	0	0	45.7015	571.277	BDNF;RYK;WNT5A;NRCAM
Wnt Signaling Pathway (GO:0016055)	4.89e-06	0.000114	0	0	42.5171	519.875	FZD2;RYK;WNT5A;FZD6
Generation Of Neurons (GO:0048699)	5.31e-06	0.00012	0	0	23.7162	288.041	FGF8;FZD2;RYK;WNT5A;NRCAM
Regulation Of Kinase Activity (GO:0043549)	7.65e-06	0.000164	0	0	37.7759	445.019	FLT1;RYK;FGFR4;DRD4
Positive Regulation Of Monooxygenase Activity (GO:0032770)	7.74e-06	0.000164	0	0	96.3623	1134.16	SCARB1;IL1B;FGF23
Axonogenesis (GO:0007409)	8.19e-06	0.000168	0	0	21.6251	253.279	BDNF;RYK;WNT5A;NRCAM;EPHB2
Regulation Of Establishment Of Planar Polarity (GO:0090175)	1.08e-05	0.000216	0	0	85.2308	974.395	FZD2;FZD6;WNT5A
Regulation Of Angiogenesis (GO:0045765)	1.25e-05	0.000242	0	0	19.77	223.257	FLT1;IL1B;WNT5A;FGF18;PGF
Positive Regulation Of Synapse Assembly (GO:0051965)	1.47e-05	0.000277	0	0	76.4023	850.349	BDNF;IL1RAP;EPHB2
Positive Regulation Of Kinase Activity (GO:0033674)	1.7e-05	0.000313	0	0	30.5692	335.653	FLT1;RYK;FGFR4;DRD4
Positive Regulation Of Receptor Binding (GO:1900122)	2.17e-05	0.000388	0	0	475.405	5105.23	BDNF;MMP9
Inflammatory Response (GO:0006954)	2.46e-05	0.000429	0	0	17.09	181.402	IL1B;WNT5A;FPR1;FPR2;CD44
Regulation Of Inflammatory Response (GO:0050727)	2.66e-05	0.000453	0	0	16.7957	176.925	IL1B;WNT5A;SAA1;FPR2;MMP9
Positive Regulation Of DNA-binding Transcription Factor Activity (GO:0051091)	3e-05	0.000498	0	0	16.3726	170.532	FZD2;IL1B;WNT5A;TNFSF11;IL1RAP
Enzyme-Linked Receptor Protein Signaling Pathway (GO:0007167)	3.4e-05	0.000553	0	0	25.4487	261.812	FLT1;BDNF;RYK;FGFR4
Nervous System Development (GO:0007399)	3.8e-05	0.000603	0	0	11.442	116.456	FGF17;BDNF;RYK;FGF19;NRCAM;EPHB2
Positive Regulation Of Cell-Cell Adhesion (GO:0022409)	4.43e-05	0.000686	0	0	51.491	516.221	IL1B;TNFSF11;CD44
Leukocyte Aggregation (GO:0070486)	4.55e-05	0.00069	0	0	285.214	2851.75	IL1B;CD44
Positive Regulation Of Transferase Activity (GO:0051347)	5.94e-05	0.000863	0	0	21.9491	213.582	FLT1;RYK;FGFR4;DRD4
Regulation Of Synapse Assembly (GO:0051963)	6.04e-05	0.000863	0	0	46.1157	447.985	BDNF;IL1RAP;EPHB2
Commissural Neuron Axon Guidance (GO:0071679)	6.06e-05	0.000863	0	0	237.667	2308.19	RYK;EPHB2
Neuron Projection Morphogenesis (GO:0048812)	6.44e-05	0.000899	0	0	21.4821	207.302	BDNF;RYK;NRCAM;EPHB2
Peptidyl-Tyrosine Modification (GO:0018212)	7.17e-05	0.000982	0	0	43.3965	414.113	FLT1;EPHB2;FGFR4
Positive Regulation Of NF-kappaB Transcription Factor Activity (GO:0051092)	7.53e-05	0.000987	0	0	20.605	195.613	IL1B;WNT5A;TNFSF11;IL1RAP
Wnt Signaling Pathway Involved In Midbrain Dopaminergic Neuron Differentiation (GO:1904953)	7.78e-05	0.000987	0	0	203.704	1927.34	RYK;WNT5A
Regulation Of Receptor Binding (GO:1900120)	7.78e-05	0.000987	0	0	203.704	1927.34	BDNF;MMP9
Regulation Of Bile Acid Biosynthetic Process (GO:0070857)	7.78e-05	0.000987	0	0	203.704	1927.34	FGF19;FGFR4
Regulation Of Phagocytosis (GO:0050764)	8.89e-05	0.00108836	0	0	40.2323	375.297	SCARB1;IL1B;FPR2
Response To Organic Cyclic Compound (GO:0014070)	8.89e-05	0.00108836	0	0	40.2323	375.297	IL1B;FGFR4;DRD4
Neuron Projection Fasciculation (GO:0106030)	9.71e-05	0.0011493	0	0	178.232	1646.74	NRCAM;EPHB2
Midbrain Dopaminergic Neuron Differentiation (GO:1904948)	9.71e-05	0.0011493	0	0	178.232	1646.74	RYK;WNT5A
Positive Regulation Of Cell Junction Assembly (GO:1901890)	0.000103	0.00120232	0	0	38.1456	350.076	BDNF;IL1RAP;EPHB2
Complement Receptor Mediated Signaling Pathway (GO:0002430)	0.000119	0.00135739	0	0	158.421	1432.05	FPR1;FPR2
Neuron Differentiation (GO:0030182)	0.000124	0.00139938	0	0	18.0255	162.1	FGF8;FZD2;RYK;WNT5A
Peptidyl-Tyrosine Phosphorylation (GO:0018108)	0.000137	0.00151494	0	0	34.559	307.488	FLT1;EPHB2;FGFR4
Axonal Fasciculation (GO:0007413)	0.000142	0.0015272	0	0	142.571	1262.92	NRCAM;EPHB2
Phosphate Ion Homeostasis (GO:0055062)	0.000142	0.0015272	0	0	142.571	1262.92	FGFR4;FGF23
Second-Messenger-Mediated Signaling (GO:0019932)	0.000169	0.00179124	0	0	32.0467	278.275	FPR1;TNFSF11;FPR2
Positive Regulation Of Heterotypic Cell-Cell Adhesion (GO:0034116)	0.000196	0.00200904	0	0	118.798	1014.39	IL1B;CD44
Hyaluronan Metabolic Process (GO:0030212)	0.000196	0.00200904	0	0	118.798	1014.39	IL1B;CD44
Positive Regulation Of Multicellular Organismal Process (GO:0051240)	0.000253	0.00255767	0	0	10.2555	84.944	IL1B;WNT5A;SAA1;TNFSF11;FGF21
Positive Regulation Of Endothelial Cell Migration (GO:0010595)	0.000277	0.00276046	0	0	26.9485	220.764	SCARB1;WNT5A;FGF18
Regulation Of Endothelial Cell Proliferation (GO:0001936)	0.000361	0.00345301	0	0	24.5432	194.56	WNT5A;FGF18;PGF
Interleukin-1-Mediated Signaling Pathway (GO:0070498)	0.000366	0.00345301	0	0	83.8361	663.367	IL1B;IL1RAP
Regulation Of Neuroinflammatory Response (GO:0150077)	0.000366	0.00345301	0	0	83.8361	663.367	IL1B;MMP9
Dopaminergic Neuron Differentiation (GO:0071542)	0.000366	0.00345301	0	0	83.8361	663.367	FGF8;RYK
Cell Junction Assembly (GO:0034329)	0.000384	0.00352724	0	0	24.0072	188.81	BDNF;RYK;NRCAM
Positive Regulation Of Epithelial Cell Migration (GO:0010634)	0.000384	0.00352724	0	0	24.0072	188.81	SCARB1;WNT5A;MMP9
Axon Development (GO:0061564)	0.000433	0.00392918	0	0	23.0023	178.124	RYK;NRCAM;EPHB2
Regulation Of Protein Secretion (GO:0050708)	0.000473	0.00423322	0	0	22.3019	170.75	IL1B;SAA1;DRD4
Negative Regulation Of Cell Communication (GO:0010648)	0.000493	0.00435716	0	0	71.25	542.548	IL1B;FGF23
Immune Response-Activating Cell Surface Receptor Signaling Pathway (GO:0002429)	0.00054	0.00464997	0	0	67.8537	510.577	FPR1;FPR2
Cell-Cell Signaling By Wnt (GO:0198738)	0.00054	0.00464997	0	0	67.8537	510.577	FZD2;WNT5A
Negative Regulation Of Ion Transmembrane Transporter Activity (GO:0032413)	0.000588	0.00494585	0	0	64.7662	481.769	EPHB2;MMP9
Regulation Of Heterotypic Cell-Cell Adhesion (GO:0034114)	0.000588	0.00494585	0	0	64.7662	481.769	IL1B;CD44
Positive Regulation Of Glucose Import (GO:0046326)	0.000639	0.00530697	0	0	61.9472	455.692	FGF19;FGF21
Negative Regulation Of Apoptotic Process (GO:0043066)	0.00069	0.00566203	0	0	8.17317	59.4969	BDNF;WNT5A;FGF20;MMP9;CD44
Cell Surface Receptor Signaling Pathway Involved In Cell-Cell Signaling (GO:1905114)	0.000746	0.00605347	0	0	56.9857	410.354	FZD2;WNT5A
Vascular Endothelial Growth Factor Receptor Signaling Pathway (GO:0048010)	0.000802	0.00622358	0	0	54.7912	390.542	FLT1;PGF
Negative Regulation Of Signaling (GO:0023057)	0.000802	0.00622358	0	0	54.7912	390.542	IL1B;FGF23
Regulation Of Nitric-Oxide Synthase Activity (GO:0050999)	0.000802	0.00622358	0	0	54.7912	390.542	SCARB1;IL1B
Negative Regulation Of Cation Channel Activity (GO:2001258)	0.000802	0.00622358	0	0	54.7912	390.542	MMP9;DRD4
Positive Regulation Of Defense Response (GO:0031349)	0.000836	0.00640975	0	0	18.2268	129.179	IL1B;WNT5A;FPR2
Synapse Organization (GO:0050808)	0.00098	0.00738836	0	0	17.224	119.333	BDNF;RYK;NRCAM
Positive Regulation Of Glucose Transmembrane Transport (GO:0010828)	0.000984	0.00738836	0	0	49.1158	340.052	FGF19;FGF21
Positive Regulation Of Intracellular Signal Transduction (GO:1902533)	0.00101221	0.00751619	0	0	7.48077	51.5845	FLT1;RYK;IL1B;WNT5A;TNFSF11
Cellular Response To Vascular Endothelial Growth Factor Stimulus (GO:0035924)	0.00118433	0.00870169	0	0	44.5045	299.897	FLT1;PGF
Regulation Of Glucose Import (GO:0046324)	0.00132752	0.00965217	0	0	41.8824	277.447	FGF19;FGF21
Skeletal System Development (GO:0001501)	0.00141955	0.0102149	0	0	15.0868	98.9302	FGF8;WNT5A;CD44
Positive Regulation Of Production Of Molecular Mediator Of Immune Response (GO:0002702)	0.00147859	0.0105312	0	0	39.5516	257.745	WNT5A;EPHB2
Negative Regulation Of Protein Secretion (GO:0050709)	0.00155706	0.0109781	0	0	38.4807	248.776	IL1B;DRD4
Positive Regulation Of Response To External Stimulus (GO:0032103)	0.00158964	0.0109859	0	0	14.4868	93.3568	IL1B;WNT5A;FPR2
Cellular Response To Growth Factor Stimulus (GO:0071363)	0.00158964	0.0109859	0	0	14.4868	93.3568	FLT1;WNT5A;CD44
Negative Regulation Of Secretion By Cell (GO:1903531)	0.00163749	0.0112055	0	0	37.4662	240.33	FGF23;DRD4
Response To Lipopolysaccharide (GO:0032496)	0.00170985	0.0115871	0	0	14.1125	89.9159	SCARB1;IL1B;WNT5A
Positive Regulation Of Neuron Differentiation (GO:0045666)	0.00180417	0.0119934	0	0	35.5893	224.841	FGF20;NRCAM
Monocyte Chemotaxis (GO:0002548)	0.00180417	0.0119934	0	0	35.5893	224.841	FLT1;TNFSF11
Response To Amyloid-Beta (GO:1904645)	0.00189042	0.0123319	0	0	34.7195	217.725	FPR2;MMP9
Ephrin Receptor Signaling Pathway (GO:0048013)	0.00189042	0.0123319	0	0	34.7195	217.725	EPHB2;MMP9
Positive Regulation Of Leukocyte Cell-Cell Adhesion (GO:1903039)	0.0019786	0.0127876	0	0	33.8912	210.985	TNFSF11;CD44
Positive Regulation Of Innate Immune Response (GO:0045089)	0.0020687	0.0132473	0	0	33.1013	204.594	WNT5A;FPR2
Positive Regulation Of Cellular Biosynthetic Process (GO:0031328)	0.00221085	0.0140289	0	0	12.8648	78.6605	SCARB1;IL1B;FGFR4
Positive Regulation Of Nervous System Development (GO:0051962)	0.00244824	0.0152578	0	0	30.2781	182.044	IL1RAP;EPHB2
Negative Regulation Of Cysteine-Type Endopeptidase Activity Involved In Apoptotic Process (GO:0043154)	0.00244824	0.0152578	0	0	30.2781	182.044	MMP9;CD44
Adenylate Cyclase-Inhibiting G Protein-Coupled Receptor Signaling Pathway (GO:0007193)	0.00275282	0.0170042	0	0	28.4571	167.759	FPR2;DRD4
Gonad Development (GO:0008406)	0.00285812	0.0173475	0	0	27.8978	163.414	FGF8;WNT5A
Positive Regulation Of Chemokine Production (GO:0032722)	0.00285812	0.0173475	0	0	27.8978	163.414	IL1B;WNT5A
Neuron Projection Development (GO:0031175)	0.00292178	0.0175404	0	0	11.629	67.862	BDNF;RYK;EPHB2
Positive Regulation Of Leukocyte Chemotaxis (GO:0002690)	0.00296529	0.0175404	0	0	27.3599	159.256	FPR2;PGF
Regulation Of Lipid Metabolic Process (GO:0019216)	0.00296529	0.0175404	0	0	27.3599	159.256	IL1B;FGFR4
Positive Regulation Of Protein Metabolic Process (GO:0051247)	0.00309672	0.018164	0	0	11.3857	65.78	IL1B;WNT5A;FGFR4
Regulation Of MAPK Cascade (GO:0043408)	0.00346568	0.0201587	0	0	10.9281	61.9062	FLT1;RYK;IL1B
Positive Regulation Of Protein Binding (GO:0032092)	0.00352905	0.0201908	0	0	24.9536	140.906	BDNF;MMP9
Positive Regulation Of Proteolysis (GO:0045862)	0.00352905	0.0201908	0	0	24.9536	140.906	IL1B;FGFR4
Positive Regulation Of Phagocytosis (GO:0050766)	0.00364735	0.020698	0	0	24.5222	137.661	IL1B;FPR2
Positive Regulation Of Interleukin-1 Production (GO:0032732)	0.00413886	0.0232978	0	0	22.9355	125.855	WNT5A;SAA1
Positive Regulation Of Cell Motility (GO:2000147)	0.00433648	0.0242149	0	0	10.0673	54.773	FLT1;IL1B;EPHB2
Myeloid Leukocyte Differentiation (GO:0002573)	0.00506866	0.0280788	0	0	20.6014	108.872	TNFSF11;MMP9
Cholesterol Homeostasis (GO:0042632)	0.00520864	0.028627	0	0	20.3061	106.758	SCARB1;FGFR4
Sterol Homeostasis (GO:0055092)	0.00535039	0.0291764	0	0	20.0191	104.712	SCARB1;FGFR4
Positive Regulation Of Lymphocyte Proliferation (GO:0050671)	0.00549391	0.0294981	0	0	19.7401	102.73	IL1B;EPHB2
Negative Regulation Of Neuron Apoptotic Process (GO:0043524)	0.00549391	0.0294981	0	0	19.7401	102.73	BDNF;FGF20
Positive Regulation Of Interleukin-6 Production (GO:0032755)	0.00578623	0.0308304	0	0	19.2046	98.9475	IL1B;WNT5A
Cell Morphogenesis Involved In Neuron Differentiation (GO:0048667)	0.00593502	0.0309152	0	0	18.9476	97.1423	RYK;NRCAM
Positive Regulation Of JNK Cascade (GO:0046330)	0.00593502	0.0309152	0	0	18.9476	97.1423	FGF19;IL1B
Positive Regulation Of Endothelial Cell Proliferation (GO:0001938)	0.00593502	0.0309152	0	0	18.9476	97.1423	WNT5A;PGF
Positive Regulation Of Tumor Necrosis Factor Production (GO:0032760)	0.00608555	0.0314646	0	0	18.6974	95.3909	WNT5A;EPHB2
Regulation Of Neuron Differentiation (GO:0045664)	0.00623783	0.0315507	0	0	18.4536	93.6913	BDNF;NRCAM
Positive Regulation Of Catabolic Process (GO:0009896)	0.00623783	0.0315507	0	0	18.4536	93.6913	IL1B;WNT5A
Positive Regulation Of Endocytosis (GO:0045807)	0.00623783	0.0315507	0	0	18.4536	93.6913	IL1B;FPR2
Protein Phosphorylation (GO:0006468)	0.00631751	0.0317239	0	0	6.04032	30.5908	FLT1;RYK;EPHB2;FGFR4
Wound Healing (GO:0042060)	0.00639184	0.0318679	0	0	18.2161	92.0412	SCARB1;WNT5A
Cellular Response To Interleukin-1 (GO:0071347)	0.00654758	0.0323917	0	0	17.9846	90.4386	IL1B;IL1RAP
Cytokine-Mediated Signaling Pathway (GO:0019221)	0.00658971	0.0323917	0	0	8.62467	43.3152	IL1B;TNFSF11;IL1RAP
Positive Regulation Of Tumor Necrosis Factor Superfamily Cytokine Production (GO:1903557)	0.00670504	0.0325008	0	0	17.7589	88.8816	WNT5A;EPHB2
Negative Regulation Of Apoptotic Signaling Pathway (GO:2001234)	0.00670504	0.0325008	0	0	17.7589	88.8816	BDNF;MMP9
Phospholipase C-activating G Protein-Coupled Receptor Signaling Pathway (GO:0007200)	0.00686423	0.033043	0	0	17.5388	87.3683	FPR1;FPR2
Calcium-Mediated Signaling (GO:0019722)	0.00718774	0.033247	0	0	17.1145	84.4663	TNFSF11;FPR2
Positive Regulation Of Signal Transduction (GO:0009967)	0.00724363	0.033247	0	0	8.32573	41.0261	BDNF;IL1B;TNFSF11
Regulation Of Immature T Cell Proliferation In Thymus (GO:0033084)	0.00747819	0.033247	0	0	172.121	842.662	IL1B
Behavioral Fear Response (GO:0001662)	0.00747819	0.033247	0	0	172.121	842.662	DRD4
Cholesterol Import (GO:0070508)	0.00747819	0.033247	0	0	172.121	842.662	SCARB1
Positive Regulation Of T-helper 1 Cell Cytokine Production (GO:2000556)	0.00747819	0.033247	0	0	172.121	842.662	IL1B
Response To Bile Acid (GO:1903412)	0.00747819	0.033247	0	0	172.121	842.662	FGFR4
Regulation Of T-helper 1 Cell Cytokine Production (GO:2000554)	0.00747819	0.033247	0	0	172.121	842.662	IL1B
Detection Of Molecule Of Bacterial Origin (GO:0032490)	0.00747819	0.033247	0	0	172.121	842.662	SCARB1
Positive Regulation Of Cholesterol Storage (GO:0010886)	0.00747819	0.033247	0	0	172.121	842.662	SCARB1
Regulation Of Calcidiol 1-Monooxygenase Activity (GO:0060558)	0.00747819	0.033247	0	0	172.121	842.662	IL1B
Positive Regulation Of Fever Generation (GO:0031622)	0.00747819	0.033247	0	0	172.121	842.662	TNFSF11
Regulation Of Endothelial Cell Migration (GO:0010594)	0.00768577	0.0335926	0	0	16.515	80.4011	SCARB1;WNT5A
Negative Regulation Of Neuron Death (GO:1901215)	0.00768577	0.0335926	0	0	16.515	80.4011	BDNF;FGF20
Positive Regulation Of Cell Migration (GO:0030335)	0.00770032	0.0335926	0	0	8.13755	39.6013	FLT1;IL1B;EPHB2
Positive Regulation Of Peptidyl-Serine Phosphorylation (GO:0033138)	0.00785517	0.0340553	0	0	16.3243	79.1171	BDNF;CD44
Positive Regulation Of Neuron Projection Development (GO:0010976)	0.00837345	0.0353627	0	0	15.7778	75.4602	BDNF;WNT5A
Positive Regulation Of Protein Catabolic Process (GO:0045732)	0.00837345	0.0353627	0	0	15.7778	75.4602	IL1B;WNT5A
Regulation Of Peptidyl-Serine Phosphorylation (GO:0033135)	0.00854955	0.0353627	0	0	15.6036	74.3025	BDNF;CD44
Positive Regulation Of Cell Differentiation (GO:0045597)	0.00858124	0.0353627	0	0	7.81349	37.178	FGF8;IL1B;NRCAM
Positive Regulation Of Humoral Immune Response (GO:0002922)	0.00896734	0.0353627	0	0	137.69	649.092	IL1B
Positive Regulation Of Icosanoid Secretion (GO:0032305)	0.00896734	0.0353627	0	0	137.69	649.092	IL1B
Regulation Of Endothelial Cell Chemotaxis To Fibroblast Growth Factor (GO:2000544)	0.00896734	0.0353627	0	0	137.69	649.092	FGF18
Hyaluronan Biosynthetic Process (GO:0030213)	0.00896734	0.0353627	0	0	137.69	649.092	IL1B
Positive Regulation Of Synaptic Plasticity (GO:0031915)	0.00896734	0.0353627	0	0	137.69	649.092	EPHB2
Positive Regulation Of Unsaturated Fatty Acid Biosynthetic Process (GO:2001280)	0.00896734	0.0353627	0	0	137.69	649.092	IL1B
Regulation Of Prostaglandin Biosynthetic Process (GO:0031392)	0.00896734	0.0353627	0	0	137.69	649.092	IL1B
Macrophage Derived Foam Cell Differentiation (GO:0010742)	0.00896734	0.0353627	0	0	137.69	649.092	WNT5A
Response To Cocaine (GO:0042220)	0.00896734	0.0353627	0	0	137.69	649.092	DRD4
Regulation Of Adiponectin Secretion (GO:0070163)	0.00896734	0.0353627	0	0	137.69	649.092	IL1B
Regulation Of Bile Acid Metabolic Process (GO:1904251)	0.00896734	0.0353627	0	0	137.69	649.092	FGFR4
Regulation Of Cell Adhesion Molecule Production (GO:0060353)	0.00896734	0.0353627	0	0	137.69	649.092	IL1B
Regulation Of Intracellular Signal Transduction (GO:1902531)	0.00978529	0.0383715	0	0	7.43613	34.406	IL1B;WNT5A;TNFSF11
Regulation Of Dopamine Metabolic Process (GO:0042053)	0.0104543	0.039022	0	0	114.736	523.279	DRD4
Regulation Of Dopamine Uptake Involved In Synaptic Transmission (GO:0051584)	0.0104543	0.039022	0	0	114.736	523.279	DRD4
Foam Cell Differentiation (GO:0090077)	0.0104543	0.039022	0	0	114.736	523.279	WNT5A
Regulation Of Extent Of Cell Growth (GO:0061387)	0.0104543	0.039022	0	0	114.736	523.279	NRCAM
Negative Regulation Of Neural Precursor Cell Proliferation (GO:2000178)	0.0104543	0.039022	0	0	114.736	523.279	WNT5A
Positive Regulation Of Neuron Projection Arborization (GO:0150012)	0.0104543	0.039022	0	0	114.736	523.279	WNT5A
Inhibitory Postsynaptic Potential (GO:0060080)	0.0104543	0.039022	0	0	114.736	523.279	DRD4
Neuroepithelial Cell Differentiation (GO:0060563)	0.0104543	0.039022	0	0	114.736	523.279	FGF8
Postsynapse Organization (GO:0099173)	0.0104543	0.039022	0	0	114.736	523.279	WNT5A
Positive Regulation Of Inflammatory Response (GO:0050729)	0.0105954	0.0392531	0	0	13.9132	63.2678	IL1B;WNT5A
Positive Regulation Of Stress-Activated MAPK Cascade (GO:0032874)	0.0107911	0.0392531	0	0	13.7774	62.3982	FGF19;IL1B
Regulation Of Neuron Apoptotic Process (GO:0043523)	0.0107911	0.0392531	0	0	13.7774	62.3982	BDNF;FGF20
Negative Regulation Of MAPK Cascade (GO:0043409)	0.0107911	0.0392531	0	0	13.7774	62.3982	IL1B;EPHB2
Cellular Response To Cytokine Stimulus (GO:0071345)	0.0107974	0.0392531	0	0	7.16393	32.4415	IL1B;WNT5A;TNFSF11
Positive Regulation Of T Cell Activation (GO:0050870)	0.0111874	0.0404602	0	0	13.5136	60.7162	IL1B;TNFSF11
Regulation Of JNK Cascade (GO:0046328)	0.0117938	0.0404606	0	0	13.1362	58.3273	FGF19;IL1B
Response To Lipid (GO:0033993)	0.0117938	0.0404606	0	0	13.1362	58.3273	IL1B;FGFR4
Epithelial To Mesenchymal Transition Involved In Endocardial Cushion Formation (GO:0003198)	0.0119392	0.0404606	0	0	98.3399	435.442	FGF8
Fat-Soluble Vitamin Catabolic Process (GO:0042363)	0.0119392	0.0404606	0	0	98.3399	435.442	FGF23
Regulation Of Endothelial Cell Development (GO:1901550)	0.0119392	0.0404606	0	0	98.3399	435.442	IL1B
Positive Regulation Of Macrophage Cytokine Production (GO:0060907)	0.0119392	0.0404606	0	0	98.3399	435.442	WNT5A
Regulation Of Gap Junction Assembly (GO:1903596)	0.0119392	0.0404606	0	0	98.3399	435.442	IL1B
Regulation Of Glial Cell Proliferation (GO:0060251)	0.0119392	0.0404606	0	0	98.3399	435.442	IL1B
Positive Regulation Of Monocyte Chemotactic Protein-1 Production (GO:0071639)	0.0119392	0.0404606	0	0	98.3399	435.442	IL1B
Positive Regulation Of Protein Kinase C Signaling (GO:0090037)	0.0119392	0.0404606	0	0	98.3399	435.442	WNT5A
Neuronal Ion Channel Clustering (GO:0045161)	0.0119392	0.0404606	0	0	98.3399	435.442	NRCAM
Regulation Of RNA Biosynthetic Process (GO:2001141)	0.0119392	0.0404606	0	0	98.3399	435.442	IL1B
Positive Regulation Of Cytokine Production (GO:0001819)	0.0119687	0.0404606	0	0	6.88854	30.4849	IL1B;WNT5A;SAA1
Negative Regulation Of Inflammatory Response (GO:0050728)	0.0119991	0.0404606	0	0	13.0151	57.5647	SAA1;FPR2
Negative Regulation Of Defense Response (GO:0031348)	0.0122059	0.0409603	0	0	12.8961	56.8181	SAA1;FPR2
Regulation Of Interleukin-6 Production (GO:0032675)	0.0126244	0.041961	0	0	12.6645	55.371	IL1B;WNT5A
Negative Regulation Of Canonical Wnt Signaling Pathway (GO:0090090)	0.0126244	0.041961	0	0	12.6645	55.371	WNT5A;FZD6
Cellular Response To Molecule Of Bacterial Origin (GO:0071219)	0.0132637	0.0421927	0	0	12.3323	53.3091	IL1B;WNT5A
Regulation Of Complement Activation (GO:0030449)	0.0134218	0.0421927	0	0	86.0431	370.921	IL1B
Excitatory Synapse Assembly (GO:1904861)	0.0134218	0.0421927	0	0	86.0431	370.921	WNT5A
Negative Regulation Of Hormone Secretion (GO:0046888)	0.0134218	0.0421927	0	0	86.0431	370.921	IL1B
Positive Regulation Of Keratinocyte Migration (GO:0051549)	0.0134218	0.0421927	0	0	86.0431	370.921	MMP9
Arachidonate Transport (GO:1903963)	0.0134218	0.0421927	0	0	86.0431	370.921	DRD4
Arachidonic Acid Secretion (GO:0050482)	0.0134218	0.0421927	0	0	86.0431	370.921	DRD4
Positive Regulation Of Vascular Endothelial Growth Factor Receptor Signaling Pathway (GO:0030949)	0.0134218	0.0421927	0	0	86.0431	370.921	IL1B
Postsynapse Assembly (GO:0099068)	0.0134218	0.0421927	0	0	86.0431	370.921	WNT5A
Organic Hydroxy Compound Catabolic Process (GO:1901616)	0.0134218	0.0421927	0	0	86.0431	370.921	FGF23
Positive Regulation Of RNA Biosynthetic Process (GO:1902680)	0.0134218	0.0421927	0	0	86.0431	370.921	IL1B
Response To Histamine (GO:0034776)	0.0134218	0.0421927	0	0	86.0431	370.921	DRD4
Positive Regulation Of Cell Projection Organization (GO:0031346)	0.0134799	0.0421927	0	0	12.2254	52.6492	BDNF;WNT5A
Positive Regulation Of Macromolecule Biosynthetic Process (GO:0010557)	0.0143601	0.0435224	0	0	11.8155	50.1366	IL1B;FGFR4
Positive Regulation Of Epithelial Cell Proliferation (GO:0050679)	0.014584	0.0435224	0	0	11.7172	49.5385	WNT5A;PGF
Cellular Response To Lipopolysaccharide (GO:0071222)	0.0148094	0.0435224	0	0	11.6206	48.9518	IL1B;WNT5A
Regulation Of Coagulation (GO:0050818)	0.0149024	0.0435224	0	0	76.4789	321.688	EPHB2
Regulation Of Cysteine-Type Endopeptidase Activity Involved In Apoptotic Signaling Pathway (GO:2001267)	0.0149024	0.0435224	0	0	76.4789	321.688	MMP9
Urogenital System Development (GO:0001655)	0.0149024	0.0435224	0	0	76.4789	321.688	EPHB2
Hematopoietic Stem Cell Proliferation (GO:0071425)	0.0149024	0.0435224	0	0	76.4789	321.688	WNT5A
Regulation Of Lamellipodium Morphogenesis (GO:2000392)	0.0149024	0.0435224	0	0	76.4789	321.688	CD44
Regulation Of Low-Density Lipoprotein Particle Clearance (GO:0010988)	0.0149024	0.0435224	0	0	76.4789	321.688	FGF21
Negative Regulation Of Steroid Biosynthetic Process (GO:0010894)	0.0149024	0.0435224	0	0	76.4789	321.688	FGF19
Induction Of Positive Chemotaxis (GO:0050930)	0.0149024	0.0435224	0	0	76.4789	321.688	PGF
Negative Regulation Of Transmembrane Transport (GO:0034763)	0.0149024	0.0435224	0	0	76.4789	321.688	IL1B
Cellular Response To UV-A (GO:0071492)	0.0149024	0.0435224	0	0	76.4789	321.688	MMP9
Mesonephros Development (GO:0001823)	0.0149024	0.0435224	0	0	76.4789	321.688	FGF8
Columnar/Cuboidal Epithelial Cell Differentiation (GO:0002065)	0.0149024	0.0435224	0	0	76.4789	321.688	FGF8
Positive Regulation Of Bone Resorption (GO:0045780)	0.0149024	0.0435224	0	0	76.4789	321.688	TNFSF11
Regulation Of Response To External Stimulus (GO:0032101)	0.0154946	0.0448764	0	0	11.34	47.2568	WNT5A;EPHB2
Regulation Of Tumor Necrosis Factor Production (GO:0032680)	0.0154946	0.0448764	0	0	11.34	47.2568	WNT5A;EPHB2
Negative Regulation Of Glucose Transmembrane Transport (GO:0010829)	0.0163807	0.045372	0	0	68.8276	282.995	IL1B
Regulation Of Homotypic Cell-Cell Adhesion (GO:0034110)	0.0163807	0.045372	0	0	68.8276	282.995	TNFSF11
Regulation Of Keratinocyte Migration (GO:0051547)	0.0163807	0.045372	0	0	68.8276	282.995	MMP9
Vitamin D Metabolic Process (GO:0042359)	0.0163807	0.045372	0	0	68.8276	282.995	FGF23
Regulation Of Mesenchymal Cell Proliferation (GO:0010464)	0.0163807	0.045372	0	0	68.8276	282.995	WNT5A
Regulation Of Monocyte Chemotactic Protein-1 Production (GO:0071637)	0.0163807	0.045372	0	0	68.8276	282.995	IL1B
Positive Regulation Of Triglyceride Biosynthetic Process (GO:0010867)	0.0163807	0.045372	0	0	68.8276	282.995	SCARB1
Regulation Of Phospholipase C Activity (GO:1900274)	0.0163807	0.045372	0	0	68.8276	282.995	FLT1
Presynapse Organization (GO:0099172)	0.0163807	0.045372	0	0	68.8276	282.995	WNT5A
Macrophage Chemotaxis (GO:0048246)	0.0163807	0.045372	0	0	68.8276	282.995	SAA1
Regulation Of T Cell Mediated Immunity (GO:0002709)	0.0163807	0.045372	0	0	68.8276	282.995	IL1B
Cellular Response To Metal Ion (GO:0071248)	0.0173873	0.0470346	0	0	10.6536	43.1685	WNT5A;MMP9
Steroid Catabolic Process (GO:0006706)	0.017857	0.0470346	0	0	62.5674	251.856	FGF23
Negative Regulation Of Intrinsic Apoptotic Signaling Pathway In Response To DNA Damage By P53 Class Mediator (GO:1902166)	0.017857	0.0470346	0	0	62.5674	251.856	CD44
Positive Regulation Of Neuroinflammatory Response (GO:0150078)	0.017857	0.0470346	0	0	62.5674	251.856	IL1B
Positive Regulation Of Protein Export From Nucleus (GO:0046827)	0.017857	0.0470346	0	0	62.5674	251.856	IL1B
Adult Locomotory Behavior (GO:0008344)	0.017857	0.0470346	0	0	62.5674	251.856	DRD4
Icosanoid Secretion (GO:0032309)	0.017857	0.0470346	0	0	62.5674	251.856	DRD4
Positive Regulation Of Sodium Ion Transmembrane Transporter Activity (GO:2000651)	0.017857	0.0470346	0	0	62.5674	251.856	DRD4
Negative Regulation Of Voltage-Gated Calcium Channel Activity (GO:1901386)	0.017857	0.0470346	0	0	62.5674	251.856	DRD4
Regulation Of Monooxygenase Activity (GO:0032768)	0.017857	0.0470346	0	0	62.5674	251.856	IL1B
Macrophage Migration (GO:1905517)	0.017857	0.0470346	0	0	62.5674	251.856	SAA1
Positive Regulation Of T Cell Chemotaxis (GO:0010820)	0.017857	0.0470346	0	0	62.5674	251.856	WNT5A
Positive Regulation Of T-helper 1 Type Immune Response (GO:0002827)	0.017857	0.0470346	0	0	62.5674	251.856	IL1B
Negative Regulation Of Wnt Signaling Pathway (GO:0030178)	0.018618	0.0480181	0	0	10.265	40.892	WNT5A;FZD6
Negative Regulation Of Programmed Cell Death (GO:0043069)	0.0190322	0.0480181	0	0	5.75897	22.8149	WNT5A;MMP9;CD44
Positive Regulation Of Granulocyte Macrophage Colony-Stimulating Factor Production (GO:0032725)	0.0193311	0.0480181	0	0	57.3506	226.308	IL1B
Regulation Of Intrinsic Apoptotic Signaling Pathway In Response To DNA Damage By P53 Class Mediator (GO:1902165)	0.0193311	0.0480181	0	0	57.3506	226.308	CD44
Regulation Of Lamellipodium Organization (GO:1902743)	0.0193311	0.0480181	0	0	57.3506	226.308	CD44
Regulation Of Macrophage Cytokine Production (GO:0010935)	0.0193311	0.0480181	0	0	57.3506	226.308	WNT5A
Immune Response-Regulating Cell Surface Receptor Signaling Pathway (GO:0002768)	0.0193311	0.0480181	0	0	57.3506	226.308	FPR2
Inhibitory Synapse Assembly (GO:1904862)	0.0193311	0.0480181	0	0	57.3506	226.308	WNT5A
Positive Regulation Of Superoxide Anion Generation (GO:0032930)	0.0193311	0.0480181	0	0	57.3506	226.308	FPR2
Catecholamine Metabolic Process (GO:0006584)	0.0193311	0.0480181	0	0	57.3506	226.308	DRD4
Response To UV-A (GO:0070141)	0.0193311	0.0480181	0	0	57.3506	226.308	MMP9
Negative Regulation Of DNA Damage Response, Signal Transduction By P53 Class Mediator (GO:0043518)	0.0193311	0.0480181	0	0	57.3506	226.308	CD44
Regulation Of T Cell Chemotaxis (GO:0010819)	0.0193311	0.0480181	0	0	57.3506	226.308	WNT5A
Negative Regulation Of Bone Mineralization (GO:0030502)	0.0193311	0.0480181	0	0	57.3506	226.308	FGF23
Secondary Palate Development (GO:0062009)	0.0193311	0.0480181	0	0	57.3506	226.308	WNT5A
Regulation Of Cellular Ketone Metabolic Process (GO:0010565)	0.0193311	0.0480181	0	0	57.3506	226.308	FGFR4
Regulation Of Cell Adhesion (GO:0030155)	0.0196284	0.0485837	0	0	9.97384	39.205	SAA1;EPHB2
Negative Regulation Of Response To External Stimulus (GO:0032102)	0.0201421	0.0490558	0	0	9.83433	38.4025	SAA1;FPR2
Regulation Of Cholesterol Storage (GO:0010885)	0.020803	0.0490558	0	0	52.9363	205.004	SCARB1
Positive Regulation Of Long-Term Synaptic Potentiation (GO:1900273)	0.020803	0.0490558	0	0	52.9363	205.004	EPHB2
Regulation Of Extracellular Matrix Disassembly (GO:0010715)	0.020803	0.0490558	0	0	52.9363	205.004	FGFR4
Positive Regulation Of Membrane Protein Ectodomain Proteolysis (GO:0051044)	0.020803	0.0490558	0	0	52.9363	205.004	IL1B
Genitalia Development (GO:0048806)	0.020803	0.0490558	0	0	52.9363	205.004	WNT5A
Vascular Endothelial Growth Factor Signaling Pathway (GO:0038084)	0.020803	0.0490558	0	0	52.9363	205.004	PGF
Positive Regulation Of Response To Cytokine Stimulus (GO:0060760)	0.020803	0.0490558	0	0	52.9363	205.004	WNT5A
Regulation Of Neuron Projection Arborization (GO:0150011)	0.020803	0.0490558	0	0	52.9363	205.004	WNT5A
Positive Regulation Of Type I Interferon-Mediated Signaling Pathway (GO:0060340)	0.020803	0.0490558	0	0	52.9363	205.004	WNT5A
Regulation Of Superoxide Anion Generation (GO:0032928)	0.020803	0.0490558	0	0	52.9363	205.004	FPR2
Positive Regulation Of Acute Inflammatory Response (GO:0002675)	0.020803	0.0490558	0	0	52.9363	205.004	IL1B
Positive Regulation Of Adaptive Immune Response Based On Somatic Recombination Of Immune Receptors Built From Immunoglobulin Superfamily Domains (GO:0002824)	0.020803	0.0490558	0	0	52.9363	205.004	IL1B
Positive Regulation Of Endothelial Cell Chemotaxis (GO:2001028)	0.020803	0.0490558	0	0	52.9363	205.004	FGF18
Neuron Development (GO:0048666)	0.0211865	0.0497918	0	0	9.5666	36.8734	RYK;WNT5A
Epiboly Involved In Wound Healing (GO:0090505)	0.0222728	0.0506399	0	0	49.1527	186.996	CD44
Negative Regulation Of Epithelial Cell Differentiation (GO:0030857)	0.0222728	0.0506399	0	0	49.1527	186.996	MMP9
Regulation Of Granulocyte Macrophage Colony-Stimulating Factor Production (GO:0032645)	0.0222728	0.0506399	0	0	49.1527	186.996	IL1B
Regulation Of Hormone Secretion (GO:0046883)	0.0222728	0.0506399	0	0	49.1527	186.996	FGF23
High-Density Lipoprotein Particle Remodeling (GO:0034375)	0.0222728	0.0506399	0	0	49.1527	186.996	SCARB1
Negative Regulation Of Synaptic Transmission (GO:0050805)	0.0222728	0.0506399	0	0	49.1527	186.996	IL1B
Neurotrophin Signaling Pathway (GO:0038179)	0.0222728	0.0506399	0	0	49.1527	186.996	BDNF
Presynapse Assembly (GO:0099054)	0.0222728	0.0506399	0	0	49.1527	186.996	WNT5A
Dendritic Spine Morphogenesis (GO:0060997)	0.0222728	0.0506399	0	0	49.1527	186.996	EPHB2
Negative Regulation Of Cation Transmembrane Transport (GO:1904063)	0.0222728	0.0506399	0	0	49.1527	186.996	MMP9
Cellular Response To Oxygen-Containing Compound (GO:1901701)	0.0224721	0.050927	0	0	5.39482	20.4759	IL1B;WNT5A;MMP9
Positive Regulation Of Homotypic Cell-Cell Adhesion (GO:0034112)	0.0237405	0.051784	0	0	45.8736	171.593	TNFSF11
Negative Regulation Of Intrinsic Apoptotic Signaling Pathway By P53 Class Mediator (GO:1902254)	0.0237405	0.051784	0	0	45.8736	171.593	CD44
Regulation Of Establishment Of Endothelial Barrier (GO:1903140)	0.0237405	0.051784	0	0	45.8736	171.593	IL1B
Positive Regulation Of Myeloid Leukocyte Cytokine Production Involved In Immune Response (GO:0061081)	0.0237405	0.051784	0	0	45.8736	171.593	WNT5A
Regulation Of Interleukin-1 Production (GO:0032652)	0.0237405	0.051784	0	0	45.8736	171.593	SAA1
Positive Regulation Of Positive Chemotaxis (GO:0050927)	0.0237405	0.051784	0	0	45.8736	171.593	PGF
Regulation Of Protein Kinase C Signaling (GO:0090036)	0.0237405	0.051784	0	0	45.8736	171.593	WNT5A
Regulation Of Response To Cytokine Stimulus (GO:0060759)	0.0237405	0.051784	0	0	45.8736	171.593	WNT5A
Regulation Of Steroid Biosynthetic Process (GO:0050810)	0.0237405	0.051784	0	0	45.8736	171.593	FGFR4
Regulation Of Triglyceride Biosynthetic Process (GO:0010866)	0.0237405	0.051784	0	0	45.8736	171.593	SCARB1
Regulation Of NMDA Receptor Activity (GO:2000310)	0.0237405	0.051784	0	0	45.8736	171.593	EPHB2
Reverse Cholesterol Transport (GO:0043691)	0.0237405	0.051784	0	0	45.8736	171.593	SCARB1
Protein Autophosphorylation (GO:0046777)	0.0244522	0.0531701	0	0	8.84375	32.8195	FLT1;FGFR4
Adenylate Cyclase-Modulating G Protein-Coupled Receptor Signaling Pathway (GO:0007188)	0.0247331	0.0533147	0	0	8.78838	32.5136	FPR1;FPR2
Positive Regulation Of Lymphocyte Chemotaxis (GO:0140131)	0.0252061	0.0533147	0	0	43.0043	158.285	WNT5A
Positive Regulation Of Macrophage Activation (GO:0043032)	0.0252061	0.0533147	0	0	43.0043	158.285	WNT5A
Regulation Of Glucose Transmembrane Transport (GO:0010827)	0.0252061	0.0533147	0	0	43.0043	158.285	IL1B
Positive Regulation Of Nitric-Oxide Synthase Activity (GO:0051000)	0.0252061	0.0533147	0	0	43.0043	158.285	SCARB1
Carbohydrate Derivative Transport (GO:1901264)	0.0252061	0.0533147	0	0	43.0043	158.285	SCARB1
Positive Chemotaxis (GO:0050918)	0.0252061	0.0533147	0	0	43.0043	158.285	FPR2
Regulation Of Vacuole Organization (GO:0044088)	0.0252061	0.0533147	0	0	43.0043	158.285	EPHB2
Embryonic Heart Tube Development (GO:0035050)	0.0252061	0.0533147	0	0	43.0043	158.285	FGF8
Negative Regulation Of Lipid Catabolic Process (GO:0050995)	0.0266695	0.0547509	0	0	40.4726	146.682	IL1B
Positive Regulation Of Monocyte Chemotaxis (GO:0090026)	0.0266695	0.0547509	0	0	40.4726	146.682	FPR2
Negative Regulation Of Nervous System Development (GO:0051961)	0.0266695	0.0547509	0	0	40.4726	146.682	IL1B
Positive Regulation Of Neuroblast Proliferation (GO:0002052)	0.0266695	0.0547509	0	0	40.4726	146.682	BCAN
Positive Regulation Of Osteoclast Differentiation (GO:0045672)	0.0266695	0.0547509	0	0	40.4726	146.682	TNFSF11
Negative Regulation Of Signal Transduction By P53 Class Mediator (GO:1901797)	0.0266695	0.0547509	0	0	40.4726	146.682	CD44
Positive Regulation Of Triglyceride Metabolic Process (GO:0090208)	0.0266695	0.0547509	0	0	40.4726	146.682	SCARB1
Nitric Oxide Mediated Signal Transduction (GO:0007263)	0.0266695	0.0547509	0	0	40.4726	146.682	FPR1
Regulation Of Vascular Endothelial Cell Proliferation (GO:1905562)	0.0266695	0.0547509	0	0	40.4726	146.682	FLT1
Response To Ethanol (GO:0045471)	0.0266695	0.0547509	0	0	40.4726	146.682	DRD4
Regulation Of Neuron Projection Development (GO:0010975)	0.0279107	0.0570794	0	0	8.22176	29.4236	BDNF;WNT5A
Gastrulation (GO:0007369)	0.0281308	0.0570794	0	0	38.2222	136.487	FGF8
Cardiac Epithelial To Mesenchymal Transition (GO:0060317)	0.0281308	0.0570794	0	0	38.2222	136.487	FGF8
Dopamine Metabolic Process (GO:0042417)	0.0281308	0.0570794	0	0	38.2222	136.487	DRD4
Positive Regulation Of Leukocyte Activation (GO:0002696)	0.02959	0.0585094	0	0	36.2087	127.466	WNT5A
Positive Regulation Of Lipid Catabolic Process (GO:0050996)	0.02959	0.0585094	0	0	36.2087	127.466	IL1B
Positive Regulation Of Lipid Storage (GO:0010884)	0.02959	0.0585094	0	0	36.2087	127.466	SCARB1
Positive Regulation Of Phospholipase Activity (GO:0010518)	0.02959	0.0585094	0	0	36.2087	127.466	FLT1
Negative Regulation Of Small GTPase Mediated Signal Transduction (GO:0051058)	0.02959	0.0585094	0	0	36.2087	127.466	EPHB2
Positive Regulation Of Vascular Associated Smooth Muscle Cell Proliferation (GO:1904707)	0.02959	0.0585094	0	0	36.2087	127.466	MMP9
Limb Morphogenesis (GO:0035108)	0.02959	0.0585094	0	0	36.2087	127.466	FGF8
Lipopolysaccharide-Mediated Signaling Pathway (GO:0031663)	0.02959	0.0585094	0	0	36.2087	127.466	IL1B
Response To Fibroblast Growth Factor (GO:0071774)	0.02959	0.0585094	0	0	36.2087	127.466	CD44
Regulation Of Membrane Protein Ectodomain Proteolysis (GO:0051043)	0.0310471	0.0603645	0	0	34.3966	119.433	IL1B
Macrophage Differentiation (GO:0030225)	0.0310471	0.0603645	0	0	34.3966	119.433	MMP9
Cellular Response To Nerve Growth Factor Stimulus (GO:1990090)	0.0310471	0.0603645	0	0	34.3966	119.433	BDNF
Positive Regulation Of T Cell Cytokine Production (GO:0002726)	0.0310471	0.0603645	0	0	34.3966	119.433	IL1B
Response To Cadmium Ion (GO:0046686)	0.0310471	0.0603645	0	0	34.3966	119.433	MMP9
Negative Regulation Of Biomineral Tissue Development (GO:0070168)	0.0310471	0.0603645	0	0	34.3966	119.433	FGF23
Negative Regulation Of Extrinsic Apoptotic Signaling Pathway In Absence Of Ligand (GO:2001240)	0.032502	0.0619847	0	0	32.757	112.24	IL1B
Regulation Of Dopamine Secretion (GO:0014059)	0.032502	0.0619847	0	0	32.757	112.24	FGF20
Negative Regulation Of Signal Transduction In Absence Of Ligand (GO:1901099)	0.032502	0.0619847	0	0	32.757	112.24	IL1B
Regulation Of Protein Export From Nucleus (GO:0046825)	0.032502	0.0619847	0	0	32.757	112.24	IL1B
Cellular Response To Cadmium Ion (GO:0071276)	0.032502	0.0619847	0	0	32.757	112.24	MMP9
Regulation Of Vascular Endothelial Growth Factor Receptor Signaling Pathway (GO:0030947)	0.032502	0.0619847	0	0	32.757	112.24	IL1B
Negative Regulation Of Cell Development (GO:0010721)	0.032502	0.0619847	0	0	32.757	112.24	IL1B
Regulation Of Cell Differentiation (GO:0045595)	0.0337633	0.0638827	0	0	7.39678	25.0631	FGF8;BDNF
Regulation Of Extracellular Matrix Organization (GO:1903053)	0.0339549	0.0638827	0	0	31.2665	105.766	FGFR4
Regulation Of Lipid Catabolic Process (GO:0050994)	0.0339549	0.0638827	0	0	31.2665	105.766	IL1B
Regulation Of Myotube Differentiation (GO:0010830)	0.0339549	0.0638827	0	0	31.2665	105.766	BDNF
Cholesterol Efflux (GO:0033344)	0.0339549	0.0638827	0	0	31.2665	105.766	SCARB1
Regulation Of Cytokine Production Involved In Immune Response (GO:0002718)	0.0354056	0.0643106	0	0	29.9055	99.911	WNT5A
Positive Regulation Of Lipid Metabolic Process (GO:0045834)	0.0354056	0.0643106	0	0	29.9055	99.911	IL1B
Gliogenesis (GO:0042063)	0.0354056	0.0643106	0	0	29.9055	99.911	BCAN
Negative Regulation Of Ossification (GO:0030279)	0.0354056	0.0643106	0	0	29.9055	99.911	FGF23
Positive Regulation Of p38MAPK Cascade (GO:1900745)	0.0354056	0.0643106	0	0	29.9055	99.911	IL1B
Acylglycerol Homeostasis (GO:0055090)	0.0354056	0.0643106	0	0	29.9055	99.911	SCARB1
Regulation Of Neuroblast Proliferation (GO:1902692)	0.0354056	0.0643106	0	0	29.9055	99.911	BCAN
Positive Regulation Of Vascular Endothelial Growth Factor Production (GO:0010575)	0.0354056	0.0643106	0	0	29.9055	99.911	IL1B
Outflow Tract Septum Morphogenesis (GO:0003148)	0.0354056	0.0643106	0	0	29.9055	99.911	FGF8
Protein Kinase B Signaling (GO:0043491)	0.0354056	0.0643106	0	0	29.9055	99.911	IL1B
Positive Regulation Of ERBB Signaling Pathway (GO:1901186)	0.0354056	0.0643106	0	0	29.9055	99.911	MMP9
Ear Morphogenesis (GO:0042471)	0.0354056	0.0643106	0	0	29.9055	99.911	EPHB2
Negative Regulation Of Cell Junction Assembly (GO:1901889)	0.0354056	0.0643106	0	0	29.9055	99.911	IL1B
Positive Regulation Of Interleukin-2 Production (GO:0032743)	0.0368542	0.0643106	0	0	28.658	94.5941	IL1B
Negative Regulation Of Intrinsic Apoptotic Signaling Pathway In Response To DNA Damage (GO:1902230)	0.0368542	0.0643106	0	0	28.658	94.5941	CD44
Negative Regulation Of Protein Transport (GO:0051224)	0.0368542	0.0643106	0	0	28.658	94.5941	DRD4
Wound Healing, Spreading Of Cells (GO:0044319)	0.0368542	0.0643106	0	0	28.658	94.5941	CD44
Activation Of Protein Kinase B Activity (GO:0032148)	0.0368542	0.0643106	0	0	28.658	94.5941	WNT5A
Negative Regulation Of Signaling Receptor Activity (GO:2000272)	0.0368542	0.0643106	0	0	28.658	94.5941	EPHB2
Inner Ear Morphogenesis (GO:0042472)	0.0368542	0.0643106	0	0	28.658	94.5941	EPHB2
Positive Regulation Of Release Of Cytochrome C From Mitochondria (GO:0090200)	0.0368542	0.0643106	0	0	28.658	94.5941	MMP9
Regulation Of Monocyte Chemotaxis (GO:0090025)	0.0368542	0.0643106	0	0	28.658	94.5941	FPR2
Regulation Of Postsynapse Organization (GO:0099175)	0.0368542	0.0643106	0	0	28.658	94.5941	WNT5A
Organophosphate Ester Transport (GO:0015748)	0.0368542	0.0643106	0	0	28.658	94.5941	SCARB1
Osteoclast Differentiation (GO:0030316)	0.0368542	0.0643106	0	0	28.658	94.5941	TNFSF11
Metanephros Development (GO:0001656)	0.0368542	0.0643106	0	0	28.658	94.5941	FGF8
Regulation Of Synapse Organization (GO:0050807)	0.0368542	0.0643106	0	0	28.658	94.5941	WNT5A
Chemical Synaptic Transmission, Postsynaptic (GO:0099565)	0.0368542	0.0643106	0	0	28.658	94.5941	DRD4
Positive Regulation Of T Cell Migration (GO:2000406)	0.0368542	0.0643106	0	0	28.658	94.5941	WNT5A
Defense Response To Bacterium (GO:0042742)	0.0373529	0.0650182	0	0	6.9901	22.9789	IL1B;FPR2
Negative Regulation Of Insulin Receptor Signaling Pathway (GO:0046627)	0.0383007	0.0652997	0	0	27.5103	89.7466	IL1B
Negative Regulation Of Lipid Metabolic Process (GO:0045833)	0.0383007	0.0652997	0	0	27.5103	89.7466	IL1B
Positive Regulation Of Nuclear Division (GO:0051785)	0.0383007	0.0652997	0	0	27.5103	89.7466	IL1B
Positive Regulation Of Phosphatidylinositol 3-Kinase Activity (GO:0043552)	0.0383007	0.0652997	0	0	27.5103	89.7466	FLT1
Regulation Of Vascular Endothelial Growth Factor Production (GO:0010574)	0.0383007	0.0652997	0	0	27.5103	89.7466	IL1B
Cellular Response To Xenobiotic Stimulus (GO:0071466)	0.0383007	0.0652997	0	0	27.5103	89.7466	IL1B
Dendritic Spine Organization (GO:0097061)	0.0383007	0.0652997	0	0	27.5103	89.7466	EPHB2
Regulation Of Canonical Wnt Signaling Pathway (GO:0060828)	0.0383565	0.0652997	0	0	6.88676	22.4566	WNT5A;FZD6
Negative Regulation Of Cell Differentiation (GO:0045596)	0.0383565	0.0652997	0	0	6.88676	22.4566	WNT5A;FGF23
GPI Anchor Metabolic Process (GO:0006505)	0.0397452	0.0663687	0	0	26.4509	85.3113	PGF
Regulation Of Extrinsic Apoptotic Signaling Pathway In Absence Of Ligand (GO:2001239)	0.0397452	0.0663687	0	0	26.4509	85.3113	IL1B
Negative Regulation Of Neurogenesis (GO:0050768)	0.0397452	0.0663687	0	0	26.4509	85.3113	IL1B
Positive Regulation Of Nitric Oxide Biosynthetic Process (GO:0045429)	0.0397452	0.0663687	0	0	26.4509	85.3113	IL1B
Regulation Of Immunoglobulin Production (GO:0002637)	0.0397452	0.0663687	0	0	26.4509	85.3113	EPHB2
Dorsal/Ventral Pattern Formation (GO:0009953)	0.0397452	0.0663687	0	0	26.4509	85.3113	FGF8
Regulation Of Catecholamine Secretion (GO:0050433)	0.0397452	0.0663687	0	0	26.4509	85.3113	FGF20
Negative Regulation Of Cellular Response To Insulin Stimulus (GO:1900077)	0.0397452	0.0663687	0	0	26.4509	85.3113	IL1B
Positive Regulation Of Nitric Oxide Metabolic Process (GO:1904407)	0.0411875	0.0676444	0	0	25.47	81.2396	IL1B
Apoptotic Cell Clearance (GO:0043277)	0.0411875	0.0676444	0	0	25.47	81.2396	SCARB1
Limb Development (GO:0060173)	0.0411875	0.0676444	0	0	25.47	81.2396	FGF8
Regulation Of Protein Transport (GO:0051223)	0.0411875	0.0676444	0	0	25.47	81.2396	SAA1
Regulation Of DNA Damage Response, Signal Transduction By P53 Class Mediator (GO:0043516)	0.0411875	0.0676444	0	0	25.47	81.2396	CD44
Regulation Of Bone Resorption (GO:0045124)	0.0411875	0.0676444	0	0	25.47	81.2396	TNFSF11
Positive Regulation Of Fibroblast Proliferation (GO:0048146)	0.0411875	0.0676444	0	0	25.47	81.2396	WNT5A
Regulation Of Developmental Growth (GO:0048638)	0.0426277	0.0691957	0	0	24.5591	77.4902	NRCAM
Positive Regulation Of Neural Precursor Cell Proliferation (GO:2000179)	0.0426277	0.0691957	0	0	24.5591	77.4902	BCAN
Positive Regulation Of B Cell Proliferation (GO:0030890)	0.0426277	0.0691957	0	0	24.5591	77.4902	EPHB2
Regulation Of Voltage-Gated Calcium Channel Activity (GO:1901385)	0.0426277	0.0691957	0	0	24.5591	77.4902	DRD4
Regulation Of Blood Coagulation (GO:0030193)	0.0426277	0.0691957	0	0	24.5591	77.4902	EPHB2
Positive Regulation Of Lipid Kinase Activity (GO:0090218)	0.0440659	0.0708709	0	0	23.7111	74.0276	FLT1
GPI Anchor Biosynthetic Process (GO:0006506)	0.0440659	0.0708709	0	0	23.7111	74.0276	PGF
Positive Regulation Of JUN Kinase Activity (GO:0043507)	0.0440659	0.0708709	0	0	23.7111	74.0276	WNT5A
Negative Regulation Of Calcium Ion Transmembrane Transporter Activity (GO:1901020)	0.0440659	0.0708709	0	0	23.7111	74.0276	DRD4
Positive Regulation Of Mononuclear Cell Migration (GO:0071677)	0.0455019	0.0720189	0	0	22.9195	70.8214	FPR2
Triglyceride Homeostasis (GO:0070328)	0.0455019	0.0720189	0	0	22.9195	70.8214	SCARB1
Regulation Of Long-Term Synaptic Potentiation (GO:1900271)	0.0455019	0.0720189	0	0	22.9195	70.8214	EPHB2
Regulation Of Macrophage Activation (GO:0043030)	0.0455019	0.0720189	0	0	22.9195	70.8214	WNT5A
Regulation Of Protein Localization To Cell Surface (GO:2000008)	0.0455019	0.0720189	0	0	22.9195	70.8214	BDNF
Endodermal Cell Differentiation (GO:0035987)	0.0455019	0.0720189	0	0	22.9195	70.8214	MMP9
Regulation Of Cell Morphogenesis (GO:0022604)	0.0455019	0.0720189	0	0	22.9195	70.8214	CD44
Cellular Response To Lipid (GO:0071396)	0.0456666	0.072116	0	0	6.2402	19.2597	IL1B;WNT5A
Negative Regulation Of Fat Cell Differentiation (GO:0045599)	0.0469359	0.0737866	0	0	22.1791	67.8452	WNT5A
Negative Regulation Of Osteoblast Differentiation (GO:0045668)	0.0469359	0.0737866	0	0	22.1791	67.8452	FGF23
Regulation Of I-kappaB kinase/NF-kappaB Signaling (GO:0043122)	0.0471136	0.0738996	0	0	6.13043	18.7297	IL1B;WNT5A
Positive Regulation Of Developmental Process (GO:0051094)	0.0474781	0.0743042	0	0	6.10359	18.6006	FGF8;WNT5A
Positive Regulation Of Ion Transmembrane Transporter Activity (GO:0032414)	0.0483678	0.0745269	0	0	21.4849	65.0761	EPHB2
Regulation Of Sprouting Angiogenesis (GO:1903670)	0.0483678	0.0745269	0	0	21.4849	65.0761	FGF18
Positive Regulation Of DNA Binding (GO:0043388)	0.0483678	0.0745269	0	0	21.4849	65.0761	MMP9
Regulation Of Type I Interferon-Mediated Signaling Pathway (GO:0060338)	0.0483678	0.0745269	0	0	21.4849	65.0761	WNT5A
Positive Regulation Of RNA Metabolic Process (GO:0051254)	0.0483678	0.0745269	0	0	21.4849	65.0761	IL1B
Positive Regulation Of Cytokine Production Involved In Immune Response (GO:0002720)	0.0483678	0.0745269	0	0	21.4849	65.0761	WNT5A
Positive Regulation Of Epidermal Growth Factor Receptor Signaling Pathway (GO:0045742)	0.0483678	0.0745269	0	0	21.4849	65.0761	MMP9
Positive Regulation Of Immunoglobulin Production (GO:0002639)	0.0497976	0.0752353	0	0	20.8328	62.494	EPHB2
Glial Cell Differentiation (GO:0010001)	0.0497976	0.0752353	0	0	20.8328	62.494	BCAN
Positive Regulation Of Neuron Death (GO:1901216)	0.0497976	0.0752353	0	0	20.8328	62.494	WNT5A
Regulation Of Neuronal Synaptic Plasticity (GO:0048168)	0.0497976	0.0752353	0	0	20.8328	62.494	EPHB2
Regulation Of Phosphatidylinositol 3-Kinase Activity (GO:0043551)	0.0497976	0.0752353	0	0	20.8328	62.494	FLT1
Cellular Response To Amyloid-Beta (GO:1904646)	0.0497976	0.0752353	0	0	20.8328	62.494	FPR2
Regulation Of DNA Biosynthetic Process (GO:2000278)	0.0497976	0.0752353	0	0	20.8328	62.494	FGFR4
Negative Regulation Of Ras Protein Signal Transduction (GO:0046580)	0.0497976	0.0752353	0	0	20.8328	62.494	EPHB2
Embryonic Skeletal System Development (GO:0048706)	0.0497976	0.0752353	0	0	20.8328	62.494	WNT5A
Positive Regulation Of Nucleic Acid-Templated Transcription (GO:1903508)	0.0500199	0.0754079	0	0	3.8941	11.6641	FZD2;IL1B;WNT5A
Positive Regulation Of Mitotic Nuclear Division (GO:0045840)	0.0512253	0.0764001	0	0	20.2191	60.0814	IL1B
Regulation Of Postsynaptic Membrane Potential (GO:0060078)	0.0512253	0.0764001	0	0	20.2191	60.0814	DRD4
Dendrite Morphogenesis (GO:0048813)	0.0512253	0.0764001	0	0	20.2191	60.0814	EPHB2
Regulation Of Axon Extension (GO:0030516)	0.0512253	0.0764001	0	0	20.2191	60.0814	NRCAM
Endoderm Formation (GO:0001706)	0.0512253	0.0764001	0	0	20.2191	60.0814	MMP9
Positive Regulation Of Phospholipase C Activity (GO:0010863)	0.0526509	0.0781922	0	0	19.6404	57.8227	FLT1
Positive Regulation Of Signaling Receptor Activity (GO:2000273)	0.0526509	0.0781922	0	0	19.6404	57.8227	EPHB2
Negative Regulation Of Endothelial Cell Proliferation (GO:0001937)	0.0540745	0.0794611	0	0	19.0939	55.7043	FLT1
Positive Regulation Of Immune Effector Process (GO:0002699)	0.0540745	0.0794611	0	0	19.0939	55.7043	IL1B
Regulation Of Ossification (GO:0030278)	0.0540745	0.0794611	0	0	19.0939	55.7043	WNT5A
Regulation Of p38MAPK Cascade (GO:1900744)	0.0540745	0.0794611	0	0	19.0939	55.7043	IL1B
Regulation Of Vascular Associated Smooth Muscle Cell Proliferation (GO:1904705)	0.0540745	0.0794611	0	0	19.0939	55.7043	MMP9
Tumor Necrosis Factor-Mediated Signaling Pathway (GO:0033209)	0.055496	0.0807005	0	0	18.5769	53.714	TNFSF11
Connective Tissue Development (GO:0061448)	0.055496	0.0807005	0	0	18.5769	53.714	CD44
Positive Regulation Of Axonogenesis (GO:0050772)	0.055496	0.0807005	0	0	18.5769	53.714	BDNF
Response To Peptide (GO:1901652)	0.055496	0.0807005	0	0	18.5769	53.714	MMP9
Response To Transforming Growth Factor Beta (GO:0071559)	0.055496	0.0807005	0	0	18.5769	53.714	WNT5A
Positive Regulation Of Lipid Biosynthetic Process (GO:0046889)	0.0569155	0.0822505	0	0	18.0871	51.8411	SCARB1
Regulation Of Nitric Oxide Biosynthetic Process (GO:0045428)	0.0569155	0.0822505	0	0	18.0871	51.8411	IL1B
Odontogenesis (GO:0042476)	0.0569155	0.0822505	0	0	18.0871	51.8411	FGF8
Cellular Component Assembly (GO:0022607)	0.0577028	0.083216	0	0	5.45736	15.5669	WNT5A;IL1RAP
Regulation Of Cytosolic Calcium Ion Concentration (GO:0051480)	0.0583329	0.0834351	0	0	17.6225	50.0758	WNT5A
Positive Regulation Of Myeloid Leukocyte Differentiation (GO:0002763)	0.0583329	0.0834351	0	0	17.6225	50.0758	TNFSF11
Positive Regulation Of Catalytic Activity (GO:0043085)	0.0583329	0.0834351	0	0	17.6225	50.0758	FGFR4
Regulation Of Autophagosome Assembly (GO:2000785)	0.0583329	0.0834351	0	0	17.6225	50.0758	EPHB2
Regulation Of Chemokine Production (GO:0032642)	0.0597482	0.0844216	0	0	17.181	48.4096	WNT5A
Positive Regulation Of Ossification (GO:0045778)	0.0597482	0.0844216	0	0	17.181	48.4096	WNT5A
Positive Regulation Of Response To Biotic Stimulus (GO:0002833)	0.0597482	0.0844216	0	0	17.181	48.4096	FPR2
Lymphocyte Migration (GO:0072676)	0.0597482	0.0844216	0	0	17.181	48.4096	SAA1
Regulation Of Release Of Cytochrome C From Mitochondria (GO:0090199)	0.0597482	0.0844216	0	0	17.181	48.4096	MMP9
Cellular Response To Retinoic Acid (GO:0071300)	0.0597482	0.0844216	0	0	17.181	48.4096	WNT5A
Negative Regulation Of Signal Transduction (GO:0009968)	0.06047	0.0852689	0	0	5.31132	14.9015	BDNF;IL1B
Keratinocyte Differentiation (GO:0030216)	0.0611615	0.0858968	0	0	16.7611	46.8346	WNT5A
Regulation Of Osteoclast Differentiation (GO:0045670)	0.0611615	0.0858968	0	0	16.7611	46.8346	TNFSF11
Glycolipid Biosynthetic Process (GO:0009247)	0.0625727	0.0870035	0	0	16.3612	45.344	PGF
Learning (GO:0007612)	0.0625727	0.0870035	0	0	16.3612	45.344	EPHB2
Regulation Of Primary Metabolic Process (GO:0080090)	0.0625727	0.0870035	0	0	16.3612	45.344	FGFR4
Positive Regulation Of T Cell Mediated Immunity (GO:0002711)	0.0625727	0.0870035	0	0	16.3612	45.344	IL1B
Regulation Of JUN Kinase Activity (GO:0043506)	0.0625727	0.0870035	0	0	16.3612	45.344	WNT5A
Extracellular Matrix Disassembly (GO:0022617)	0.0639819	0.0875673	0	0	15.98	43.9314	MMP9
Positive Regulation Of Nucleocytoplasmic Transport (GO:0046824)	0.0639819	0.0875673	0	0	15.98	43.9314	IL1B
Regulation Of Insulin Receptor Signaling Pathway (GO:0046626)	0.0639819	0.0875673	0	0	15.98	43.9314	IL1B
Bone Development (GO:0060348)	0.0639819	0.0875673	0	0	15.98	43.9314	FGF8
Lymphocyte Chemotaxis (GO:0048247)	0.0639819	0.0875673	0	0	15.98	43.9314	SAA1
Regulation Of Transport (GO:0051049)	0.0639819	0.0875673	0	0	15.98	43.9314	FGF23
Regulation Of B Cell Proliferation (GO:0030888)	0.0639819	0.0875673	0	0	15.98	43.9314	EPHB2
Positive Regulation Of Cytokine-Mediated Signaling Pathway (GO:0001961)	0.0639819	0.0875673	0	0	15.98	43.9314	WNT5A
Regulation Of Apoptotic Signaling Pathway (GO:2001233)	0.065389	0.089318	0	0	15.616	42.5911	BDNF
Regulation Of Epidermal Growth Factor Receptor Signaling Pathway (GO:0042058)	0.0667941	0.0898309	0	0	15.2682	41.3179	MMP9
Regulation Of Fibroblast Proliferation (GO:0048145)	0.0667941	0.0898309	0	0	15.2682	41.3179	WNT5A
Positive Regulation Of Peptide Hormone Secretion (GO:0090277)	0.0667941	0.0898309	0	0	15.2682	41.3179	TNFSF11
Regulation Of Nervous System Development (GO:0051960)	0.0667941	0.0898309	0	0	15.2682	41.3179	IL1B
Male Gonad Development (GO:0008584)	0.0667941	0.0898309	0	0	15.2682	41.3179	WNT5A
Cellular Component Disassembly (GO:0022411)	0.0667941	0.0898309	0	0	15.2682	41.3179	MMP9
Positive Regulation Of Blood Vessel Endothelial Cell Migration (GO:0043536)	0.0667941	0.0898309	0	0	15.2682	41.3179	FGF18
Development Of Primary Male Sexual Characteristics (GO:0046546)	0.0667941	0.0898309	0	0	15.2682	41.3179	WNT5A
Epithelial To Mesenchymal Transition (GO:0001837)	0.0681971	0.0904973	0	0	14.9355	40.1072	WNT5A
Positive Regulation Of Lymphocyte Activation (GO:0051251)	0.0681971	0.0904973	0	0	14.9355	40.1072	TNFSF11
Regulation Of Interleukin-2 Production (GO:0032663)	0.0681971	0.0904973	0	0	14.9355	40.1072	IL1B
Positive Regulation Of Smooth Muscle Cell Proliferation (GO:0048661)	0.0681971	0.0904973	0	0	14.9355	40.1072	MMP9
Regulation Of Wound Healing (GO:0061041)	0.0681971	0.0904973	0	0	14.9355	40.1072	EPHB2
Response To Organonitrogen Compound (GO:0010243)	0.0681971	0.0904973	0	0	14.9355	40.1072	DRD4
Positive Regulation Of Epithelial To Mesenchymal Transition (GO:0010718)	0.0681971	0.0904973	0	0	14.9355	40.1072	IL1B
Regulation Of Intrinsic Apoptotic Signaling Pathway (GO:2001242)	0.0695981	0.0914867	0	0	14.617	38.9546	MMP9
Positive Regulation Of Reactive Oxygen Species Metabolic Process (GO:2000379)	0.0695981	0.0914867	0	0	14.617	38.9546	FPR2
Cellular Response To Mechanical Stimulus (GO:0071260)	0.0695981	0.0914867	0	0	14.617	38.9546	IL1B
Regulation Of DNA Binding (GO:0051101)	0.0695981	0.0914867	0	0	14.617	38.9546	MMP9
Negative Regulation Of ERK1 And ERK2 Cascade (GO:0070373)	0.0695981	0.0914867	0	0	14.617	38.9546	EPHB2
Neurogenesis (GO:0022008)	0.070997	0.0931503	0	0	14.3118	37.8563	RYK
G Protein-Coupled Receptor Signaling Pathway, Coupled To Cyclic Nucleotide Second Messenger (GO:0007187)	0.072394	0.0942742	0	0	14.019	36.8087	DRD4
Plasma Membrane Bounded Cell Projection Morphogenesis (GO:0120039)	0.072394	0.0942742	0	0	14.019	36.8087	BDNF
Positive Regulation Of Cell Death (GO:0010942)	0.072394	0.0942742	0	0	14.019	36.8087	WNT5A
Positive Regulation Of Developmental Growth (GO:0048639)	0.072394	0.0942742	0	0	14.019	36.8087	BDNF
Positive Regulation Of Protein Localization To Cell Periphery (GO:1904377)	0.0737889	0.0953789	0	0	13.7379	35.8086	EPHB2
Positive Regulation Of Protein Localization To Plasma Membrane (GO:1903078)	0.0737889	0.0953789	0	0	13.7379	35.8086	EPHB2
Cholesterol Transport (GO:0030301)	0.0737889	0.0953789	0	0	13.7379	35.8086	SCARB1
Negative Regulation Of MAP Kinase Activity (GO:0043407)	0.0737889	0.0953789	0	0	13.7379	35.8086	IL1B
Sprouting Angiogenesis (GO:0002040)	0.0751817	0.0961114	0	0	13.4679	34.8528	PGF
Regulation Of Peptide Hormone Secretion (GO:0090276)	0.0751817	0.0961114	0	0	13.4679	34.8528	IL1B
Cartilage Development (GO:0051216)	0.0751817	0.0961114	0	0	13.4679	34.8528	CD44
Regulation Of Proteolysis (GO:0030162)	0.0751817	0.0961114	0	0	13.4679	34.8528	FGFR4
Positive Regulation Of B Cell Activation (GO:0050871)	0.0751817	0.0961114	0	0	13.4679	34.8528	EPHB2
Regulation Of Cell Development (GO:0060284)	0.0751817	0.0961114	0	0	13.4679	34.8528	IL1B
Negative Regulation Of Metabolic Process (GO:0009892)	0.0765726	0.0971775	0	0	13.2082	33.9387	IL1B
Blood Vessel Morphogenesis (GO:0048514)	0.0765726	0.0971775	0	0	13.2082	33.9387	FLT1
Positive Regulation Of NIK/NF-kappaB Signaling (GO:1901224)	0.0765726	0.0971775	0	0	13.2082	33.9387	IL1B
Negative Regulation Of Cysteine-Type Endopeptidase Activity (GO:2000117)	0.0765726	0.0971775	0	0	13.2082	33.9387	CD44
Epidermal Cell Differentiation (GO:0009913)	0.0779614	0.0984033	0	0	12.9584	33.0638	WNT5A
Mesenchymal Cell Differentiation (GO:0048762)	0.0779614	0.0984033	0	0	12.9584	33.0638	WNT5A
Regulation Of Blood Vessel Endothelial Cell Migration (GO:0043535)	0.0779614	0.0984033	0	0	12.9584	33.0638	FGF18
Neuron Migration (GO:0001764)	0.0793482	0.099973	0	0	12.7178	32.2256	NRCAM
Regulation Of Mitotic Nuclear Division (GO:0007088)	0.080733	0.10117	0	0	12.4859	31.4221	IL1B
Cellular Response To Peptide (GO:1901653)	0.080733	0.10117	0	0	12.4859	31.4221	FPR2
Regulation Of Cation Channel Activity (GO:2001257)	0.080733	0.10117	0	0	12.4859	31.4221	MMP9
Positive Regulation Of Interleukin-1 Beta Production (GO:0032731)	0.0821157	0.102718	0	0	12.2623	30.6512	WNT5A
Positive Regulation Of Mitochondrion Organization (GO:0010822)	0.0834965	0.103334	0	0	12.0466	29.9111	MMP9
Glycosaminoglycan Biosynthetic Process (GO:0006024)	0.0834965	0.103334	0	0	12.0466	29.9111	IL1B
Regulation Of Neuron Death (GO:1901214)	0.0834965	0.103334	0	0	12.0466	29.9111	WNT5A
Positive Regulation Of Type II Interferon Production (GO:0032729)	0.0834965	0.103334	0	0	12.0466	29.9111	IL1B
Memory (GO:0007613)	0.0834965	0.103334	0	0	12.0466	29.9111	BDNF
Regulation Of Bone Mineralization (GO:0030500)	0.0834965	0.103334	0	0	12.0466	29.9111	FGF23
Heart Morphogenesis (GO:0003007)	0.0848752	0.104485	0	0	11.8383	29.2	FGF8
Phospholipid Transport (GO:0015914)	0.0848752	0.104485	0	0	11.8383	29.2	SCARB1
Chordate Embryonic Development (GO:0043009)	0.0848752	0.104485	0	0	11.8383	29.2	WNT5A
Response To Retinoic Acid (GO:0032526)	0.086252	0.105993	0	0	11.6371	28.5164	WNT5A
Positive Regulation Of Interleukin-8 Production (GO:0032757)	0.0876267	0.107203	0	0	11.4425	27.8588	IL1B
Negative Regulation Of Intrinsic Apoptotic Signaling Pathway (GO:2001243)	0.0876267	0.107203	0	0	11.4425	27.8588	MMP9
Regulation Of Apoptotic Process (GO:0042981)	0.087698	0.107203	0	0	3.0497	7.42253	WNT5A;MMP9;CD44
Negative Regulation Of Kinase Activity (GO:0033673)	0.0889995	0.108226	0	0	11.2544	27.2258	EPHB2
Protein Lipidation (GO:0006497)	0.0889995	0.108226	0	0	11.2544	27.2258	PGF
Regulation Of T Cell Activation (GO:0050863)	0.0889995	0.108226	0	0	11.2544	27.2258	TNFSF11
Regulation Of Secretion By Cell (GO:1903530)	0.091739	0.111363	0	0	10.896	26.0285	SAA1
Positive Regulation Of DNA Biosynthetic Process (GO:2000573)	0.0931057	0.112631	0	0	10.7252	25.4619	FGFR4
Positive Regulation Of T Cell Proliferation (GO:0042102)	0.0931057	0.112631	0	0	10.7252	25.4619	IL1B
Regulation Of Endocytosis (GO:0030100)	0.0944705	0.11369	0	0	10.5597	24.9152	SCARB1
Cellular Response To Type II Interferon (GO:0071346)	0.0944705	0.11369	0	0	10.5597	24.9152	WNT5A
Response To Reactive Oxygen Species (GO:0000302)	0.0944705	0.11369	0	0	10.5597	24.9152	MMP9
Regulation Of Neurogenesis (GO:0050767)	0.0958333	0.115132	0	0	10.3992	24.3875	IL1B
Skin Development (GO:0043588)	0.0971941	0.116566	0	0	10.2434	23.8779	WNT5A
Positive Regulation Of Phosphatidylinositol 3-Kinase Signaling (GO:0014068)	0.0985529	0.11759	0	0	10.0923	23.3855	FLT1
Cellular Response To Calcium Ion (GO:0071277)	0.0985529	0.11759	0	0	10.0923	23.3855	WNT5A
Response To Molecule Of Bacterial Origin (GO:0002237)	0.0985529	0.11759	0	0	10.0923	23.3855	IL1B
Negative Regulation Of Extrinsic Apoptotic Signaling Pathway (GO:2001237)	0.0999098	0.1186	0	0	9.94553	22.9094	IL1B
Neutrophil Chemotaxis (GO:0030593)	0.0999098	0.1186	0	0	9.94553	22.9094	SAA1
Regulation Of Cellular Biosynthetic Process (GO:0031326)	0.0999098	0.1186	0	0	9.94553	22.9094	FGFR4
Kidney Development (GO:0001822)	0.101265	0.120005	0	0	9.80296	22.4489	FGF8
Negative Regulation Of Catabolic Process (GO:0009895)	0.102618	0.121196	0	0	9.6644	22.0034	IL1B
Negative Regulation Of Cell Adhesion (GO:0007162)	0.102618	0.121196	0	0	9.6644	22.0034	EPHB2
Granulocyte Chemotaxis (GO:0071621)	0.103969	0.122172	0	0	9.52969	21.5721	SAA1
Positive Regulation Of Secretion By Cell (GO:1903532)	0.103969	0.122172	0	0	9.52969	21.5721	IL1B
Cellular Response To Reactive Oxygen Species (GO:0034614)	0.103969	0.122172	0	0	9.52969	21.5721	MMP9
Regulation Of Fat Cell Differentiation (GO:0045598)	0.106664	0.12471	0	0	9.2712	20.7496	WNT5A
Positive Regulation Of Neurogenesis (GO:0050769)	0.106664	0.12471	0	0	9.2712	20.7496	BCAN
Negative Regulation Of Phosphorylation (GO:0042326)	0.106664	0.12471	0	0	9.2712	20.7496	EPHB2
Regulation Of Ras Protein Signal Transduction (GO:0046578)	0.10801	0.126071	0	0	9.14713	20.3573	EPHB2
Positive Regulation Of Response To Stimulus (GO:0048584)	0.109353	0.126581	0	0	9.02632	19.9768	WNT5A
Positive Regulation Of Synaptic Transmission (GO:0050806)	0.109353	0.126581	0	0	9.02632	19.9768	EPHB2
Neutrophil Migration (GO:1990266)	0.109353	0.126581	0	0	9.02632	19.9768	SAA1
Regulation Of T Cell Proliferation (GO:0042129)	0.109353	0.126581	0	0	9.02632	19.9768	IL1B
Embryonic Organ Development (GO:0048568)	0.109353	0.126581	0	0	9.02632	19.9768	FGF8
Negative Regulation Of Cell Population Proliferation (GO:0008285)	0.11018	0.127327	0	0	3.7122	8.18777	IL1B;WNT5A
Regulation Of Innate Immune Response (GO:0045088)	0.110694	0.127499	0	0	8.90864	19.6078	FPR2
Negative Regulation Of Protein Modification Process (GO:0031400)	0.110694	0.127499	0	0	8.90864	19.6078	EPHB2
Positive Regulation Of Protein Localization To Membrane (GO:1905477)	0.112033	0.128617	0	0	8.79399	19.2497	EPHB2
Cellular Response To UV (GO:0034644)	0.112033	0.128617	0	0	8.79399	19.2497	MMP9
Positive Regulation Of DNA-templated Transcription (GO:0045893)	0.112901	0.12888	0	0	2.32582	5.07318	FZD2;IL1B;WNT5A;TNFSF11
Positive Regulation Of Immune Response (GO:0050778)	0.11337	0.12888	0	0	8.68223	18.9021	FPR2
Negative Regulation Of Protein Serine/Threonine Kinase Activity (GO:0071901)	0.11337	0.12888	0	0	8.68223	18.9021	IL1B
Regulation Of Organelle Assembly (GO:1902115)	0.11337	0.12888	0	0	8.68223	18.9021	EPHB2
Regulation Of Protein Localization To Plasma Membrane (GO:1903076)	0.11337	0.12888	0	0	8.68223	18.9021	EPHB2
Response To Type II Interferon (GO:0034341)	0.11337	0.12888	0	0	8.68223	18.9021	WNT5A
Regulation Of Interleukin-8 Production (GO:0032677)	0.114705	0.129975	0	0	8.57328	18.5645	IL1B
Activation Of Protein Kinase Activity (GO:0032147)	0.114705	0.129975	0	0	8.57328	18.5645	WNT5A
Cellular Response To Organic Substance (GO:0071310)	0.116039	0.131272	0	0	8.46701	18.2365	IL1B
Regulation Of Epithelial To Mesenchymal Transition (GO:0010717)	0.11737	0.13235	0	0	8.36333	17.9178	IL1B
Regulation Of NIK/NF-kappaB Signaling (GO:1901222)	0.11737	0.13235	0	0	8.36333	17.9178	IL1B
Regulation Of Cysteine-Type Endopeptidase Activity Involved In Apoptotic Process (GO:0043281)	0.1187	0.133418	0	0	8.26215	17.608	CD44
Regulation Of Interleukin-1 Beta Production (GO:0032651)	0.1187	0.133418	0	0	8.26215	17.608	WNT5A
Positive Regulation Of Protein Localization (GO:1903829)	0.120027	0.134046	0	0	8.16338	17.3067	WNT5A
Regulation Of Osteoblast Differentiation (GO:0045667)	0.120027	0.134046	0	0	8.16338	17.3067	FGF23
Response To Interleukin-1 (GO:0070555)	0.120027	0.134046	0	0	8.16338	17.3067	IL1B
Defense Response To Gram-positive Bacterium (GO:0050830)	0.120027	0.134046	0	0	8.16338	17.3067	IL1B
Glucose Homeostasis (GO:0042593)	0.122676	0.136351	0	0	7.97273	16.7284	FGFR4
Regulation Of Insulin Secretion (GO:0050796)	0.122676	0.136351	0	0	7.97273	16.7284	IL1B
Regulation Of Type II Interferon Production (GO:0032649)	0.122676	0.136351	0	0	7.97273	16.7284	IL1B
Negative Regulation Of Protein Kinase Activity (GO:0006469)	0.123998	0.137382	0	0	7.8807	16.4509	EPHB2
Positive Regulation Of Cell Adhesion (GO:0045785)	0.123998	0.137382	0	0	7.8807	16.4509	SAA1
Regulation Of Peptidyl-Tyrosine Phosphorylation (GO:0050730)	0.126636	0.13986	0	0	7.70283	15.9174	CD44
Regulation Of Phosphatidylinositol 3-Kinase Signaling (GO:0014066)	0.126636	0.13986	0	0	7.70283	15.9174	FLT1
Regulation Of Epithelial Cell Proliferation (GO:0050678)	0.127952	0.140868	0	0	7.61686	15.661	FGF18
Positive Regulation Of Binding (GO:0051099)	0.127952	0.140868	0	0	7.61686	15.661	MMP9
B Cell Activation (GO:0042113)	0.129266	0.142091	0	0	7.53278	15.4112	EPHB2
Cellular Response To Transforming Growth Factor Beta Stimulus (GO:0071560)	0.134503	0.147615	0	0	7.21416	14.4728	WNT5A
Phosphorylation (GO:0016310)	0.134991	0.147918	0	0	3.26915	6.54662	RYK;EPHB2
Regulation Of Defense Response (GO:0031347)	0.135807	0.148347	0	0	7.13865	14.2524	WNT5A
Regulation Of Protein Localization (GO:0032880)	0.135807	0.148347	0	0	7.13865	14.2524	BDNF
MAPK Cascade (GO:0000165)	0.13711	0.14907	0	0	7.0647	14.0374	IL1B
Phosphatidylinositol Biosynthetic Process (GO:0006661)	0.13711	0.14907	0	0	7.0647	14.0374	PGF
Positive Regulation Of Cold-Induced Thermogenesis (GO:0120162)	0.13711	0.14907	0	0	7.0647	14.0374	FGF21
Hemopoiesis (GO:0030097)	0.141006	0.153068	0	0	6.85172	13.4222	WNT5A
Calcium Ion Homeostasis (GO:0055074)	0.142302	0.154234	0	0	6.78354	13.2266	DRD4
Response To Calcium Ion (GO:0051592)	0.147463	0.159333	0	0	6.52381	12.4877	WNT5A
Positive Regulation Of Cell Growth (GO:0030307)	0.147463	0.159333	0	0	6.52381	12.4877	BDNF
Positive Regulation Of Metabolic Process (GO:0009893)	0.150032	0.16136	0	0	6.40122	12.1425	FGF21
Lipid Transport (GO:0006869)	0.150032	0.16136	0	0	6.40122	12.1425	SCARB1
Positive Regulation Of DNA Metabolic Process (GO:0051054)	0.150032	0.16136	0	0	6.40122	12.1425	FGFR4
Extracellular Structure Organization (GO:0043062)	0.151314	0.16199	0	0	6.34163	11.9755	MMP9
Cell-Matrix Adhesion (GO:0007160)	0.151314	0.16199	0	0	6.34163	11.9755	CD44
Cellular Response To Salt (GO:1902075)	0.151314	0.16199	0	0	6.34163	11.9755	WNT5A
External Encapsulating Structure Organization (GO:0045229)	0.152594	0.16311	0	0	6.28314	11.8121	MMP9
T Cell Activation (GO:0042110)	0.153872	0.164224	0	0	6.22571	11.6522	CD44
Cellular Response To Oxidative Stress (GO:0034599)	0.161502	0.172104	0	0	5.9019	10.7606	MMP9
Positive Regulation Of Cell Cycle Process (GO:0090068)	0.162767	0.173188	0	0	5.85116	10.6224	IL1B
Regulation Of Protein Kinase Activity (GO:0045859)	0.16403	0.174002	0	0	5.80129	10.487	EPHB2
Cellular Response To Tumor Necrosis Factor (GO:0071356)	0.16403	0.174002	0	0	5.80129	10.487	TNFSF11
Regulation Of Protein Catabolic Process (GO:0042176)	0.167809	0.17774	0	0	5.6566	10.0966	WNT5A
Modulation Of Chemical Synaptic Transmission (GO:0050804)	0.169065	0.178799	0	0	5.60995	9.97152	IL1B
Response To Cytokine (GO:0034097)	0.171572	0.181175	0	0	5.51891	9.72848	IL1B
Positive Regulation Of Intracellular Protein Transport (GO:0090316)	0.172822	0.181945	0	0	5.47448	9.61042	IL1B
Protein-Containing Complex Organization (GO:0043933)	0.172822	0.181945	0	0	5.47448	9.61042	IL1RAP
Positive Regulation Of Peptidyl-Tyrosine Phosphorylation (GO:0050731)	0.177806	0.18691	0	0	5.30366	9.15977	CD44
Plasma Membrane Bounded Cell Projection Organization (GO:0120036)	0.180287	0.189233	0	0	5.22216	8.94665	RYK
Negative Regulation Of Cellular Biosynthetic Process (GO:0031327)	0.186457	0.195416	0	0	5.0289	8.44632	FGF19
Intracellular Calcium Ion Homeostasis (GO:0006874)	0.188913	0.197693	0	0	4.95552	8.25823	DRD4
Negative Regulation Of Cellular Process (GO:0048523)	0.192138	0.200767	0	0	2.59479	4.28022	IL1B;EPHB2
Regulation Of Cold-Induced Thermogenesis (GO:0120161)	0.197451	0.205703	0	0	4.71463	7.64836	FGF21
Positive Regulation Of Cellular Catabolic Process (GO:0031331)	0.197451	0.205703	0	0	4.71463	7.64836	IL1B
Negative Regulation Of Protein Phosphorylation (GO:0001933)	0.201084	0.208864	0	0	4.61836	7.408	EPHB2
Negative Regulation Of DNA-binding Transcription Factor Activity (GO:0043433)	0.201084	0.208864	0	0	4.61836	7.408	FZD6
Cellular Response To Organic Cyclic Compound (GO:0071407)	0.204701	0.212305	0	0	4.52592	7.17904	IL1B
Regulation Of Cellular Component Organization (GO:0051128)	0.205903	0.213235	0	0	4.49592	7.10512	WNT5A
Epithelium Development (GO:0060429)	0.207103	0.21416	0	0	4.46631	7.03237	FGF8
Regulation Of Cytokine Production (GO:0001817)	0.222549	0.229792	0	0	4.11383	6.18148	SAA1
Brain Development (GO:0007420)	0.224899	0.231875	0	0	4.06445	6.06458	NRCAM
Heart Development (GO:0007507)	0.227243	0.233946	0	0	4.01623	5.95099	FGF8
Extracellular Matrix Organization (GO:0030198)	0.233071	0.239593	0	0	3.90049	5.68072	MMP9
Phosphate-Containing Compound Metabolic Process (GO:0006796)	0.242309	0.248723	0	0	3.72847	5.28527	EPHB2
Negative Regulation Of Macromolecule Metabolic Process (GO:0010605)	0.244601	0.250707	0	0	3.68779	5.19288	FGF19
Intracellular Monoatomic Cation Homeostasis (GO:0030003)	0.249166	0.255011	0	0	3.60901	5.01522	DRD4
Anterograde Trans-Synaptic Signaling (GO:0098916)	0.25934	0.265035	0	0	3.4434	4.64727	DRD4
Protein Modification Process (GO:0036211)	0.289104	0.295021	0	0	1.94046	2.40805	RYK;EPHB2
Apoptotic Process (GO:0006915)	0.291223	0.29675	0	0	2.99909	3.69987	IL1B
Negative Regulation Of Intracellular Signal Transduction (GO:1902532)	0.294445	0.299159	0	0	2.95952	3.6185	MMP9
Negative Regulation Of Multicellular Organismal Process (GO:0051241)	0.294445	0.299159	0	0	2.95952	3.6185	IL1B
Chemical Synaptic Transmission (GO:0007268)	0.338087	0.343001	0	0	2.49721	2.70811	DRD4
Central Nervous System Development (GO:0007417)	0.348087	0.352633	0	0	2.40743	2.54057	NRCAM
Protein-Containing Complex Assembly (GO:0065003)	0.391307	0.395844	0	0	2.07139	1.94351	IL1RAP
Proteolysis (GO:0006508)	0.393162	0.397145	0	0	2.05859	1.92176	MMP9
Negative Regulation Of Gene Expression (GO:0010629)	0.398695	0.402152	0	0	2.0211	1.85852	FGF19
Protein Localization (GO:0008104)	0.412314	0.415289	0	0	1.933	1.71258	WNT5A
Positive Regulation Of Transcription By RNA Polymerase II (GO:0045944)	0.41403	0.416416	0	0	1.45253	1.28087	WNT5A;TNFSF11
Negative Regulation Of Nucleic Acid-Templated Transcription (GO:1903507)	0.499639	0.501795	0	0	1.47897	1.02621	WNT5A
Regulation Of DNA-templated Transcription (GO:0006355)	0.560641	0.562252	0	0	1.04516	0.604808	FZD2;IL1B;WNT5A
Negative Regulation Of DNA-templated Transcription (GO:0045892)	0.793916	0.795055	0	0	0.637998	0.147236	WNT5A
Regulation Of Transcription By RNA Polymerase II (GO:0006357)	0.822799	0.822799	0	0	0.632633	0.123391	WNT5A;TNFSF11

## Sheet: Sup Table 5B
Term	P-value	Adjusted P-value	Old P-value	Old Adjusted P-value	Odds Ratio	Combined Score	Genes
Breast cancer	1.21e-18	9.4e-17	0	0	97.9506	4040.69	FGF17;FGF8;FZD2;FGF19;WNT5A;FZD6;FGF18;FGF20;TNFSF11;FGF23;FGF3;FGF21
MAPK signaling pathway	1.9e-18	9.4e-17	0	0	61.5312	2510.77	FLT1;BDNF;IL1RAP;FGF3;PGF;FGF17;FGF8;FGF19;IL1B;FGF18;FGF20;FGFR4;FGF23;FGF21
Rap1 signaling pathway	9.58e-17	3.16e-15	0	0	66.5724	2455.45	FGF17;FLT1;FGF8;FGF19;FGF18;FPR1;FGF20;FGFR4;FGF23;FGF3;PGF;FGF21
Gastric cancer	1.3e-16	3.23e-15	0	0	83.2006	3043.11	FGF17;FGF8;FZD2;FGF19;WNT5A;FZD6;FGF18;FGF20;FGF23;FGF3;FGF21
Ras signaling pathway	3.21e-16	6.35e-15	0	0	59.8485	2135.14	FGF17;FLT1;FGF8;BDNF;FGF19;FGF18;FGF20;FGFR4;FGF23;FGF3;PGF;FGF21
Pathways in cancer	7.19e-15	1.19e-13	0	0	32.9234	1072.2	FZD2;WNT5A;FZD6;MMP9;FGF3;PGF;FGF17;FGF8;FGF19;FGF18;FGF20;FGFR4;FGF23;FGF21
PI3K-Akt signaling pathway	5.1e-14	7.21e-13	0	0	38.2612	1171.05	FGF17;FLT1;FGF8;BDNF;FGF19;FGF18;FGF20;FGFR4;FGF23;FGF3;PGF;FGF21
Melanoma	1.04e-13	1.28e-12	0	0	113.102	3381.42	FGF17;FGF8;FGF19;FGF18;FGF20;FGF23;FGF3;FGF21
Calcium signaling pathway	1.25e-12	1.37e-11	0	0	42.913	1176.19	FGF17;FLT1;FGF8;FGF19;FGF18;FGF20;FGFR4;FGF23;FGF3;FGF21
Regulation of actin cytoskeleton	2.16e-11	2.14e-10	0	0	40.5215	995.164	FGF17;FGF8;FGF19;FGF18;FGF20;FGFR4;FGF23;FGF3;FGF21
Chemical carcinogenesis	1.28e-06	1.15e-05	0	0	21.177	287.392	FGF17;FGF8;FGF18;FGF20;TNFSF11;FGF3
Proteoglycans in cancer	1.25e-05	0.000103	0	0	19.77	223.257	FZD2;WNT5A;FZD6;MMP9;CD44
Signaling pathways regulating pluripotency of stem cells	5.94e-05	0.000453	0	0	21.9491	213.582	FZD2;WNT5A;FZD6;FGFR4
Cushing syndrome	8.13e-05	0.000575	0	0	20.1926	190.166	SCARB1;FZD2;WNT5A;FZD6
Wnt signaling pathway	0.000106	0.000699	0	0	18.811	172.163	FZD2;RYK;WNT5A;FZD6
Basal cell carcinoma	0.000114	0.000704	0	0	36.8704	334.82	FZD2;WNT5A;FZD6
Rheumatoid arthritis	0.000361	0.00210104	0	0	24.5432	194.56	FLT1;IL1B;TNFSF11
Melanogenesis	0.00046	0.00252782	0	0	22.5306	173.151	FZD2;WNT5A;FZD6
Pathways of neurodegeneration	0.000645	0.00336281	0	0	8.29787	60.9534	FZD2;BDNF;IL1B;WNT5A;FZD6
Osteoclast differentiation	0.000896	0.00442789	0	0	17.7832	124.803	IL1B;TNFSF11;TNFRSF11B
Cytokine-cytokine receptor interaction	0.000939	0.00442789	0	0	10.4039	72.5197	IL1B;TNFSF11;TNFRSF11B;IL1RAP
mTOR signaling pathway	0.00156045	0.00702202	0	0	14.5835	94.2501	FZD2;WNT5A;FZD6
Hippo signaling pathway	0.00183561	0.00790111	0	0	13.7569	86.6739	FZD2;WNT5A;FZD6
Hepatocellular carcinoma	0.00200077	0.00825317	0	0	13.3367	82.8772	FZD2;WNT5A;FZD6
Alzheimer disease	0.00213789	0.00846605	0	0	8.26344	50.8031	FZD2;IL1B;WNT5A;FZD6
Axon guidance	0.00251164	0.00956355	0	0	12.2849	73.5476	RYK;WNT5A;EPHB2
IL-17 signaling pathway	0.00872732	0.0314917	0	0	15.4332	73.1735	IL1B;MMP9
Staphylococcus aureus infection	0.00890674	0.0314917	0	0	15.2665	72.0724	FPR1;FPR2
Inflammatory mediator regulation of TRP channels	0.00945492	0.0318151	0	0	14.7872	68.9264	IL1B;IL1RAP
Hematopoietic cell lineage	0.00964093	0.0318151	0	0	14.634	67.9273	IL1B;CD44
NF-kappa B signaling pathway	0.0105954	0.0335622	0	0	13.9132	63.2678	IL1B;TNFSF11
Parathyroid hormone synthesis, secretion and action	0.0109885	0.0335622	0	0	13.6442	61.5479	TNFSF11;FGF23
Th17 cell differentiation	0.0111874	0.0335622	0	0	13.5136	60.7162	IL1B;IL1RAP
TNF signaling pathway	0.0122059	0.0355408	0	0	12.8961	56.8181	IL1B;MMP9
Human papillomavirus infection	0.0131047	0.0370677	0	0	6.65379	28.8427	FZD2;WNT5A;FZD6
Neuroactive ligand-receptor interaction	0.0141896	0.0390214	0	0	6.45365	27.4619	FPR1;FPR2;DRD4
Fluid shear stress and atherosclerosis	0.0183689	0.0491493	0	0	10.3405	41.3318	IL1B;MMP9
Neutrophil extracellular trap formation	0.032494	0.0846553	0	0	7.55653	25.894	FPR1;FPR2
Transcriptional misregulation in cancer	0.0334441	0.0848966	0	0	7.43609	25.2669	FLT1;MMP9
Vitamin digestion and absorption	0.0354056	0.0876288	0	0	29.9055	99.911	SCARB1
Focal adhesion	0.0363597	0.0877954	0	0	7.09655	23.5201	FLT1;PGF
Lipid and atherosclerosis	0.0410834	0.0968393	0	0	6.62542	21.1493	IL1B;MMP9
Shigellosis	0.0523098	0.120434	0	0	5.77459	17.0383	IL1B;CD44
African trypanosomiasis	0.0540745	0.121668	0	0	19.0939	55.7043	IL1B
Bladder cancer	0.0597482	0.129056	0	0	17.181	48.4096	MMP9
Graft-versus-host disease	0.0611615	0.129056	0	0	16.7611	46.8346	IL1B
Type I diabetes mellitus	0.0625727	0.129056	0	0	16.3612	45.344	IL1B
Fat digestion and absorption	0.0625727	0.129056	0	0	16.3612	45.344	SCARB1
Cocaine addiction	0.070997	0.140483	0	0	14.3118	37.8563	BDNF
Cholesterol metabolism	0.072394	0.140483	0	0	14.019	36.8087	SCARB1
Malaria	0.072394	0.140483	0	0	14.019	36.8087	IL1B
Ovarian steroidogenesis	0.0737889	0.140483	0	0	13.7379	35.8086	SCARB1
MicroRNAs in cancer	0.0784246	0.146491	0	0	4.55983	11.6076	MMP9;CD44
Legionellosis	0.0821157	0.150546	0	0	12.2623	30.6512	IL1B
Cytosolic DNA-sensing pathway	0.0903702	0.16171	0	0	11.0723	26.616	IL1B
Cortisol synthesis and secretion	0.0931057	0.16171	0	0	10.7252	25.4619	SCARB1
Inflammatory bowel disease	0.0931057	0.16171	0	0	10.7252	25.4619	IL1B
Prolactin signaling pathway	0.0999098	0.170536	0	0	9.94553	22.9094	TNFSF11
Pertussis	0.10801	0.180432	0	0	9.14713	20.3573	IL1B
Leishmaniasis	0.109353	0.180432	0	0	9.02632	19.9768	IL1B
ECM-receptor interaction	0.123998	0.201243	0	0	7.8807	16.4509	CD44
Bile secretion	0.126636	0.202209	0	0	7.70283	15.9174	SCARB1
Prostate cancer	0.135807	0.20788	0	0	7.13865	14.2524	MMP9
Aldosterone synthesis and secretion	0.13711	0.20788	0	0	7.0647	14.0374	SCARB1
AGE-RAGE signaling pathway in diabetic complications	0.13971	0.20788	0	0	6.92128	13.6224	IL1B
Amoebiasis	0.142302	0.20788	0	0	6.78354	13.2266	IL1B
Chagas disease	0.142302	0.20788	0	0	6.78354	13.2266	IL1B
Toll-like receptor signaling pathway	0.144886	0.20788	0	0	6.65116	12.8488	IL1B
C-type lectin receptor signaling pathway	0.144886	0.20788	0	0	6.65116	12.8488	IL1B
HIF-1 signaling pathway	0.151314	0.214001	0	0	6.34163	11.9755	FLT1
Leukocyte transendothelial migration	0.157695	0.219885	0	0	6.05951	11.1925	MMP9
Neurotrophin signaling pathway	0.16403	0.225542	0	0	5.80129	10.487	BDNF
Relaxin signaling pathway	0.176562	0.239448	0	0	5.34537	9.2693	MMP9
Dopaminergic synapse	0.180287	0.241194	0	0	5.22216	8.94665	DRD4
Yersinia infection	0.186457	0.242885	0	0	5.0289	8.44632	IL1B
Estrogen signaling pathway	0.186457	0.242885	0	0	5.0289	8.44632	MMP9
Measles	0.188913	0.242888	0	0	4.95552	8.25823	IL1B
Cell adhesion molecules	0.199875	0.253687	0	0	4.65001	7.48681	NRCAM
Phagosome	0.204701	0.256524	0	0	4.52592	7.17904	SCARB1
Non-alcoholic fatty liver disease	0.208302	0.257254	0	0	4.43708	6.96074	IL1B
Hepatitis C	0.210694	0.257254	0	0	4.37975	6.82081	SCARB1
Necroptosis	0.213079	0.257254	0	0	4.32388	6.68512	IL1B
Hepatitis B	0.216643	0.258405	0	0	4.24266	6.48917	MMP9
Influenza A	0.228412	0.269199	0	0	3.99254	5.89541	IL1B
Tuberculosis	0.237703	0.274963	0	0	3.81256	5.47763	IL1B
NOD-like receptor signaling pathway	0.238857	0.274963	0	0	3.79119	5.42856	IL1B
Alcoholism	0.244601	0.278339	0	0	3.68779	5.19288	BDNF
Pathogenic Escherichia coli infection	0.25709	0.289227	0	0	3.47889	4.72547	IL1B
Epstein-Barr virus infection	0.262701	0.2902	0	0	3.39149	4.53353	CD44
Diabetic cardiomyopathy	0.263818	0.2902	0	0	3.37453	4.49654	MMP9
cAMP signaling pathway	0.278194	0.302651	0	0	3.1684	4.05377	BDNF
Human cytomegalovirus infection	0.287987	0.3099	0	0	3.03972	3.78396	IL1B
Thermogenesis	0.295515	0.311234	0	0	2.94656	3.59196	FGF21
Coronavirus disease	0.295515	0.311234	0	0	2.94656	3.59196	IL1B
Salmonella infection	0.313479	0.326496	0	0	2.74221	3.18103	IL1B
Endocytosis	0.316603	0.326496	0	0	2.70903	3.11567	FGFR4
Prion disease	0.338087	0.345058	0	0	2.49721	2.70811	IL1B
Huntington disease	0.370535	0.374316	0	0	2.22329	2.2073	BDNF
Herpes simplex virus 1 infection	0.530934	0.530934	0	0	1.35107	0.855387	IL1B

## Sheet: Sup Table 5C
Biological Process					KEGG 2021
	Term	Adj pvalue				Term	Adj pvalue
FGF19	Fibroblast Growth Factor Receptor Signaling Pathway (GO:0008543)	3.65e-16			FGF19	Breast cancer	9.4e-17
	Cellular Response To Fibroblast Growth Factor Stimulus (GO:0044344)	6.96e-17				MAPK signaling pathway	9.4e-17
	Positive Regulation Of Phosphorylation (GO:0042327)	5.21e-21				Rap1 signaling pathway	3.16e-15
	Regulation Of Cell Motility (GO:2000145)	4.94e-10				Gastric cancer	3.23e-15
	Positive Regulation Of Protein Modification Process (GO:0031401)	2.21e-14				Ras signaling pathway	6.35e-15
	Transmembrane Receptor Protein Tyrosine Kinase Signaling Pathway (GO:0007169)	5.94e-18				Pathways in cancer	1.19e-13
	Regulation Of Protein Phosphorylation (GO:0001932)	3.95e-15				PI3K-Akt signaling pathway	7.21e-13
						Melanoma	1.28e-12
FGF20	Fibroblast Growth Factor Receptor Signaling Pathway (GO:0008543)	3.65e-16				Calcium signaling pathway	1.37e-11
	Cellular Response To Fibroblast Growth Factor Stimulus (GO:0044344)	6.96e-17				Regulation of actin cytoskeleton	2.14e-10
	Positive Regulation Of Phosphorylation (GO:0042327)	5.21e-21
	Regulation Of Cell Motility (GO:2000145)	4.94e-10			FGF20	Breast cancer	9.4e-17
	Positive Regulation Of Protein Modification Process (GO:0031401)	2.21e-14				MAPK signaling pathway	9.4e-17
	Positive Regulation Of Protein Modification Process (GO:0031401)	5.94e-18				Rap1 signaling pathway	3.16e-15
	Regulation Of Protein Phosphorylation (GO:0001932)	3.95e-15				Gastric cancer	3.23e-15
	Positive Regulation Of Protein Phosphorylation (GO:0001934)	7.24e-15				Ras signaling pathway	6.35e-15
	Positive Regulation Of Macromolecule Metabolic Process (GO:0010604)	5.51e-12				Pathways in cancer	1.19e-13
	Positive Regulation Of Gene Expression (GO:0010628)	5.37e-12				PI3K-Akt signaling pathway	7.21e-13
	Regulation Of Cell Migration (GO:0030334)	8.96e-10				Melanoma	1.28e-12
	Positive Regulation Of Cell Population Proliferation (GO:0008284)	1.27e-10				Calcium signaling pathway	1.37e-11
	Positive Regulation Of Cellular Process (GO:0048522)	1.12e-09				Regulation of actin cytoskeleton	2.14e-10
	Regulation Of Cell Population Proliferation (GO:0042127)	2.96e-07				Chemical carcinogenesis	1.15e-05
	Regulation Of Cell Population Proliferation (GO:0042127)	1.26e-06
					FGF3	Breast cancer	9.4e-17
FGF3	Fibroblast Growth Factor Receptor Signaling Pathway (GO:0008543)	3.65e-16				MAPK signaling pathway	9.4e-17
	Cellular Response To Fibroblast Growth Factor Stimulus (GO:0044344)	6.96e-17				Rap1 signaling pathway	3.16e-15
	Positive Regulation Of Phosphorylation (GO:0042327)	5.21e-21				Gastric cancer	3.23e-15
	Regulation Of Cell Motility (GO:2000145)	4.94e-10				Ras signaling pathway	6.35e-15
	Positive Regulation Of Protein Modification Process (GO:0031401)	2.21e-14				Pathways in cancer	1.19e-13
	Positive Regulation Of Protein Modification Process (GO:0031401)	5.94e-18				PI3K-Akt signaling pathway	7.21e-13
	Regulation Of Protein Phosphorylation (GO:0001932)	3.95e-15				Melanoma	1.28e-12
	Positive Regulation Of Protein Phosphorylation (GO:0001934)	7.24e-15				Calcium signaling pathway	1.37e-11
	Positive Regulation Of Macromolecule Metabolic Process (GO:0010604)	5.51e-12				Regulation of actin cytoskeleton	2.14e-10
	Positive Regulation Of Gene Expression (GO:0010628)	5.37e-12				Chemical carcinogenesis	1.15e-05
	Regulation Of Cell Migration (GO:0030334)	8.96e-10
	Positive Regulation Of Cell Population Proliferation (GO:0008284)	1.27e-10			FGF17	Breast cancer	9.4e-17
	Positive Regulation Of Cellular Process (GO:0048522)	1.12e-09				MAPK signaling pathway	9.4e-17
	Regulation Of Cell Population Proliferation (GO:0042127)	2.96e-07				Rap1 signaling pathway	3.16e-15
	Regulation Of Cell Population Proliferation (GO:0042127)	1.26e-06				Gastric cancer	3.23e-15
						Ras signaling pathway	6.35e-15
FGF17	Fibroblast Growth Factor Receptor Signaling Pathway (GO:0008543)	3.65e-16				Pathways in cancer	1.19e-13
	Cellular Response To Fibroblast Growth Factor Stimulus (GO:0044344)	6.96e-17				PI3K-Akt signaling pathway	7.21e-13
	Positive Regulation Of Phosphorylation (GO:0042327)	5.21e-21				Melanoma	1.28e-12
	Regulation Of Cell Motility (GO:2000145)	4.94e-10				Calcium signaling pathway	1.37e-11
	Positive Regulation Of Protein Modification Process (GO:0031401)	2.21e-14				Regulation of actin cytoskeleton	2.14e-10
	Positive Regulation Of Protein Modification Process (GO:0031401)	5.94e-18				Chemical carcinogenesis	1.15e-05
	Regulation Of Protein Phosphorylation (GO:0001932)	3.95e-15
	Positive Regulation Of Protein Phosphorylation (GO:0001934)	7.24e-15			FGF18	Breast cancer	9.4e-17
	Positive Regulation Of Macromolecule Metabolic Process (GO:0010604)	5.51e-12				MAPK signaling pathway	9.4e-17
	Positive Regulation Of Gene Expression (GO:0010628)	5.37e-12				Rap1 signaling pathway	3.16e-15
	Regulation Of Cell Migration (GO:0030334)	8.96e-10				Gastric cancer	3.23e-15
	Positive Regulation Of Cell Population Proliferation (GO:0008284)	1.27e-10				Ras signaling pathway	6.35e-15
	Positive Regulation Of Cellular Process (GO:0048522)	1.12e-09				Pathways in cancer	1.19e-13
	Regulation Of Cell Population Proliferation (GO:0042127)	2.96e-07				PI3K-Akt signaling pathway	7.21e-13
	Regulation Of Cell Population Proliferation (GO:0042127)	1.26e-06				Melanoma	1.28e-12
						Calcium signaling pathway	1.37e-11
FGF18	Fibroblast Growth Factor Receptor Signaling Pathway (GO:0008543)	3.65e-16				Regulation of actin cytoskeleton	2.14e-10
	Cellular Response To Fibroblast Growth Factor Stimulus (GO:0044344)	6.96e-17				Chemical carcinogenesis	1.15e-05
	Positive Regulation Of Phosphorylation (GO:0042327)	5.21e-21
	Positive Regulation Of MAP Kinase Activity (GO:0043406)	1.9e-07			FGF21	Breast cancer	9.4e-17
	Regulation Of Cell Motility (GO:2000145)	4.94e-10				MAPK signaling pathway	9.4e-17
	Positive Regulation Of Protein Modification Process (GO:0031401)	2.21e-14				Rap1 signaling pathway	3.16e-15
	Positive Regulation Of Protein Modification Process (GO:0031401)	5.94e-18				Gastric cancer	3.23e-15
	Positive Regulation Of Protein Serine/Threonine Kinase Activity (GO:0071902)	7.66e-07				Ras signaling pathway	6.35e-15
	Regulation Of Protein Phosphorylation (GO:0001932)	3.95e-15				Pathways in cancer	1.19e-13
	Positive Regulation Of Protein Phosphorylation (GO:0001934)	7.24e-15				PI3K-Akt signaling pathway	7.21e-13
	Positive Regulation Of MAPK Cascade (GO:0043410)	3.05e-11				Melanoma	1.28e-12
	Positive Regulation Of Macromolecule Metabolic Process (GO:0010604)	5.51e-12				Calcium signaling pathway	1.37e-11
	Positive Regulation Of Gene Expression (GO:0010628)	5.37e-12				Regulation of actin cytoskeleton	2.14e-10
	Regulation Of Cell Migration (GO:0030334)	8.96e-10				Chemical carcinogenesis	1.15e-05
	Positive Regulation Of Cell Population Proliferation (GO:0008284)	1.27e-10
	Positive Regulation Of Cellular Process (GO:0048522)	1.12e-09			FGF23	Breast cancer	9.4e-17
	Regulation Of Cell Population Proliferation (GO:0042127)	2.96e-07				MAPK signaling pathway	9.4e-17
	Regulation Of Cell Population Proliferation (GO:0042127)	1.26e-06				Rap1 signaling pathway	3.16e-15
						Gastric cancer	3.23e-15
FGF21	Fibroblast Growth Factor Receptor Signaling Pathway (GO:0008543)	3.65e-16				Ras signaling pathway	6.35e-15
	Cellular Response To Fibroblast Growth Factor Stimulus (GO:0044344)	6.96e-17				Pathways in cancer	1.19e-13
	Positive Regulation Of Phosphorylation (GO:0042327)	5.21e-21				PI3K-Akt signaling pathway	7.21e-13
	Regulation Of Cell Motility (GO:2000145)	4.94e-10				Melanoma	1.28e-12
	Positive Regulation Of Protein Modification Process (GO:0031401)	2.21e-14				Calcium signaling pathway	1.37e-11
	Positive Regulation Of Protein Modification Process (GO:0031401)	5.94e-18				Regulation of actin cytoskeleton	2.14e-10
	Regulation Of Protein Phosphorylation (GO:0001932)	3.95e-15				Chemical carcinogenesis	1.15e-05
	Positive Regulation Of Protein Phosphorylation (GO:0001934)	7.24e-15
	Positive Regulation Of MAPK Cascade (GO:0043410)	3.05e-11			FGF8	Breast cancer	9.4e-17
	Positive Regulation Of ERK1 And ERK2 Cascade (GO:0070374)	7.8e-06				MAPK signaling pathway	9.4e-17
	Positive Regulation Of Macromolecule Metabolic Process (GO:0010604)	5.51e-12				Rap1 signaling pathway	3.16e-15
	Regulation Of ERK1 And ERK2 Cascade (GO:0070372)	2.1e-06				Gastric cancer	3.23e-15
	Positive Regulation Of Gene Expression (GO:0010628)	5.37e-12				Ras signaling pathway	6.35e-15
	Regulation Of Cell Migration (GO:0030334)	8.96e-10				Pathways in cancer	1.19e-13
	Positive Regulation Of Cell Population Proliferation (GO:0008284)	1.27e-10				PI3K-Akt signaling pathway	7.21e-13
	Positive Regulation Of Cellular Process (GO:0048522)	1.12e-09				Melanoma	1.28e-12
	Regulation Of Cell Population Proliferation (GO:0042127)	2.96e-07				Calcium signaling pathway	1.37e-11
	Regulation Of Cell Population Proliferation (GO:0042127)	1.26e-06				Regulation of actin cytoskeleton	2.14e-10
						Chemical carcinogenesis	1.15e-05
FGF23	Fibroblast Growth Factor Receptor Signaling Pathway (GO:0008543)	3.65e-16
	Cellular Response To Fibroblast Growth Factor Stimulus (GO:0044344)	6.96e-17			TNFSF11	Breast cancer	9.4e-17
	Positive Regulation Of Phosphorylation (GO:0042327)	5.21e-21				Chemical carcinogenesis	1.15e-05
	Regulation Of Cell Motility (GO:2000145)	4.94e-10				Rheumatoid arthritis	0.00210104
	Positive Regulation Of Protein Modification Process (GO:0031401)	2.21e-14				Osteoclast differentiation	0.00442789
	Positive Regulation Of Protein Modification Process (GO:0031401)	5.94e-18				Cytokine-cytokine receptor interaction	0.00442789
	Regulation Of Protein Phosphorylation (GO:0001932)	3.95e-15
	Positive Regulation Of Protein Phosphorylation (GO:0001934)	7.24e-15			BDNF	MAPK signaling pathway	9.4e-17
	Positive Regulation Of Macromolecule Metabolic Process (GO:0010604)	5.51e-12				Ras signaling pathway	6.35e-15
	Positive Regulation Of Gene Expression (GO:0010628)	5.37e-12				PI3K-Akt signaling pathway	7.21e-13
	Regulation Of Cell Migration (GO:0030334)	8.96e-10				Pathways of neurodegeneration	0.00336281
	Positive Regulation Of Cell Population Proliferation (GO:0008284)	1.27e-10
	Positive Regulation Of Cellular Process (GO:0048522)	1.12e-09			MMP9	Pathways in cancer	1.19E-13
	Regulation Of Cell Population Proliferation (GO:0042127)	2.96e-07				Proteoglycans in cancer	1.03E-04
	Regulation Of Cell Population Proliferation (GO:0042127)	1.26e-06
					IL1B	MAPK signaling pathway	9.4e-17
FGF8	Fibroblast Growth Factor Receptor Signaling Pathway (GO:0008543)	3.65e-16				Rheumatoid arthritis	0.00210104
	Cellular Response To Fibroblast Growth Factor Stimulus (GO:0044344)	6.96e-17				Pathways of neurodegeneration	0.00336281
	Wnt Signaling Pathway, Planar Cell Polarity Pathway (GO:0060071)	2.1e-06				Osteoclast differentiation	0.00442789
	Non-Canonical Wnt Signaling Pathway (GO:0035567)	1.27e-05				Cytokine-cytokine receptor interaction	0.00442789
	Positive Regulation Of Phosphorylation (GO:0042327)	5.21e-21				Alzheimer disease	0.00846605
	Positive Regulation Of MAP Kinase Activity (GO:0043406)	1.9e-07
	Regulation Of Cell Motility (GO:2000145)	4.94e-10			WNT5A	Breast cancer	9.4e-17
	Positive Regulation Of Protein Modification Process (GO:0031401)	2.21e-14				Gastric cancer	3.23e-15
	Positive Regulation Of Protein Modification Process (GO:0031401)	5.94e-18				Pathways in cancer	1.19e-13
	Positive Regulation Of Protein Serine/Threonine Kinase Activity (GO:0071902)	7.66e-07				Proteoglycans in cancer	0.000103
	Regulation Of Protein Phosphorylation (GO:0001932)	3.95e-15				Signaling pathways regulating pluripotency of stem cells	0.000453
	Positive Regulation Of Protein Phosphorylation (GO:0001934)	7.24e-15				Cushing syndrome	0.000575
	Positive Regulation Of MAPK Cascade (GO:0043410)	3.05e-11				Wnt signaling pathway	0.000699
	Positive Regulation Of ERK1 And ERK2 Cascade (GO:0070374)	7.8e-06				Basal cell carcinoma	0.000704
	Positive Regulation Of Macromolecule Metabolic Process (GO:0010604)	5.51e-12				Melanogenesis	0.00252782
	Regulation Of ERK1 And ERK2 Cascade (GO:0070372)	2.1e-06				Pathways of neurodegeneration	0.00336281
	Positive Regulation Of Gene Expression (GO:0010628)	5.37e-12				mTOR signaling pathway	0.00702202
	Regulation Of Cell Migration (GO:0030334)	8.96e-10				Hippo signaling pathway	0.00790111
	Positive Regulation Of Cell Population Proliferation (GO:0008284)	1.27e-10				Hepatocellular carcinoma	0.00825317
	Positive Regulation Of Cellular Process (GO:0048522)	1.12e-09				Alzheimer disease	0.00846605
	Regulation Of Cell Population Proliferation (GO:0042127)	2.96e-07				Axon guidance	0.00956355
	Regulation Of Cell Population Proliferation (GO:0042127)	1.26e-06
					SAA1
TNFSF11	Positive Regulation Of MAP Kinase Activity (GO:0043406)	1.9e-07
	Positive Regulation Of Protein Serine/Threonine Kinase Activity (GO:0071902)	7.66e-07
	Positive Regulation Of MAPK Cascade (GO:0043410)	3.05e-11			PGF	MAPK signaling pathway	9.4e-17
	Positive Regulation Of ERK1 And ERK2 Cascade (GO:0070374)	7.8e-06				Rap1 signaling pathway	3.16e-15
						Ras signaling pathway	6.35e-15
BDNF	Positive Regulation Of Protein Modification Process (GO:0031401)	5.94e-18				Pathways in cancer	1.19e-13
	Positive Regulation Of Protein Phosphorylation (GO:0001934)	7.24e-15				PI3K-Akt signaling pathway	7.21e-13
MMP9	Positive Regulation Of Phosphorylation (GO:0042327)	5.21e-21
	Positive Regulation Of Protein Modification Process (GO:0031401)	2.21e-14
	Positive Regulation Of Protein Modification Process (GO:0031401)	5.94e-18
	Regulation Of Protein Phosphorylation (GO:0001932)	3.95e-15
	Positive Regulation Of Protein Phosphorylation (GO:0001934)	7.24e-15
IL1B	Positive Regulation Of Phosphorylation (GO:0042327)	5.21e-21
	Positive Regulation Of MAP Kinase Activity (GO:0043406)	1.9e-07
	Positive Regulation Of Protein Modification Process (GO:0031401)	2.21e-14
	Positive Regulation Of Protein Serine/Threonine Kinase Activity (GO:0071902)	7.66e-07
	Regulation Of Protein Phosphorylation (GO:0001932)	3.95e-15
	Positive Regulation Of Protein Phosphorylation (GO:0001934)	7.24e-15
	Positive Regulation Of MAPK Cascade (GO:0043410)	3.05e-11
	Positive Regulation Of Macromolecule Metabolic Process (GO:0010604)	5.51e-12
	Regulation Of ERK1 And ERK2 Cascade (GO:0070372)	2.1e-06
	Positive Regulation Of Gene Expression (GO:0010628)	5.37e-12
	Regulation Of Cell Migration (GO:0030334)	8.96e-10
	Positive Regulation Of Cell Population Proliferation (GO:0008284)	1.27e-10
	Positive Regulation Of Cellular Process (GO:0048522)	1.12e-09
	Regulation Of Cell Population Proliferation (GO:0042127)	2.96e-07
	Regulation Of Cell Population Proliferation (GO:0042127)	1.26e-06
WNT5A	Wnt Signaling Pathway, Planar Cell Polarity Pathway (GO:0060071)	2.1e-06
	Non-Canonical Wnt Signaling Pathway (GO:0035567)	1.27e-05
	Positive Regulation Of MAP Kinase Activity (GO:0043406)	1.9e-07
	Positive Regulation Of Protein Serine/Threonine Kinase Activity (GO:0071902)	7.66e-07
	Positive Regulation Of Macromolecule Metabolic Process (GO:0010604)	5.51e-12
	Positive Regulation Of Gene Expression (GO:0010628)	5.37e-12
	Positive Regulation Of Cell Population Proliferation (GO:0008284)	1.27e-10
	Regulation Of Cell Population Proliferation (GO:0042127)	1.26e-06
SAA1	Positive Regulation Of Gene Expression (GO:0010628)	5.37e-12
	Positive Regulation Of Cellular Process (GO:0048522)	1.12e-09
PGF	Positive Regulation Of Phosphorylation (GO:0042327)	5.21e-21
	Positive Regulation Of Protein Modification Process (GO:0031401)	2.21e-14
	Positive Regulation Of Protein Modification Process (GO:0031401)	5.94e-18
	Regulation Of Protein Phosphorylation (GO:0001932)	3.95e-15
	Positive Regulation Of Protein Phosphorylation (GO:0001934)	7.24e-15
	Positive Regulation Of Cell Population Proliferation (GO:0008284)	1.27e-10
	Positive Regulation Of Cellular Process (GO:0048522)	1.12e-09
	Regulation Of Cell Population Proliferation (GO:0042127)	2.96e-07

## Sheet: Sup Table 5D
Biological Process					KEGG 2021
	Term	Adj pvalue				Term	Adj pvalue
FGFR4	Fibroblast Growth Factor Receptor Signaling Pathway (GO:0008543)	3.65e-16			FGFR4	MAPK signaling pathway	9.4e-17
	Cellular Response To Fibroblast Growth Factor Stimulus (GO:0044344)	6.96e-17				Rap1 signaling pathway	3.16e-15
	Positive Regulation Of Phosphorylation (GO:0042327)	5.21e-21				Ras signaling pathway	6.35e-15
	Transmembrane Receptor Protein Tyrosine Kinase Signaling Pathway (GO:0007169)	5.94e-18				Pathways in cancer	1.19e-13
	Positive Regulation Of MAPK Cascade (GO:0043410)	3.05e-11				PI3K-Akt signaling pathway	7.21e-13
	Positive Regulation Of ERK1 And ERK2 Cascade (GO:0070374)	7.8e-06				Calcium signaling pathway	1.37e-11
	Positive Regulation Of Macromolecule Metabolic Process (GO:0010604)	5.51e-12				Regulation of actin cytoskeleton	2.14e-10
	Regulation Of ERK1 And ERK2 Cascade (GO:0070372)	2.1e-06				Signaling pathways regulating pluripotency of stem cells	0.000453
	Positive Regulation Of Gene Expression (GO:0010628)	5.37e-12
	Positive Regulation Of Cell Population Proliferation (GO:0008284)	1.27e-10			TNFRSF11B	Osteoclast differentiation	0.00442789
	Positive Regulation Of Cellular Process (GO:0048522)	1.12e-09				Cytokine-cytokine receptor interaction	0.00442789
	Regulation Of Cell Population Proliferation (GO:0042127)	2.96e-07
	Regulation Of Gene Expression (GO:0010468)	1.26e-06			DRD4
TNFRSF11B
DRD4	Positive Regulation Of Phosphorylation (GO:0042327)	5.21e-21
	Positive Regulation Of MAP Kinase Activity (GO:0043406)	1.9e-07			EPHB2	Axon guidance	0.00956355
	Positive Regulation Of Protein Serine/Threonine Kinase Activity (GO:0071902)	7.66e-07
	Positive Regulation Of MAPK Cascade (GO:0043410)	3.05e-11			IL1RAP	MAPK signaling pathway	9.4e-17
						Cytokine-cytokine receptor interaction	0.00442789
EPHB2	Transmembrane Receptor Protein Tyrosine Kinase Signaling Pathway (GO:0007169)	5.94e-18
	Regulation Of Protein Phosphorylation (GO:0001932)	3.95e-15			FZD6	Breast cancer	9.4e-17
	Positive Regulation Of Macromolecule Metabolic Process (GO:0010604)	5.51e-12				Gastric cancer	3.23e-15
	Regulation Of ERK1 And ERK2 Cascade (GO:0070372)	2.1e-06				Pathways in cancer	1.19e-13
	Positive Regulation Of Gene Expression (GO:0010628)	5.37e-12				Proteoglycans in cancer	0.000103
	Regulation Of Cell Migration (GO:0030334)	8.96e-10				Signaling pathways regulating pluripotency of stem cells	0.000453
	Regulation Of Gene Expression (GO:0010468)	1.26e-06				Cushing syndrome	0.000575
						Wnt signaling pathway	0.000699
IL1RAP						Basal cell carcinoma	0.000704
						Melanogenesis	0.00252782
FZD6	Wnt Signaling Pathway, Planar Cell Polarity Pathway (GO:0060071)	2.1e-06				Pathways of neurodegeneration	0.00336281
	Non-Canonical Wnt Signaling Pathway (GO:0035567)	1.27e-05				mTOR signaling pathway	0.00702202
						Hippo signaling pathway	0.00790111
CD44	Cellular Response To Fibroblast Growth Factor Stimulus (GO:0044344)	6.96e-17				Hepatocellular carcinoma	0.00825317
	Positive Regulation Of Protein Phosphorylation (GO:0001934)	7.24e-15				Alzheimer disease	0.00846605
	Positive Regulation Of MAPK Cascade (GO:0043410)	3.05e-11
	Positive Regulation Of ERK1 And ERK2 Cascade (GO:0070374)	7.8e-06			CD44	Proteoglycans in cancer	0.000103
	Regulation Of ERK1 And ERK2 Cascade (GO:0070372)	2.1e-06
					FPR1	Rap1 signaling pathway	3.16e-15
FPR1
					FPR2
FPR2
					SCARB1	Cushing syndrome	0.000575
SCARB1
					FLT1	MAPK signaling pathway	9.4e-17
NRCAM						Rap1 signaling pathway	3.16e-15
						Ras signaling pathway	6.35e-15
FLT1	Positive Regulation Of Phosphorylation (GO:0042327)	5.21e-21				PI3K-Akt signaling pathway	7.21e-13
	Positive Regulation Of MAP Kinase Activity (GO:0043406)	1.9e-07				Calcium signaling pathway	1.37e-11
	Transmembrane Receptor Protein Tyrosine Kinase Signaling Pathway (GO:0007169)	5.94e-18				Rheumatoid arthritis	0.00210104
	Positive Regulation Of Protein Serine/Threonine Kinase Activity (GO:0071902)	7.66e-07
	Positive Regulation Of MAPK Cascade (GO:0043410)	3.05e-11			FZD2	Breast cancer	9.4e-17
	Regulation Of Cell Migration (GO:0030334)	8.96e-10				Gastric cancer	3.23e-15
						Pathways in cancer	1.19e-13
FZD2	Wnt Signaling Pathway, Planar Cell Polarity Pathway (GO:0060071)	2.1e-06				Proteoglycans in cancer	0.000103
	Non-Canonical Wnt Signaling Pathway (GO:0035567)	1.27e-05				Signaling pathways regulating pluripotency of stem cells	0.000453
						Cushing syndrome	0.000575
RYK	Wnt Signaling Pathway, Planar Cell Polarity Pathway (GO:0060071)	2.1e-06				Wnt signaling pathway	0.000699
	Non-Canonical Wnt Signaling Pathway (GO:0035567)	1.27e-05				Basal cell carcinoma	0.000704
	Positive Regulation Of Phosphorylation (GO:0042327)	5.21e-21				Melanogenesis	0.00252782
	Transmembrane Receptor Protein Tyrosine Kinase Signaling Pathway (GO:0007169)	5.94e-18				Pathways of neurodegeneration	0.00336281
	Positive Regulation Of MAPK Cascade (GO:0043410)	3.05e-11				mTOR signaling pathway	0.00702202
						Hippo signaling pathway	0.00790111
						Hepatocellular carcinoma	0.00825317
						Alzheimer disease	0.00846605

## Sheet: Sup Table 5E
	Biological Process				KEGG 2021
	Term	Adj pvalue			Term	Adj pvalue
FGF17_FGFR4	Fibroblast Growth Factor Receptor Signaling Pathway (GO:0008543)	3.65e-16		FGF17_FGFR4	MAPK signaling pathway	9.4e-17
	Cellular Response To Fibroblast Growth Factor Stimulus (GO:0044344)	6.96e-17			Rap1 signaling pathway	3.16e-15
	Positive Regulation Of Phosphorylation (GO:0042327)	5.21e-21			Ras signaling pathway	6.35e-15
	Positive Regulation Of Macromolecule Metabolic Process (GO:0010604)	5.51e-12			Pathways in cancer	1.19e-13
	Positive Regulation Of Gene Expression (GO:0010628)	5.37e-12			PI3K-Akt signaling pathway	7.21e-13
	Positive Regulation Of Cell Population Proliferation (GO:0008284)	1.27e-10			Calcium signaling pathway	1.37e-11
	Positive Regulation Of Cellular Process (GO:0048522)	1.12e-09			Regulation of actin cytoskeleton	2.14e-10
	Regulation Of Cell Population Proliferation (GO:0042127)	2.96e-07
				FGF18_FGFR4	MAPK signaling pathway	9.4e-17
FGF18_FGFR4	Fibroblast Growth Factor Receptor Signaling Pathway (GO:0008543)	3.65e-16			Rap1 signaling pathway	3.16e-15
	Cellular Response To Fibroblast Growth Factor Stimulus (GO:0044344)	6.96e-17			Ras signaling pathway	6.35e-15
	Positive Regulation Of Phosphorylation (GO:0042327)	5.21e-21			Pathways in cancer	1.19e-13
	Positive Regulation Of MAPK Cascade (GO:0043410)	3.05e-11			PI3K-Akt signaling pathway	7.21e-13		Member of the pair that showed a significant increase in expression
	Positive Regulation Of Macromolecule Metabolic Process (GO:0010604)	5.51e-12			Calcium signaling pathway	1.37e-11
	Positive Regulation Of Gene Expression (GO:0010628)	5.37e-12			Regulation of actin cytoskeleton	2.14e-10
	Positive Regulation Of Cell Population Proliferation (GO:0008284)	1.27e-10
	Positive Regulation Of Cellular Process (GO:0048522)	1.12e-09		FGF19_FGFR4	MAPK signaling pathway	9.4e-17
	Regulation Of Cell Population Proliferation (GO:0042127)	2.96e-07			Rap1 signaling pathway	3.16e-15
					Ras signaling pathway	6.35e-15
FGF19_FGFR4	Fibroblast Growth Factor Receptor Signaling Pathway (GO:0008543)	3.65e-16			Pathways in cancer	1.19e-13
	Cellular Response To Fibroblast Growth Factor Stimulus (GO:0044344)	6.96e-17			PI3K-Akt signaling pathway	7.21e-13
	Positive Regulation Of Phosphorylation (GO:0042327)	5.21e-21			Calcium signaling pathway	1.37e-11
	Transmembrane Receptor Protein Tyrosine Kinase Signaling Pathway (GO:0007169)	5.94e-18			Regulation of actin cytoskeleton	2.14e-10
FGF20_FGFR4	Fibroblast Growth Factor Receptor Signaling Pathway (GO:0008543)	3.65e-16		FGF20_FGFR4	MAPK signaling pathway	9.4e-17
	Cellular Response To Fibroblast Growth Factor Stimulus (GO:0044344)	6.96e-17			Rap1 signaling pathway	3.16e-15
	Positive Regulation Of Phosphorylation (GO:0042327)	5.21e-21			Ras signaling pathway	6.35e-15
	Positive Regulation Of Macromolecule Metabolic Process (GO:0010604)	5.51e-12			Pathways in cancer	1.19e-13
	Positive Regulation Of Gene Expression (GO:0010628)	5.37e-12			PI3K-Akt signaling pathway	7.21e-13
	Positive Regulation Of Cell Population Proliferation (GO:0008284)	1.27e-10			Calcium signaling pathway	1.37e-11
	Positive Regulation Of Cellular Process (GO:0048522)	1.12e-09			Regulation of actin cytoskeleton	2.14e-10
	Regulation Of Cell Population Proliferation (GO:0042127)	2.96e-07
				FGF21_FGFR4	MAPK signaling pathway	9.4e-17
FGF21_FGFR4	Fibroblast Growth Factor Receptor Signaling Pathway (GO:0008543)	3.65e-16			Rap1 signaling pathway	3.16e-15
	Cellular Response To Fibroblast Growth Factor Stimulus (GO:0044344)	6.96e-17			Ras signaling pathway	6.35e-15
	Positive Regulation Of Phosphorylation (GO:0042327)	5.21e-21			Pathways in cancer	1.19e-13
	Transmembrane Receptor Protein Tyrosine Kinase Signaling Pathway (GO:0007169)	5.94e-18			PI3K-Akt signaling pathway	7.21e-13
	Positive Regulation Of MAPK Cascade (GO:0043410)	3.05e-11			Calcium signaling pathway	1.37e-11
	Positive Regulation Of ERK1 And ERK2 Cascade (GO:0070374)	7.8e-06			Regulation of actin cytoskeleton	2.14e-10
	Positive Regulation Of Macromolecule Metabolic Process (GO:0010604)	5.51e-12
	Regulation Of ERK1 And ERK2 Cascade (GO:0070372)	2.1e-06		FGF23_FGFR4	MAPK signaling pathway	9.4e-17
	Positive Regulation Of Gene Expression (GO:0010628)	5.37e-12			Rap1 signaling pathway	3.16e-15
	Positive Regulation Of Cell Population Proliferation (GO:0008284)	1.27e-10			Ras signaling pathway	6.35e-15
	Positive Regulation Of Cellular Process (GO:0048522)	1.12e-09			Pathways in cancer	1.19e-13
	Regulation Of Cell Population Proliferation (GO:0042127)	2.96e-07			PI3K-Akt signaling pathway	7.21e-13
					Calcium signaling pathway	1.37e-11
FGF23_FGFR4	Fibroblast Growth Factor Receptor Signaling Pathway (GO:0008543)	3.65e-16			Regulation of actin cytoskeleton	2.14e-10
	Cellular Response To Fibroblast Growth Factor Stimulus (GO:0044344)	6.96e-17
	Positive Regulation Of Phosphorylation (GO:0042327)	5.21e-21		FGF3_FGFR4	MAPK signaling pathway	9.4e-17
	Transmembrane Receptor Protein Tyrosine Kinase Signaling Pathway (GO:0007169)	5.94e-18			Rap1 signaling pathway	3.16e-15
	Positive Regulation Of MAPK Cascade (GO:0043410)	3.05e-11			Ras signaling pathway	6.35e-15
	Positive Regulation Of ERK1 And ERK2 Cascade (GO:0070374)	7.8e-06			Pathways in cancer	1.19e-13
	Positive Regulation Of Macromolecule Metabolic Process (GO:0010604)	5.51e-12			PI3K-Akt signaling pathway	7.21e-13
	Regulation Of ERK1 And ERK2 Cascade (GO:0070372)	2.1e-06			Calcium signaling pathway	1.37e-11
	Positive Regulation Of Gene Expression (GO:0010628)	5.37e-12			Regulation of actin cytoskeleton	2.14e-10
	Positive Regulation Of Cell Population Proliferation (GO:0008284)	1.27e-10
	Positive Regulation Of Cellular Process (GO:0048522)	1.12e-09		FGF8_FGFR4	MAPK signaling pathway	9.4e-17
	Regulation Of Cell Population Proliferation (GO:0042127)	2.96e-07			Rap1 signaling pathway	3.16e-15
					Ras signaling pathway	6.35e-15
FGF3_FGFR4	Fibroblast Growth Factor Receptor Signaling Pathway (GO:0008543)	3.65e-16			Pathways in cancer	1.19e-13
	Cellular Response To Fibroblast Growth Factor Stimulus (GO:0044344)	6.96e-17			PI3K-Akt signaling pathway	7.21e-13
	Positive Regulation Of Phosphorylation (GO:0042327)	5.21e-21			Calcium signaling pathway	1.37e-11
	Positive Regulation Of Macromolecule Metabolic Process (GO:0010604)	5.51e-12			Regulation of actin cytoskeleton	2.14e-10
	Positive Regulation Of Gene Expression (GO:0010628)	5.37e-12
	Positive Regulation Of Cell Population Proliferation (GO:0008284)	1.27e-10		IL1B_IL1RAP	MAPK signaling pathway	9.4e-17
	Positive Regulation Of Cellular Process (GO:0048522)	1.12e-09			Cytokine-cytokine receptor interaction	0.00442789
	Regulation Of Cell Population Proliferation (GO:0042127)	2.96e-07
				MMP9_CD44	Proteoglycans in cancer	1.03E-04
FGF8_FGFR4	Fibroblast Growth Factor Receptor Signaling Pathway (GO:0008543)	3.65e-16
	Cellular Response To Fibroblast Growth Factor Stimulus (GO:0044344)	6.96e-17		PGF_FLT1	Ras signaling pathway	6.35e-15
	Positive Regulation Of Phosphorylation (GO:0042327)	5.21e-21			PI3K-Akt signaling pathway	7.21e-13
	Positive Regulation Of MAPK Cascade (GO:0043410)	3.05e-11
	Positive Regulation Of ERK1 And ERK2 Cascade (GO:0070374)	7.8e-06		TNFSF11_TNFRSF11B	Osteoclast differentiation	0.00442789
	Positive Regulation Of Macromolecule Metabolic Process (GO:0010604)	5.51e-12			Cytokine-cytokine receptor interaction	0.00442789
	Regulation Of ERK1 And ERK2 Cascade (GO:0070372)	2.1e-06
	Positive Regulation Of Gene Expression (GO:0010628)	5.37e-12		WNT5A_FZD2	Breast cancer	9.4e-17
	Positive Regulation Of Cell Population Proliferation (GO:0008284)	1.27e-10			Gastric cancer	3.23e-15
	Positive Regulation Of Cellular Process (GO:0048522)	1.12e-09			Pathways in cancer	1.19e-13
	Regulation Of Cell Population Proliferation (GO:0042127)	2.96e-07			Proteoglycans in cancer	0.000103
					Signaling pathways regulating pluripotency of stem cells	0.000453
MMP9_CD44	Positive Regulation Of Protein Phosphorylation (GO:0001934)	7.24e-15			Cushing syndrome	0.000575
					Wnt signaling pathway	0.000699
MMP9_EPHB2	Regulation Of Protein Phosphorylation (GO:0001932)	3.95e-15			Basal cell carcinoma	0.000704
					Melanogenesis	0.00252782
PGF_FLT1	Positive Regulation Of Phosphorylation (GO:0042327)	5.21e-21			Pathways of neurodegeneration	0.00336281
					mTOR signaling pathway	0.00702202
WNT5A_FZD2	Wnt Signaling Pathway, Planar Cell Polarity Pathway (GO:0060071)	2.1e-06			Hippo signaling pathway	0.00790111
	Non-Canonical Wnt Signaling Pathway (GO:0035567)	1.27e-05			Hepatocellular carcinoma	0.00825317
					Alzheimer disease	0.00846605
WNT5A_FZD6	Wnt Signaling Pathway, Planar Cell Polarity Pathway (GO:0060071)	2.1e-06
	Non-Canonical Wnt Signaling Pathway (GO:0035567)	1.27e-05		WNT5A_FZD6	Breast cancer	9.4e-17
					Gastric cancer	3.23e-15
WNT5A_RYK	Wnt Signaling Pathway, Planar Cell Polarity Pathway (GO:0060071)	2.1e-06			Pathways in cancer	1.19e-13
	Non-Canonical Wnt Signaling Pathway (GO:0035567)	1.27e-05			Proteoglycans in cancer	0.000103
					Signaling pathways regulating pluripotency of stem cells	0.000453
					Cushing syndrome	0.000575
					Wnt signaling pathway	0.000699
					Basal cell carcinoma	0.000704
					Melanogenesis	0.00252782
					Pathways of neurodegeneration	0.00336281
					mTOR signaling pathway	0.00702202
					Hippo signaling pathway	0.00790111
					Hepatocellular carcinoma	0.00825317
					Alzheimer disease	0.00846605
				WNT5A_RYK	Wnt signaling pathway	0.000699
					Axon guidance	0.00956355
