# Supplementary material for: Integrating the secretome and interactome to identify novel biomarkers and therapeutic targets in colorectal cancer
Source: Cell Commun Signal. 2025 Oct 10;23:428. doi: 10.1186/s12964-025-02424-4 (PMC12512465; doi:10.1186/s12964-025-02424-4)
Supplement: Supplementary file 1 — Supplementary Material 1. [file 12964_2025_2424_MOESM1_ESM.zip › Supplementary/Sup Table 6.xlsx]

## Sheet: Sup Table 6
Values used to build the ROC curves for each gene
List of Supplementary Tables	Title
Sup Table 6A	Statistic Values Used to Build the Roc Curves in ROCplot Tool

## Sheet: Sup Table 6A
Gene	cut-off	True positize rate	False positive rate	Site
FGF20	381.35	1	1	Colon
FGF20	395.95	1	0.990099	Colon
FGF20	396.05	0.977654	0.980198	Colon
FGF20	396.15	0.972067	0.960396	Colon
FGF20	410.55	0.972067	0.950495	Colon
FGF20	410.65	0.96648	0.950495	Colon
FGF20	410.75	0.916201	0.881188	Colon
FGF20	410.85	0.888268	0.821782	Colon
FGF20	410.95	0.888268	0.811881	Colon
FGF20	425.15	0.882682	0.811881	Colon
FGF20	425.25	0.882682	0.80198	Colon
FGF20	425.35	0.860335	0.762376	Colon
FGF20	425.45	0.793296	0.712871	Colon
FGF20	439.85	0.77095	0.70297	Colon
FGF20	439.95	0.765363	0.70297	Colon
FGF20	440.05	0.765363	0.683168	Colon
FGF20	440.15	0.703911	0.633663	Colon
FGF20	440.25	0.698324	0.60396	Colon
FGF20	454.25	0.692737	0.60396	Colon
FGF20	454.35	0.681564	0.594059	Colon
FGF20	454.45	0.648045	0.574257	Colon
FGF20	454.55	0.597765	0.554455	Colon
FGF20	454.65	0.564246	0.514851	Colon
FGF20	454.75	0.519553	0.485149	Colon
FGF20	454.85	0.513966	0.485149	Colon
FGF20	454.95	0.47486	0.485149	Colon
FGF20	455.05	0.469274	0.475248	Colon
FGF20	455.15	0.469274	0.465347	Colon
FGF20	455.25	0.452514	0.465347	Colon
FGF20	455.35	0.446927	0.465347	Colon
FGF20	455.45	0.435754	0.465347	Colon
FGF20	469.15	0.430168	0.465347	Colon
FGF20	469.25	0.424581	0.465347	Colon
FGF20	469.35	0.407821	0.465347	Colon
FGF20	469.45	0.379888	0.415842	Colon
FGF20	469.55	0.374302	0.415842	Colon
FGF20	469.75	0.357542	0.415842	Colon
FGF20	469.85	0.357542	0.405941	Colon
FGF20	470.25	0.351955	0.405941	Colon
FGF20	484.05	0.346369	0.405941	Colon
FGF20	484.25	0.329609	0.356436	Colon
FGF20	498.35	0.329609	0.346535	Colon
FGF20	498.45	0.324022	0.336634	Colon
FGF20	498.55	0.312849	0.336634	Colon
FGF20	498.65	0.307263	0.336634	Colon
FGF20	498.85	0.284916	0.326733	Colon
FGF20	498.95	0.27933	0.326733	Colon
FGF20	513.05	0.273743	0.326733	Colon
FGF20	513.15	0.268156	0.326733	Colon
FGF20	513.35	0.26257	0.326733	Colon
FGF20	513.45	0.251397	0.316832	Colon
FGF20	527.55	0.251397	0.306931	Colon
FGF20	528.05	0.251397	0.29703	Colon
FGF20	542.35	0.234637	0.29703	Colon
FGF20	542.65	0.22905	0.287129	Colon
FGF20	542.75	0.223464	0.287129	Colon
FGF20	542.85	0.223464	0.277228	Colon
FGF20	543.25	0.223464	0.267327	Colon
FGF20	557.35	0.217877	0.267327	Colon
FGF20	557.45	0.212291	0.267327	Colon
FGF20	557.55	0.212291	0.257426	Colon
FGF20	557.65	0.212291	0.247525	Colon
FGF20	571.85	0.212291	0.237624	Colon
FGF20	571.95	0.212291	0.227723	Colon
FGF20	572.05	0.201117	0.227723	Colon
FGF20	572.15	0.201117	0.217822	Colon
FGF20	572.25	0.189944	0.217822	Colon
FGF20	586.35	0.189944	0.207921	Colon
FGF20	586.45	0.189944	0.19802	Colon
FGF20	586.55	0.184358	0.19802	Colon
FGF20	586.85	0.178771	0.19802	Colon
FGF20	600.95	0.178771	0.188119	Colon
FGF20	601.05	0.178771	0.168317	Colon
FGF20	601.45	0.173184	0.168317	Colon
FGF20	601.55	0.173184	0.158416	Colon
FGF20	615.55	0.167598	0.158416	Colon
FGF20	615.95	0.162011	0.158416	Colon
FGF20	644.85	0.156425	0.158416	Colon
FGF20	645.15	0.156425	0.148515	Colon
FGF20	659.65	0.156425	0.138614	Colon
FGF20	660.05	0.156425	0.128713	Colon
FGF20	674.25	0.156425	0.118812	Colon
FGF20	689.15	0.150838	0.118812	Colon
FGF20	689.75	0.145251	0.118812	Colon
FGF20	703.45	0.145251	0.108911	Colon
FGF20	703.85	0.139665	0.108911	Colon
FGF20	704.15	0.139665	0.0990099	Colon
FGF20	704.45	0.134078	0.0990099	Colon
FGF20	718.35	0.134078	0.0891089	Colon
FGF20	718.45	0.128492	0.0891089	Colon
FGF20	718.75	0.128492	0.0792079	Colon
FGF20	718.85	0.122905	0.0792079	Colon
FGF20	719.05	0.117318	0.0792079	Colon
FGF20	732.95	0.106145	0.0792079	Colon
FGF20	733.05	0.106145	0.0693069	Colon
FGF20	733.85	0.100559	0.0693069	Colon
FGF20	762.25	0.0949721	0.0693069	Colon
FGF20	762.65	0.0893855	0.0693069	Colon
FGF20	776.95	0.0782123	0.0693069	Colon
FGF20	777.55	0.0726257	0.0693069	Colon
FGF20	777.75	0.0670391	0.0693069	Colon
FGF20	778.15	0.0614525	0.0693069	Colon
FGF20	791.25	0.0558659	0.0693069	Colon
FGF20	791.95	0.0502793	0.0693069	Colon
FGF20	792.65	0.0446927	0.0693069	Colon
FGF20	793.15	0.0446927	0.0594059	Colon
FGF20	806.55	0.0391061	0.0594059	Colon
FGF20	806.65	0.0335196	0.0594059	Colon
FGF20	806.75	0.027933	0.0594059	Colon
FGF20	806.95	0.027933	0.049505	Colon
FGF20	820.85	0.027933	0.039604	Colon
FGF20	821.85	0.0223464	0.039604	Colon
FGF20	822.05	0.0167598	0.039604	Colon
FGF20	835.65	0.0111732	0.039604	Colon
FGF20	835.95	0.00558659	0.039604	Colon
FGF20	879.85	0.00558659	0.029703	Colon
FGF20	909.45	0	0.029703	Colon
FGF20	1041.45	0	0.019802	Colon
FGF20	1217.45	0	0.00990099	Colon
FGF20	1217.55	0	0	Colon
FLT1	425.35	1	1	Colon
FLT1	439.95	0.994413	1	Colon
FLT1	440.05	0.988827	1	Colon
FLT1	440.25	0.98324	1	Colon
FLT1	454.55	0.977654	1	Colon
FLT1	469.35	0.972067	1	Colon
FLT1	484.15	0.972067	0.990099	Colon
FLT1	498.75	0.972067	0.980198	Colon
FLT1	498.85	0.96648	0.980198	Colon
FLT1	513.35	0.96648	0.970297	Colon
FLT1	513.45	0.960894	0.970297	Colon
FLT1	513.55	0.960894	0.960396	Colon
FLT1	527.85	0.960894	0.950495	Colon
FLT1	527.95	0.955307	0.950495	Colon
FLT1	528.05	0.955307	0.940594	Colon
FLT1	528.15	0.949721	0.930693	Colon
FLT1	542.55	0.944134	0.930693	Colon
FLT1	557.15	0.944134	0.920792	Colon
FLT1	557.35	0.944134	0.910891	Colon
FLT1	571.95	0.944134	0.90099	Colon
FLT1	572.05	0.938547	0.90099	Colon
FLT1	572.15	0.932961	0.90099	Colon
FLT1	586.55	0.927374	0.90099	Colon
FLT1	586.65	0.921788	0.90099	Colon
FLT1	586.75	0.916201	0.891089	Colon
FLT1	587.05	0.899441	0.881188	Colon
FLT1	601.45	0.893855	0.881188	Colon
FLT1	615.85	0.888268	0.881188	Colon
FLT1	616.05	0.882682	0.881188	Colon
FLT1	630.75	0.877095	0.871287	Colon
FLT1	645.45	0.871508	0.871287	Colon
FLT1	660.05	0.871508	0.851485	Colon
FLT1	674.65	0.854749	0.851485	Colon
FLT1	674.75	0.849162	0.851485	Colon
FLT1	675.25	0.843575	0.851485	Colon
FLT1	689.25	0.837989	0.851485	Colon
FLT1	689.35	0.832402	0.851485	Colon
FLT1	689.45	0.815642	0.851485	Colon
FLT1	718.75	0.815642	0.841584	Colon
FLT1	718.95	0.804469	0.841584	Colon
FLT1	733.25	0.804469	0.831683	Colon
FLT1	733.35	0.804469	0.821782	Colon
FLT1	747.95	0.798883	0.811881	Colon
FLT1	762.65	0.793296	0.811881	Colon
FLT1	762.75	0.793296	0.80198	Colon
FLT1	777.25	0.793296	0.792079	Colon
FLT1	777.45	0.787709	0.792079	Colon
FLT1	777.55	0.787709	0.782178	Colon
FLT1	792.05	0.782123	0.782178	Colon
FLT1	792.35	0.776536	0.782178	Colon
FLT1	806.75	0.77095	0.782178	Colon
FLT1	821.35	0.77095	0.772277	Colon
FLT1	821.45	0.759777	0.762376	Colon
FLT1	821.55	0.75419	0.752475	Colon
FLT1	836.05	0.75419	0.742574	Colon
FLT1	850.55	0.748603	0.742574	Colon
FLT1	850.75	0.743017	0.742574	Colon
FLT1	865.15	0.743017	0.732673	Colon
FLT1	865.35	0.73743	0.732673	Colon
FLT1	879.85	0.731844	0.732673	Colon
FLT1	880.05	0.726257	0.732673	Colon
FLT1	880.15	0.72067	0.712871	Colon
FLT1	894.65	0.72067	0.70297	Colon
FLT1	894.75	0.709497	0.70297	Colon
FLT1	895.05	0.703911	0.693069	Colon
FLT1	909.45	0.698324	0.693069	Colon
FLT1	909.55	0.687151	0.693069	Colon
FLT1	923.95	0.687151	0.683168	Colon
FLT1	924.25	0.681564	0.683168	Colon
FLT1	938.75	0.675978	0.673267	Colon
FLT1	939.15	0.675978	0.653465	Colon
FLT1	953.15	0.670391	0.653465	Colon
FLT1	953.45	0.659218	0.653465	Colon
FLT1	953.55	0.653631	0.633663	Colon
FLT1	953.75	0.648045	0.633663	Colon
FLT1	968.05	0.642458	0.633663	Colon
FLT1	968.15	0.642458	0.623762	Colon
FLT1	968.55	0.636872	0.623762	Colon
FLT1	968.85	0.631285	0.623762	Colon
FLT1	969.65	0.631285	0.613861	Colon
FLT1	982.55	0.625698	0.613861	Colon
FLT1	982.75	0.625698	0.60396	Colon
FLT1	983.45	0.620112	0.60396	Colon
FLT1	997.45	0.614525	0.60396	Colon
FLT1	997.75	0.603352	0.564356	Colon
FLT1	998.15	0.597765	0.564356	Colon
FLT1	998.75	0.597765	0.554455	Colon
FLT1	1011.45	0.592179	0.554455	Colon
FLT1	1011.65	0.586592	0.554455	Colon
FLT1	1011.85	0.586592	0.544554	Colon
FLT1	1012.05	0.581006	0.544554	Colon
FLT1	1012.15	0.575419	0.524752	Colon
FLT1	1025.85	0.575419	0.514851	Colon
FLT1	1026.05	0.575419	0.50495	Colon
FLT1	1026.75	0.575419	0.49505	Colon
FLT1	1027.05	0.558659	0.49505	Colon
FLT1	1027.25	0.553073	0.49505	Colon
FLT1	1027.75	0.553073	0.485149	Colon
FLT1	1040.55	0.547486	0.485149	Colon
FLT1	1040.95	0.541899	0.485149	Colon
FLT1	1041.05	0.530726	0.485149	Colon
FLT1	1041.15	0.52514	0.485149	Colon
FLT1	1041.25	0.519553	0.485149	Colon
FLT1	1041.45	0.519553	0.475248	Colon
FLT1	1041.95	0.513966	0.455446	Colon
FLT1	1042.45	0.513966	0.445545	Colon
FLT1	1042.85	0.502793	0.445545	Colon
FLT1	1055.35	0.497207	0.445545	Colon
FLT1	1055.45	0.497207	0.435644	Colon
FLT1	1055.55	0.497207	0.425743	Colon
FLT1	1056.15	0.49162	0.425743	Colon
FLT1	1056.25	0.480447	0.415842	Colon
FLT1	1056.55	0.480447	0.405941	Colon
FLT1	1056.65	0.47486	0.405941	Colon
FLT1	1070.15	0.47486	0.39604	Colon
FLT1	1070.65	0.469274	0.39604	Colon
FLT1	1070.75	0.469274	0.386139	Colon
FLT1	1071.05	0.458101	0.386139	Colon
FLT1	1071.25	0.452514	0.386139	Colon
FLT1	1072.25	0.446927	0.386139	Colon
FLT1	1084.85	0.441341	0.386139	Colon
FLT1	1085.05	0.435754	0.386139	Colon
FLT1	1085.15	0.435754	0.376238	Colon
FLT1	1085.45	0.430168	0.366337	Colon
FLT1	1085.55	0.430168	0.356436	Colon
FLT1	1085.95	0.430168	0.346535	Colon
FLT1	1086.15	0.418994	0.336634	Colon
FLT1	1086.25	0.413408	0.336634	Colon
FLT1	1099.55	0.413408	0.326733	Colon
FLT1	1099.65	0.407821	0.316832	Colon
FLT1	1099.75	0.396648	0.316832	Colon
FLT1	1099.95	0.391061	0.316832	Colon
FLT1	1100.15	0.385475	0.316832	Colon
FLT1	1100.35	0.374302	0.316832	Colon
FLT1	1113.55	0.368715	0.316832	Colon
FLT1	1114.15	0.363128	0.316832	Colon
FLT1	1114.25	0.351955	0.306931	Colon
FLT1	1114.35	0.346369	0.29703	Colon
FLT1	1114.75	0.346369	0.287129	Colon
FLT1	1114.95	0.340782	0.287129	Colon
FLT1	1115.65	0.329609	0.277228	Colon
FLT1	1115.95	0.324022	0.277228	Colon
FLT1	1128.45	0.318436	0.277228	Colon
FLT1	1128.55	0.312849	0.277228	Colon
FLT1	1128.75	0.307263	0.277228	Colon
FLT1	1128.85	0.301676	0.277228	Colon
FLT1	1129.25	0.284916	0.277228	Colon
FLT1	1129.45	0.27933	0.277228	Colon
FLT1	1129.75	0.268156	0.267327	Colon
FLT1	1143.15	0.268156	0.257426	Colon
FLT1	1143.45	0.26257	0.257426	Colon
FLT1	1143.95	0.256983	0.257426	Colon
FLT1	1144.15	0.256983	0.247525	Colon
FLT1	1144.25	0.251397	0.247525	Colon
FLT1	1144.35	0.251397	0.237624	Colon
FLT1	1145.65	0.24581	0.237624	Colon
FLT1	1157.75	0.240223	0.237624	Colon
FLT1	1157.95	0.240223	0.227723	Colon
FLT1	1158.35	0.240223	0.217822	Colon
FLT1	1158.75	0.240223	0.207921	Colon
FLT1	1158.85	0.234637	0.188119	Colon
FLT1	1158.95	0.22905	0.188119	Colon
FLT1	1159.05	0.223464	0.188119	Colon
FLT1	1159.15	0.217877	0.188119	Colon
FLT1	1172.95	0.212291	0.178218	Colon
FLT1	1173.15	0.206704	0.178218	Colon
FLT1	1173.65	0.201117	0.168317	Colon
FLT1	1173.85	0.195531	0.168317	Colon
FLT1	1173.95	0.189944	0.168317	Colon
FLT1	1187.65	0.189944	0.158416	Colon
FLT1	1188.05	0.184358	0.158416	Colon
FLT1	1188.15	0.184358	0.148515	Colon
FLT1	1188.65	0.178771	0.148515	Colon
FLT1	1189.35	0.173184	0.148515	Colon
FLT1	1201.95	0.167598	0.148515	Colon
FLT1	1202.15	0.156425	0.148515	Colon
FLT1	1202.85	0.156425	0.138614	Colon
FLT1	1216.65	0.156425	0.128713	Colon
FLT1	1216.85	0.156425	0.118812	Colon
FLT1	1217.35	0.150838	0.118812	Colon
FLT1	1217.75	0.145251	0.118812	Colon
FLT1	1230.85	0.145251	0.108911	Colon
FLT1	1231.15	0.139665	0.108911	Colon
FLT1	1231.35	0.134078	0.0990099	Colon
FLT1	1232.05	0.128492	0.0990099	Colon
FLT1	1232.65	0.122905	0.0990099	Colon
FLT1	1245.75	0.117318	0.0990099	Colon
FLT1	1246.05	0.111732	0.0891089	Colon
FLT1	1246.65	0.106145	0.0891089	Colon
FLT1	1246.85	0.100559	0.0891089	Colon
FLT1	1246.95	0.0949721	0.0891089	Colon
FLT1	1247.15	0.0949721	0.0792079	Colon
FLT1	1260.75	0.0949721	0.0693069	Colon
FLT1	1261.35	0.0893855	0.0693069	Colon
FLT1	1261.85	0.0837989	0.0693069	Colon
FLT1	1263.85	0.0782123	0.0693069	Colon
FLT1	1275.25	0.0726257	0.0693069	Colon
FLT1	1276.05	0.0670391	0.0693069	Colon
FLT1	1276.45	0.0614525	0.0693069	Colon
FLT1	1276.75	0.0614525	0.0594059	Colon
FLT1	1289.85	0.0614525	0.049505	Colon
FLT1	1290.45	0.0558659	0.049505	Colon
FLT1	1304.55	0.0502793	0.049505	Colon
FLT1	1305.65	0.0446927	0.049505	Colon
FLT1	1305.75	0.0391061	0.049505	Colon
FLT1	1305.85	0.0391061	0.039604	Colon
FLT1	1319.65	0.0335196	0.039604	Colon
FLT1	1320.35	0.0335196	0.029703	Colon
FLT1	1349.35	0.027933	0.029703	Colon
FLT1	1364.05	0.0223464	0.029703	Colon
FLT1	1365.45	0.0167598	0.029703	Colon
FLT1	1378.75	0.0111732	0.029703	Colon
FLT1	1378.95	0.0111732	0.019802	Colon
FLT1	1407.95	0.0111732	0.00990099	Colon
FLT1	1451.25	0.00558659	0.00990099	Colon
FLT1	1614.05	0.00558659	0	Colon
FLT1	1614.15	0	0	Colon
FPR2	454.55	1	1	Colon
FPR2	454.75	0.994413	0.990099	Colon
FPR2	454.95	0.988827	0.990099	Colon
FPR2	469.15	0.98324	0.990099	Colon
FPR2	469.75	0.977654	0.990099	Colon
FPR2	484.05	0.977654	0.980198	Colon
FPR2	512.95	0.977654	0.970297	Colon
FPR2	513.05	0.96648	0.970297	Colon
FPR2	513.15	0.960894	0.960396	Colon
FPR2	527.95	0.955307	0.950495	Colon
FPR2	542.35	0.944134	0.950495	Colon
FPR2	542.45	0.938547	0.950495	Colon
FPR2	542.55	0.932961	0.950495	Colon
FPR2	543.25	0.927374	0.950495	Colon
FPR2	557.25	0.921788	0.950495	Colon
FPR2	557.45	0.910615	0.950495	Colon
FPR2	557.55	0.910615	0.940594	Colon
FPR2	557.85	0.905028	0.940594	Colon
FPR2	571.75	0.899441	0.940594	Colon
FPR2	571.85	0.888268	0.940594	Colon
FPR2	571.95	0.877095	0.940594	Colon
FPR2	572.15	0.871508	0.940594	Colon
FPR2	586.35	0.871508	0.930693	Colon
FPR2	586.45	0.865922	0.930693	Colon
FPR2	586.85	0.860335	0.930693	Colon
FPR2	586.95	0.854749	0.930693	Colon
FPR2	600.95	0.849162	0.930693	Colon
FPR2	601.05	0.849162	0.920792	Colon
FPR2	601.25	0.849162	0.910891	Colon
FPR2	601.55	0.849162	0.90099	Colon
FPR2	602.35	0.849162	0.891089	Colon
FPR2	615.45	0.843575	0.891089	Colon
FPR2	615.55	0.843575	0.881188	Colon
FPR2	615.65	0.843575	0.871287	Colon
FPR2	616.05	0.837989	0.871287	Colon
FPR2	616.45	0.837989	0.861386	Colon
FPR2	616.55	0.832402	0.861386	Colon
FPR2	630.55	0.832402	0.851485	Colon
FPR2	630.65	0.832402	0.841584	Colon
FPR2	631.35	0.832402	0.831683	Colon
FPR2	645.15	0.826816	0.831683	Colon
FPR2	645.65	0.826816	0.821782	Colon
FPR2	659.55	0.821229	0.821782	Colon
FPR2	659.65	0.821229	0.811881	Colon
FPR2	659.75	0.821229	0.80198	Colon
FPR2	660.05	0.810056	0.80198	Colon
FPR2	660.25	0.810056	0.792079	Colon
FPR2	660.35	0.798883	0.792079	Colon
FPR2	674.15	0.793296	0.782178	Colon
FPR2	674.35	0.793296	0.772277	Colon
FPR2	674.45	0.787709	0.772277	Colon
FPR2	674.65	0.776536	0.772277	Colon
FPR2	674.75	0.77095	0.772277	Colon
FPR2	674.85	0.75419	0.772277	Colon
FPR2	674.95	0.748603	0.772277	Colon
FPR2	675.05	0.743017	0.772277	Colon
FPR2	675.25	0.73743	0.772277	Colon
FPR2	676.05	0.731844	0.772277	Colon
FPR2	688.75	0.726257	0.772277	Colon
FPR2	688.85	0.72067	0.772277	Colon
FPR2	689.05	0.72067	0.762376	Colon
FPR2	689.35	0.72067	0.752475	Colon
FPR2	689.45	0.703911	0.752475	Colon
FPR2	689.55	0.698324	0.752475	Colon
FPR2	703.35	0.698324	0.742574	Colon
FPR2	703.45	0.692737	0.742574	Colon
FPR2	703.55	0.687151	0.742574	Colon
FPR2	704.05	0.681564	0.742574	Colon
FPR2	704.15	0.670391	0.742574	Colon
FPR2	704.35	0.659218	0.742574	Colon
FPR2	705.05	0.653631	0.742574	Colon
FPR2	718.15	0.642458	0.742574	Colon
FPR2	718.25	0.631285	0.742574	Colon
FPR2	718.45	0.625698	0.742574	Colon
FPR2	718.65	0.620112	0.742574	Colon
FPR2	718.75	0.614525	0.742574	Colon
FPR2	718.85	0.614525	0.712871	Colon
FPR2	718.95	0.608939	0.712871	Colon
FPR2	719.05	0.608939	0.70297	Colon
FPR2	732.65	0.608939	0.693069	Colon
FPR2	732.95	0.603352	0.693069	Colon
FPR2	733.05	0.592179	0.683168	Colon
FPR2	733.15	0.586592	0.683168	Colon
FPR2	733.35	0.581006	0.683168	Colon
FPR2	747.65	0.575419	0.663366	Colon
FPR2	747.75	0.564246	0.663366	Colon
FPR2	747.85	0.564246	0.653465	Colon
FPR2	748.05	0.558659	0.643564	Colon
FPR2	748.35	0.547486	0.643564	Colon
FPR2	748.45	0.541899	0.643564	Colon
FPR2	748.85	0.541899	0.633663	Colon
FPR2	762.25	0.536313	0.633663	Colon
FPR2	762.65	0.530726	0.623762	Colon
FPR2	762.75	0.52514	0.623762	Colon
FPR2	762.95	0.519553	0.613861	Colon
FPR2	763.15	0.519553	0.60396	Colon
FPR2	763.75	0.519553	0.594059	Colon
FPR2	776.95	0.513966	0.594059	Colon
FPR2	777.35	0.50838	0.594059	Colon
FPR2	777.45	0.497207	0.584158	Colon
FPR2	777.55	0.49162	0.584158	Colon
FPR2	778.15	0.480447	0.584158	Colon
FPR2	792.05	0.47486	0.584158	Colon
FPR2	792.45	0.47486	0.554455	Colon
FPR2	806.05	0.469274	0.544554	Colon
FPR2	806.75	0.469274	0.534653	Colon
FPR2	806.85	0.458101	0.524752	Colon
FPR2	807.15	0.458101	0.50495	Colon
FPR2	821.05	0.458101	0.49505	Colon
FPR2	821.35	0.458101	0.485149	Colon
FPR2	821.55	0.446927	0.485149	Colon
FPR2	821.75	0.441341	0.485149	Colon
FPR2	822.45	0.435754	0.485149	Colon
FPR2	835.35	0.430168	0.485149	Colon
FPR2	836.05	0.430168	0.475248	Colon
FPR2	836.15	0.430168	0.455446	Colon
FPR2	836.45	0.430168	0.445545	Colon
FPR2	850.15	0.424581	0.445545	Colon
FPR2	850.65	0.418994	0.445545	Colon
FPR2	850.75	0.413408	0.445545	Colon
FPR2	850.85	0.407821	0.445545	Colon
FPR2	865.45	0.391061	0.445545	Colon
FPR2	866.25	0.385475	0.435644	Colon
FPR2	880.05	0.379888	0.435644	Colon
FPR2	880.15	0.368715	0.435644	Colon
FPR2	894.45	0.363128	0.425743	Colon
FPR2	894.75	0.363128	0.415842	Colon
FPR2	895.45	0.357542	0.405941	Colon
FPR2	908.75	0.357542	0.39604	Colon
FPR2	908.85	0.351955	0.39604	Colon
FPR2	909.25	0.346369	0.39604	Colon
FPR2	923.65	0.340782	0.39604	Colon
FPR2	924.05	0.335196	0.39604	Colon
FPR2	938.95	0.324022	0.39604	Colon
FPR2	953.35	0.324022	0.386139	Colon
FPR2	953.45	0.324022	0.376238	Colon
FPR2	982.45	0.324022	0.366337	Colon
FPR2	982.75	0.318436	0.366337	Colon
FPR2	982.85	0.318436	0.356436	Colon
FPR2	982.95	0.312849	0.356436	Colon
FPR2	997.35	0.307263	0.356436	Colon
FPR2	997.45	0.301676	0.346535	Colon
FPR2	997.55	0.296089	0.336634	Colon
FPR2	997.75	0.290503	0.336634	Colon
FPR2	1012.05	0.284916	0.336634	Colon
FPR2	1012.15	0.27933	0.336634	Colon
FPR2	1026.75	0.273743	0.336634	Colon
FPR2	1026.85	0.268156	0.336634	Colon
FPR2	1041.15	0.268156	0.326733	Colon
FPR2	1041.35	0.26257	0.326733	Colon
FPR2	1041.55	0.256983	0.326733	Colon
FPR2	1056.05	0.256983	0.316832	Colon
FPR2	1056.15	0.251397	0.306931	Colon
FPR2	1070.75	0.251397	0.29703	Colon
FPR2	1070.85	0.240223	0.277228	Colon
FPR2	1070.95	0.240223	0.267327	Colon
FPR2	1085.45	0.240223	0.247525	Colon
FPR2	1085.55	0.240223	0.227723	Colon
FPR2	1085.85	0.234637	0.227723	Colon
FPR2	1100.15	0.22905	0.227723	Colon
FPR2	1114.85	0.223464	0.227723	Colon
FPR2	1114.95	0.217877	0.227723	Colon
FPR2	1129.35	0.217877	0.217822	Colon
FPR2	1129.45	0.212291	0.217822	Colon
FPR2	1129.55	0.212291	0.207921	Colon
FPR2	1143.95	0.206704	0.207921	Colon
FPR2	1144.15	0.206704	0.19802	Colon
FPR2	1144.45	0.206704	0.188119	Colon
FPR2	1158.85	0.206704	0.178218	Colon
FPR2	1173.25	0.206704	0.168317	Colon
FPR2	1173.35	0.206704	0.158416	Colon
FPR2	1173.45	0.201117	0.158416	Colon
FPR2	1173.65	0.184358	0.148515	Colon
FPR2	1188.05	0.178771	0.148515	Colon
FPR2	1188.25	0.173184	0.138614	Colon
FPR2	1202.25	0.167598	0.138614	Colon
FPR2	1202.55	0.167598	0.128713	Colon
FPR2	1202.65	0.162011	0.128713	Colon
FPR2	1202.75	0.150838	0.118812	Colon
FPR2	1203.05	0.145251	0.118812	Colon
FPR2	1217.15	0.139665	0.118812	Colon
FPR2	1217.55	0.134078	0.118812	Colon
FPR2	1231.95	0.134078	0.108911	Colon
FPR2	1232.25	0.134078	0.0990099	Colon
FPR2	1232.35	0.134078	0.0891089	Colon
FPR2	1232.45	0.128492	0.0891089	Colon
FPR2	1232.75	0.128492	0.0792079	Colon
FPR2	1246.45	0.122905	0.0792079	Colon
FPR2	1246.55	0.117318	0.0792079	Colon
FPR2	1246.95	0.111732	0.0792079	Colon
FPR2	1247.05	0.111732	0.0693069	Colon
FPR2	1247.25	0.106145	0.0693069	Colon
FPR2	1260.65	0.100559	0.0693069	Colon
FPR2	1261.55	0.0949721	0.0693069	Colon
FPR2	1275.95	0.0893855	0.0693069	Colon
FPR2	1276.05	0.0837989	0.0693069	Colon
FPR2	1276.15	0.0782123	0.0693069	Colon
FPR2	1276.25	0.0726257	0.0693069	Colon
FPR2	1290.55	0.0670391	0.0594059	Colon
FPR2	1290.65	0.0670391	0.049505	Colon
FPR2	1290.75	0.0614525	0.049505	Colon
FPR2	1291.25	0.0502793	0.049505	Colon
FPR2	1291.75	0.0502793	0.039604	Colon
FPR2	1305.35	0.0446927	0.039604	Colon
FPR2	1305.45	0.0391061	0.039604	Colon
FPR2	1319.75	0.0335196	0.029703	Colon
FPR2	1320.35	0.027933	0.029703	Colon
FPR2	1334.85	0.0223464	0.029703	Colon
FPR2	1349.75	0.0167598	0.029703	Colon
FPR2	1349.85	0.0167598	0.019802	Colon
FPR2	1364.95	0.0111732	0.019802	Colon
FPR2	1378.65	0.00558659	0.019802	Colon
FPR2	1378.85	0	0.019802	Colon
FPR2	1393.85	0	0.00990099	Colon
FPR2	1393.95	0	0	Colon
FZD2	454.75	1	1	Colon
FZD2	513.45	1	0.990099	Colon
FZD2	528.05	0.994413	0.990099	Colon
FZD2	542.85	0.994413	0.980198	Colon
FZD2	572.05	0.988827	0.980198	Colon
FZD2	586.65	0.98324	0.980198	Colon
FZD2	601.35	0.977654	0.980198	Colon
FZD2	616.05	0.977654	0.970297	Colon
FZD2	616.95	0.972067	0.970297	Colon
FZD2	631.35	0.96648	0.970297	Colon
FZD2	660.05	0.960894	0.970297	Colon
FZD2	675.35	0.955307	0.970297	Colon
FZD2	689.35	0.949721	0.970297	Colon
FZD2	703.55	0.949721	0.950495	Colon
FZD2	703.85	0.944134	0.950495	Colon
FZD2	704.05	0.938547	0.950495	Colon
FZD2	704.35	0.938547	0.930693	Colon
FZD2	718.25	0.938547	0.920792	Colon
FZD2	719.25	0.932961	0.910891	Colon
FZD2	733.45	0.932961	0.90099	Colon
FZD2	747.45	0.921788	0.90099	Colon
FZD2	747.55	0.916201	0.90099	Colon
FZD2	747.75	0.910615	0.891089	Colon
FZD2	747.95	0.905028	0.881188	Colon
FZD2	748.05	0.905028	0.871287	Colon
FZD2	748.15	0.905028	0.851485	Colon
FZD2	748.25	0.899441	0.841584	Colon
FZD2	748.75	0.899441	0.831683	Colon
FZD2	762.55	0.893855	0.831683	Colon
FZD2	762.65	0.893855	0.821782	Colon
FZD2	762.75	0.893855	0.80198	Colon
FZD2	762.95	0.893855	0.782178	Colon
FZD2	763.95	0.882682	0.772277	Colon
FZD2	776.95	0.877095	0.772277	Colon
FZD2	777.05	0.865922	0.772277	Colon
FZD2	777.15	0.860335	0.772277	Colon
FZD2	777.25	0.849162	0.772277	Colon
FZD2	777.35	0.832402	0.762376	Colon
FZD2	777.65	0.821229	0.762376	Colon
FZD2	777.75	0.815642	0.762376	Colon
FZD2	777.95	0.810056	0.752475	Colon
FZD2	778.45	0.810056	0.742574	Colon
FZD2	778.85	0.804469	0.742574	Colon
FZD2	791.35	0.798883	0.742574	Colon
FZD2	791.65	0.798883	0.732673	Colon
FZD2	791.85	0.793296	0.732673	Colon
FZD2	791.95	0.787709	0.732673	Colon
FZD2	792.05	0.77095	0.732673	Colon
FZD2	792.15	0.75419	0.732673	Colon
FZD2	792.25	0.743017	0.712871	Colon
FZD2	792.35	0.73743	0.70297	Colon
FZD2	792.85	0.731844	0.70297	Colon
FZD2	805.95	0.726257	0.70297	Colon
FZD2	806.15	0.72067	0.70297	Colon
FZD2	806.25	0.715084	0.693069	Colon
FZD2	806.35	0.715084	0.683168	Colon
FZD2	806.55	0.709497	0.673267	Colon
FZD2	806.65	0.703911	0.673267	Colon
FZD2	806.75	0.687151	0.673267	Colon
FZD2	806.85	0.670391	0.663366	Colon
FZD2	807.15	0.670391	0.653465	Colon
FZD2	820.65	0.664804	0.643564	Colon
FZD2	820.75	0.659218	0.643564	Colon
FZD2	820.95	0.648045	0.643564	Colon
FZD2	821.05	0.631285	0.643564	Colon
FZD2	821.25	0.625698	0.633663	Colon
FZD2	821.35	0.614525	0.633663	Colon
FZD2	821.45	0.597765	0.623762	Colon
FZD2	821.55	0.592179	0.613861	Colon
FZD2	821.65	0.592179	0.60396	Colon
FZD2	821.75	0.592179	0.574257	Colon
FZD2	821.85	0.586592	0.574257	Colon
FZD2	821.95	0.586592	0.564356	Colon
FZD2	835.45	0.581006	0.564356	Colon
FZD2	835.55	0.581006	0.544554	Colon
FZD2	835.65	0.575419	0.544554	Colon
FZD2	835.75	0.569832	0.534653	Colon
FZD2	835.95	0.564246	0.534653	Colon
FZD2	836.15	0.564246	0.524752	Colon
FZD2	836.25	0.564246	0.50495	Colon
FZD2	836.35	0.558659	0.50495	Colon
FZD2	836.45	0.553073	0.50495	Colon
FZD2	836.65	0.541899	0.50495	Colon
FZD2	850.05	0.536313	0.50495	Colon
FZD2	850.15	0.536313	0.49505	Colon
FZD2	850.35	0.530726	0.49505	Colon
FZD2	850.55	0.530726	0.485149	Colon
FZD2	850.75	0.52514	0.485149	Colon
FZD2	850.85	0.52514	0.455446	Colon
FZD2	850.95	0.519553	0.445545	Colon
FZD2	851.05	0.519553	0.435644	Colon
FZD2	851.15	0.513966	0.435644	Colon
FZD2	864.95	0.513966	0.425743	Colon
FZD2	865.05	0.50838	0.425743	Colon
FZD2	865.15	0.497207	0.415842	Colon
FZD2	865.35	0.49162	0.415842	Colon
FZD2	865.45	0.47486	0.415842	Colon
FZD2	865.55	0.469274	0.415842	Colon
FZD2	865.95	0.458101	0.415842	Colon
FZD2	866.05	0.446927	0.415842	Colon
FZD2	866.25	0.441341	0.415842	Colon
FZD2	879.35	0.435754	0.415842	Colon
FZD2	879.45	0.430168	0.415842	Colon
FZD2	879.65	0.424581	0.415842	Colon
FZD2	879.75	0.418994	0.415842	Colon
FZD2	879.85	0.413408	0.405941	Colon
FZD2	879.95	0.407821	0.39604	Colon
FZD2	880.05	0.396648	0.39604	Colon
FZD2	880.15	0.391061	0.39604	Colon
FZD2	880.45	0.385475	0.39604	Colon
FZD2	894.15	0.379888	0.386139	Colon
FZD2	894.65	0.374302	0.376238	Colon
FZD2	894.75	0.374302	0.366337	Colon
FZD2	894.85	0.368715	0.366337	Colon
FZD2	895.15	0.357542	0.366337	Colon
FZD2	895.65	0.351955	0.366337	Colon
FZD2	908.75	0.346369	0.366337	Colon
FZD2	908.95	0.335196	0.366337	Colon
FZD2	909.25	0.335196	0.356436	Colon
FZD2	909.35	0.329609	0.336634	Colon
FZD2	909.45	0.318436	0.336634	Colon
FZD2	909.55	0.307263	0.326733	Colon
FZD2	909.65	0.301676	0.326733	Colon
FZD2	910.75	0.296089	0.326733	Colon
FZD2	923.25	0.290503	0.326733	Colon
FZD2	923.45	0.290503	0.316832	Colon
FZD2	923.65	0.290503	0.306931	Colon
FZD2	923.85	0.284916	0.306931	Colon
FZD2	923.95	0.27933	0.306931	Colon
FZD2	924.05	0.273743	0.306931	Colon
FZD2	924.15	0.273743	0.29703	Colon
FZD2	938.45	0.268156	0.29703	Colon
FZD2	938.55	0.26257	0.29703	Colon
FZD2	938.75	0.26257	0.287129	Colon
FZD2	938.95	0.256983	0.287129	Colon
FZD2	939.05	0.24581	0.287129	Colon
FZD2	939.95	0.24581	0.277228	Colon
FZD2	952.45	0.240223	0.277228	Colon
FZD2	953.15	0.234637	0.277228	Colon
FZD2	953.45	0.22905	0.277228	Colon
FZD2	953.55	0.217877	0.257426	Colon
FZD2	953.65	0.212291	0.237624	Colon
FZD2	953.75	0.212291	0.227723	Colon
FZD2	967.65	0.206704	0.227723	Colon
FZD2	968.05	0.201117	0.227723	Colon
FZD2	968.25	0.173184	0.207921	Colon
FZD2	968.45	0.162011	0.207921	Colon
FZD2	982.55	0.156425	0.207921	Colon
FZD2	982.65	0.150838	0.207921	Colon
FZD2	982.75	0.145251	0.207921	Colon
FZD2	996.65	0.117318	0.178218	Colon
FZD2	996.95	0.111732	0.178218	Colon
FZD2	997.05	0.106145	0.178218	Colon
FZD2	997.25	0.106145	0.168317	Colon
FZD2	997.45	0.106145	0.158416	Colon
FZD2	997.65	0.0726257	0.138614	Colon
FZD2	1012.05	0.0670391	0.138614	Colon
FZD2	1012.15	0.0614525	0.118812	Colon
FZD2	1012.25	0.0502793	0.0891089	Colon
FZD2	1012.45	0.0446927	0.0792079	Colon
FZD2	1026.55	0.0391061	0.0792079	Colon
FZD2	1041.45	0.027933	0.0792079	Colon
FZD2	1041.55	0.0167598	0.0693069	Colon
FZD2	1056.15	0.0167598	0.0594059	Colon
FZD2	1056.35	0.0111732	0.039604	Colon
FZD2	1056.45	0.0111732	0.029703	Colon
FZD2	1071.15	0.0111732	0.019802	Colon
FZD2	1085.55	0.00558659	0.019802	Colon
FZD2	1100.15	0	0.019802	Colon
FZD2	1145.05	0	0.00990099	Colon
FZD2	1145.15	0	0	Colon
FZD6	410.45	1	1	Colon
FZD6	410.65	1	0.990099	Colon
FZD6	425.25	0.994413	0.990099	Colon
FZD6	425.45	0.988827	0.990099	Colon
FZD6	439.95	0.988827	0.980198	Colon
FZD6	440.05	0.98324	0.980198	Colon
FZD6	440.15	0.96648	0.980198	Colon
FZD6	454.55	0.96648	0.950495	Colon
FZD6	454.65	0.960894	0.950495	Colon
FZD6	454.75	0.938547	0.930693	Colon
FZD6	469.25	0.916201	0.930693	Colon
FZD6	469.35	0.899441	0.910891	Colon
FZD6	469.45	0.893855	0.910891	Colon
FZD6	484.05	0.893855	0.891089	Colon
FZD6	484.35	0.888268	0.881188	Colon
FZD6	513.25	0.882682	0.881188	Colon
FZD6	513.35	0.877095	0.881188	Colon
FZD6	513.45	0.877095	0.871287	Colon
FZD6	528.05	0.877095	0.861386	Colon
FZD6	542.65	0.871508	0.841584	Colon
FZD6	542.95	0.865922	0.841584	Colon
FZD6	557.35	0.860335	0.841584	Colon
FZD6	557.45	0.854749	0.841584	Colon
FZD6	557.55	0.849162	0.841584	Colon
FZD6	571.85	0.849162	0.831683	Colon
FZD6	586.65	0.843575	0.831683	Colon
FZD6	601.35	0.832402	0.831683	Colon
FZD6	601.45	0.821229	0.831683	Colon
FZD6	615.95	0.821229	0.821782	Colon
FZD6	616.05	0.821229	0.811881	Colon
FZD6	616.15	0.821229	0.80198	Colon
FZD6	630.75	0.815642	0.80198	Colon
FZD6	630.85	0.798883	0.80198	Colon
FZD6	631.05	0.793296	0.792079	Colon
FZD6	645.25	0.787709	0.792079	Colon
FZD6	645.35	0.782123	0.792079	Colon
FZD6	674.65	0.765363	0.792079	Colon
FZD6	674.75	0.759777	0.782178	Colon
FZD6	689.25	0.759777	0.772277	Colon
FZD6	689.35	0.75419	0.772277	Colon
FZD6	718.65	0.748603	0.772277	Colon
FZD6	718.85	0.748603	0.762376	Colon
FZD6	733.35	0.743017	0.762376	Colon
FZD6	733.45	0.743017	0.752475	Colon
FZD6	748.05	0.743017	0.742574	Colon
FZD6	748.55	0.743017	0.732673	Colon
FZD6	792.15	0.73743	0.732673	Colon
FZD6	806.75	0.731844	0.732673	Colon
FZD6	821.25	0.731844	0.722772	Colon
FZD6	821.35	0.726257	0.722772	Colon
FZD6	836.05	0.72067	0.722772	Colon
FZD6	851.05	0.703911	0.70297	Colon
FZD6	865.15	0.698324	0.70297	Colon
FZD6	865.55	0.692737	0.70297	Colon
FZD6	880.05	0.687151	0.70297	Colon
FZD6	880.25	0.681564	0.673267	Colon
FZD6	909.45	0.681564	0.663366	Colon
FZD6	924.05	0.675978	0.663366	Colon
FZD6	924.95	0.675978	0.653465	Colon
FZD6	938.75	0.670391	0.653465	Colon
FZD6	953.45	0.664804	0.643564	Colon
FZD6	981.75	0.659218	0.643564	Colon
FZD6	982.25	0.653631	0.643564	Colon
FZD6	982.75	0.653631	0.633663	Colon
FZD6	996.85	0.653631	0.623762	Colon
FZD6	1011.45	0.648045	0.623762	Colon
FZD6	1012.15	0.642458	0.623762	Colon
FZD6	1013.55	0.636872	0.623762	Colon
FZD6	1025.95	0.631285	0.623762	Colon
FZD6	1026.35	0.625698	0.623762	Colon
FZD6	1026.75	0.620112	0.623762	Colon
FZD6	1027.25	0.614525	0.623762	Colon
FZD6	1027.45	0.608939	0.623762	Colon
FZD6	1028.15	0.603352	0.623762	Colon
FZD6	1040.55	0.597765	0.623762	Colon
FZD6	1041.15	0.592179	0.623762	Colon
FZD6	1041.35	0.586592	0.623762	Colon
FZD6	1055.25	0.581006	0.623762	Colon
FZD6	1056.15	0.581006	0.613861	Colon
FZD6	1056.45	0.575419	0.613861	Colon
FZD6	1056.55	0.569832	0.613861	Colon
FZD6	1057.25	0.558659	0.613861	Colon
FZD6	1069.65	0.553073	0.613861	Colon
FZD6	1069.85	0.547486	0.613861	Colon
FZD6	1070.05	0.541899	0.613861	Colon
FZD6	1070.15	0.541899	0.60396	Colon
FZD6	1070.55	0.541899	0.594059	Colon
FZD6	1070.65	0.536313	0.594059	Colon
FZD6	1071.25	0.536313	0.584158	Colon
FZD6	1072.25	0.530726	0.584158	Colon
FZD6	1084.65	0.52514	0.584158	Colon
FZD6	1084.75	0.519553	0.584158	Colon
FZD6	1084.95	0.513966	0.584158	Colon
FZD6	1085.65	0.50838	0.574257	Colon
FZD6	1085.75	0.502793	0.574257	Colon
FZD6	1085.85	0.502793	0.564356	Colon
FZD6	1086.25	0.49162	0.564356	Colon
FZD6	1086.45	0.49162	0.554455	Colon
FZD6	1099.15	0.486034	0.554455	Colon
FZD6	1099.45	0.480447	0.554455	Colon
FZD6	1099.65	0.47486	0.554455	Colon
FZD6	1099.75	0.469274	0.544554	Colon
FZD6	1100.25	0.458101	0.544554	Colon
FZD6	1100.35	0.458101	0.534653	Colon
FZD6	1100.45	0.452514	0.534653	Colon
FZD6	1100.65	0.452514	0.524752	Colon
FZD6	1100.95	0.452514	0.50495	Colon
FZD6	1114.05	0.452514	0.49505	Colon
FZD6	1114.15	0.446927	0.49505	Colon
FZD6	1114.25	0.446927	0.485149	Colon
FZD6	1114.65	0.441341	0.485149	Colon
FZD6	1114.95	0.435754	0.485149	Colon
FZD6	1115.05	0.430168	0.475248	Colon
FZD6	1115.15	0.430168	0.465347	Colon
FZD6	1115.25	0.424581	0.465347	Colon
FZD6	1115.85	0.418994	0.465347	Colon
FZD6	1116.35	0.413408	0.465347	Colon
FZD6	1128.65	0.407821	0.465347	Colon
FZD6	1128.75	0.407821	0.455446	Colon
FZD6	1128.85	0.396648	0.435644	Colon
FZD6	1128.95	0.391061	0.435644	Colon
FZD6	1129.05	0.379888	0.435644	Colon
FZD6	1129.15	0.374302	0.425743	Colon
FZD6	1129.35	0.368715	0.415842	Colon
FZD6	1129.65	0.351955	0.415842	Colon
FZD6	1129.75	0.346369	0.415842	Colon
FZD6	1129.95	0.335196	0.405941	Colon
FZD6	1130.05	0.329609	0.405941	Colon
FZD6	1143.85	0.329609	0.39604	Colon
FZD6	1144.25	0.329609	0.386139	Colon
FZD6	1144.35	0.318436	0.376238	Colon
FZD6	1144.75	0.318436	0.366337	Colon
FZD6	1145.25	0.318436	0.356436	Colon
FZD6	1146.35	0.312849	0.356436	Colon
FZD6	1157.75	0.307263	0.356436	Colon
FZD6	1158.05	0.307263	0.346535	Colon
FZD6	1158.25	0.301676	0.346535	Colon
FZD6	1158.35	0.290503	0.346535	Colon
FZD6	1158.55	0.284916	0.346535	Colon
FZD6	1158.65	0.27933	0.346535	Colon
FZD6	1158.85	0.273743	0.336634	Colon
FZD6	1158.95	0.273743	0.326733	Colon
FZD6	1159.05	0.268156	0.316832	Colon
FZD6	1159.15	0.26257	0.316832	Colon
FZD6	1160.05	0.256983	0.316832	Colon
FZD6	1172.45	0.251397	0.316832	Colon
FZD6	1172.55	0.251397	0.29703	Colon
FZD6	1172.65	0.240223	0.29703	Colon
FZD6	1173.05	0.234637	0.287129	Colon
FZD6	1173.45	0.234637	0.277228	Colon
FZD6	1173.65	0.234637	0.267327	Colon
FZD6	1173.95	0.234637	0.257426	Colon
FZD6	1174.05	0.234637	0.247525	Colon
FZD6	1174.35	0.234637	0.237624	Colon
FZD6	1187.45	0.22905	0.237624	Colon
FZD6	1187.95	0.217877	0.237624	Colon
FZD6	1188.25	0.212291	0.237624	Colon
FZD6	1188.55	0.206704	0.217822	Colon
FZD6	1202.25	0.201117	0.217822	Colon
FZD6	1202.55	0.195531	0.217822	Colon
FZD6	1202.65	0.189944	0.217822	Colon
FZD6	1202.75	0.184358	0.217822	Colon
FZD6	1202.85	0.167598	0.217822	Colon
FZD6	1203.45	0.162011	0.217822	Colon
FZD6	1203.75	0.156425	0.217822	Colon
FZD6	1216.55	0.156425	0.207921	Colon
FZD6	1217.05	0.150838	0.19802	Colon
FZD6	1217.45	0.150838	0.188119	Colon
FZD6	1231.35	0.145251	0.178218	Colon
FZD6	1231.85	0.139665	0.178218	Colon
FZD6	1232.15	0.139665	0.168317	Colon
FZD6	1245.75	0.134078	0.158416	Colon
FZD6	1246.15	0.128492	0.158416	Colon
FZD6	1246.85	0.122905	0.158416	Colon
FZD6	1260.75	0.122905	0.148515	Colon
FZD6	1261.25	0.117318	0.148515	Colon
FZD6	1261.45	0.117318	0.138614	Colon
FZD6	1276.15	0.117318	0.128713	Colon
FZD6	1278.25	0.111732	0.118812	Colon
FZD6	1290.85	0.106145	0.118812	Colon
FZD6	1291.05	0.106145	0.108911	Colon
FZD6	1291.75	0.0949721	0.108911	Colon
FZD6	1305.05	0.0893855	0.108911	Colon
FZD6	1305.45	0.0837989	0.108911	Colon
FZD6	1320.15	0.0726257	0.108911	Colon
FZD6	1320.75	0.0670391	0.108911	Colon
FZD6	1334.35	0.0614525	0.108911	Colon
FZD6	1334.85	0.0614525	0.0990099	Colon
FZD6	1349.45	0.0502793	0.0891089	Colon
FZD6	1364.15	0.0446927	0.0693069	Colon
FZD6	1378.85	0.0391061	0.0594059	Colon
FZD6	1392.85	0.0391061	0.049505	Colon
FZD6	1408.15	0.0335196	0.049505	Colon
FZD6	1422.85	0.0223464	0.039604	Colon
FZD6	1452.15	0.0167598	0.029703	Colon
FZD6	1496.15	0.0167598	0.019802	Colon
FZD6	1510.85	0.0111732	0.019802	Colon
FZD6	1554.85	0.0111732	0.00990099	Colon
FZD6	1584.15	0.00558659	0	Colon
FZD6	1584.25	0	0	Colon
RYK	513.65	1	1	Colon
RYK	601.35	0.994413	1	Colon
RYK	659.85	0.988827	1	Colon
RYK	718.75	0.98324	1	Colon
RYK	748.15	0.977654	1	Colon
RYK	762.75	0.972067	1	Colon
RYK	850.75	0.972067	0.990099	Colon
RYK	880.25	0.96648	0.990099	Colon
RYK	909.25	0.960894	0.990099	Colon
RYK	909.45	0.955307	0.990099	Colon
RYK	938.75	0.949721	0.990099	Colon
RYK	1012.25	0.949721	0.980198	Colon
RYK	1012.55	0.944134	0.980198	Colon
RYK	1026.65	0.938547	0.980198	Colon
RYK	1041.15	0.932961	0.980198	Colon
RYK	1056.15	0.927374	0.980198	Colon
RYK	1085.35	0.927374	0.970297	Colon
RYK	1085.75	0.921788	0.970297	Colon
RYK	1114.75	0.921788	0.960396	Colon
RYK	1114.85	0.910615	0.960396	Colon
RYK	1114.95	0.905028	0.960396	Colon
RYK	1129.25	0.905028	0.950495	Colon
RYK	1129.45	0.905028	0.940594	Colon
RYK	1130.55	0.893855	0.940594	Colon
RYK	1143.95	0.888268	0.940594	Colon
RYK	1144.05	0.888268	0.930693	Colon
RYK	1144.15	0.888268	0.920792	Colon
RYK	1144.35	0.888268	0.910891	Colon
RYK	1158.45	0.882682	0.90099	Colon
RYK	1158.65	0.871508	0.90099	Colon
RYK	1158.95	0.860335	0.90099	Colon
RYK	1159.15	0.854749	0.891089	Colon
RYK	1159.25	0.843575	0.891089	Colon
RYK	1173.25	0.843575	0.881188	Colon
RYK	1173.45	0.837989	0.881188	Colon
RYK	1173.55	0.837989	0.871287	Colon
RYK	1174.35	0.832402	0.871287	Colon
RYK	1175.05	0.826816	0.861386	Colon
RYK	1175.15	0.821229	0.861386	Colon
RYK	1187.85	0.815642	0.861386	Colon
RYK	1187.95	0.810056	0.861386	Colon
RYK	1188.05	0.804469	0.851485	Colon
RYK	1188.35	0.798883	0.851485	Colon
RYK	1188.45	0.798883	0.841584	Colon
RYK	1189.05	0.798883	0.831683	Colon
RYK	1202.25	0.798883	0.821782	Colon
RYK	1202.65	0.798883	0.811881	Colon
RYK	1202.75	0.798883	0.80198	Colon
RYK	1202.85	0.787709	0.80198	Colon
RYK	1203.05	0.782123	0.80198	Colon
RYK	1216.15	0.776536	0.80198	Colon
RYK	1216.55	0.77095	0.80198	Colon
RYK	1216.75	0.77095	0.792079	Colon
RYK	1216.85	0.765363	0.782178	Colon
RYK	1217.15	0.759777	0.782178	Colon
RYK	1217.35	0.759777	0.772277	Colon
RYK	1217.45	0.748603	0.772277	Colon
RYK	1217.55	0.748603	0.742574	Colon
RYK	1217.65	0.748603	0.732673	Colon
RYK	1218.05	0.748603	0.712871	Colon
RYK	1219.85	0.73743	0.70297	Colon
RYK	1231.05	0.731844	0.70297	Colon
RYK	1231.25	0.731844	0.693069	Colon
RYK	1231.35	0.726257	0.693069	Colon
RYK	1231.45	0.726257	0.683168	Colon
RYK	1231.55	0.726257	0.673267	Colon
RYK	1231.75	0.72067	0.673267	Colon
RYK	1231.95	0.715084	0.673267	Colon
RYK	1232.05	0.709497	0.673267	Colon
RYK	1232.15	0.709497	0.663366	Colon
RYK	1232.25	0.692737	0.663366	Colon
RYK	1232.35	0.675978	0.653465	Colon
RYK	1232.45	0.675978	0.643564	Colon
RYK	1232.55	0.675978	0.623762	Colon
RYK	1233.45	0.664804	0.623762	Colon
RYK	1233.85	0.659218	0.623762	Colon
RYK	1234.15	0.653631	0.623762	Colon
RYK	1245.75	0.648045	0.623762	Colon
RYK	1246.05	0.636872	0.623762	Colon
RYK	1246.15	0.620112	0.623762	Colon
RYK	1246.35	0.614525	0.623762	Colon
RYK	1246.55	0.614525	0.613861	Colon
RYK	1246.75	0.608939	0.613861	Colon
RYK	1246.95	0.597765	0.613861	Colon
RYK	1247.05	0.592179	0.60396	Colon
RYK	1247.15	0.586592	0.60396	Colon
RYK	1247.35	0.586592	0.594059	Colon
RYK	1247.65	0.581006	0.594059	Colon
RYK	1248.15	0.575419	0.594059	Colon
RYK	1260.35	0.569832	0.594059	Colon
RYK	1260.65	0.564246	0.594059	Colon
RYK	1260.85	0.558659	0.594059	Colon
RYK	1260.95	0.553073	0.594059	Colon
RYK	1261.05	0.547486	0.594059	Colon
RYK	1261.15	0.541899	0.594059	Colon
RYK	1261.25	0.530726	0.594059	Colon
RYK	1261.45	0.530726	0.584158	Colon
RYK	1261.55	0.519553	0.564356	Colon
RYK	1261.65	0.513966	0.544554	Colon
RYK	1261.75	0.486034	0.534653	Colon
RYK	1261.85	0.480447	0.534653	Colon
RYK	1261.95	0.47486	0.534653	Colon
RYK	1262.05	0.469274	0.534653	Colon
RYK	1262.15	0.463687	0.534653	Colon
RYK	1274.85	0.463687	0.524752	Colon
RYK	1275.15	0.458101	0.524752	Colon
RYK	1275.35	0.452514	0.524752	Colon
RYK	1275.45	0.446927	0.524752	Colon
RYK	1275.55	0.441341	0.524752	Colon
RYK	1275.65	0.435754	0.524752	Colon
RYK	1275.95	0.435754	0.514851	Colon
RYK	1276.05	0.430168	0.514851	Colon
RYK	1276.15	0.413408	0.514851	Colon
RYK	1276.25	0.402235	0.49505	Colon
RYK	1276.35	0.396648	0.49505	Colon
RYK	1276.65	0.391061	0.485149	Colon
RYK	1276.75	0.379888	0.485149	Colon
RYK	1289.85	0.374302	0.485149	Colon
RYK	1289.95	0.363128	0.475248	Colon
RYK	1290.25	0.351955	0.465347	Colon
RYK	1290.35	0.351955	0.455446	Colon
RYK	1290.45	0.346369	0.445545	Colon
RYK	1290.65	0.346369	0.435644	Colon
RYK	1290.75	0.340782	0.435644	Colon
RYK	1290.85	0.329609	0.415842	Colon
RYK	1290.95	0.324022	0.415842	Colon
RYK	1291.25	0.318436	0.415842	Colon
RYK	1292.05	0.312849	0.415842	Colon
RYK	1304.45	0.307263	0.415842	Colon
RYK	1304.85	0.301676	0.415842	Colon
RYK	1305.05	0.296089	0.405941	Colon
RYK	1305.45	0.290503	0.405941	Colon
RYK	1305.55	0.27933	0.386139	Colon
RYK	1305.75	0.273743	0.356436	Colon
RYK	1306.45	0.268156	0.356436	Colon
RYK	1318.95	0.26257	0.356436	Colon
RYK	1319.05	0.26257	0.346535	Colon
RYK	1319.15	0.26257	0.336634	Colon
RYK	1319.35	0.26257	0.326733	Colon
RYK	1319.45	0.256983	0.326733	Colon
RYK	1319.65	0.251397	0.316832	Colon
RYK	1319.75	0.24581	0.316832	Colon
RYK	1320.15	0.240223	0.316832	Colon
RYK	1320.45	0.22905	0.267327	Colon
RYK	1320.65	0.22905	0.247525	Colon
RYK	1321.15	0.223464	0.247525	Colon
RYK	1321.45	0.223464	0.237624	Colon
RYK	1333.95	0.217877	0.237624	Colon
RYK	1334.15	0.217877	0.227723	Colon
RYK	1334.25	0.212291	0.227723	Colon
RYK	1334.45	0.201117	0.227723	Colon
RYK	1334.55	0.195531	0.217822	Colon
RYK	1334.85	0.189944	0.217822	Colon
RYK	1334.95	0.178771	0.217822	Colon
RYK	1335.15	0.173184	0.217822	Colon
RYK	1335.35	0.173184	0.207921	Colon
RYK	1335.45	0.167598	0.19802	Colon
RYK	1348.35	0.167598	0.188119	Colon
RYK	1349.15	0.162011	0.188119	Colon
RYK	1349.25	0.162011	0.178218	Colon
RYK	1349.35	0.156425	0.178218	Colon
RYK	1349.45	0.150838	0.178218	Colon
RYK	1349.55	0.145251	0.148515	Colon
RYK	1349.85	0.139665	0.148515	Colon
RYK	1350.15	0.134078	0.148515	Colon
RYK	1363.25	0.134078	0.138614	Colon
RYK	1363.45	0.128492	0.138614	Colon
RYK	1363.85	0.122905	0.138614	Colon
RYK	1363.95	0.117318	0.138614	Colon
RYK	1364.05	0.111732	0.128713	Colon
RYK	1364.15	0.106145	0.128713	Colon
RYK	1364.55	0.0893855	0.128713	Colon
RYK	1378.05	0.0893855	0.118812	Colon
RYK	1378.85	0.0837989	0.118812	Colon
RYK	1379.55	0.0558659	0.0693069	Colon
RYK	1393.45	0.0558659	0.0594059	Colon
RYK	1394.85	0.0502793	0.0594059	Colon
RYK	1395.45	0.0446927	0.0594059	Colon
RYK	1407.05	0.0391061	0.0594059	Colon
RYK	1407.55	0.0391061	0.049505	Colon
RYK	1407.65	0.0335196	0.049505	Colon
RYK	1408.15	0.0335196	0.039604	Colon
RYK	1422.85	0.0223464	0.039604	Colon
RYK	1423.55	0.0167598	0.029703	Colon
RYK	1423.85	0.0111732	0.029703	Colon
RYK	1437.45	0.00558659	0.029703	Colon
RYK	1437.55	0	0.029703	Colon
RYK	1452.15	0	0.019802	Colon
RYK	1466.85	0	0.00990099	Colon
RYK	1466.95	0	0	Colon
WNT5a	410.55	1	1	Colon
WNT5a	410.65	0.994413	1	Colon
WNT5a	425.35	0.988827	1	Colon
WNT5a	425.65	0.96648	0.990099	Colon
WNT5a	439.95	0.960894	0.990099	Colon
WNT5a	440.05	0.938547	0.960396	Colon
WNT5a	440.15	0.899441	0.940594	Colon
WNT5a	454.45	0.893855	0.930693	Colon
WNT5a	454.65	0.893855	0.920792	Colon
WNT5a	454.75	0.877095	0.910891	Colon
WNT5a	469.25	0.860335	0.881188	Colon
WNT5a	469.35	0.860335	0.851485	Colon
WNT5a	469.45	0.849162	0.821782	Colon
WNT5a	469.65	0.843575	0.80198	Colon
WNT5a	483.85	0.837989	0.80198	Colon
WNT5a	498.55	0.832402	0.80198	Colon
WNT5a	498.65	0.826816	0.80198	Colon
WNT5a	498.75	0.821229	0.80198	Colon
WNT5a	513.35	0.804469	0.80198	Colon
WNT5a	513.45	0.793296	0.792079	Colon
WNT5a	513.55	0.793296	0.782178	Colon
WNT5a	528.05	0.787709	0.782178	Colon
WNT5a	528.15	0.782123	0.772277	Colon
WNT5a	542.55	0.782123	0.762376	Colon
WNT5a	542.75	0.765363	0.762376	Colon
WNT5a	557.25	0.759777	0.762376	Colon
WNT5a	557.35	0.75419	0.762376	Colon
WNT5a	572.05	0.743017	0.762376	Colon
WNT5a	572.15	0.731844	0.752475	Colon
WNT5a	572.25	0.726257	0.752475	Colon
WNT5a	601.35	0.72067	0.742574	Colon
WNT5a	616.05	0.72067	0.732673	Colon
WNT5a	660.05	0.715084	0.732673	Colon
WNT5a	674.65	0.709497	0.722772	Colon
WNT5a	674.75	0.709497	0.712871	Colon
WNT5a	689.45	0.709497	0.70297	Colon
WNT5a	704.05	0.709497	0.683168	Colon
WNT5a	704.15	0.703911	0.683168	Colon
WNT5a	718.75	0.703911	0.673267	Colon
WNT5a	747.95	0.703911	0.663366	Colon
WNT5a	762.75	0.698324	0.663366	Colon
WNT5a	792.45	0.692737	0.663366	Colon
WNT5a	821.35	0.687151	0.663366	Colon
WNT5a	835.35	0.681564	0.663366	Colon
WNT5a	837.45	0.675978	0.663366	Colon
WNT5a	850.75	0.670391	0.663366	Colon
WNT5a	865.05	0.670391	0.653465	Colon
WNT5a	879.55	0.670391	0.643564	Colon
WNT5a	879.85	0.670391	0.633663	Colon
WNT5a	894.15	0.664804	0.633663	Colon
WNT5a	895.05	0.659218	0.633663	Colon
WNT5a	896.05	0.653631	0.633663	Colon
WNT5a	909.05	0.648045	0.633663	Colon
WNT5a	909.15	0.642458	0.633663	Colon
WNT5a	909.25	0.642458	0.623762	Colon
WNT5a	909.85	0.636872	0.623762	Colon
WNT5a	910.05	0.631285	0.623762	Colon
WNT5a	923.65	0.625698	0.623762	Colon
WNT5a	937.95	0.620112	0.623762	Colon
WNT5a	938.45	0.614525	0.623762	Colon
WNT5a	938.75	0.608939	0.623762	Colon
WNT5a	952.85	0.603352	0.623762	Colon
WNT5a	952.95	0.597765	0.623762	Colon
WNT5a	953.25	0.586592	0.623762	Colon
WNT5a	953.45	0.586592	0.613861	Colon
WNT5a	967.45	0.575419	0.613861	Colon
WNT5a	967.55	0.575419	0.60396	Colon
WNT5a	968.35	0.575419	0.584158	Colon
WNT5a	968.45	0.569832	0.584158	Colon
WNT5a	968.55	0.564246	0.584158	Colon
WNT5a	969.95	0.564246	0.574257	Colon
WNT5a	982.05	0.558659	0.574257	Colon
WNT5a	982.25	0.558659	0.564356	Colon
WNT5a	982.35	0.553073	0.564356	Colon
WNT5a	982.75	0.547486	0.564356	Colon
WNT5a	982.95	0.547486	0.554455	Colon
WNT5a	996.85	0.541899	0.554455	Colon
WNT5a	997.55	0.536313	0.554455	Colon
WNT5a	998.05	0.530726	0.554455	Colon
WNT5a	998.15	0.52514	0.554455	Colon
WNT5a	1011.15	0.52514	0.544554	Colon
WNT5a	1011.25	0.52514	0.534653	Colon
WNT5a	1011.75	0.52514	0.524752	Colon
WNT5a	1012.25	0.519553	0.524752	Colon
WNT5a	1012.35	0.513966	0.524752	Colon
WNT5a	1013.45	0.50838	0.524752	Colon
WNT5a	1026.35	0.502793	0.524752	Colon
WNT5a	1026.45	0.497207	0.524752	Colon
WNT5a	1026.55	0.49162	0.514851	Colon
WNT5a	1026.65	0.486034	0.514851	Colon
WNT5a	1026.75	0.480447	0.514851	Colon
WNT5a	1027.75	0.47486	0.514851	Colon
WNT5a	1027.85	0.469274	0.514851	Colon
WNT5a	1040.95	0.463687	0.514851	Colon
WNT5a	1041.15	0.458101	0.514851	Colon
WNT5a	1041.35	0.452514	0.514851	Colon
WNT5a	1041.45	0.446927	0.514851	Colon
WNT5a	1041.55	0.446927	0.50495	Colon
WNT5a	1041.75	0.441341	0.50495	Colon
WNT5a	1055.25	0.441341	0.49505	Colon
WNT5a	1055.55	0.430168	0.49505	Colon
WNT5a	1055.75	0.418994	0.49505	Colon
WNT5a	1055.95	0.413408	0.49505	Colon
WNT5a	1056.05	0.413408	0.485149	Colon
WNT5a	1056.15	0.407821	0.485149	Colon
WNT5a	1056.25	0.402235	0.475248	Colon
WNT5a	1070.15	0.396648	0.475248	Colon
WNT5a	1070.25	0.391061	0.475248	Colon
WNT5a	1070.45	0.385475	0.475248	Colon
WNT5a	1070.65	0.374302	0.465347	Colon
WNT5a	1070.75	0.368715	0.465347	Colon
WNT5a	1070.95	0.357542	0.455446	Colon
WNT5a	1071.15	0.351955	0.455446	Colon
WNT5a	1071.25	0.346369	0.455446	Colon
WNT5a	1071.65	0.340782	0.455446	Colon
WNT5a	1084.65	0.340782	0.445545	Colon
WNT5a	1084.75	0.340782	0.435644	Colon
WNT5a	1085.45	0.340782	0.425743	Colon
WNT5a	1086.05	0.340782	0.415842	Colon
WNT5a	1086.55	0.335196	0.415842	Colon
WNT5a	1098.95	0.329609	0.415842	Colon
WNT5a	1099.35	0.324022	0.415842	Colon
WNT5a	1100.05	0.312849	0.415842	Colon
WNT5a	1100.25	0.312849	0.405941	Colon
WNT5a	1100.45	0.312849	0.39604	Colon
WNT5a	1113.65	0.312849	0.386139	Colon
WNT5a	1113.85	0.307263	0.386139	Colon
WNT5a	1113.95	0.301676	0.386139	Colon
WNT5a	1114.25	0.296089	0.376238	Colon
WNT5a	1114.65	0.290503	0.376238	Colon
WNT5a	1114.75	0.27933	0.376238	Colon
WNT5a	1114.95	0.27933	0.366337	Colon
WNT5a	1115.05	0.273743	0.356436	Colon
WNT5a	1115.35	0.268156	0.356436	Colon
WNT5a	1115.85	0.268156	0.346535	Colon
WNT5a	1128.85	0.256983	0.346535	Colon
WNT5a	1129.15	0.251397	0.346535	Colon
WNT5a	1129.25	0.251397	0.336634	Colon
WNT5a	1129.45	0.24581	0.336634	Colon
WNT5a	1129.55	0.240223	0.336634	Colon
WNT5a	1129.65	0.234637	0.336634	Colon
WNT5a	1129.85	0.234637	0.326733	Colon
WNT5a	1130.35	0.22905	0.326733	Colon
WNT5a	1144.05	0.22905	0.316832	Colon
WNT5a	1144.15	0.223464	0.316832	Colon
WNT5a	1144.25	0.223464	0.306931	Colon
WNT5a	1144.65	0.223464	0.287129	Colon
WNT5a	1157.75	0.217877	0.277228	Colon
WNT5a	1158.75	0.217877	0.267327	Colon
WNT5a	1158.85	0.212291	0.257426	Colon
WNT5a	1159.15	0.206704	0.247525	Colon
WNT5a	1159.25	0.206704	0.237624	Colon
WNT5a	1160.35	0.206704	0.227723	Colon
WNT5a	1173.15	0.201117	0.227723	Colon
WNT5a	1173.45	0.195531	0.227723	Colon
WNT5a	1173.85	0.189944	0.207921	Colon
WNT5a	1174.55	0.184358	0.207921	Colon
WNT5a	1187.45	0.178771	0.207921	Colon
WNT5a	1188.15	0.173184	0.207921	Colon
WNT5a	1188.25	0.173184	0.19802	Colon
WNT5a	1188.55	0.173184	0.188119	Colon
WNT5a	1188.65	0.167598	0.188119	Colon
WNT5a	1201.95	0.162011	0.188119	Colon
WNT5a	1202.05	0.162011	0.178218	Colon
WNT5a	1202.75	0.150838	0.178218	Colon
WNT5a	1203.15	0.145251	0.148515	Colon
WNT5a	1203.35	0.139665	0.148515	Colon
WNT5a	1204.45	0.139665	0.138614	Colon
WNT5a	1216.55	0.134078	0.138614	Colon
WNT5a	1216.75	0.128492	0.138614	Colon
WNT5a	1216.95	0.122905	0.138614	Colon
WNT5a	1217.65	0.122905	0.128713	Colon
WNT5a	1217.85	0.117318	0.128713	Colon
WNT5a	1218.35	0.117318	0.118812	Colon
WNT5a	1231.25	0.111732	0.118812	Colon
WNT5a	1232.45	0.100559	0.118812	Colon
WNT5a	1232.65	0.100559	0.108911	Colon
WNT5a	1246.75	0.0949721	0.108911	Colon
WNT5a	1246.85	0.0949721	0.0990099	Colon
WNT5a	1260.95	0.0893855	0.0891089	Colon
WNT5a	1261.45	0.0837989	0.0792079	Colon
WNT5a	1275.65	0.0670391	0.0693069	Colon
WNT5a	1276.15	0.0670391	0.0594059	Colon
WNT5a	1276.35	0.0670391	0.049505	Colon
WNT5a	1290.55	0.0670391	0.039604	Colon
WNT5a	1290.85	0.0614525	0.039604	Colon
WNT5a	1291.45	0.0558659	0.039604	Colon
WNT5a	1320.15	0.0558659	0.029703	Colon
WNT5a	1320.55	0.0502793	0.029703	Colon
WNT5a	1334.85	0.0446927	0.029703	Colon
WNT5a	1348.95	0.0391061	0.029703	Colon
WNT5a	1349.45	0.0391061	0.019802	Colon
WNT5a	1363.75	0.027933	0.00990099	Colon
WNT5a	1393.45	0.0223464	0.00990099	Colon
WNT5a	1422.85	0.0167598	0.00990099	Colon
WNT5a	1480.55	0.0111732	0.00990099	Colon
WNT5a	1481.45	0.0111732	0	Colon
WNT5a	1597.65	0.00558659	0	Colon
WNT5a	1597.75	0	0	Colon
FGF20	381.35	1	1	Rectum
FGF20	395.95	0.993464	1	Rectum
FGF20	396.05	0.980392	1	Rectum
FGF20	410.55	0.973856	0.992366	Rectum
FGF20	410.65	0.96732	0.992366	Rectum
FGF20	410.75	0.888889	0.931298	Rectum
FGF20	410.85	0.875817	0.908397	Rectum
FGF20	425.25	0.875817	0.89313	Rectum
FGF20	425.35	0.869281	0.89313	Rectum
FGF20	425.45	0.816993	0.854962	Rectum
FGF20	439.85	0.803922	0.839695	Rectum
FGF20	439.95	0.797386	0.839695	Rectum
FGF20	440.05	0.784314	0.832061	Rectum
FGF20	440.15	0.679739	0.70229	Rectum
FGF20	440.45	0.666667	0.70229	Rectum
FGF20	454.25	0.666667	0.694656	Rectum
FGF20	454.35	0.653595	0.694656	Rectum
FGF20	454.45	0.653595	0.687023	Rectum
FGF20	454.55	0.601307	0.687023	Rectum
FGF20	454.65	0.594771	0.671756	Rectum
FGF20	454.75	0.509804	0.534351	Rectum
FGF20	454.85	0.464052	0.526718	Rectum
FGF20	455.05	0.464052	0.519084	Rectum
FGF20	455.15	0.457516	0.519084	Rectum
FGF20	469.35	0.457516	0.51145	Rectum
FGF20	470.45	0.398693	0.40458	Rectum
FGF20	484.05	0.392157	0.40458	Rectum
FGF20	484.15	0.320261	0.312977	Rectum
FGF20	484.25	0.320261	0.305344	Rectum
FGF20	484.35	0.313725	0.305344	Rectum
FGF20	498.25	0.30719	0.305344	Rectum
FGF20	498.65	0.300654	0.305344	Rectum
FGF20	513.35	0.281046	0.259542	Rectum
FGF20	527.75	0.267974	0.251908	Rectum
FGF20	528.05	0.267974	0.244275	Rectum
FGF20	528.15	0.248366	0.21374	Rectum
FGF20	528.45	0.24183	0.21374	Rectum
FGF20	542.65	0.235294	0.21374	Rectum
FGF20	542.75	0.228758	0.198473	Rectum
FGF20	557.05	0.228758	0.183206	Rectum
FGF20	557.35	0.222222	0.183206	Rectum
FGF20	557.55	0.20915	0.183206	Rectum
FGF20	557.65	0.202614	0.183206	Rectum
FGF20	571.95	0.196078	0.183206	Rectum
FGF20	572.05	0.196078	0.175573	Rectum
FGF20	586.35	0.196078	0.167939	Rectum
FGF20	586.45	0.189542	0.167939	Rectum
FGF20	586.75	0.183007	0.167939	Rectum
FGF20	600.85	0.183007	0.160305	Rectum
FGF20	601.15	0.176471	0.160305	Rectum
FGF20	601.35	0.169935	0.160305	Rectum
FGF20	601.45	0.169935	0.152672	Rectum
FGF20	615.55	0.163399	0.152672	Rectum
FGF20	615.75	0.156863	0.152672	Rectum
FGF20	616.05	0.150327	0.152672	Rectum
FGF20	630.45	0.150327	0.145038	Rectum
FGF20	630.65	0.150327	0.137405	Rectum
FGF20	630.75	0.150327	0.129771	Rectum
FGF20	630.85	0.143791	0.122137	Rectum
FGF20	645.35	0.137255	0.122137	Rectum
FGF20	645.65	0.124183	0.0992366	Rectum
FGF20	659.55	0.117647	0.0992366	Rectum
FGF20	660.05	0.117647	0.0916031	Rectum
FGF20	660.15	0.104575	0.0763359	Rectum
FGF20	674.05	0.0980392	0.0763359	Rectum
FGF20	674.75	0.0980392	0.0687023	Rectum
FGF20	675.65	0.0980392	0.0610687	Rectum
FGF20	689.35	0.0980392	0.0534351	Rectum
FGF20	689.45	0.0915033	0.0534351	Rectum
FGF20	690.35	0.0849673	0.0534351	Rectum
FGF20	704.15	0.0784314	0.0534351	Rectum
FGF20	718.45	0.0784314	0.0458015	Rectum
FGF20	733.05	0.0718954	0.0458015	Rectum
FGF20	747.75	0.0653595	0.0458015	Rectum
FGF20	762.75	0.0588235	0.0458015	Rectum
FGF20	777.05	0.0522876	0.0458015	Rectum
FGF20	777.45	0.0457516	0.0458015	Rectum
FGF20	806.15	0.0457516	0.0381679	Rectum
FGF20	807.05	0.0392157	0.0381679	Rectum
FGF20	820.65	0.0392157	0.0305344	Rectum
FGF20	865.35	0.0392157	0.0229008	Rectum
FGF20	894.75	0.0326797	0.0229008	Rectum
FGF20	982.75	0.0326797	0.0152672	Rectum
FGF20	1012.05	0.0261438	0.0152672	Rectum
FGF20	1012.15	0.0196078	0.0152672	Rectum
FGF20	1085.75	0.0196078	0.00763359	Rectum
FGF20	1129.45	0.0130719	0.00763359	Rectum
FGF20	1188.15	0.00653595	0.00763359	Rectum
FGF20	1510.85	0	0.00763359	Rectum
FGF20	1510.95	0	0	Rectum
FLT1	425.35	1	1	Rectum
FLT1	425.45	0.993056	0.991667	Rectum
FLT1	425.55	0.986111	0.991667	Rectum
FLT1	454.65	0.979167	0.991667	Rectum
FLT1	454.75	0.979167	0.983333	Rectum
FLT1	454.85	0.972222	0.975	Rectum
FLT1	469.35	0.965278	0.975	Rectum
FLT1	469.45	0.958333	0.975	Rectum
FLT1	483.95	0.944444	0.966667	Rectum
FLT1	513.45	0.9375	0.966667	Rectum
FLT1	528.15	0.9375	0.958333	Rectum
FLT1	586.75	0.930556	0.958333	Rectum
FLT1	616.25	0.923611	0.958333	Rectum
FLT1	630.65	0.916667	0.958333	Rectum
FLT1	645.25	0.916667	0.95	Rectum
FLT1	659.95	0.909722	0.95	Rectum
FLT1	660.05	0.902778	0.95	Rectum
FLT1	660.35	0.902778	0.941667	Rectum
FLT1	674.75	0.902778	0.933333	Rectum
FLT1	689.25	0.895833	0.933333	Rectum
FLT1	689.35	0.888889	0.933333	Rectum
FLT1	718.45	0.881944	0.933333	Rectum
FLT1	718.65	0.881944	0.925	Rectum
FLT1	718.75	0.875	0.925	Rectum
FLT1	733.35	0.875	0.908333	Rectum
FLT1	733.45	0.861111	0.908333	Rectum
FLT1	733.55	0.854167	0.908333	Rectum
FLT1	747.95	0.847222	0.908333	Rectum
FLT1	748.05	0.847222	0.9	Rectum
FLT1	748.15	0.826389	0.9	Rectum
FLT1	762.75	0.819444	0.9	Rectum
FLT1	762.85	0.819444	0.891667	Rectum
FLT1	777.25	0.819444	0.883333	Rectum
FLT1	777.35	0.819444	0.875	Rectum
FLT1	791.85	0.8125	0.866667	Rectum
FLT1	792.05	0.805556	0.866667	Rectum
FLT1	806.75	0.798611	0.858333	Rectum
FLT1	806.95	0.791667	0.825	Rectum
FLT1	821.35	0.784722	0.825	Rectum
FLT1	821.45	0.784722	0.816667	Rectum
FLT1	836.05	0.784722	0.8	Rectum
FLT1	836.15	0.784722	0.775	Rectum
FLT1	850.65	0.777778	0.775	Rectum
FLT1	850.75	0.777778	0.766667	Rectum
FLT1	865.05	0.763889	0.758333	Rectum
FLT1	865.35	0.756944	0.758333	Rectum
FLT1	865.45	0.756944	0.75	Rectum
FLT1	866.15	0.756944	0.733333	Rectum
FLT1	880.05	0.75	0.733333	Rectum
FLT1	894.75	0.736111	0.716667	Rectum
FLT1	909.45	0.722222	0.708333	Rectum
FLT1	924.05	0.701389	0.7	Rectum
FLT1	938.65	0.6875	0.691667	Rectum
FLT1	938.75	0.680556	0.691667	Rectum
FLT1	953.25	0.666667	0.641667	Rectum
FLT1	953.35	0.659722	0.641667	Rectum
FLT1	953.45	0.638889	0.641667	Rectum
FLT1	967.65	0.638889	0.616667	Rectum
FLT1	968.05	0.631944	0.616667	Rectum
FLT1	968.15	0.583333	0.608333	Rectum
FLT1	968.25	0.583333	0.591667	Rectum
FLT1	982.75	0.583333	0.583333	Rectum
FLT1	982.85	0.5625	0.533333	Rectum
FLT1	982.95	0.548611	0.533333	Rectum
FLT1	983.05	0.548611	0.525	Rectum
FLT1	997.45	0.541667	0.525	Rectum
FLT1	997.75	0.520833	0.458333	Rectum
FLT1	1012.05	0.520833	0.45	Rectum
FLT1	1012.15	0.513889	0.408333	Rectum
FLT1	1012.25	0.479167	0.383333	Rectum
FLT1	1026.25	0.472222	0.383333	Rectum
FLT1	1026.75	0.465278	0.383333	Rectum
FLT1	1026.95	0.444444	0.35	Rectum
FLT1	1028.25	0.430556	0.35	Rectum
FLT1	1040.85	0.423611	0.35	Rectum
FLT1	1040.95	0.416667	0.35	Rectum
FLT1	1041.45	0.416667	0.341667	Rectum
FLT1	1043.75	0.402778	0.316667	Rectum
FLT1	1056.05	0.395833	0.316667	Rectum
FLT1	1056.15	0.381944	0.316667	Rectum
FLT1	1057.15	0.368056	0.258333	Rectum
FLT1	1070.05	0.368056	0.25	Rectum
FLT1	1070.75	0.368056	0.241667	Rectum
FLT1	1070.85	0.354167	0.225	Rectum
FLT1	1071.05	0.340278	0.225	Rectum
FLT1	1072.25	0.333333	0.225	Rectum
FLT1	1084.45	0.333333	0.216667	Rectum
FLT1	1084.55	0.333333	0.208333	Rectum
FLT1	1085.45	0.333333	0.2	Rectum
FLT1	1085.85	0.298611	0.175	Rectum
FLT1	1099.65	0.298611	0.166667	Rectum
FLT1	1099.75	0.298611	0.158333	Rectum
FLT1	1100.05	0.291667	0.158333	Rectum
FLT1	1100.15	0.291667	0.15	Rectum
FLT1	1114.25	0.263889	0.125	Rectum
FLT1	1114.35	0.256944	0.125	Rectum
FLT1	1114.75	0.243056	0.125	Rectum
FLT1	1114.95	0.236111	0.125	Rectum
FLT1	1128.35	0.229167	0.125	Rectum
FLT1	1129.05	0.222222	0.125	Rectum
FLT1	1129.45	0.215278	0.125	Rectum
FLT1	1130.15	0.208333	0.1	Rectum
FLT1	1130.25	0.201389	0.1	Rectum
FLT1	1142.95	0.194444	0.1	Rectum
FLT1	1143.25	0.1875	0.1	Rectum
FLT1	1143.45	0.180556	0.1	Rectum
FLT1	1143.65	0.173611	0.1	Rectum
FLT1	1143.85	0.166667	0.1	Rectum
FLT1	1144.15	0.166667	0.0916667	Rectum
FLT1	1157.85	0.166667	0.0833333	Rectum
FLT1	1158.75	0.159722	0.0833333	Rectum
FLT1	1159.45	0.152778	0.0833333	Rectum
FLT1	1172.95	0.145833	0.0833333	Rectum
FLT1	1187.45	0.138889	0.0833333	Rectum
FLT1	1187.55	0.131944	0.0833333	Rectum
FLT1	1188.15	0.125	0.0833333	Rectum
FLT1	1202.75	0.125	0.0666667	Rectum
FLT1	1202.85	0.125	0.0583333	Rectum
FLT1	1203.25	0.118056	0.0583333	Rectum
FLT1	1203.45	0.111111	0.05	Rectum
FLT1	1216.55	0.104167	0.05	Rectum
FLT1	1217.25	0.0972222	0.05	Rectum
FLT1	1217.45	0.0902778	0.05	Rectum
FLT1	1231.15	0.0833333	0.05	Rectum
FLT1	1232.15	0.0763889	0.05	Rectum
FLT1	1232.25	0.0694444	0.05	Rectum
FLT1	1246.15	0.0625	0.05	Rectum
FLT1	1246.75	0.0555556	0.05	Rectum
FLT1	1247.15	0.0555556	0.0416667	Rectum
FLT1	1247.95	0.0486111	0.0416667	Rectum
FLT1	1289.85	0.0486111	0.0333333	Rectum
FLT1	1305.55	0.0486111	0.025	Rectum
FLT1	1319.45	0.0486111	0.0166667	Rectum
FLT1	1319.55	0.0416667	0.0166667	Rectum
FLT1	1334.15	0.0347222	0.0166667	Rectum
FLT1	1334.25	0.0277778	0.0166667	Rectum
FLT1	1349.35	0.0208333	0.0166667	Rectum
FLT1	1393.55	0.0208333	0.00833333	Rectum
FLT1	1408.05	0.00694444	0.00833333	Rectum
FLT1	1467.25	0	0.00833333	Rectum
FLT1	1467.35	0	0	Rectum
FPR2	410.65	1	1	Rectum
FPR2	425.35	0.993464	0.977099	Rectum
FPR2	440.05	0.954248	0.923664	Rectum
FPR2	454.65	0.947712	0.916031	Rectum
FPR2	455.35	0.941176	0.916031	Rectum
FPR2	498.25	0.941176	0.908397	Rectum
FPR2	498.45	0.941176	0.89313	Rectum
FPR2	498.55	0.934641	0.89313	Rectum
FPR2	498.85	0.928105	0.89313	Rectum
FPR2	527.75	0.921569	0.89313	Rectum
FPR2	542.35	0.921569	0.885496	Rectum
FPR2	557.35	0.915033	0.885496	Rectum
FPR2	571.75	0.915033	0.877863	Rectum
FPR2	572.25	0.908497	0.877863	Rectum
FPR2	586.65	0.908497	0.870229	Rectum
FPR2	586.75	0.895425	0.870229	Rectum
FPR2	601.25	0.888889	0.862595	Rectum
FPR2	601.45	0.888889	0.854962	Rectum
FPR2	601.55	0.888889	0.847328	Rectum
FPR2	615.75	0.888889	0.839695	Rectum
FPR2	616.05	0.875817	0.839695	Rectum
FPR2	616.15	0.862745	0.832061	Rectum
FPR2	630.05	0.856209	0.832061	Rectum
FPR2	630.15	0.849673	0.832061	Rectum
FPR2	630.25	0.843137	0.832061	Rectum
FPR2	630.65	0.830065	0.832061	Rectum
FPR2	630.75	0.816993	0.832061	Rectum
FPR2	630.95	0.810458	0.832061	Rectum
FPR2	645.05	0.803922	0.832061	Rectum
FPR2	645.45	0.797386	0.832061	Rectum
FPR2	645.55	0.79085	0.832061	Rectum
FPR2	659.55	0.79085	0.824427	Rectum
FPR2	660.05	0.79085	0.816794	Rectum
FPR2	660.15	0.784314	0.816794	Rectum
FPR2	660.55	0.784314	0.80916	Rectum
FPR2	674.65	0.777778	0.80916	Rectum
FPR2	674.75	0.771242	0.80916	Rectum
FPR2	675.05	0.764706	0.80916	Rectum
FPR2	675.65	0.75817	0.80916	Rectum
FPR2	689.35	0.751634	0.80916	Rectum
FPR2	689.45	0.738562	0.78626	Rectum
FPR2	703.55	0.732026	0.78626	Rectum
FPR2	703.75	0.72549	0.778626	Rectum
FPR2	704.05	0.718954	0.778626	Rectum
FPR2	704.65	0.69281	0.748092	Rectum
FPR2	718.75	0.686275	0.748092	Rectum
FPR2	719.15	0.647059	0.732824	Rectum
FPR2	733.15	0.640523	0.732824	Rectum
FPR2	733.35	0.633987	0.725191	Rectum
FPR2	733.55	0.627451	0.70229	Rectum
FPR2	735.05	0.620915	0.694656	Rectum
FPR2	747.35	0.614379	0.694656	Rectum
FPR2	747.65	0.607843	0.694656	Rectum
FPR2	748.05	0.601307	0.694656	Rectum
FPR2	748.75	0.581699	0.656489	Rectum
FPR2	762.25	0.581699	0.648855	Rectum
FPR2	762.45	0.575163	0.648855	Rectum
FPR2	762.75	0.568627	0.648855	Rectum
FPR2	777.35	0.535948	0.618321	Rectum
FPR2	777.45	0.509804	0.603053	Rectum
FPR2	777.55	0.496732	0.603053	Rectum
FPR2	792.05	0.490196	0.603053	Rectum
FPR2	792.85	0.470588	0.534351	Rectum
FPR2	806.35	0.470588	0.526718	Rectum
FPR2	806.75	0.457516	0.526718	Rectum
FPR2	807.15	0.431373	0.48855	Rectum
FPR2	821.15	0.424837	0.48855	Rectum
FPR2	821.35	0.418301	0.48855	Rectum
FPR2	821.45	0.418301	0.473282	Rectum
FPR2	836.05	0.398693	0.458015	Rectum
FPR2	850.35	0.372549	0.435115	Rectum
FPR2	850.65	0.366013	0.435115	Rectum
FPR2	850.75	0.366013	0.427481	Rectum
FPR2	865.45	0.352941	0.412214	Rectum
FPR2	880.05	0.346405	0.358779	Rectum
FPR2	894.35	0.339869	0.328244	Rectum
FPR2	894.75	0.333333	0.328244	Rectum
FPR2	909.45	0.30719	0.290076	Rectum
FPR2	924.05	0.30719	0.251908	Rectum
FPR2	938.75	0.294118	0.236641	Rectum
FPR2	938.85	0.287582	0.229008	Rectum
FPR2	953.45	0.287582	0.221374	Rectum
FPR2	968.05	0.287582	0.21374	Rectum
FPR2	982.75	0.261438	0.206107	Rectum
FPR2	997.45	0.254902	0.198473	Rectum
FPR2	997.65	0.254902	0.19084	Rectum
FPR2	1026.65	0.248366	0.19084	Rectum
FPR2	1026.75	0.248366	0.183206	Rectum
FPR2	1026.85	0.24183	0.175573	Rectum
FPR2	1041.45	0.235294	0.175573	Rectum
FPR2	1041.55	0.228758	0.175573	Rectum
FPR2	1041.75	0.228758	0.167939	Rectum
FPR2	1056.25	0.222222	0.167939	Rectum
FPR2	1070.75	0.215686	0.167939	Rectum
FPR2	1085.65	0.20915	0.167939	Rectum
FPR2	1100.05	0.20915	0.160305	Rectum
FPR2	1114.75	0.196078	0.160305	Rectum
FPR2	1114.85	0.189542	0.160305	Rectum
FPR2	1115.05	0.176471	0.160305	Rectum
FPR2	1115.25	0.176471	0.152672	Rectum
FPR2	1129.35	0.169935	0.152672	Rectum
FPR2	1143.95	0.156863	0.152672	Rectum
FPR2	1144.05	0.150327	0.152672	Rectum
FPR2	1158.75	0.143791	0.152672	Rectum
FPR2	1158.95	0.137255	0.152672	Rectum
FPR2	1159.05	0.130719	0.152672	Rectum
FPR2	1172.95	0.124183	0.152672	Rectum
FPR2	1173.15	0.117647	0.152672	Rectum
FPR2	1188.05	0.111111	0.152672	Rectum
FPR2	1188.15	0.111111	0.145038	Rectum
FPR2	1188.25	0.111111	0.129771	Rectum
FPR2	1202.65	0.104575	0.129771	Rectum
FPR2	1202.95	0.104575	0.114504	Rectum
FPR2	1203.15	0.0980392	0.114504	Rectum
FPR2	1217.25	0.0915033	0.114504	Rectum
FPR2	1217.45	0.0915033	0.10687	Rectum
FPR2	1217.65	0.0784314	0.0916031	Rectum
FPR2	1231.95	0.0718954	0.0916031	Rectum
FPR2	1232.15	0.0718954	0.0839695	Rectum
FPR2	1246.75	0.0653595	0.0763359	Rectum
FPR2	1246.85	0.0653595	0.0687023	Rectum
FPR2	1247.15	0.0588235	0.0687023	Rectum
FPR2	1247.35	0.0588235	0.0610687	Rectum
FPR2	1261.45	0.0588235	0.0534351	Rectum
FPR2	1261.75	0.0588235	0.0458015	Rectum
FPR2	1276.35	0.0522876	0.0458015	Rectum
FPR2	1290.65	0.0522876	0.0381679	Rectum
FPR2	1290.85	0.0522876	0.0305344	Rectum
FPR2	1319.95	0.0522876	0.0229008	Rectum
FPR2	1320.05	0.0522876	0.0152672	Rectum
FPR2	1334.35	0.0457516	0.0152672	Rectum
FPR2	1349.05	0.0392157	0.0152672	Rectum
FPR2	1349.35	0.0392157	0.00763359	Rectum
FPR2	1363.85	0.0326797	0.00763359	Rectum
FPR2	1364.15	0.0261438	0.00763359	Rectum
FPR2	1378.15	0.0261438	0	Rectum
FPR2	1378.75	0.0196078	0	Rectum
FPR2	1408.15	0.0130719	0	Rectum
FPR2	1525.55	0.00653595	0	Rectum
FPR2	1525.65	0	0	Rectum
FZD2	616.05	1	1	Rectum
FZD2	660.05	1	0.991667	Rectum
FZD2	674.75	0.993056	0.983333	Rectum
FZD2	688.95	0.986111	0.983333	Rectum
FZD2	689.35	0.979167	0.983333	Rectum
FZD2	704.05	0.972222	0.983333	Rectum
FZD2	704.15	0.972222	0.975	Rectum
FZD2	718.95	0.965278	0.966667	Rectum
FZD2	719.25	0.965278	0.958333	Rectum
FZD2	733.35	0.958333	0.958333	Rectum
FZD2	747.65	0.958333	0.941667	Rectum
FZD2	747.75	0.951389	0.941667	Rectum
FZD2	762.15	0.944444	0.941667	Rectum
FZD2	762.45	0.9375	0.941667	Rectum
FZD2	762.65	0.923611	0.941667	Rectum
FZD2	762.75	0.916667	0.941667	Rectum
FZD2	762.85	0.895833	0.925	Rectum
FZD2	762.95	0.888889	0.925	Rectum
FZD2	776.65	0.881944	0.925	Rectum
FZD2	776.75	0.881944	0.916667	Rectum
FZD2	776.95	0.881944	0.9	Rectum
FZD2	777.25	0.875	0.9	Rectum
FZD2	777.45	0.875	0.891667	Rectum
FZD2	777.65	0.868056	0.891667	Rectum
FZD2	777.85	0.868056	0.883333	Rectum
FZD2	791.25	0.861111	0.883333	Rectum
FZD2	791.45	0.854167	0.883333	Rectum
FZD2	791.55	0.847222	0.883333	Rectum
FZD2	791.65	0.840278	0.883333	Rectum
FZD2	792.05	0.833333	0.883333	Rectum
FZD2	792.15	0.826389	0.883333	Rectum
FZD2	792.35	0.8125	0.883333	Rectum
FZD2	792.55	0.8125	0.875	Rectum
FZD2	793.15	0.805556	0.875	Rectum
FZD2	806.15	0.798611	0.875	Rectum
FZD2	806.65	0.791667	0.875	Rectum
FZD2	806.75	0.784722	0.875	Rectum
FZD2	807.15	0.777778	0.875	Rectum
FZD2	820.75	0.770833	0.875	Rectum
FZD2	820.85	0.763889	0.875	Rectum
FZD2	820.95	0.763889	0.866667	Rectum
FZD2	821.05	0.756944	0.866667	Rectum
FZD2	821.35	0.736111	0.866667	Rectum
FZD2	821.45	0.715278	0.858333	Rectum
FZD2	821.55	0.701389	0.858333	Rectum
FZD2	821.75	0.701389	0.85	Rectum
FZD2	822.15	0.694444	0.85	Rectum
FZD2	835.65	0.694444	0.841667	Rectum
FZD2	836.05	0.6875	0.841667	Rectum
FZD2	836.15	0.666667	0.833333	Rectum
FZD2	836.25	0.659722	0.833333	Rectum
FZD2	836.75	0.652778	0.825	Rectum
FZD2	850.35	0.645833	0.825	Rectum
FZD2	850.45	0.638889	0.825	Rectum
FZD2	850.75	0.638889	0.816667	Rectum
FZD2	851.55	0.625	0.816667	Rectum
FZD2	851.85	0.625	0.808333	Rectum
FZD2	864.95	0.625	0.8	Rectum
FZD2	865.35	0.618056	0.8	Rectum
FZD2	865.45	0.604167	0.8	Rectum
FZD2	865.55	0.590278	0.8	Rectum
FZD2	865.65	0.583333	0.791667	Rectum
FZD2	879.75	0.576389	0.791667	Rectum
FZD2	880.05	0.569444	0.791667	Rectum
FZD2	880.15	0.555556	0.766667	Rectum
FZD2	893.85	0.541667	0.758333	Rectum
FZD2	894.75	0.534722	0.758333	Rectum
FZD2	894.95	0.527778	0.758333	Rectum
FZD2	895.05	0.527778	0.75	Rectum
FZD2	895.15	0.520833	0.75	Rectum
FZD2	909.25	0.520833	0.741667	Rectum
FZD2	909.35	0.513889	0.741667	Rectum
FZD2	909.45	0.513889	0.733333	Rectum
FZD2	909.65	0.506944	0.716667	Rectum
FZD2	923.65	0.493056	0.716667	Rectum
FZD2	923.75	0.493056	0.708333	Rectum
FZD2	923.95	0.486111	0.708333	Rectum
FZD2	924.05	0.486111	0.7	Rectum
FZD2	924.15	0.472222	0.666667	Rectum
FZD2	924.25	0.465278	0.658333	Rectum
FZD2	924.35	0.458333	0.65	Rectum
FZD2	938.45	0.458333	0.641667	Rectum
FZD2	938.65	0.444444	0.641667	Rectum
FZD2	938.75	0.444444	0.633333	Rectum
FZD2	938.85	0.4375	0.608333	Rectum
FZD2	938.95	0.430556	0.608333	Rectum
FZD2	953.25	0.430556	0.6	Rectum
FZD2	953.45	0.423611	0.6	Rectum
FZD2	953.55	0.402778	0.583333	Rectum
FZD2	968.05	0.395833	0.583333	Rectum
FZD2	968.15	0.361111	0.55	Rectum
FZD2	968.45	0.361111	0.533333	Rectum
FZD2	982.75	0.354167	0.533333	Rectum
FZD2	982.85	0.3125	0.466667	Rectum
FZD2	982.95	0.305556	0.466667	Rectum
FZD2	997.45	0.298611	0.466667	Rectum
FZD2	1011.75	0.270833	0.383333	Rectum
FZD2	1012.05	0.270833	0.375	Rectum
FZD2	1012.15	0.263889	0.341667	Rectum
FZD2	1026.75	0.243056	0.325	Rectum
FZD2	1040.95	0.208333	0.225	Rectum
FZD2	1041.25	0.201389	0.225	Rectum
FZD2	1041.35	0.194444	0.225	Rectum
FZD2	1041.45	0.1875	0.225	Rectum
FZD2	1041.65	0.145833	0.175	Rectum
FZD2	1056.05	0.138889	0.175	Rectum
FZD2	1056.15	0.118056	0.15	Rectum
FZD2	1056.45	0.104167	0.116667	Rectum
FZD2	1070.75	0.0972222	0.116667	Rectum
FZD2	1070.85	0.0625	0.1	Rectum
FZD2	1085.45	0.0555556	0.1	Rectum
FZD2	1100.05	0.0347222	0.0583333	Rectum
FZD2	1100.15	0.0277778	0.0583333	Rectum
FZD2	1102.55	0.0277778	0.0333333	Rectum
FZD2	1114.75	0.0208333	0.0333333	Rectum
FZD2	1144.15	0.00694444	0.025	Rectum
FZD2	1173.45	0.00694444	0.0166667	Rectum
FZD2	1290.65	0	0.0166667	Rectum
FZD2	1451.95	0	0.00833333	Rectum
FZD2	1452.05	0	0	Rectum
FZD6	410.75	1	1	Rectum
FZD6	425.35	0.993464	1	Rectum
FZD6	425.45	0.986928	1	Rectum
FZD6	439.95	0.980392	1	Rectum
FZD6	440.05	0.980392	0.992366	Rectum
FZD6	440.15	0.973856	0.977099	Rectum
FZD6	454.55	0.973856	0.969466	Rectum
FZD6	469.25	0.96732	0.969466	Rectum
FZD6	469.35	0.96732	0.961832	Rectum
FZD6	469.45	0.960784	0.954198	Rectum
FZD6	484.05	0.954248	0.954198	Rectum
FZD6	498.45	0.947712	0.954198	Rectum
FZD6	498.55	0.941176	0.954198	Rectum
FZD6	498.65	0.934641	0.954198	Rectum
FZD6	513.35	0.928105	0.946565	Rectum
FZD6	513.45	0.921569	0.938931	Rectum
FZD6	527.95	0.915033	0.931298	Rectum
FZD6	528.05	0.908497	0.923664	Rectum
FZD6	542.85	0.901961	0.923664	Rectum
FZD6	557.35	0.895425	0.923664	Rectum
FZD6	557.45	0.895425	0.908397	Rectum
FZD6	571.95	0.895425	0.900763	Rectum
FZD6	586.75	0.888889	0.89313	Rectum
FZD6	586.85	0.882353	0.89313	Rectum
FZD6	601.45	0.875817	0.89313	Rectum
FZD6	630.65	0.875817	0.885496	Rectum
FZD6	645.15	0.869281	0.885496	Rectum
FZD6	645.35	0.869281	0.877863	Rectum
FZD6	660.05	0.862745	0.877863	Rectum
FZD6	674.75	0.856209	0.877863	Rectum
FZD6	689.35	0.856209	0.870229	Rectum
FZD6	704.05	0.849673	0.870229	Rectum
FZD6	718.65	0.843137	0.862595	Rectum
FZD6	718.85	0.836601	0.862595	Rectum
FZD6	733.35	0.830065	0.862595	Rectum
FZD6	748.05	0.830065	0.854962	Rectum
FZD6	762.75	0.830065	0.847328	Rectum
FZD6	777.35	0.823529	0.847328	Rectum
FZD6	777.45	0.816993	0.847328	Rectum
FZD6	791.75	0.816993	0.839695	Rectum
FZD6	806.75	0.810458	0.839695	Rectum
FZD6	821.75	0.803922	0.839695	Rectum
FZD6	850.75	0.797386	0.839695	Rectum
FZD6	851.35	0.797386	0.824427	Rectum
FZD6	865.35	0.79085	0.824427	Rectum
FZD6	865.45	0.79085	0.816794	Rectum
FZD6	894.65	0.784314	0.816794	Rectum
FZD6	894.95	0.784314	0.80916	Rectum
FZD6	909.45	0.784314	0.801527	Rectum
FZD6	924.05	0.784314	0.78626	Rectum
FZD6	938.65	0.777778	0.78626	Rectum
FZD6	938.85	0.771242	0.78626	Rectum
FZD6	953.35	0.764706	0.78626	Rectum
FZD6	953.45	0.75817	0.78626	Rectum
FZD6	968.05	0.745098	0.78626	Rectum
FZD6	968.15	0.72549	0.770992	Rectum
FZD6	982.85	0.72549	0.755725	Rectum
FZD6	983.75	0.718954	0.755725	Rectum
FZD6	997.35	0.718954	0.748092	Rectum
FZD6	997.45	0.712418	0.740458	Rectum
FZD6	1012.05	0.699346	0.732824	Rectum
FZD6	1026.75	0.69281	0.725191	Rectum
FZD6	1026.95	0.69281	0.70229	Rectum
FZD6	1041.45	0.686275	0.70229	Rectum
FZD6	1041.85	0.673203	0.694656	Rectum
FZD6	1042.95	0.666667	0.694656	Rectum
FZD6	1055.55	0.660131	0.694656	Rectum
FZD6	1055.65	0.647059	0.694656	Rectum
FZD6	1056.05	0.640523	0.694656	Rectum
FZD6	1056.15	0.633987	0.671756	Rectum
FZD6	1070.75	0.627451	0.664122	Rectum
FZD6	1070.85	0.607843	0.656489	Rectum
FZD6	1070.95	0.601307	0.656489	Rectum
FZD6	1071.05	0.594771	0.648855	Rectum
FZD6	1084.95	0.588235	0.648855	Rectum
FZD6	1085.05	0.588235	0.641221	Rectum
FZD6	1085.45	0.581699	0.641221	Rectum
FZD6	1099.25	0.568627	0.618321	Rectum
FZD6	1099.55	0.562092	0.618321	Rectum
FZD6	1100.15	0.555556	0.618321	Rectum
FZD6	1100.25	0.54902	0.610687	Rectum
FZD6	1101.15	0.542484	0.610687	Rectum
FZD6	1113.95	0.542484	0.603053	Rectum
FZD6	1114.25	0.535948	0.603053	Rectum
FZD6	1114.75	0.529412	0.603053	Rectum
FZD6	1114.85	0.509804	0.564885	Rectum
FZD6	1115.15	0.496732	0.564885	Rectum
FZD6	1115.75	0.496732	0.557252	Rectum
FZD6	1116.25	0.490196	0.557252	Rectum
FZD6	1128.55	0.490196	0.549618	Rectum
FZD6	1128.65	0.490196	0.541985	Rectum
FZD6	1128.85	0.48366	0.541985	Rectum
FZD6	1128.95	0.477124	0.541985	Rectum
FZD6	1129.05	0.470588	0.541985	Rectum
FZD6	1129.45	0.464052	0.534351	Rectum
FZD6	1129.55	0.418301	0.526718	Rectum
FZD6	1129.65	0.411765	0.519084	Rectum
FZD6	1129.75	0.405229	0.519084	Rectum
FZD6	1129.85	0.398693	0.519084	Rectum
FZD6	1131.95	0.398693	0.51145	Rectum
FZD6	1143.15	0.392157	0.51145	Rectum
FZD6	1143.65	0.392157	0.503817	Rectum
FZD6	1144.05	0.385621	0.503817	Rectum
FZD6	1144.15	0.385621	0.496183	Rectum
FZD6	1144.75	0.379085	0.450382	Rectum
FZD6	1158.35	0.372549	0.450382	Rectum
FZD6	1158.55	0.366013	0.450382	Rectum
FZD6	1158.75	0.366013	0.442748	Rectum
FZD6	1158.85	0.320261	0.40458	Rectum
FZD6	1159.25	0.30719	0.396947	Rectum
FZD6	1172.25	0.30719	0.389313	Rectum
FZD6	1172.55	0.300654	0.389313	Rectum
FZD6	1172.65	0.294118	0.389313	Rectum
FZD6	1173.45	0.294118	0.381679	Rectum
FZD6	1173.55	0.267974	0.351145	Rectum
FZD6	1187.45	0.261438	0.343511	Rectum
FZD6	1187.75	0.254902	0.343511	Rectum
FZD6	1188.15	0.248366	0.343511	Rectum
FZD6	1188.85	0.235294	0.320611	Rectum
FZD6	1202.15	0.228758	0.320611	Rectum
FZD6	1202.75	0.222222	0.320611	Rectum
FZD6	1202.85	0.20915	0.290076	Rectum
FZD6	1216.25	0.20915	0.274809	Rectum
FZD6	1216.35	0.202614	0.274809	Rectum
FZD6	1216.85	0.202614	0.267176	Rectum
FZD6	1217.45	0.196078	0.267176	Rectum
FZD6	1217.85	0.183007	0.244275	Rectum
FZD6	1231.65	0.176471	0.244275	Rectum
FZD6	1232.15	0.169935	0.244275	Rectum
FZD6	1232.25	0.163399	0.19084	Rectum
FZD6	1246.05	0.156863	0.19084	Rectum
FZD6	1246.75	0.150327	0.19084	Rectum
FZD6	1246.85	0.143791	0.19084	Rectum
FZD6	1247.15	0.143791	0.183206	Rectum
FZD6	1247.45	0.143791	0.175573	Rectum
FZD6	1261.45	0.137255	0.175573	Rectum
FZD6	1275.95	0.124183	0.122137	Rectum
FZD6	1276.15	0.117647	0.122137	Rectum
FZD6	1290.85	0.111111	0.10687	Rectum
FZD6	1305.45	0.0980392	0.0992366	Rectum
FZD6	1320.15	0.0784314	0.0916031	Rectum
FZD6	1334.85	0.0588235	0.0687023	Rectum
FZD6	1349.45	0.0522876	0.0687023	Rectum
FZD6	1364.15	0.0457516	0.0305344	Rectum
FZD6	1378.85	0.0457516	0.0229008	Rectum
FZD6	1408.05	0.0326797	0.0229008	Rectum
FZD6	1408.15	0.0326797	0.0152672	Rectum
FZD6	1422.85	0.0261438	0.0152672	Rectum
FZD6	1437.45	0.0196078	0.00763359	Rectum
FZD6	1466.85	0.00653595	0.00763359	Rectum
FZD6	1496.15	0.00653595	0	Rectum
FZD6	1496.25	0	0	Rectum
RYK	454.55	1	1	Rectum
RYK	630.45	1	0.992366	Rectum
RYK	630.65	0.993464	0.992366	Rectum
RYK	806.75	0.993464	0.984733	Rectum
RYK	806.95	0.993464	0.977099	Rectum
RYK	836.35	0.986928	0.977099	Rectum
RYK	968.05	0.986928	0.969466	Rectum
RYK	982.55	0.980392	0.969466	Rectum
RYK	1100.25	0.973856	0.969466	Rectum
RYK	1114.75	0.96732	0.969466	Rectum
RYK	1129.55	0.96732	0.954198	Rectum
RYK	1144.15	0.960784	0.954198	Rectum
RYK	1158.75	0.954248	0.946565	Rectum
RYK	1159.45	0.947712	0.938931	Rectum
RYK	1173.35	0.941176	0.938931	Rectum
RYK	1173.45	0.941176	0.931298	Rectum
RYK	1173.55	0.915033	0.931298	Rectum
RYK	1188.15	0.915033	0.923664	Rectum
RYK	1188.25	0.915033	0.916031	Rectum
RYK	1188.35	0.908497	0.916031	Rectum
RYK	1201.85	0.908497	0.908397	Rectum
RYK	1202.35	0.908497	0.900763	Rectum
RYK	1202.75	0.901961	0.900763	Rectum
RYK	1202.85	0.888889	0.877863	Rectum
RYK	1205.45	0.875817	0.877863	Rectum
RYK	1216.85	0.869281	0.877863	Rectum
RYK	1217.45	0.862745	0.877863	Rectum
RYK	1217.55	0.836601	0.877863	Rectum
RYK	1217.85	0.830065	0.877863	Rectum
RYK	1231.25	0.823529	0.877863	Rectum
RYK	1231.55	0.823529	0.870229	Rectum
RYK	1232.05	0.816993	0.870229	Rectum
RYK	1232.15	0.810458	0.854962	Rectum
RYK	1232.25	0.79085	0.824427	Rectum
RYK	1233.85	0.79085	0.816794	Rectum
RYK	1246.25	0.79085	0.80916	Rectum
RYK	1246.45	0.784314	0.80916	Rectum
RYK	1246.55	0.777778	0.80916	Rectum
RYK	1246.75	0.771242	0.80916	Rectum
RYK	1246.85	0.75817	0.778626	Rectum
RYK	1246.95	0.75817	0.763359	Rectum
RYK	1247.25	0.751634	0.763359	Rectum
RYK	1260.15	0.745098	0.763359	Rectum
RYK	1260.55	0.738562	0.763359	Rectum
[truncated: 225 more rows]
