# Supplementary material for: Integrating the secretome and interactome to identify novel biomarkers and therapeutic targets in colorectal cancer
Source: Cell Commun Signal. 2025 Oct 10;23:428. doi: 10.1186/s12964-025-02424-4 (PMC12512465; doi:10.1186/s12964-025-02424-4)
Supplement: Supplementary file 1 — Supplementary Material 1. [file 12964_2025_2424_MOESM1_ESM.zip › Supplementary/Sup Table 7.xlsx]

## Sheet: Sup Table 7
Interaction Values from DGIDB database
List of Supplementary Tables	Title
Sup Table 7A	Interaction Values predicted from genes submited to the DGIDB database

## Sheet: Sup Table 7A
gene	drug	regulatory approval	indication	interaction score
FGF3	LUCITANIB	Not Approved		0.875128
FGF3	SORAFENIB	Approved	antineoplastic agent	0.115148
FGF3	HEPARAN SULFATE	Not Approved		2.18782
FGF3	DOVITINIB	Not Approved	antineoplastic agent	0.129969
SAA1	NAPROXEN SODIUM	Approved	NSAID,antimigraine agent	3.08869
SAA1	ANAKINRA	Approved	DMARD,antiinflammatory agent	5.83419
IL1RAP	ASTEGOLIMAB	Not Approved		5.83419
IL1RAP	SPESOLIMAB	Approved		8.75128
IL1RAP	IMSIDOLIMAB	Not Approved		8.75128
FPR2	FMET-LEU-PHE	Not Approved		2.91709
FPR2	AG-26	Not Approved		4.37564
FPR2	COMPOUND 10F [PMID: 24556381]	Not Approved		4.37564
FPR2	COMPOUND 4G [PMID: 22595175]	Not Approved		1.45855
FPR2	SIVELESTAT	Not Approved	for treatment of acute lung injury associated with systemic inflammatory response syndrome (SIRS)	1.45855
FPR2	ALVELESTAT	Not Approved		2.18782
FPR2	ALPHA 1-ANTITRYPSIN	Approved	Enzyme Replacement Agents	1.45855
FPR2	BAY-678	Not Approved		4.37564
FPR2	CHEMBL:CHEMBL1290139	Not Approved		8.75128
FPR2	COMPOUND 10L [PMID: 24556381]	Not Approved		4.37564
FPR2	POSTSTATIN	Not Approved		1.45855
FPR2	CHEMBL:CHEMBL1290365	Not Approved		4.37564
TNFRSF11B	ZOLEDRONIC ACID ANHYDROUS	Approved	antiosteoporotic agent	1.00015
TNFRSF11B	TESTOSTERONE	Approved	for treatment of female sexual dysfunction,hormone replacement	0.384672
TNFRSF11B	PAMIDRONATE	Approved	Bisphosphonates	1.36384
TNFRSF11B	THERAPEUTIC HORMONE	Not Approved		0.511438
TNFRSF11B	RISEDRONIC ACID	Approved	Bisphosphonates,antiosteoporotic agent	3.00044
TNFRSF11B	TRAIL	Not Approved		1.50022
TNFRSF11B	EPINEPHRINE	Approved	anestethic	0.375055
PGF	TB-403	Not Approved	antineoplastic agent	52.5077
PGF	CONBERCEPT	Not Approved		3.50051
PGF	AFLIBERCEPT	Approved	antineoplastic agent	7.00102
FGF23	BUROSUMAB-TWZA	Approved		105.015
FGF19	FGFR4 INHIBITOR H3B-6527	Not Approved		26.2538
FGF19	FISOGATINIB	Not Approved		13.1269
FGFR4	ORANTINIB	Not Approved		0.0859373
FGFR4	PALIFERMIN	Approved	for treatment of antineoplasty-induced oral mucositis	0.279296
FGFR4	COMPOUND 34H [PMID: 27055065]	Not Approved		1.11718
FGFR4	INFIGRATINIB	Approved		0.0827544
FGFR4	FUTIBATINIB	Approved		0.101562
FGFR4	EVEROLIMUS	Approved	immunosuppressant	0.0638391
FGFR4	FLUOROURACIL	Approved		0.0187762
FGFR4	BAY1217389	Not Approved		0.372395
FGFR4	BRIVANIB	Not Approved		0.239397
FGFR4	NMS-P715	Not Approved		0.558592
FGFR4	FGFR INHIBITOR ASP5878	Not Approved		1.11718
FGFR4	TRAFERMIN	Not Approved	for treatment of diabetic foot ulcers,for treatment of periodontitis	0.279296
FGFR4	AZD-4547	Not Approved		0.111718
FGFR4	FGF401	Not Approved		1.11718
FGFR4	FP-1039	Not Approved	antineoplastic agent	0.279296
FGFR4	FGF-6	Not Approved		2.23437
FGFR4	LUVIXASERTIB	Not Approved		1.11718
FGFR4	BRIVANIB ALANINATE	Not Approved		0.159598
FGFR4	DOVITINIB	Not Approved	antineoplastic agent	0.0221225
FGFR4	AZ3146	Not Approved		1.11718
FGFR4	RO3280	Not Approved		0.223437
FGFR4	MPI-0479605	Not Approved		0.372395
FGFR4	INFIGRATINIB PHOSPHATE	Approved		0.279296
FGFR4	EMPESERTIB	Not Approved		0.372395
FGFR4	METHOTREXATE	Approved	DMARD	0.0199497
FGFR4	MPS1-IN-1	Not Approved		0.558592
FGFR4	ENMD-2076	Not Approved	antineoplastic agent	0.0360382
FGFR4	GNE-7915	Not Approved		0.558592
FGFR4	ROGARATINIB	Not Approved		0.159598
FGFR4	FEXAGRATINIB	Not Approved		0.139648
FGFR4	HESPERADIN	Not Approved		0.0279296
FGFR4	IONIS-FGFR4RX	Not Approved		1.11718
FGFR4	COMPOUND 20 [PMID: 30998356]	Not Approved		0.124132
FGFR4	FGFR4 ANTAGONIST INCB062079	Not Approved		1.11718
FGFR4	XL-999	Not Approved		0.101562
FGFR4	COMPOUND 27F [PMID: 25625617]	Not Approved		1.11718
FGFR4	ALDAFERMIN	Not Approved		0.372395
FGFR4	DERAZANTINIB	Not Approved	antineoplastic agent	0.139648
FGFR4	BOS172722	Not Approved		0.186197
FGFR4	CYCLOPHOSPHAMIDE ANHYDROUS	Approved		0.0272484
FGFR4	ERLOTINIB	Approved	antineoplastic agent	0.0189353
FGFR4	NINTEDANIB ESYLATE	Approved	antineoplastic agent	0.0893748
FGFR4	ENMD-981693	Not Approved		0.0587992
FGFR4	PONATINIB	Approved	antineoplastic agent	0.0446874
FGFR4	LY-2874455	Not Approved		0.279296
FGFR4	ERDAFITINIB	Approved		0.0930987
FGFR4	CP-459632	Not Approved		0.139648
FPR1	TOMINOSTAT	Not Approved		1.75026
FPR1	REBAMIPIDE	Not Approved		1.16684
FPR1	ICED-2	Not Approved		1.75026
FPR1	SULFINPYRAZONE	Approved	Uricosuric Agents	0.250037
FPR1	CHEMBL:CHEMBL1290365	Not Approved		3.50051
FPR1	COMPOUND 42 [PMID: 37721854]	Not Approved		1.75026
FPR1	PENICILLIN G POTASSIUM	Approved		1.16684
FPR1	TENELIGLIPTIN	Not Approved		0.583419
FPR1	1G244	Not Approved		1.75026
FPR1	COMPOUND 24DD [PMID: 20684603]	Not Approved		1.16684
FPR1	AG-14	Not Approved		3.50051
FPR1	VILDAGLIPTIN	Approved	antidiabetic	0.500073
FPR1	PHENYLBUTAZONE	Approved	NSAID	0.250037
FPR1	COMPOUND 9 [PMID: 20718420]	Not Approved		0.875128
FPR1	TALABOSTAT	Not Approved	for treatment of neutropenia	0.700102
TNFSF11	LENALIDOMIDE	Approved	antineoplastic agent	2.01953
TNFSF11	DENOSUMAB	Approved	antiosteoporotic agent	43.7564
FZD2	VANTICTUMAB	Not Approved		3.75055
FZD2	COMPOUND 13 [PMID: 17502136]	Not Approved		8.75128
FGF21	PEGBELFERMIN	Not Approved		17.5026
EPHB2	JAK3 INHIBITOR 32	Not Approved		0.172723
EPHB2	GANDOTINIB	Not Approved		0.230297
EPHB2	TOFACITINIB	Approved		0.0493493
EPHB2	ITACNOSERTIB	Not Approved		0.345445
EPHB2	DELGOCITINIB	Not Approved		0.0986986
EPHB2	AT-9283	Not Approved		0.0575742
EPHB2	2-TERT-BUTYL-9-FLUORO-1,6-DIHYDROBENZO[H]IMIDAZO[4,5-F]ISOQUINOLIN-7-ONE	Not Approved		0.115148
EPHB2	LORPUCITINIB	Not Approved		0.172723
EPHB2	COMPOUND 8L [PMID: 36053746]	Not Approved		0.230297
EPHB2	NEZULCITINIB	Not Approved		0.0986986
EPHB2	PF-956980	Not Approved		0.172723
EPHB2	TINENGOTINIB	Not Approved		0.0986986
EPHB2	DEURUXOLITINIB	Not Approved		0.345445
EPHB2	BIIB068	Not Approved		0.172723
EPHB2	ITACITINIB	Not Approved		0.345445
EPHB2	IZENCITINIB	Not Approved		0.0863613
EPHB2	JAK INHIBITOR 20A	Not Approved		0.172723
EPHB2	UPADACITINIB	Not Approved		0.138178
EPHB2	ULIXERTINIB	Not Approved		0.069089
EPHB2	LONDAMOCITINIB	Not Approved		0.345445
EPHB2	SJ988497	Not Approved		0.172723
EPHB2	AZD1480	Not Approved		0.0863613
EPHB2	FEDRATINIB	Approved	antineoplastic agent	0.0986986
EPHB2	COMPOUND 13AC [PMID: 33256400]	Not Approved		0.138178
EPHB2	AC430	Not Approved	antineoplastic agent,antiinflammatory agent	0.345445
EPHB2	ILGINATINIB	Not Approved		0.172723
EPHB2	SOLCITINIB	Not Approved		0.138178
EPHB2	TYK2 INHIBITOR 14L	Not Approved		0.345445
EPHB2	KO-947	Not Approved		0.138178
EPHB2	AZ960	Not Approved		0.345445
EPHB2	BARICITINIB	Approved	DMARD,antiinflammatory agent	0.0628082
EPHB2	ZOTIRACICLIB	Not Approved		0.0575742
EPHB2	GUSACITINIB	Not Approved		0.345445
EPHB2	BMS-911543	Not Approved		0.172723
EPHB2	JNJ-7706621	Not Approved		0.0125616
EPHB2	RG-1530	Not Approved		0.0073499
EPHB2	COMPOUND 18E [PMID: 31670517]	Not Approved		0.172723
EPHB2	RUXOLITINIB	Approved	antiinflammatory agent,antineoplastic agent	0.0406406
EPHB2	JAK3 INHIBITOR 34	Not Approved		0.172723
EPHB2	COMPOUND 19A [PMID: 24359159]	Not Approved		0.230297
EPHB2	PACRITINIB	Approved	antineoplastic agent	0.0767656
EPHB2	REPOTRECTINIB	Approved		0.0628082
EPHB2	EMZELTRECTINIB	Not Approved		0.172723
EPHB2	VANDETANIB	Approved	antineoplastic agent	0.0119119
EPHB2	MK-8353	Not Approved		0.115148
EPHB2	LASW1393	Not Approved		0.172723
EPHB2	ABROCITINIB	Approved		0.115148
EPHB2	COMPOUND 1D [PMID: 21493067]	Not Approved		0.115148
EPHB2	FILGOTINIB	Approved	DMARD,antiinflammatory agent	0.0863613
EPHB2	SAFIMALTIB	Not Approved		0.345445
EPHB2	JAK INHIBITOR 17B	Not Approved		0.172723
EPHB2	COMPOUND 25AP [PMID: 37796543]	Not Approved		0.0767656
EPHB2	COMPOUND 13 [PMID: 35653642]	Not Approved		0.69089
EPHB2	GOLIDOCITINIB	Not Approved		0.230297
EPHB2	MOMELOTINIB	Approved		0.0531454
EPHB2	ROVADICITINIB	Not Approved		0.69089
EPHB2	CERDULATINIB	Not Approved		0.0575742
EPHB2	PF-06263276	Not Approved		0.172723
EPHB2	GSK2646264	Not Approved		0.0767656
EPHB2	CEE321	Not Approved		0.172723
EPHB2	XL019	Not Approved		0.230297
EPHB2	OCLACITINIB	Not Approved		0.172723
EPHB2	GDC-0214	Not Approved		0.172723
EPHB2	COMPOUND 30 [PMID: 37057760]	Not Approved		0.0986986
EPHB2	ROPSACITINIB	Not Approved		0.230297
EPHB2	DECERNOTINIB	Not Approved	DMARD,antiinflammatory agent	0.138178
EPHB2	IVARMACITINIB	Not Approved		0.345445
EPHB2	JAK3 INHIBITOR II	Not Approved		0.115148
EPHB2	SAR-20347	Not Approved		0.172723
EPHB2	COMPOUND 11 [PMID: 35653642]	Not Approved		0.69089
EPHB2	BREPOCITINIB	Not Approved		0.138178
EPHB2	WXFL10203614	Not Approved		0.345445
EPHB2	PEFICITINIB	Not Approved	for treatment of rheumatoid arthritis	0.0863613
EPHB2	HG-10-102-01	Not Approved		0.345445
EPHB2	CEP-33779	Not Approved		0.345445
EPHB2	RGB-286638	Not Approved		0.0363627
FLT1	SUNITINIB	Approved	antineoplastic agent	0.12757
FLT1	CEDIRANIB	Not Approved	antineoplastic agent	0.0568265
FLT1	CEP-11981	Not Approved		0.0595325
FLT1	FORETINIB	Not Approved	antineoplastic agent	0.0657991
FLT1	AGN-211745	Not Approved	for treatment of age-related macular degeneration	0.625091
FLT1	LUCITANIB	Not Approved		0.0833455
FLT1	DOVITINIB	Not Approved	antineoplastic agent	0.0309451
FLT1	VARGATEF	Not Approved		0.0781364
FLT1	AXITINIB	Approved	antineoplastic agent	0.227306
FLT1	DORAMAPIMOD	Not Approved		0.0271779
FLT1	TABERMINOGENE VADENOVEC	Not Approved	for prevention of blood vessel-blocking in kidney dialysis patients who have undergone vascular access graft surgery	0.208364
FLT1	TIVOZANIB	Approved	antineoplastic agent	0.486182
FLT1	PD-0166285	Not Approved		0.012021
FLT1	VATALANIB	Not Approved	antineoplastic agent	0.173636
FLT1	CP-547632	Not Approved		0.0142066
FLT1	VANDETANIB	Approved	antineoplastic agent	0.0538872
FLT1	LENVATINIB	Approved	antineoplastic agent	0.0694546
FLT1	GLESATINIB	Not Approved	antineoplastic agent	0.250037
FLT1	NINTEDANIB ESYLATE	Approved	antineoplastic agent	0.100015
FLT1	SORAFENIB	Approved	antineoplastic agent	0.0328995
FLT1	ERLOTINIB	Approved	antineoplastic agent	0.0105948
FLT1	LINIFANIB	Not Approved	antineoplastic agent	0.0312546
FLT1	GO-6976	Not Approved		0.014537
FLT1	TOZASERTIB	Not Approved	antineoplastic agent	0.00856289
FLT1	4SC-203	Not Approved		0.156273
FLT1	SULFATINIB	Not Approved		0.156273
FLT1	ENMD-2076	Not Approved	antineoplastic agent	0.0403285
FLT1	CEP-5214	Not Approved		0.625091
FLT1	TG100-801	Not Approved		0.0390682
FLT1	ICRUCUMAB	Not Approved		0.625091
FLT1	CHEMBL:CHEMBL1997335	Not Approved		0.0148831
FLT1	FRUQUINTINIB	Approved	antineoplastic agent	0.267896
FLT1	ILORASERTIB	Not Approved		0.0107774
FLT1	XL-820	Not Approved		0.104182
FLT1	MOTESANIB	Not Approved	antineoplastic agent	0.340959
FLT1	BMS-690514	Not Approved		0.104182
FLT1	CEP-7055	Not Approved		0.208364
FLT1	RG-1530	Not Approved		0.0132998
FLT1	XL999	Not Approved	antineoplastic agent	0.0625091
FLT1	BRIVANIB	Not Approved		0.0446494
FLT1	CEDIRANIB	Not Approved		0.625091
FLT1	TELATINIB	Not Approved	antineoplastic agent	0.0892988
FLT1	PF-562271	Not Approved		0.00578788
FLT1	CENISERTIB	Not Approved	antineoplastic agent	0.00529738
FLT1	TAMATINIB	Not Approved		0.00771718
FLT1	TAK-593	Not Approved		0.125018
FLT1	GW843682X	Not Approved		0.016028
FLT1	ENTRECTINIB	Approved		0.0109665
FLT1	JNJ-7706621	Not Approved		0.0113653
FLT1	EW-A-401	Not Approved	for treatment of intermittent claudication	0.312546
FLT1	CP-459632	Not Approved		0.0781364
FLT1	TIVOZANIB HYDROCHLORIDE	Approved		0.125018
FLT1	X-82	Not Approved		0.375055
FLT1	IBCASERTIB	Not Approved		0.156273
FLT1	NVP-TAE684	Not Approved		0.00606885
FLT1	KENPAULLONE	Not Approved		0.0130227
FLT1	AST-487	Not Approved		0.0152461
FLT1	BARASERTIB-HQPA	Not Approved		0.0271779
FLT1	XL-999	Not Approved		0.0568265
FLT1	TESEVATINIB	Not Approved	antineoplastic agent	0.104182
FLT1	CYC-116	Not Approved		0.00644424
FLT1	VEGF RECEPTOR TYROSINE KINASE INHIBITOR III	Not Approved		0.104182
FLT1	SEMAXANIB	Not Approved		0.0367701
FLT1	PTC299	Not Approved	antineoplastic agent	0.125018
FLT1	ABICIPAR PEGOL	Not Approved	for treatment of diabetic retinopathy	0.312546
FLT1	OSI-930	Not Approved	antineoplastic agent	0.125018
FLT1	VEGFRECINE	Not Approved		0.625091
FLT1	AEE-788	Not Approved		0.104182
FLT1	TELBERMIN	Not Approved		0.312546
FLT1	RABEPRAZOLE	Approved	Proton pump inhibitor	0.0480839
FLT1	SU-014813	Not Approved		0.0892988
FLT1	MUPARFOSTAT	Not Approved	antineoplastic agent	0.0625091
FLT1	PEGPLERANIB SODIUM	Not Approved	for treatment of age-related macular degeneration	0.104182
FLT1	ORANTINIB	Not Approved		0.0480839
FLT1	BRIVANIB ALANINATE	Not Approved		0.0892988
FLT1	PAZOPANIB	Approved	antineoplastic agent	0.0754421
FLT1	LENVATINIB MESYLATE	Approved		0.208364
FLT1	L-21649	Not Approved		0.208364
FLT1	FAMITINIB	Not Approved		0.178598
FLT1	SP-600125	Not Approved		0.0070235
FLT1	ALISERTIB	Not Approved	antineoplastic agent	0.0138909
FLT1	AG-13958	Not Approved		0.208364
FLT1	XL820	Not Approved	antineoplastic agent	0.104182
FLT1	REGORAFENIB	Approved	antineoplastic agent	0.0757686
CD44	[3H]TAUROCHOLIC ACID	Not Approved		1.38178
CD44	MOMETASONE	Approved	glucocorticoid,antiinflammatory agent	0.614125
CD44	ELOBIXIBAT	Not Approved		1.38178
CD44	RECOMBINANT TUMOR NECROSIS FACTOR FAMILY PROTEIN	Not Approved		0.368475
CD44	264W94	Not Approved		1.38178
CD44	HYALURONIC ACID	Approved	antileukopenic agent	0.921187
CD44	ODEVIXIBAT	Approved		0.460594
CD44	BIVATUZUMAB	Not Approved		2.76356
CD44	GP-120 ANTIGEN	Not Approved		0.425163
CD44	GENTAMICIN	Approved		0.24031
CD44	CISPLATIN	Approved		0.019059
CD44	MARALIXIBAT	Not Approved		0.921187
CD44	SC-435	Not Approved		2.76356
CD44	BIVATUZUMAB MERTANSINE	Not Approved		0.172723
CD44	MPA	Not Approved		0.552712
CD44	GAMMA-INTERFERON	Not Approved		0.552712
CD44	ACETAMINOPHEN	Approved	analgesic	0.106291
CD44	PF-03475952	Not Approved		2.76356
CD44	DOCETAXEL ANHYDROUS	Approved	antineoplastic agent	0.0332959
BDNF	ACTH	Not Approved		0.142297
BDNF	MIFEPRISTONE	Approved	antidepressant,antipsychotic,for lowering intraocular pressure,opthalmological agent	0.0457384
BDNF	FLUOROURACIL	Approved		0.00717465
BDNF	VENLAFAXINE	Approved	antidepressant	0.0711486
BDNF	OXIDOPAMINE	Not Approved		0.0426892
BDNF	NICOTINE POLACRILEX	Approved	Central Nervous System Stimulants	0.0185605
BDNF	APR19	Not Approved		0.426892
BDNF	AZD9567	Not Approved		0.142297
BDNF	BORTEZOMIB	Approved	antineoplastic agent	0.00992771
BDNF	HALOPERIDOL DECANOATE	Approved	Antipsychotic Agents	0.011234
BDNF	LIOTHYRONINE	Approved	Hormone Replacement Agents	0.0258722
BDNF	ARSENIC TRIOXIDE	Approved	antineoplastic agent	0.0328378
BDNF	OLANZAPINE	Approved	for treatment of bipolar disorder,antidepressant,antipsychotic agent	0.011234
BDNF	PROGESTERONE	Approved	for reducing the risk of pre-term birth for women with short cervix a mid-pregnancy,for prevention of preterm delivery,for symptomatic treatment of menopausal symptoms,neuroprotectant for stroke victims	0.00723545
BDNF	TANAPROGET	Not Approved		0.426892
BDNF	ANTIDEPRESSANT AGENT	Not Approved		0.0164189
BDNF	ANTIOXIDANT	Not Approved		0.0406563
BDNF	INSULIN, REGULAR, HUMAN	Approved	for treatment of diabetic foot ulcers,antidiabetic	0.0241637
BDNF	RNA POLYMERASE INHIBITOR	Not Approved		0.853783
BDNF	DIETHYLSTILBESTROL	Approved	Hormone Replacement Agents	0.0258722
BDNF	PILOCARPINE HYDROCHLORIDE	Approved	for treatment of incontinence	0.044936
BDNF	ASOPRISNIL	Not Approved		0.213446
BDNF	NORTRIPTYLINE	Approved	antidepressant,antiasthmatic agent	0.0266807
BDNF	WAY-255348	Not Approved		0.426892
BDNF	PROTEIN KINASE C INHIBITOR	Not Approved		0.0948648
BDNF	ADAPALENE	Approved	Dermatologic Agents	0.0711486
BDNF	NYSTATIN	Approved		0.284594
BDNF	CETUXIMAB	Approved	antineoplastic agent	0.0237162
BDNF	TETRADECANOYLPHORBOL ACETATE	Not Approved		0.0185605
BDNF	TRIMIPRAMINE	Approved	Tricyclic,Antidepressive Agents	0.0129361
BDNF	THYROGLOBULIN	Approved		0.284594
BDNF	H2O2	Not Approved		0.0328378
BDNF	CAPSAICIN	Approved	analgesic	0.0502225
BDNF	GENTAMICIN	Approved		0.037121
BDNF	ZINC SULFATE ANHYDROUS	Approved		0.142297
BDNF	CAMPTOTHECIN	Approved	antineoplastic agent	0.0243938
BDNF	DOXORUBICIN HYDROCHLORIDE	Approved	antineoplastic agent	0.00569189
BDNF	METYROSINE	Approved	Catecholamine synthesis inhibitors	0.0656756
BDNF	AMITRIPTYLINE HYDROCHLORIDE	Approved	analgesic	0.00948648
BDNF	MEDROXYPROGESTERONE ACETATE	Approved		0.0426892
BDNF	TROGLITAZONE	Approved		0.0328378
BDNF	THERAPEUTIC HORMONE	Not Approved		0.0194042
BDNF	CHLORPROMAZINE	Approved		0.0230752
BDNF	INDOMETHACIN	Approved	NSAID	0.0213446
BDNF	CURCUMIN	Approved		0.0194042
BDNF	MONOAMINE OXIDASE INHIBITOR	Not Approved		0.0441612
BDNF	NORMAL SALINE	Not Approved		0.853783
BDNF	METHYLPHENIDATE HYDROCHLORIDE	Approved	for treatment of ADHD	0.0185605
BDNF	ANTIBIOTIC	Not Approved		0.0502225
BDNF	DOXEPIN HYDROCHLORIDE	Approved	hypnotic,antimigraine agent	0.00970208
BDNF	K-252A	Not Approved		0.170757
BDNF	ONAPRISTONE	Approved		0.106723
BDNF	ORG2058	Not Approved		0.426892
BDNF	INOSITOL	Approved	for treatment of Alzheimer's disease	0.0569189
BDNF	ALTEPLASE	Approved	Thrombolytic agent	0.0640337
BDNF	PROTEIN KINASE INHIBITOR	Not Approved		0.170757
BDNF	DRONABINOL	Approved	for treatment of restlegs legs syndrome,neuropathic pain,analgesic,Antiemetics,appetite stimulant	0.0502225
BDNF	LEVONORGESTREL	Approved	for treatment of menopausal symptoms,contraceptive	0.0609845
BDNF	TRICHOSTATIN A	Not Approved		0.0426892
BDNF	METHADONE HYDROCHLORIDE	Approved	Opioid; Antitussive Agents,Analgesics	0.0251113
BDNF	SIMVASTATIN	Approved	antidyslipidaemic agent,anticholesterolaemic agent,antihypertensive agent	0.0170757
BDNF	LITHIUM	Approved		0.0203282
BDNF	RECOMBINANT TUMOR NECROSIS FACTOR FAMILY PROTEIN	Not Approved		0.0569189
BDNF	GLUCAGON (RDNA)	Approved	Antihypoglycemic Agents	0.0776167
BDNF	DYDROGESTERONE	Approved	Antidysmennorheal Agents	0.106723
BDNF	ANALGESIC AGENT	Not Approved		0.0853783
BDNF	MARIJUANA	Not Approved		0.213446
BDNF	POLYSIALIC ACID	Not Approved		0.853783
BDNF	COLCHICINE	Approved	for treatment of gout	0.0164189
BDNF	SUMATRIPTAN	Approved	antimigraine agent	0.037121
BDNF	ANESTHETIC AGENT	Not Approved		0.0853783
BDNF	IONOMYCIN	Not Approved		0.0948648
BDNF	LIDOCAINE	Approved	for treatment of pelvic pain of bladder origin and interstitital cystitis,for treatment of premature ejaculation,anestethic,anesthetic	0.0502225
BDNF	RECOMBINANT TRANSFORMING GROWTH FACTOR	Not Approved		0.0388083
BDNF	ULIPRISTAL ACETATE	Approved	contraceptive	0.213446
BDNF	MEDICATION	Not Approved		0.213446
BDNF	TYROSINE HYDROXYLASE INHIBITOR	Not Approved		0.426892
BDNF	PROPYLTHIOURACIL	Approved	Antithyroid Agents	0.0426892
BDNF	NORETHINDRONE	Approved	contraceptive,Synthetic,Oral,Contraceptives	0.0426892
BDNF	TILARGININE	Not Approved	for treatment of cardiogenic shock	0.121969
BDNF	LEVODOPA	Approved	antiparkinson agent	0.0237162
BDNF	THERAPEUTIC GONADOTROPIN	Not Approved		0.121969
BDNF	PROMEGESTONE	Not Approved		0.426892
BDNF	TRAMADOL	Approved	analgesic	0.0355743
BDNF	NALOXONE HYDROCHLORIDE	Approved	for treatment of opioid addiction,analgesic	0.0502225
BDNF	BUDESONIDE	Approved	glucocorticoid,antiinflammatory agent	0.0328378
BDNF	FLURBIPROFEN	Approved	NSAID,antiinflammatory agent	0.106723
BDNF	BACLOFEN	Approved	for treatment of alcohol dependance	0.0853783
BDNF	PROPRANOLOL HYDROCHLORIDE	Approved	for treatment of cancer cachexia	0.0355743
BDNF	ESTRADIOL 3-BENZOATE	Approved		0.0853783
BDNF	NICARDIPINE	Approved	Anti-Arrhythmia Agents; Antihypertensive Agents	0.0533615
BDNF	DITIOCARB	Not Approved		0.213446
BDNF	ARGIPRESSIN	Approved	Antidiuretic Agents,analgesic	0.0328378
BDNF	RECOMBINANT CYTOKINE	Not Approved		0.0328378
BDNF	HYPERBARIC OXYGEN	Not Approved		0.170757
BDNF	TCDD	Not Approved		0.0341513
BDNF	EPOETIN ALFA	Approved	for treatment of anemia,Antianemic Agents,for treatment of stroke,erythropoietic agent	0.0251113
BDNF	DIURETIC	Not Approved		0.0711486
BDNF	IMIPRAMINE HYDROCHLORIDE	Approved	Tricyclic,Antidepressive Agents	0.0426892
BDNF	IL-12	Not Approved		0.0948648
BDNF	VERTEPORFIN	Approved		0.853783
BDNF	DIDANOSINE	Approved		0.0609845
BDNF	ERGOT ALKALOIDS	Not Approved		0.142297
BDNF	PF-03882845	Not Approved		0.142297
BDNF	RECOMBINANT INTERLEUKIN-1 RECEPTOR ANTAGONIST	Not Approved		0.426892
BDNF	ZK112993	Not Approved		0.142297
BDNF	DONEPEZIL	Approved	for treatment of alzheimer's disease	0.106723
BDNF	VINCRISTINE	Approved	antineoplastic agent	0.0105405
BDNF	FULVESTRANT	Approved	antineoplastic agent	0.0355743
BDNF	METHYLPREDNISOLONE	Approved	Anti-Inflammatory Agents; Glucocorticoids	0.0474324
BDNF	METFORMIN	Approved	antidiabetic	0.0218919
BDNF	GEMFIBROZIL	Approved	Antilipemic Agents	0.0656756
BDNF	DACTINOMYCIN	Approved		0.0243938
BDNF	PACLITAXEL	Approved	for treatment of peripheral arterial disease (PAD),DMARD,antiinflammatory agent,antineoplastic agent	0.0079054
BDNF	CYCLOOXYGENASE INHIBITOR	Not Approved		0.213446
BDNF	DESIPRAMINE	Approved	Tricyclic,Antidepressive Agents	0.0218919
BDNF	FREUND'S ADJUVANT	Not Approved		0.0711486
BDNF	FLUTICASONE	Approved	glucocorticoid,antiinflammatory agent,for treatment of symptomatic exophthalmos associated with thyroid-related eye disease,bronchodilator	0.022468
BDNF	CLOMIPRAMINE	Approved	Tricyclic,Antidepressive Agents	0.011234
BDNF	TOPOTECAN HYDROCHLORIDE	Approved	antineoplastic agent	0.0341513
BDNF	GP-120 ANTIGEN	Not Approved		0.0656756
BDNF	SODIUM CHLORIDE	Approved		0.0304923
BDNF	OPIATE	Not Approved		0.142297
IL1B	NIMUSTINE	Not Approved		0.772172
IL1B	INFLIXIMAB-DYYB	Approved	DMARD,antiinflammatory agent	0.099635
IL1B	LANSOPRAZOLE	Approved	antiulcer agent,Proton pump inhibitor	0.0710043
IL1B	THYROGLOBULIN	Approved		0.686375
IL1B	CEFACLOR ANHYDROUS	Approved		0.14708
IL1B	CANAKINUMAB	Approved	DMARD,antiinflammatory agent	2.57391
IL1B	GEVOKIZUMAB	Not Approved	antidiabetic	3.08869
IL1B	BECLOMETHASONE DIPROPIONATE	Approved	glucocorticoid,antiinflammatory agent	0.205912
IL1B	RISEDRONIC ACID	Approved	Bisphosphonates,antiosteoporotic agent	0.411825
IL1B	ALTEPLASE	Approved	Thrombolytic agent	0.102956
IL1B	CELASTROL	Not Approved		0.205912
IL1B	CYTARABINE	Approved	antineoplastic agent	0.0254213
IL1B	PRAVASTATIN SODIUM	Approved	anticholesterolaemic agent,antihypecholesterolemic agent	0.0762639
IL1B	RILONACEPT	Approved	DMARD,antiinflammatory agent	0.686375
IL1B	CHINESE HERBS	Not Approved		0.514781
IL1B	CLODRONIC ACID	Approved	antineoplastic agent	0.187193
IL1B	RALOXIFENE HYDROCHLORIDE	Approved	Hormone Replacement Agents	0.0411825
IL1B	ANTIDEPRESSANT AGENT	Not Approved		0.0395985
IL1B	MAFOSFAMIDE	Not Approved		0.514781
IL1B	IBUDILAST	Not Approved	neuroprotectant	0.0643476
IL1B	ACITRETIN	Approved	Keratolytic Agents	0.193043
IL1B	ETIDRONIC ACID	Approved		0.14708
IL1B	USTEKINUMAB	Approved	DMARD,antiinflammatory agent,Antipsoriatic Agents	0.102956
IL1B	GALLIUM NITRATE	Approved		0.14708
IL1B	GLUCOSAMINE	Approved		1.02956
IL1B	MELATONIN	Approved	Hypnotics and Sedatives	0.0710043
IL1B	PENTAMIDINE	Approved		2.05912
IL1B	AUTOANTIGEN	Not Approved		0.686375
IL1B	ANTICONVULSANT AGENT	Not Approved		0.137275
IL1B	ASPIRIN	Approved	NSAID,antithrombotic,anticoagulant	0.0146037
IL1B	FLUTICASONE	Approved	glucocorticoid,antiinflammatory agent,for treatment of symptomatic exophthalmos associated with thyroid-related eye disease,bronchodilator	0.108375
IL1B	HYDROQUINONE	Approved		0.121125
IL1B	RESVERATROL	Approved	antineoplastic agent,antidiabetic,for treatment of herpes simplex virus 1	0.0420229
IL1B	VERAPAMIL	Approved	antihypertensive agent	0.0457583
IL1B	TT-301	Not Approved		2.05912
IL1B	ERYTHROMYCIN	Approved		0.0895271
IL1B	DRUGSATFDA.NDA:008378	Not Approved		0.228792
IL1B	METFORMIN	Approved	antidiabetic	0.0527981
IL1B	CDP-484	Not Approved		1.02956
IL1B	LITHIUM	Approved		0.0490268
IL1B	LUTIKIZUMAB	Not Approved		1.02956
IL1B	TILUDRONIC ACID	Approved	Bisphosphonates	0.686375
IL1B	DIACETYLRHEIN	Approved	antidiabetic	0.228792
IL1B	NICARDIPINE	Approved	Anti-Arrhythmia Agents; Antihypertensive Agents	0.128695
IL1B	PAREGORIC	Approved	analgesic	0.0447636
IL1B	MITOGEN-ACTIVATED PROTEIN KINASE INHIBITOR	Not Approved		0.294161
IL1B	PENTOXIFYLLINE	Approved	for treatment of amyotrophic lateral sclerosis (ALS)	0.0588321
IL1B	HYDROCORTISONE BUTYRATE	Approved		0.0490268
IL1B	OFLOXACIN	Approved		0.171594
IL1B	POLYVALENT VACCINE	Not Approved		2.05912
IL1B	ECHINACEA PREPARATION	Approved		0.514781
DRD4	PARDOPRUNOX	Not Approved	antiparkinson agent	0.0882482
DRD4	CAPMATINIB	Approved		0.205912
DRD4	ETILEVODOPA	Not Approved	antiparkinson agent	0.123547
DRD4	GUMARONTINIB	Not Approved		0.617737
DRD4	ALTIRATINIB	Not Approved		0.0617737
DRD4	CRIZOTINIB	Approved	antineoplastic agent	0.0237591
DRD4	OLANZAPINE	Approved	for treatment of bipolar disorder,antidepressant,antipsychotic agent	0.0243844
DRD4	ZIPRASIDONE	Approved	antipsychotic agent	0.019927
DRD4	PRAMIPEXOLE	Approved	antiparkinson agent	0.247095
DRD4	MELEVODOPA	Approved	antiparkinson agent	0.0882482
DRD4	CHLORPROMAZINE	Approved		0.0166956
DRD4	PROMAZINE HYDROCHLORIDE	Approved		0.0772172
DRD4	CLOZAPINE	Approved	Antipsychotic Agents	0.0127369
DRD4	SARIZOTAN HYDROCHLORIDE	Not Approved		0.154434
DRD4	COMPOUND 19A [PMID: 30503936]	Not Approved		0.0772172
DRD4	APOMORPHINE	Approved	antiparkinson agent,for treatment of erectile dysfunction,for treatment of sexual dysfunction in women	0.0686375
DRD4	SITRAVATINIB	Not Approved		0.0386086
DRD4	PHA-665752	Not Approved		0.123547
DRD4	HALOPERIDOL DECANOATE	Approved	Antipsychotic Agents	0.00812812
DRD4	VABAMETKIB	Not Approved		0.617737
DRD4	CHLORPROMAZINE HYDROCHLORIDE	Approved		0.0363375
DRD4	GE-137	Not Approved		0.617737
DRD4	DALMELITINIB	Not Approved		0.617737
DRD4	ZICRONAPINE	Not Approved	antipsychotic agent	0.154434
DRD4	METHOTRIMEPRAZINE	Approved	Antipsychotic Agents	0.0441241
DRD4	SGX-523	Not Approved		0.617737
DRD4	MERESTINIB	Not Approved		0.0617737
DRD4	COMPOUND 1O [PMID: 24210504]	Not Approved		0.205912
DRD4	PERGOLIDE MESYLATE	Approved		0.0882482
DRD4	ROTIGOTINE	Approved	antiparkinson agent	0.123547
DRD4	ROPINIROLE HYDROCHLORIDE	Approved		0.154434
DRD4	PROPIOMAZINE	Approved	Hypnotics and Sedatives	0.0882482
DRD4	TIVANTINIB	Not Approved		0.617737
DRD4	ERGOLOID MESYLATES, USP	Approved	Nootropic Agents; Vasodilator Agents	0.0475183
DRD4	PROMAZINE	Approved	Antiemetics; Antipsychotic Agents	0.065025
DRD4	LOXAPINE SUCCINATE	Approved		0.102956
DRD4	GOLVATINIB	Not Approved		0.154434
DRD4	BMS-777607	Not Approved		0.102956
DRD4	PRAMIPEXOLE DIHYDROCHLORIDE	Approved		0.205912
DRD4	COMPOUND 8I [PMID: 22765894]	Not Approved		0.0514781
DRD4	PAMUFETINIB	Not Approved		0.308869
DRD4	ONARTUZUMAB	Not Approved		0.617737
DRD4	AM7	Not Approved		0.617737
DRD4	OMO-1	Not Approved		0.617737
DRD4	COMPOUND 16 [PMID: 18945615]	Not Approved		0.154434
DRD4	PIMOZIDE	Approved	Antidyskinetics; Antipsychotic Agents	0.0181687
DRD4	EMIBETUZUMAB	Not Approved		0.308869
DRD4	CABOZANTINIB S-MALATE	Approved	antineoplastic agent	0.028079
DRD4	TEREVALEFIM	Not Approved		0.308869
DRD4	DEXPRAMIPEXOLE	Not Approved	for treatment of amyotrophic lateral sclerosis (ALS)	0.205912
DRD4	VEBRELTINIB	Not Approved		0.308869
DRD4	HALOPERIDOL LACTATE	Approved		0.154434
DRD4	TEPOTINIB	Approved		0.154434
DRD4	HEPATOCYTE GROWTH FACTOR	Not Approved		0.617737
DRD4	DEHYDRATED ALCOHOL	Approved		0.00781946
DRD4	DROPERIDOL	Approved	Anesthesia,Adjuvants	0.102956
DRD4	GLESATINIB	Not Approved	antineoplastic agent	0.0617737
DRD4	ENSARTINIB	Not Approved		0.308869
DRD4	COMPOUND 27 [PMID: 21123062]	Not Approved		0.205912
DRD4	BROMOCRIPTINE MESYLATE	Approved		0.0882482
DRD4	CLOTHIAPINE	Approved		0.0686375
DRD4	AMOXAPINE	Approved	antidepressant	0.0411825
DRD4	ASENAPINE	Approved	antipsychotic agent	0.0247095
DRD4	AMIVANTAMAB	Not Approved		0.308869
DRD4	NICOTINE POLACRILEX	Approved	Central Nervous System Stimulants	0.0134291
DRD4	RIPK3 INHIBITOR 18	Not Approved		0.0617737
DRD4	LOXAPINE	Approved	antipsychotic agent	0.0475183
DRD4	LEVODOPA	Approved	antiparkinson agent	0.0171594
DRD4	FORETINIB	Not Approved	antineoplastic agent	0.0325125
DRD4	ROPINIROLE	Approved	for treatment of restlegs legs syndrome,antiparkinson agent	0.102956
DRD4	D6808	Not Approved		0.617737
DRD4	SAVOLITINIB	Not Approved		0.308869
DRD4	ELZOVANTINIB	Not Approved		0.205912
DRD4	LOXAPINE HYDROCHLORIDE	Approved		0.123547
DRD4	AMG-337	Not Approved		0.308869
DRD4	OLANZAPINE PAMOATE	Approved		0.123547
DRD4	ZANZALINTINIB	Not Approved		0.205912
DRD4	ALECTINIB	Approved		0.0617737
DRD4	THIORIDAZINE	Approved	Antipsychotic Agents	0.0213013
DRD4	THIETHYLPERAZINE	Approved	Antiemetics	0.112316
DRD4	SU11274	Not Approved		0.154434
DRD4	COMPOUND R-16 [PMID: 21967808]	Not Approved		0.123547
DRD4	MK-2461	Not Approved		0.0257391
DRD4	TRIFLUOPERAZINE HYDROCHLORIDE	Approved		0.0561579
DRD4	NINGETINIB	Not Approved		0.205912
SCARB1	FENOFIBRATE MICRONIZED	Approved	anticholesterolaemic agent,antidyslipidaemic agent	4.03905
FGF18	SPRIFERMIN	Not Approved		52.5077
FZD6	WNT-5A	Not Approved		13.1269
FZD6	SAG1.3	Not Approved		13.1269
FZD6	WNT-4	Not Approved		13.1269
FZD6	WNT-3A	Not Approved		13.1269
MMP9	CARBOXYLATED GLUCOSAMINE	Not Approved		4.20061
MMP9	MARIMASTAT	Not Approved	Antineoplastic Agents	0.420061
MMP9	CTS-1027	Not Approved		0.300044
MMP9	TST10088	Not Approved	antineoplastic agent	1.05015
MMP9	HYDRALAZINE	Approved	antihypertensive agent	0.210031
MMP9	CELECOXIB	Approved	NSAID	0.0626957
MMP9	ANDECALIXIMAB	Not Approved		4.20061
MMP9	CURCUMIN PYRAZOLE	Not Approved		1.05015
MMP9	ULINASTATIN	Not Approved		1.4002
MMP9	TOZULERISTIDE	Not Approved		1.05015
MMP9	AZD-1236	Not Approved		1.05015
MMP9	SHARK CARTILAGE EXTRACT AE-941	Not Approved	antineoplastic agent	0.700102
MMP9	NIFEDIPINE	Approved	Antianginal Agents; Vasodilator Agents	0.075011
MMP9	DEMETHYLWEDELOLACTONE	Not Approved		0.840123
MMP9	REBIMASTAT	Not Approved		0.350051
MMP9	CURCUMIN	Approved		0.0318228
MMP9	ANTIHYPERTENSIVE AGENT	Not Approved		0.525077
MMP9	DP-B99	Not Approved		2.10031
MMP9	PRINOMASTAT	Not Approved		0.300044
MMP9	METHYLDOPA ANHYDROUS	Approved	Antihypertensive Agents	0.135504
MMP9	NEOVASTAT	Not Approved		0.420061
MMP9	BEVACIZUMAB-AWWB	Approved	antineoplastic agent	0.0525077
MMP9	INCYCLINIDE	Not Approved	antineoplastic agent	1.05015
MMP9	S-3304	Not Approved		1.05015
MMP9	ILOMASTAT	Not Approved		0.0840123
