# Supplementary material for: Integrating the secretome and interactome to identify novel biomarkers and therapeutic targets in colorectal cancer
Source: Cell Commun Signal. 2025 Oct 10;23:428. doi: 10.1186/s12964-025-02424-4 (PMC12512465; doi:10.1186/s12964-025-02424-4)
Supplement: Supplementary file 1 — Supplementary Material 1. [file 12964_2025_2424_MOESM1_ESM.zip › Supplementary/Sup Table 8.xlsx]

## Sheet: Sup Table 8
OCTAD tables for drugs predicted for each region of CRC.
List of Supplementary Tables	Title
Supplementary Table 8A	OCTAD Table of Diferential Expression from Left High Purity Samples
Supplementary Table 8B	OCTAD Table of Diferential Expression from Left Low Purity Samples
Supplementary Table 8C	OCTAD Table of Diferential Expression from Right High Purity Samples
Supplementary Table 8D	OCTAD Table of Diferential Expression from Right Low Purity Samples
Supplementary Table 8E	OCTAD Table of Drugs predicted from Left High Purity Samples
Supplementary Table 8F	OCTAD Table of Drugs predicted from Left Low Purity Samples
Supplementary Table 8G	OCTAD Table of Drugs predicted from Right High Purity Samples
Supplementary Table 8H	OCTAD Table of Drugs predicted from Right Low Purity Samples

## Sheet: Sup Table 8A
identifier	log2FoldChange	logCPM	LR	pvalue	padj	V1	gene	tax_id	GeneID	LocusTag	chromosome	map_location	description	type	Symbol_autho	name	status	other
ENSG00000000003	0.374055	7.1066	3.81533	0.0507857	1	71129	TSPAN6	9606	7105	UNQ767/PRO1560	X	Xq22	tetraspanin 6	protein-coding	TSPAN6	tetraspanin 6	O	A15 homolog|putative NF-kappa-B-activati
ENSG00000000419	1.46137	5.40739	94.1463	2.93043e-22	4.28722e-18	15566	DPM1	9606	8813	RP5-914P20.2	20	20q13.13	dolichyl-phosphate mannosyltransferase polypeptide 1, catalytic subunit	protein-coding	DPM1	dolichyl-phosphate mannosyltransferase polypeptide 1, catalytic subunit	O	DPM synthase complex, catalytic subunit|
ENSG00000000457	-0.228175	4.30044	2.90091	0.0885294	1	64828	SCYL3	9606	57147	RP1-97P20.2	1	1q24.2	SCY1-like 3 (S. cerevisiae)	protein-coding	SCYL3	SCY1-like 3 (S. cerevisiae)	O	SCY1-like protein 3|ezrin-binding partne
ENSG00000000460	1.37603	3.29187	75.4246	3.79627e-18	5.32807e-14	8918	C1orf112	9606	55732	NULL	1	1q24.2	chromosome 1 open reading frame 112	protein-coding	C1orf112	chromosome 1 open reading frame 112	O	uncharacterized protein C1orf112
ENSG00000000938	-1.93075	2.57667	39.58	3.14887e-10	3.68733e-06	17777	FGR	9606	2268	RP1-159A19.2	1	1p36.2-p36.1	Gardner-Rasheed feline sarcoma viral (v-fgr) oncogene homolog	protein-coding	FGR	Gardner-Rasheed feline sarcoma viral (v-fgr) oncogene homolog	O	c-fgr protooncogene|c-src-2 proto-oncoge
ENSG00000000971	-2.3926	5.36259	74.7472	5.35025e-18	7.49624e-14	10571	CFH	9606	3075	RP1-177P10.1	1	1q32	complement factor H	protein-coding	CFH	complement factor H	O	H factor 1 (complement)|H factor 2 (comp
ENSG00000001036	0.589764	6.1859	22.0329	2.6801e-06	0.025067	18546	FUCA2	9606	2519	RP1-20N2.5	6	6q24	fucosidase, alpha-L- 2, plasma	protein-coding	FUCA2	fucosidase, alpha-L- 2, plasma	O	alpha-L-fucosidase 2|alpha-L-fucoside fu
ENSG00000001084	0.161895	5.65526	1.40183	0.236418	1	18883	GCLC	9606	2729	NULL	6	6p12	glutamate-cysteine ligase, catalytic subunit	protein-coding	GCLC	glutamate-cysteine ligase, catalytic subunit	O	GCS heavy chain|gamma-ECS|gamma-glutamyl
ENSG00000001167	0.656294	4.81096	34.1656	5.06146e-09	5.63948e-05	38575	NFYA	9606	4800	NULL	6	6p21.3	nuclear transcription factor Y, alpha	protein-coding	NFYA	nuclear transcription factor Y, alpha	O	CAAT box DNA-binding protein subunit A|C
ENSG00000001460	-0.528347	3.49377	10.411	0.00125268	1	68049	STPG1	9606	90529	RP3-462O23.2	1	1p36.11	sperm-tail PG-rich repeat containing 1	protein-coding	STPG1	sperm-tail PG-rich repeat containing 1	O	O(6)-methylguanine-induced apoptosis 2|O
ENSG00000001461	0.352759	5.127	5.87851	0.0153268	1	38645	NIPAL3	9606	57185	RP3-462O23.3	1	1p36.12-p35.1	NIPA-like domain containing 3	protein-coding	NIPAL3	NIPA-like domain containing 3	O	NIPA-like protein 3
ENSG00000001497	1.15698	5.57508	71.7531	2.43875e-17	3.38865e-13	23821	LAS1L	9606	81887	RP3-475B7.2	X	Xq12	LAS1-like (S. cerevisiae)	protein-coding	LAS1L	LAS1-like (S. cerevisiae)	O	protein LAS1 homolog|ribosomal biogenesi
ENSG00000001561	0.216935	4.79135	3.11413	0.0776158	1	16492	ENPP4	9606	22875	NULL	6	6p21.1	ectonucleotide pyrophosphatase/phosphodiesterase 4 (putative)	protein-coding	ENPP4	ectonucleotide pyrophosphatase/phosphodiesterase 4 (putative)	O	E-NPP 4|NPP-4|ectonucleotide pyrophospha
ENSG00000001617	1.08505	4.85225	25.0311	5.64141e-07	0.00556751	64965	SEMA3F	9606	6405	NULL	3	3p21.3	sema domain, immunoglobulin domain (Ig), short basic domain, secreted, (semaphorin) 3F	protein-coding	SEMA3F	sema domain, immunoglobulin domain (Ig), short basic domain, secreted, (semaphorin) 3F	O	sema III/F|sema IV|sema domain, immunogl
ENSG00000001626	0.910612	7.4168	12.1805	0.000482913	1	10596	CFTR	9606	1080	tcag7.78	7	7q31.2	cystic fibrosis transmembrane conductance regulator (ATP-binding cassette sub-family C, member 7)	protein-coding	CFTR	cystic fibrosis transmembrane conductance regulator (ATP-binding cassette sub-family C, member 7)	O	cAMP-dependent chloride channel|channel
ENSG00000001629	0.654402	5.37642	38.6235	5.13954e-10	5.97317e-06	6318	ANKIB1	9606	54467	NULL	7	7q21.2	ankyrin repeat and IBR domain containing 1	protein-coding	ANKIB1	ankyrin repeat and IBR domain containing 1	O	ankyrin repeat and IBR domain-containing
ENSG00000001630	0.407954	6.95751	4.08804	0.0431878	1	14564	CYP51A1	9606	1595	NULL	7	7q21.2	cytochrome P450, family 51, subfamily A, polypeptide 1	protein-coding	CYP51A1	cytochrome P450, family 51, subfamily A, polypeptide 1	O	CYPLI|cytochrome P450 51A1|cytochrome P4
ENSG00000001631	0.0695568	4.96796	0.41213	0.52089	1	23305	KRIT1	9606	889	NULL	7	7q21.2	KRIT1, ankyrin repeat containing	protein-coding	KRIT1	KRIT1, ankyrin repeat containing	O	ankyrin repeat-containing protein Krit1|
ENSG00000002016	-1.23825	3.53239	44.855	2.12178e-11	2.58581e-07	43384	RAD52	9606	5893	NULL	12	12p13-p12.2	RAD52 homolog (S. cerevisiae)	protein-coding	RAD52	RAD52 homolog (S. cerevisiae)	O	DNA repair protein RAD52 homolog|recombi
ENSG00000002330	-0.442035	5.13115	10.5668	0.00115135	1	7852	BAD	9606	572	NULL	11	11q13.1	BCL2-associated agonist of cell death	protein-coding	BAD	BCL2-associated agonist of cell death	O	BCL-X/BCL-2 binding protein|BCL2-antagon
ENSG00000002549	0.160706	6.16358	1.21081	0.271171	1	23794	LAP3	9606	51056	NULL	4	4p15.32	leucine aminopeptidase 3	protein-coding	LAP3	leucine aminopeptidase 3	O	LAP-3|cytosol aminopeptidase|leucyl amin
ENSG00000002586	-0.00279689	7.19977	0.000255192	0.987255	1	10141	CD99	9606	4267	NULL	X|Y	Xp22.32 and Yp11.3	CD99 molecule	protein-coding	CD99	CD99 molecule	O	CD99 antigen|E2 antigen|MIC2 (monoclonal
ENSG00000002587	1.04094	2.83027	31.5878	1.90624e-08	0.000206083	21103	HS3ST1	9606	9957	NULL	4	4p16	heparan sulfate (glucosamine) 3-O-sulfotransferase 1	protein-coding	HS3ST1	heparan sulfate (glucosamine) 3-O-sulfotransferase 1	O	3-OST-1|h3-OST-1|heparan sulfate 3-O-sul
ENSG00000002726	-0.527042	8.01327	5.35435	0.0206706	1	6485	AOC1	NA	NA	NA	NA	NA	NA	NA	NA	NA	NA	NA
ENSG00000002822	1.16502	4.20155	98.545	3.17719e-23	4.67651e-19	33872	MAD1L1	9606	8379	NULL	7	7p22	MAD1 mitotic arrest deficient-like 1 (yeast)	protein-coding	MAD1L1	MAD1 mitotic arrest deficient-like 1 (yeast)	O	MAD1-like protein 1|mitotic arrest defic
ENSG00000002834	0.450241	8.35098	14.7028	0.000125859	0.995163	23822	LASP1	9606	3927	NULL	17	17q11-q21.3	LIM and SH3 protein 1	protein-coding	LASP1	LIM and SH3 protein 1	O	LIM and SH3 domain protein 1|metastatic
ENSG00000002919	0.142281	4.35044	1.37815	0.240416	1	67224	SNX11	9606	29916	NULL	17	17q21.32	sorting nexin 11	protein-coding	SNX11	sorting nexin 11	O	sorting nexin-11
ENSG00000002933	0.36955	7.29397	2.83028	0.0925021	1	69272	TMEM176A	9606	55365	NULL	7	7q36.1	transmembrane protein 176A	protein-coding	TMEM176A	transmembrane protein 176A	O	hepatocellular carcinoma-associated anti
ENSG00000003056	0.627242	6.70642	44.6194	2.39308e-11	2.91238e-07	33856	M6PR	9606	4074	NULL	12	12p13	mannose-6-phosphate receptor (cation dependent)	protein-coding	M6PR	mannose-6-phosphate receptor (cation dependent)	O	46-kDa mannose 6-phosphate receptor|CD M
ENSG00000003096	0.516453	2.2249	1.25741	0.262142	1	23194	KLHL13	9606	90293	NULL	X	Xq23-q24	kelch-like family member 13	protein-coding	KLHL13	kelch-like family member 13	O	BTB and kelch domain containing 2|kelch-
ENSG00000003137	-2.24472	1.73434	36.5688	1.47372e-09	1.68078e-05	14467	CYP26B1	9606	56603	NULL	2	2p13.2	cytochrome P450, family 26, subfamily B, polypeptide 1	protein-coding	CYP26B1	cytochrome P450, family 26, subfamily B, polypeptide 1	O	cytochrome P450 26B1|cytochrome P450 ret
ENSG00000003147	1.33596	5.72689	88.8846	4.18521e-21	6.06981e-17	21427	ICA1	9606	3382	NULL	7	7p22	islet cell autoantigen 1, 69kDa	protein-coding	ICA1	islet cell autoantigen 1, 69kDa	O	69 kDa islet cell autoantigen|diabetes m
ENSG00000003249	2.63854	3.81828	132.396	1.22546e-30	1.87349e-26	14671	DBNDD1	9606	79007	NULL	16	16q24.3	dysbindin (dystrobrevin binding protein 1) domain containing 1	protein-coding	DBNDD1	dysbindin (dystrobrevin binding protein 1) domain containing 1	O	dysbindin domain-containing protein 1
ENSG00000003393	0.356058	4.11641	6.95032	0.0083804	1	6196	ALS2	9606	57679	NULL	2	2q33.1	amyotrophic lateral sclerosis 2 (juvenile)	protein-coding	ALS2	amyotrophic lateral sclerosis 2 (juvenile)	O	alsin|amyotrophic lateral sclerosis 2 ch
ENSG00000003400	-0.787846	5.17079	11.6285	0.000649492	1	9611	CASP10	9606	843	NULL	2	2q33-q34	caspase 10, apoptosis-related cysteine peptidase	protein-coding	CASP10	caspase 10, apoptosis-related cysteine peptidase	O	CASP-10|FADD-like ICE2|FAS-associated de
ENSG00000003402	-0.923788	6.93988	66.7791	3.03703e-16	4.14464e-12	10589	CFLAR	9606	8837	NULL	2	2q33-q34	CASP8 and FADD-like apoptosis regulator	protein-coding	CFLAR	CASP8 and FADD-like apoptosis regulator	O	FADD-like anti-apoptotic molecule|FADD-l
ENSG00000003436	-1.5184	4.21752	28.5313	9.21976e-08	0.000958763	68901	TFPI	9606	7035	NULL	2	2q32	tissue factor pathway inhibitor (lipoprotein-associated coagulation inhibitor)	protein-coding	TFPI	tissue factor pathway inhibitor (lipoprotein-associated coagulation inhibitor)	O	anti-convertin|extrinsic pathway inhibit
ENSG00000003509	0.14757	3.71413	1.76524	0.183972	1	38384	NDUFAF7	9606	55471	PRO1853	2	2p22.2	NADH dehydrogenase (ubiquinone) complex I, assembly factor 7	protein-coding	NDUFAF7	NADH dehydrogenase (ubiquinone) complex I, assembly factor 7	O	NADH dehydrogenase [ubiquinone] complex
ENSG00000003756	-1.07345	7.12775	83.6271	5.9749e-20	8.57757e-16	43624	RBM5	9606	10181	H37	3	3p21.3	RNA binding motif protein 5	protein-coding	RBM5	RNA binding motif protein 5	O	RNA-binding protein 5|putative tumor sup
ENSG00000003987	-1.37394	0.434562	41.3033	1.3035e-10	1.54855e-06	37600	MTMR7	9606	9108	NULL	8	8p22	myotubularin related protein 7	protein-coding	MTMR7	myotubularin related protein 7	O	myotubularin-related protein 7
ENSG00000003989	-2.64997	2.95064	22.282	2.35403e-06	0.0221326	65893	SLC7A2	9606	6542	NULL	8	8p22	solute carrier family 7 (cationic amino acid transporter, y+ system), member 2	protein-coding	SLC7A2	solute carrier family 7 (cationic amino acid transporter, y+ system), member 2	O	low affinity cationic amino acid transpo
ENSG00000004059	0.440026	7.00519	12.5296	0.000400556	1	7079	ARF5	9606	381	NULL	7	7q31.3	ADP-ribosylation factor 5	protein-coding	ARF5	ADP-ribosylation factor 5	O	NULL
ENSG00000004139	0.0485507	4.36493	0.12513	0.723536	1	64593	SARM1	9606	23098	NULL	17	17q11	sterile alpha and TIR motif containing 1	protein-coding	SARM1	sterile alpha and TIR motif containing 1	O	SAM domain-containing protein 2|sterile
ENSG00000004142	0.915247	6.77606	49.7348	1.75995e-12	2.21806e-08	41966	POLDIP2	9606	26073	HSPC017	17	17q11.2	polymerase (DNA-directed), delta interacting protein 2	protein-coding	POLDIP2	polymerase (DNA-directed), delta interacting protein 2	O	38 kDa DNA polymerase delta interaction
ENSG00000004399	-0.0621131	5.57285	0.0990213	0.753007	1	41861	PLXND1	9606	23129	NULL	3	3q22.1	plexin D1	protein-coding	PLXND1	plexin D1	O	plexin-D1
ENSG00000004455	0.238663	7.15711	3.02305	0.0820892	1	5180	AK2	9606	204	NULL	1	1p34	adenylate kinase 2	protein-coding	AK2	adenylate kinase 2	O	ATP-AMP transphosphorylase 2|ATP:AMP pho
ENSG00000004468	-2.27393	2.24306	36.745	1.34632e-09	1.53844e-05	10096	CD38	9606	952	NULL	4	4p15	CD38 molecule	protein-coding	CD38	CD38 molecule	O	ADP-ribosyl cyclase 1|ADP-ribosyl cyclas
ENSG00000004478	1.07957	7.31861	37.1563	1.09032e-09	1.25103e-05	17831	FKBP4	9606	2288	NULL	12	12p13.33	FK506 binding protein 4, 59kDa	protein-coding	FKBP4	FK506 binding protein 4, 59kDa	O	51 kDa FK506-binding protein|FK506-bindi
ENSG00000004487	0.710228	6.44038	38.8077	4.67679e-10	5.44519e-06	22911	KDM1A	9606	23028	RP1-184J9.1	1	1p36.12	lysine (K)-specific demethylase 1A	protein-coding	KDM1A	lysine (K)-specific demethylase 1A	O	BRAF35-HDAC complex protein BHC110|FAD-b
ENSG00000004534	-1.11566	6.89432	52.9025	3.50528e-13	4.49797e-09	43626	RBM6	9606	10180	NULL	3	3p21.3	RNA binding motif protein 6	protein-coding	RBM6	RNA binding motif protein 6	O	RNA-binding motif protein 6|RNA-binding
ENSG00000004660	0.549175	3.77601	8.95931	0.00276059	1	9507	CAMKK1	9606	84254	NULL	17	17p13.2	calcium/calmodulin-dependent protein kinase kinase 1, alpha	protein-coding	CAMKK1	calcium/calmodulin-dependent protein kinase kinase 1, alpha	O	CAMKK alpha protein|caM-KK 1|caM-KK alph
ENSG00000004700	0.851614	4.26981	38.8545	4.56609e-10	5.31812e-06	43764	RECQL	9606	5965	NULL	12	12p12	RecQ protein-like (DNA helicase Q1-like)	protein-coding	RECQL	RecQ protein-like (DNA helicase Q1-like)	O	ATP-dependent DNA helicase Q1|DNA helica
ENSG00000004766	0.0220904	4.60599	0.0379724	0.845499	1	9752	CCDC132	9606	55610	NULL	7	7q21.3	coiled-coil domain containing 132	protein-coding	CCDC132	coiled-coil domain containing 132	O	coiled-coil domain-containing protein 13
ENSG00000004776	-2.84893	4.94451	45.9212	1.23106e-11	1.51261e-07	21235	HSPB6	9606	126393	NULL	19	19q13.12	heat shock protein, alpha-crystallin-related, B6	protein-coding	HSPB6	heat shock protein, alpha-crystallin-related, B6	O	heat shock 20 kDa-like protein p20|heat
ENSG00000004777	-1.28894	4.05558	47.1862	6.45521e-12	8.00359e-08	7125	ARHGAP33	9606	115703	NULL	19	19q13.12	Rho GTPase activating protein 33	protein-coding	ARHGAP33	Rho GTPase activating protein 33	O	neurite outgrowth multiadaptor RhoGAP pr
ENSG00000004779	0.123214	5.97644	0.716538	0.397282	1	38373	NDUFAB1	9606	4706	NULL	16	16p12.2	NADH dehydrogenase (ubiquinone) 1, alpha/beta subcomplex, 1, 8kDa	protein-coding	NDUFAB1	NADH dehydrogenase (ubiquinone) 1, alpha/beta subcomplex, 1, 8kDa	O	CI-SDAP|NADH-ubiquinone oxidoreductase 9
ENSG00000004799	-3.47133	6.74075	104.474	1.59261e-24	2.36551e-20	41062	PDK4	9606	5166	NULL	7	7q21.3	pyruvate dehydrogenase kinase, isozyme 4	protein-coding	PDK4	pyruvate dehydrogenase kinase, isozyme 4	O	[Pyruvate dehydrogenase [lipoamide]] kin
ENSG00000004864	-0.228799	5.45181	2.51845	0.112521	1	65585	SLC25A13	9606	10165	NULL	7	7q21.3	solute carrier family 25 (aspartate/glutamate carrier), member 13	protein-coding	SLC25A13	solute carrier family 25 (aspartate/glutamate carrier), member 13	O	calcium-binding mitochondrial carrier pr
ENSG00000004866	1.12208	4.14719	103.741	2.30568e-24	3.42141e-20	67909	ST7	9606	7982	NULL	7	7q31.2	suppression of tumorigenicity 7	protein-coding	ST7	suppression of tumorigenicity 7	O	family with sequence similarity 4, subfa
ENSG00000004897	0.697263	5.33279	38.1305	6.61675e-10	7.66286e-06	10167	CDC27	9606	996	NULL	17	17q21.32	cell division cycle 27	protein-coding	CDC27	cell division cycle 27	O	CDC27 homolog|H-NUC|anaphase promoting c
ENSG00000004961	0.186334	4.95821	1.45441	0.227821	1	20110	HCCS	9606	3052	NULL	X	Xp22.3	holocytochrome c synthase	protein-coding	HCCS	holocytochrome c synthase	O	cytochrome c heme-lyase|cytochrome c-typ
ENSG00000004975	0.0364425	4.85169	0.0772	0.781128	1	15834	DVL2	9606	1856	NULL	17	17p13.1	dishevelled, dsh homolog 2 (Drosophila)	protein-coding	DVL2	dishevelled, dsh homolog 2 (Drosophila)	O	dishevelled 2 (homologous to Drosophila
ENSG00000005001	3.45933	3.21206	116.475	3.74025e-27	5.64815e-23	42718	PRSS22	9606	64063	SP001LA	16	16p13.3	protease, serine, 22	protein-coding	PRSS22	protease, serine, 22	O	brain-specific serine protease 4|prosemi
ENSG00000005007	0.379092	7.15188	14.3046	0.000155481	1	72045	UPF1	9606	5976	NULL	19	19p13.2-p13.11	UPF1 regulator of nonsense transcripts homolog (yeast)	protein-coding	UPF1	UPF1 regulator of nonsense transcripts homolog (yeast)	O	ATP-dependent helicase RENT1|UP Frameshi
ENSG00000005020	0.290491	5.37726	2.72739	0.0986404	1	65442	SKAP2	9606	8935	NULL	7	7p15.2	src kinase associated phosphoprotein 2	protein-coding	SKAP2	src kinase associated phosphoprotein 2	O	Fyn-associated phosphoprotein SKAP55 hom
ENSG00000005022	-0.0433379	9.18831	0.0685142	0.793513	1	65650	SLC25A5	9606	292	NULL	X	Xq24	solute carrier family 25 (mitochondrial carrier
ENSG00000005059	0.650975	3.04781	10.8014	0.00101422	1	9729	CCDC109B	9606	55013	NULL	4	4q25	coiled-coil domain containing 109B	protein-coding	CCDC109B	coiled-coil domain containing 109B	O	coiled-coil domain-containing protein 10
ENSG00000005073	0.763687	3.98926	7.21394	0.00723396	1	20957	HOXA11	9606	3207	NULL	7	7p15.2	homeobox A11	protein-coding	HOXA11	homeobox A11	O	homeo box 1I|homeobox protein HOXA11|hom
ENSG00000005075	0.704107	5.57532	30.245	3.80766e-08	0.00040483	41997	POLR2J	9606	5439	NULL	7	7q22.1	polymerase (RNA) II (DNA directed) polypeptide J, 13.3kDa	protein-coding	POLR2J	polymerase (RNA) II (DNA directed) polypeptide J, 13.3kDa	O	DNA-directed RNA polymerase II subunit J
ENSG00000005100	0.699115	4.69175	27.2546	1.78347e-07	0.00182199	15159	DHX33	9606	56919	NULL	17	17p13.2	DEAH (Asp-Glu-Ala-His) box polypeptide 33	protein-coding	DHX33	DEAH (Asp-Glu-Ala-His) box polypeptide 33	O	DEAD/H (Asp-Glu-Ala-Asp/His) box polypep
ENSG00000005102	-2.04213	1.06293	31.7227	1.77831e-08	0.000192414	34399	MEOX1	9606	4222	NULL	17	17q21	mesenchyme homeobox 1	protein-coding	MEOX1	mesenchyme homeobox 1	O	homeobox protein MOX-1
ENSG00000005108	-1.42565	0.916217	23.3293	1.36505e-06	0.0130881	69004	THSD7A	9606	221981	NULL	7	7p21.3	thrombospondin, type I, domain containing 7A	protein-coding	THSD7A	thrombospondin, type I, domain containing 7A	O	thrombospondin type-1 domain-containing
ENSG00000005156	0.575311	5.30698	25.8717	3.64877e-07	0.00365352	24027	LIG3	9606	3980	NULL	17	17q11.2-q12	ligase III, DNA, ATP-dependent	protein-coding	LIG3	ligase III, DNA, ATP-dependent	O	DNA ligase 3|ligase II, DNA, ATP-depende
ENSG00000005175	1.10418	4.47933	143.109	5.56295e-33	8.55137e-29	62226	RPAP3	9606	79657	NULL	12	12q13.11	RNA polymerase II associated protein 3	protein-coding	RPAP3	RNA polymerase II associated protein 3	O	RNA polymerase II-associated protein 3
ENSG00000005187	-0.0851345	4.56726	0.104231	0.746811	1	4566	ACSM3	9606	6296	NULL	16	16p13.11	acyl-CoA synthetase medium-chain family member 3	protein-coding	ACSM3	acyl-CoA synthetase medium-chain family member 3	O	SA (rat hypertension-associated) homolog
ENSG00000005189	0.670601	2.13416	15.5116	8.20026e-05	0.664385	486	AC004381.6	NA	NA	NA	NA	NA	NA	NA	NA	NA	NA	NA
ENSG00000005194	0.423903	5.57551	12.3993	0.000429499	1	10912	CIAPIN1	9606	57019	CUA001	16	16q21	cytokine induced apoptosis inhibitor 1	protein-coding	CIAPIN1	cytokine induced apoptosis inhibitor 1	O	anamorsin|cytokine-induced apoptosis inh
ENSG00000005206	-0.734385	7.11498	25.6196	4.15798e-07	0.00414468	67622	SPPL2B	9606	56928	NULL	19	19p13.3	signal peptide peptidase like 2B	protein-coding	SPPL2B	signal peptide peptidase like 2B	O	SPP-like 2B|intramembrane protease 4|pre
ENSG00000005238	-0.888554	4.75731	22.9866	1.63134e-06	0.0155516	17187	FAM214B	9606	80256	NULL	9	9p13.3	family with sequence similarity 214, member B	protein-coding	FAM214B	family with sequence similarity 214, member B	O	protein FAM214B
ENSG00000005243	-0.685699	1.93626	8.74252	0.00310875	1	11497	COPZ2	9606	51226	NULL	17	17q21.32	coatomer protein complex, subunit zeta 2	protein-coding	COPZ2	coatomer protein complex, subunit zeta 2	O	coatomer subunit zeta-2|nonclathrin coat
ENSG00000005249	-2.36397	3.48945	59.5377	1.19972e-14	1.5907e-10	42501	PRKAR2B	9606	5577	NULL	7	7q22	protein kinase, cAMP-dependent, regulatory, type II, beta	protein-coding	PRKAR2B	protein kinase, cAMP-dependent, regulatory, type II, beta	O	H_RG363E19.2|WUGSC:H_RG363E19.2|cAMP-dep
ENSG00000005302	-0.0254936	4.77314	0.0375718	0.846305	1	37424	MSL3	9606	10943	NULL	X	Xp22.3	male-specific lethal 3 homolog (Drosophila)	protein-coding	MSL3	male-specific lethal 3 homolog (Drosophila)	O	MSL3-like 1|male-specific lethal 3 homol
ENSG00000005339	0.228077	6.37046	3.47454	0.0623199	1	11725	CREBBP	9606	1387	NULL	16	16p13.3	CREB binding protein	protein-coding	CREBBP	CREB binding protein	O	CREB-binding protein
ENSG00000005379	-0.210985	4.30062	0.382821	0.536098	1	8605	BZRAP1	9606	9256	NULL	17	17q22-q23	benzodiazapine receptor (peripheral) associated protein 1	protein-coding	BZRAP1	benzodiazapine receptor (peripheral) associated protein 1	O	RIMS-binding protein 1|peripheral benzod
ENSG00000005436	0.5683	3.75958	20.0703	7.46462e-06	0.0673981	18876	GCFC2	9606	6936	NULL	2	2p12	GC-rich sequence DNA-binding factor 2	protein-coding	GCFC2	GC-rich sequence DNA-binding factor 2	O	GC binding factor|GC bindng factor|TCF-9
ENSG00000005448	0.773426	2.5582	19.0359	1.28279e-05	0.113335	72746	WDR54	9606	84058	NULL	2	2p13.1	WD repeat domain 54	protein-coding	WDR54	WD repeat domain 54	O	WD repeat-containing protein 54
ENSG00000005469	-0.938607	4.43918	26.7529	2.31199e-07	0.00234598	11774	CROT	9606	54677	NULL	7	7q21.1	carnitine O-octanoyltransferase	protein-coding	CROT	carnitine O-octanoyltransferase	O	peroxisomal carnitine O-octanoyltransfer
ENSG00000005483	-0.176004	6.55581	1.82098	0.177197	1	23269	KMT2E	9606	55904	NULL	7	7q22.1	lysine (K)-specific methyltransferase 2E	protein-coding	KMT2E	lysine (K)-specific methyltransferase 2E	O	histone-lysine N-methyltransferase MLL5|
ENSG00000005486	0.63815	5.83928	21.8643	2.92627e-06	0.027308	43931	RHBDD2	9606	57414	NULL	7	7q11.23	rhomboid domain containing 2	protein-coding	RHBDD2	rhomboid domain containing 2	O	H_RG122E10.2a|H_RG122E10.2b|WUGSC:H_RG12
ENSG00000005513	0.535579	1.45002	1.19097	0.275134	1	67376	SOX8	9606	30812	NULL	16	16p13.3	SRY (sex determining region Y)-box 8	protein-coding	SOX8	SRY (sex determining region Y)-box 8	O	transcription factor SOX-8
ENSG00000005700	0.33797	5.81451	8.39394	0.00376473	1	21425	IBTK	9606	25998	NULL	6	6q14.1	inhibitor of Bruton agammaglobulinemia tyrosine kinase	protein-coding	IBTK	inhibitor of Bruton agammaglobulinemia tyrosine kinase	O	BTK-binding protein|Bruton agammaglobuli
ENSG00000005801	-0.0245689	4.63238	0.0469767	0.82841	1	74373	ZNF195	9606	7748	NULL	11	11p15.5	zinc finger protein 195	protein-coding	ZNF195	zinc finger protein 195	O	hypoxia-regulated factor-1|krueppel fami
ENSG00000005810	0.486878	5.62289	9.01205	0.00268205	1	37876	MYCBP2	9606	23077	AC001226.5	13	13q22	MYC binding protein 2, E3 ubiquitin protein ligase	protein-coding	MYCBP2	MYC binding protein 2, E3 ubiquitin protein ligase	O	myc-binding protein 2|pam/highwire/rpm-1
ENSG00000005812	0.174688	5.49465	1.22988	0.26743	1	17537	FBXL3	9606	26224	NULL	13	13q22	F-box and leucine-rich repeat protein 3	protein-coding	FBXL3	F-box and leucine-rich repeat protein 3	O	F-box and leucine-rich repeat protein 3A
ENSG00000005844	-2.11799	3.44637	54.9219	1.25416e-13	1.6259e-09	22481	ITGAL	9606	3683	NULL	16	16p11.2	integrin, alpha L (antigen CD11A (p180), lymphocyte function-associated antigen 1
ENSG00000005882	-0.582476	5.94318	8.69547	0.00319003	1	41060	PDK2	9606	5164	NULL	17	17q21.33	pyruvate dehydrogenase kinase, isozyme 2	protein-coding	PDK2	pyruvate dehydrogenase kinase, isozyme 2	O	PDH kinase 2|pyruvate dehydrogenase kina
ENSG00000005884	-0.00735308	7.06216	0.00171061	0.967009	1	22471	ITGA3	9606	3675	NULL	17	17q21.33	integrin, alpha 3 (antigen CD49C, alpha 3 subunit of VLA-3 receptor)	protein-coding	ITGA3	integrin, alpha 3 (antigen CD49C, alpha 3 subunit of VLA-3 receptor)	O	CD49 antigen-like family member C|FRP-2|
ENSG00000005889	-0.159625	4.61163	1.31031	0.252338	1	74252	ZFX	9606	7543	NULL	X	Xp21.3	zinc finger protein, X-linked	protein-coding	ZFX	zinc finger protein, X-linked	O	X-linked zinc finger protein|zinc finger
ENSG00000005893	1.0632	6.7215	65.5911	5.5488e-16	7.53305e-12	23776	LAMP2	9606	3920	NULL	X	Xq24	lysosomal-associated membrane protein 2	protein-coding	LAMP2	lysosomal-associated membrane protein 2	O	CD107 antigen-like family member B|lysos
ENSG00000006007	0.311049	6.66298	6.7569	0.00933858	1	18916	GDE1	9606	51573	NULL	16	16p12-p11.2	glycerophosphodiester phosphodiesterase 1	protein-coding	GDE1	glycerophosphodiester phosphodiesterase 1	O	RGS16-interacting membrane protein|membr
ENSG00000006015	-0.161319	4.98552	1.20249	0.272825	1	8886	C19orf60	9606	55049	NULL	19	19p13.11	chromosome 19 open reading frame 60	protein-coding	C19orf60	chromosome 19 open reading frame 60	O	uncharacterized protein C19orf60
ENSG00000006016	-1.85424	1.77531	75.0688	4.54584e-18	6.37599e-14	11757	CRLF1	9606	9244	UNQ288/PRO327	19	19p12	cytokine receptor-like factor 1	protein-coding	CRLF1	cytokine receptor-like factor 1	O	class I cytokine receptor|cytokine type
ENSG00000006025	-1.78746	6.26497	71.1277	3.3484e-17	4.64256e-13	40411	OSBPL7	9606	114881	NULL	17	17q21	oxysterol binding protein-like 7	protein-coding	OSBPL7	oxysterol binding protein-like 7	O	ORP-7|OSBP-related protein 7|oxysterol-b
ENSG00000006042	-0.351294	6.33161	5.24792	0.021973	1	69470	TMEM98	9606	26022	UNQ536/PRO1079	17	17q11.2	transmembrane protein 98	protein-coding	TMEM98	transmembrane protein 98	O	NULL
ENSG00000006047	-1.54073	5.43069	28.9227	7.53242e-08	0.00078774	73911	YBX2	9606	51087	NULL	17	17p13.1	Y box binding protein 2	protein-coding	YBX2	Y box binding protein 2	O	DNA-binding protein C|MSY2 homolog|Y-box
ENSG00000006062	-0.806335	4.64099	23.5028	1.24734e-06	0.0120057	34023	MAP3K14	9606	9020	NULL	17	17q21	mitogen-activated protein kinase kinase kinase 14	protein-coding	MAP3K14	mitogen-activated protein kinase kinase kinase 14	O	NF-kappa-beta-inducing kinase|serine/thr
ENSG00000006071	-3.81066	0.881322	87.5966	8.02632e-21	1.16125e-16	200	ABCC8	9606	6833	NULL	11	11p15.1	ATP-binding cassette, sub-family C (CFTR/MRP), member 8	protein-coding	ABCC8	ATP-binding cassette, sub-family C (CFTR/MRP), member 8	O	ATP-binding cassette sub-family C member
ENSG00000006118	1.80755	4.35451	124.757	5.75238e-29	8.7488e-25	69219	TMEM132A	9606	54972	NULL	11	11q12.2	transmembrane protein 132A	protein-coding	TMEM132A	transmembrane protein 132A	O	GRP78-binding protein|HSPA5-binding prot
ENSG00000006125	0.79224	7.96552	44.2476	2.89365e-11	3.51462e-07	6918	AP2B1	9606	163	NULL	17	17q11.2-q12	adaptor-related protein complex 2, beta 1 subunit	protein-coding	AP2B1	adaptor-related protein complex 2, beta 1 subunit	O	AP-2 complex subunit beta|adapter-relate
ENSG00000006194	0.590058	4.95652	30.5335	3.28144e-08	0.000350097	74426	ZNF263	9606	10127	NULL	16	16p13.3	zinc finger protein 263	protein-coding	ZNF263	zinc finger protein 263	O	zinc finger protein FPM315|zinc finger p
ENSG00000006210	0.165739	3.87124	0.516682	0.472261	1	14310	CX3CL1	9606	6376	A-152E5.2	16	16q13	chemokine (C-X3-C motif) ligand 1	protein-coding	CX3CL1	chemokine (C-X3-C motif) ligand 1	O	C-X3-C motif chemokine 1|CX3C membrane-a
ENSG00000006282	-0.990436	6.35249	37.4348	9.45221e-10	1.08773e-05	67446	SPATA20	9606	64847	NULL	17	17q21.33	spermatogenesis associated 20	protein-coding	SPATA20	spermatogenesis associated 20	O	sperm protein SSP411|sperm-specific prot
ENSG00000006327	2.57672	4.93613	90.4035	1.94217e-21	2.82684e-17	69555	TNFRSF12A	9606	51330	NULL	16	16p13.3	tumor necrosis factor receptor superfamily, member 12A	protein-coding	TNFRSF12A	tumor necrosis factor receptor superfamily, member 12A	O	FGF-inducible 14|fibroblast growth facto
ENSG00000006432	-0.00465389	3.76252	0.000796619	0.977483	1	34035	MAP3K9	9606	4293	NULL	14	14q24.2	mitogen-activated protein kinase kinase kinase 9	protein-coding	MAP3K9	mitogen-activated protein kinase kinase kinase 9	O	mixed lineage kinase 1 (tyr and ser/thr
ENSG00000006451	1.0077	5.99657	83.3818	6.76422e-20	9.70328e-16	43408	RALA	9606	5898	NULL	7	7p15-p13	v-ral simian leukemia viral oncogene homolog A (ras related)	protein-coding	RALA	v-ral simian leukemia viral oncogene homolog A (ras related)	O	RAS-like protein A|Ras family small GTP
ENSG00000006453	0.579095	6.77595	15.0745	0.00010335	0.8268	7871	BAIAP2L1	9606	55971	NULL	7	7q22.1	BAI1-associated protein 2-like 1	protein-coding	BAIAP2L1	BAI1-associated protein 2-like 1	O	BAI1-associated protein 2-like protein 1
ENSG00000006459	0.209878	6.21064	2.45599	0.117077	1	22932	KDM7A	NA	NA	NA	NA	NA	NA	NA	NA	NA	NA	NA
ENSG00000006468	1.05368	1.96037	28.6111	8.84737e-08	0.000921099	16787	ETV1	9606	2115	NULL	7	7p21.3	ets variant 1	protein-coding	ETV1	ets variant 1	O	ETS translocation variant 1|ets variant
ENSG00000006530	0.293081	4.86413	7.75273	0.00536314	1	5071	AGK	9606	55750	NULL	7	7q34	acylglycerol kinase	protein-coding	AGK	acylglycerol kinase	O	acylglycerol kinase, mitochondrial|hAGK|
ENSG00000006534	0.734621	4.74651	16.1422	5.87601e-05	0.483948	6106	ALDH3B1	9606	221	NULL	11	11q13	aldehyde dehydrogenase 3 family, member B1	protein-coding	ALDH3B1	aldehyde dehydrogenase 3 family, member B1	O	aldehyde dehydrogenase 3B1|aldehyde dehy
ENSG00000006555	-1.26928	5.53215	41.8037	1.00913e-10	1.2045e-06	71207	TTC22	9606	55001	RP5-1043G4.4	1	1p32.3	tetratricopeptide repeat domain 22	protein-coding	TTC22	tetratricopeptide repeat domain 22	O	TPR repeat protein 22|tetratricopeptide
ENSG00000006576	-0.25896	4.04786	4.23894	0.0395068	1	41388	PHTF2	9606	57157	NULL	7	7q11.23-q21	putative homeodomain transcription factor 2	protein-coding	PHTF2	putative homeodomain transcription factor 2	O	NULL
ENSG00000006607	0.0867381	6.24169	0.554684	0.45641	1	17478	FARP2	9606	9855	NULL	2	2q37.3	FERM, RhoGEF and pleckstrin domain protein 2	protein-coding	FARP2	FERM, RhoGEF and pleckstrin domain protein 2	O	FERM domain including RhoGEF|FERM, RhoGE
ENSG00000006611	0.577151	7.15558	20.1523	7.15125e-06	0.0646688	72110	USH1C	9606	10083	NULL	11	11p14.3	Usher syndrome 1C (autosomal recessive, severe)	protein-coding	USH1C	Usher syndrome 1C (autosomal recessive, severe)	O	antigen NY-CO-38/NY-CO-37|autoimmune ent
ENSG00000006625	1.49138	5.88933	86.7705	1.21872e-20	1.76044e-16	18983	GGCT	9606	79017	NULL	7	7p15-p14	gamma-glutamylcyclotransferase	protein-coding	GGCT	gamma-glutamylcyclotransferase	O	cytochrome c-releasing factor 21|gamma -
ENSG00000006634	1.48759	4.06843	105.64	8.84464e-25	1.31626e-20	14658	DBF4	9606	10926	NULL	7	7q21.3	DBF4 homolog (S. cerevisiae)	protein-coding	DBF4	DBF4 homolog (S. cerevisiae)	O	DBF4-type zinc finger-containing protein
ENSG00000006638	-1.05208	0.788676	27.6059	1.48727e-07	0.00152831	68613	TBXA2R	9606	6915	NULL	19	19p13.3	thromboxane A2 receptor	protein-coding	TBXA2R	thromboxane A2 receptor	O	prostanoid TP receptor
ENSG00000006652	0.443513	5.43565	8.802	0.003009	1	21566	IFRD1	9606	3475	NULL	7	7q31.1	interferon-related developmental regulator 1	protein-coding	IFRD1	interferon-related developmental regulator 1	O	12-O-tetradecanoylphorbol-13-acetate-ind
ENSG00000006695	0.0352025	4.55198	0.0540826	0.816106	1	11530	COX10	9606	1352	NULL	17	17p12	cytochrome c oxidase assembly homolog 10 (yeast)	protein-coding	COX10	cytochrome c oxidase assembly homolog 10 (yeast)	O	COX10 homolog, cytochrome c oxidase asse
ENSG00000006704	2.5376	5.5861	369.954	1.91485e-82	3.00938e-78	19874	GTF2IRD1	9606	9569	NULL	7	7q11.23	GTF2I repeat domain containing 1	protein-coding	GTF2IRD1	GTF2I repeat domain containing 1	O	USE B1-binding protein|Williams-Beuren s
ENSG00000006712	0.106083	5.44743	1.28982	0.25608	1	40599	PAF1	9606	54623	NULL	19	19q13.1	Paf1, RNA polymerase II associated factor, homolog (S. cerevisiae)	protein-coding	PAF1	Paf1, RNA polymerase II associated factor, homolog (S. cerevisiae)	O	RNA polymerase II-associated factor 1 ho
ENSG00000006715	0.611716	5.37868	32.1618	1.41852e-08	0.000154434	72564	VPS41	9606	27072	NULL	7	7p14-p13	vacuolar protein sorting 41 homolog (S. cerevisiae)	protein-coding	VPS41	vacuolar protein sorting 41 homolog (S. cerevisiae)	O	S53|vacuolar assembly protein 41|vacuola
ENSG00000006740	-1.6797	5.51397	33.9799	5.56838e-09	6.18981e-05	7137	ARHGAP44	9606	9912	NULL	17	17p12	Rho GTPase activating protein 44	protein-coding	ARHGAP44	Rho GTPase activating protein 44	O	RICH-2|Rho-type GTPase-activating protei
ENSG00000006744	0.230484	5.99716	3.21664	0.072893	1	16355	ELAC2	9606	60528	NULL	17	17p11.2	elaC homolog 2 (E. coli)	protein-coding	ELAC2	elaC homolog 2 (E. coli)	O	RNase Z 2|elaC homolog protein 2|heredit
ENSG00000006747	-2.3904	5.30782	44.7837	2.20045e-11	2.67971e-07	64771	SCIN	9606	85477	NULL	7	7p21.3	scinderin	protein-coding	SCIN	scinderin	O	adseverin
ENSG00000006756	0.706416	6.62069	9.6426	0.00190116	1	7309	ARSD	9606	414	NULL	X	Xp22.3	arylsulfatase D	protein-coding	ARSD	arylsulfatase D	O	NULL
ENSG00000006757	0.611388	4.17604	8.47687	0.0035969	1	41932	PNPLA4	9606	8228	NULL	X	Xp22.3	patatin-like phospholipase domain containing 4	protein-coding	PNPLA4	patatin-like phospholipase domain containing 4	O	IPLA2 eta|calcium independent phospholip
ENSG00000006831	0.0181204	6.78387	0.0212818	0.884014	1	4854	ADIPOR2	9606	79602	NULL	12	12p13.31	adiponectin receptor 2	protein-coding	ADIPOR2	adiponectin receptor 2	O	adiponectin receptor protein 2|progestin
ENSG00000007047	0.558795	4.17896	21.5354	3.47357e-06	0.0322208	34130	MARK4	9606	57787	NULL	19	19q13.3	MAP/microtubule affinity-regulating kinase 4	protein-coding	MARK4	MAP/microtubule affinity-regulating kinase 4	O	MAP/microtubule affinity-regulating kina
ENSG00000007062	0.144685	6.64162	0.133285	0.71505	1	42599	PROM1	9606	8842	MSTP061	4	4p15.32	prominin 1	protein-coding	PROM1	prominin 1	O	antigen AC133|hProminin|hematopoietic st
ENSG00000007080	0.663226	5.42328	27.661	1.44544e-07	0.00148722	9744	CCDC124	9606	115098	NULL	19	19p13.11	coiled-coil domain containing 124	protein-coding	CCDC124	coiled-coil domain containing 124	O	coiled-coil domain-containing protein 12
ENSG00000007168	-0.386979	6.72954	10.5472	0.00116365	1	40600	PAFAH1B1	9606	5048	NULL	17	17p13.3	platelet-activating factor acetylhydrolase 1b, regulatory subunit 1 (45kDa)	protein-coding	PAFAH1B1	platelet-activating factor acetylhydrolase 1b, regulatory subunit 1 (45kDa)	O	LIS-1|PAF acetylhydrolase 45 kDa subunit
ENSG00000007171	-0.292387	5.09365	0.261522	0.609077	1	38811	NOS2	9606	4843	NULL	17	17q11.2-q12	nitric oxide synthase 2, inducible	protein-coding	NOS2	nitric oxide synthase 2, inducible	O	NOS type II|NOS, type II|hepatocyte NOS|
ENSG00000007202	0.714566	7.32787	34.6435	3.95962e-09	4.43517e-05	22958	KIAA0100	9606	9703	NULL	17	17q11.2	KIAA0100	protein-coding	KIAA0100	KIAA0100	O	U937-associated antigen|UPF0378 protein
ENSG00000007216	-3.67701	4.99361	20.7617	5.20123e-06	0.0475132	65488	SLC13A2	9606	9058	NULL	17	17p13.2	solute carrier family 13 (sodium-dependent dicarboxylate transporter), member 2	protein-coding	SLC13A2	solute carrier family 13 (sodium-dependent dicarboxylate transporter), member 2	O	Na(+)-coupled citrate transporter|Na(+)/
ENSG00000007237	-1.68627	4.45484	37.8449	7.65972e-10	8.84927e-06	18822	GAS7	9606	8522	NULL	17	17p13.1	growth arrest-specific 7	protein-coding	GAS7	growth arrest-specific 7	O	MLL/GAS7 fusion protein|growth arrest-sp
ENSG00000007255	0.786095	4.56429	23.1896	1.46786e-06	0.0140475	69922	TRAPPC6A	9606	79090	NULL	19	19q13.32	trafficking protein particle complex 6A	protein-coding	TRAPPC6A	trafficking protein particle complex 6A	O	TRAPP complex subunit 6A|trafficking pro
ENSG00000007264	-1.26007	1.06787	5.76872	0.0163139	1	34153	MATK	9606	4145	NULL	19	19p13.3	megakaryocyte-associated tyrosine kinase	protein-coding	MATK	megakaryocyte-associated tyrosine kinase	O	CSK homologous kinase|Csk-homologous kin
ENSG00000007306	-2.60689	9.068	17.675	2.62051e-05	0.224358	10383	CEACAM7	9606	1087	NULL	19	19q13.2	carcinoembryonic antigen-related cell adhesion molecule 7	protein-coding	CEACAM7	carcinoembryonic antigen-related cell adhesion molecule 7	O	carcinoembryonic antigen CGM2|carcinoemb
ENSG00000007312	-1.84886	1.5963	32.1608	1.41927e-08	0.000154502	10125	CD79B	9606	974	NULL	17	17q23	CD79b molecule, immunoglobulin-associated beta	protein-coding	CD79B	CD79b molecule, immunoglobulin-associated beta	O	B-cell antigen receptor complex-associat
ENSG00000007341	0.116304	3.43054	0.961501	0.326809	1	67924	ST7L	9606	54879	RP4-770C6.2	1	1p13.2	suppression of tumorigenicity 7 like	protein-coding	ST7L	suppression of tumorigenicity 7 like	O	ST7-related protein|suppressor of tumori
ENSG00000007372	-0.239686	1.22754	1.52407	0.217005	1	40762	PAX6	9606	5080	NULL	11	11p13	paired box 6	protein-coding	PAX6	paired box 6	O	aniridia type II protein|oculorhombin|pa
ENSG00000007376	0.662333	4.88066	27.8067	1.34061e-07	0.00138244	64311	RPUSD1	9606	113000	NULL	16	16p13.3	RNA pseudouridylate synthase domain containing 1	protein-coding	RPUSD1	RNA pseudouridylate synthase domain containing 1	O	RNA pseudouridylate synthase domain-cont
ENSG00000007384	0.416832	5.33751	7.36847	0.00663774	1	43933	RHBDF1	9606	64285	NULL	16	16p13.3	rhomboid 5 homolog 1 (Drosophila)	protein-coding	RHBDF1	rhomboid 5 homolog 1 (Drosophila)	O	epidermal growth factor receptor, relate
ENSG00000007392	-0.845035	5.78971	27.1308	1.90141e-07	0.00194039	33768	LUC7L	9606	55692	LA16c-OS12.1	16	16p13.3	LUC7-like (S. cerevisiae)	protein-coding	LUC7L	LUC7-like (S. cerevisiae)	O	putative RNA-binding protein Luc7-like 1
ENSG00000007402	0.864185	2.53195	6.48247	0.0108944	1	9429	CACNA2D2	9606	9254	NULL	3	3p21.3	calcium channel, voltage-dependent, alpha 2/delta subunit 2	protein-coding	CACNA2D2	calcium channel, voltage-dependent, alpha 2/delta subunit 2	O	alpha 2 delta calcium channel subunit|ge
ENSG00000007516	-0.911883	3.70208	9.97823	0.00158402	1	7873	BAIAP3	9606	8938	AL031709.1	16	16p13.3	BAI1-associated protein 3	protein-coding	BAIAP3	BAI1-associated protein 3	O	BAI-associated protein 3
ENSG00000007520	0.305293	5.15711	6.59825	0.0102079	1	71172	TSR3	9606	115939	NULL	16	16p13.3	TSR3, 20S rRNA accumulation, homolog (S. cerevisiae)	protein-coding	TSR3	TSR3, 20S rRNA accumulation, homolog (S. cerevisiae)	O	probable ribosome biogenesis protein C16
ENSG00000007541	0.116346	5.29132	0.853986	0.355427	1	41444	PIGQ	9606	9091	NULL	16	16p13.3	phosphatidylinositol glycan anchor biosynthesis, class Q	protein-coding	PIGQ	phosphatidylinositol glycan anchor biosynthesis, class Q	O	N-acetylglucosaminyl transferase compone
ENSG00000007545	-0.149776	5.22415	1.5651	0.21092	1	11699	CRAMP1L	9606	57585	LA16c-431H6.2	16	16p13.3	Crm, cramped-like (Drosophila)	protein-coding	CRAMP1L	Crm, cramped-like (Drosophila)	O	T-complex expressed gene 4|hematological
ENSG00000007866	-0.293551	5.60931	5.46211	0.0194332	1	68779	TEAD3	9606	7005	RP1-109F14.4	6	6p21.2	TEA domain family member 3	protein-coding	TEAD3	TEA domain family member 3	O	TEA domain family member 5|transcription
ENSG00000007923	-0.469521	6.43219	12.1272	0.000496912	1	15404	DNAJC11	9606	55735	RP1-126A5.3	1	1p36.31	DnaJ (Hsp40) homolog, subfamily C, member 11	protein-coding	DNAJC11	DnaJ (Hsp40) homolog, subfamily C, member 11	O	dnaJ homolog subfamily C member 11|novel
ENSG00000007944	0.03734	5.00225	0.0639315	0.800387	1	37937	MYLIP	9606	29116	RP1-13D10.1	6	6p23-p22.3	myosin regulatory light chain interacting protein	protein-coding	MYLIP	myosin regulatory light chain interacting protein	O	E3 ubiquitin ligase-inducible degrader o
ENSG00000007952	1.42832	7.04855	21.4567	3.61918e-06	0.0335028	38832	NOX1	9606	27035	RP1-146H21.1	X	Xq22	NADPH oxidase 1	protein-coding	NOX1	NADPH oxidase 1	O	NADH/NADPH mitogenic oxidase subunit P65
ENSG00000007968	-0.722801	4.22593	9.53397	0.00201703	1	15926	E2F2	9606	1870	NULL	1	1p36	E2F transcription factor 2	protein-coding	E2F2	E2F transcription factor 2	O	transcription factor E2F2
ENSG00000008018	0.766483	6.98724	36.9728	1.19791e-09	1.37208e-05	42823	PSMB1	9606	5689	NULL	6	6q27	proteasome (prosome, macropain) subunit, beta type, 1	protein-coding	PSMB1	proteasome (prosome, macropain) subunit, beta type, 1	O	macropain subunit C5|multicatalytic endo
ENSG00000008056	-0.494306	0.953554	2.60914	0.106249	1	68282	SYN1	9606	6853	RP1-230G1.2	X	Xp11.23	synapsin I	protein-coding	SYN1	synapsin I	O	brain protein 4.1|synapsin-1
ENSG00000008083	0.554743	4.50121	23.4924	1.25411e-06	0.0120683	22560	JARID2	9606	3720	NULL	6	6p24-p23	jumonji, AT rich interactive domain 2	protein-coding	JARID2	jumonji, AT rich interactive domain 2	O	jumonji homolog|jumonji-like protein|jum
ENSG00000008086	0.653835	2.95289	12.6348	0.000378628	1	10290	CDKL5	9606	6792	RP1-245G19.3	X	Xp22	cyclin-dependent kinase-like 5	protein-coding	CDKL5	cyclin-dependent kinase-like 5	O	cyclin dependent kinase 5 transcript|ser
ENSG00000008128	-1.0133	5.82214	28.9612	7.38443e-08	0.000773002	10252	CDK11A	9606	728642	RP1-283E3.2	1	1p36.33	cyclin-dependent kinase 11A	protein-coding	CDK11A	cyclin-dependent kinase 11A	O	PITSLRE B|PITSLRE protein kinase beta|PI
ENSG00000008130	-0.676705	6.8576	31.1104	2.43763e-08	0.000261972	38075	NADK	9606	65220	RP1-283E3.6	1	1p36.33	NAD kinase	protein-coding	NADK	NAD kinase	O	poly(P)/ATP NAD kinase
ENSG00000008226	-0.973183	1.35275	14.9994	0.000107543	0.857766	15263	DLEC1	9606	9940	NULL	3	3p21.3	deleted in lung and esophageal cancer 1	protein-coding	DLEC1	deleted in lung and esophageal cancer 1	O	DLC-1|deleted in lung and esophageal can
ENSG00000008256	-0.147861	4.69189	0.94386	0.331287	1	14586	CYTH3	9606	9265	tcag7.847	7	7p22.1	cytohesin 3	protein-coding	CYTH3	cytohesin 3	O	ARF nucleotide-binding site opener 3|PH,
ENSG00000008277	-1.52935	3.21683	30.5593	3.2382e-08	0.000345548	4714	ADAM22	9606	53616	NULL	7	7q21	ADAM metallopeptidase domain 22	protein-coding	ADAM22	ADAM metallopeptidase domain 22	O	a disintegrin and metalloproteinase doma
ENSG00000008282	0.829301	6.8427	66.1489	4.18123e-16	5.68982e-12	68316	SYPL1	9606	6856	NULL	7	7q22.3	synaptophysin-like 1	protein-coding	SYPL1	synaptophysin-like 1	O	pantophysin|synaptophysin-like protein 1
ENSG00000008283	0.517081	6.47264	16.5295	4.78997e-05	0.397999	14371	CYB561	9606	1534	NULL	17	17q23.3	cytochrome b561	protein-coding	CYB561	cytochrome b561	O	cytochrome b-561|cytochrome b561 family,
ENSG00000008294	-0.0863966	6.19551	0.405699	0.52416	1	67415	SPAG9	9606	9043	HLC6	17	17q21.33	sperm associated antigen 9	protein-coding	SPAG9	sperm associated antigen 9	O	C-Jun-amino-terminal kinase-interacting
ENSG00000008300	2.43255	3.98375	148.188	4.31629e-34	6.64708e-30	10441	CELSR3	9606	1951	NULL	3	3p21.31	cadherin, EGF LAG seven-pass G-type receptor 3	protein-coding	CELSR3	cadherin, EGF LAG seven-pass G-type receptor 3	O	EGF-like protein 1|EGF-like-domain, mult
ENSG00000008311	-1.94968	2.7427	67.4446	2.16696e-16	2.96375e-12	81	AASS	9606	10157	NULL	7	7q31.3	aminoadipate-semialdehyde synthase	protein-coding	AASS	aminoadipate-semialdehyde synthase	O	alpha-aminoadipate semialdehyde synthase
ENSG00000008323	-0.676944	6.31923	10.1074	0.00147677	1	41798	PLEKHG6	9606	55200	NULL	12	12p13.31	pleckstrin homology domain containing, family G (with RhoGef domain) member 6	protein-coding	PLEKHG6	pleckstrin homology domain containing, family G (with RhoGef domain) member 6	O	PH domain-containing family G member 6|m
ENSG00000008324	0.979126	3.71098	54.534	1.52779e-13	1.9765e-09	67785	SS18L2	9606	51188	NULL	3	3p21	synovial sarcoma translocation gene on chromosome 18-like 2	protein-coding	SS18L2	synovial sarcoma translocation gene on chromosome 18-like 2	O	SS18-like protein 2|SYT homolog 2
ENSG00000008382	-0.324781	4.93329	5.32274	0.0210489	1	37019	MPND	9606	84954	NULL	19	19p13.3	MPN domain containing	protein-coding	MPND	MPN domain containing	O	MPN domain-containing protein
ENSG00000008394	-1.02406	7.23717	16.6488	4.49776e-05	0.375158	34798	MGST1	9606	4257	NULL	12	12p12.3-p12.1	microsomal glutathione S-transferase 1	protein-coding	MGST1	microsomal glutathione S-transferase 1	O	glutathione S-transferase 12|microsomal
ENSG00000008405	0.127824	4.06782	0.828426	0.362728	1	11790	CRY1	9606	1407	NULL	12	12q23-q24.1	cryptochrome 1 (photolyase-like)	protein-coding	CRY1	cryptochrome 1 (photolyase-like)	O	cryptochrome-1
ENSG00000008441	1.19783	6.21619	90.0034	2.37757e-21	3.45793e-17	38559	NFIX	9606	4784	NULL	19	19p13.3	nuclear factor I/X (CCAAT-binding transcription factor)	protein-coding	NFIX	nuclear factor I/X (CCAAT-binding transcription factor)	O	CCAAT-box-binding transcription factor|C
ENSG00000008513	0.420456	4.432	2.23879	0.134586	1	67886	ST3GAL1	9606	6482	NULL	8	8q24.22	ST3 beta-galactoside alpha-2,3-sialyltransferase 1	protein-coding	ST3GAL1	ST3 beta-galactoside alpha-2,3-sialyltransferase 1	O	CMP-N-acetylneuraminate-beta-galactosami
ENSG00000008516	-2.24589	1.92107	48.5883	3.15739e-12	3.95274e-08	36909	MMP25	9606	64386	NULL	16	16p13.3	matrix metallopeptidase 25	protein-coding	MMP25	matrix metallopeptidase 25	O	leukolysin|matrix metallopeptidase-like
ENSG00000008517	0.5175	7.4314	3.44651	0.0633856	1	22183	IL32	9606	9235	NULL	16	16p13.3	interleukin 32	protein-coding	IL32	interleukin 32	O	interleukin-32|interleukin-32 eta|interl
ENSG00000008710	-0.933446	6.57206	33.555	6.92787e-09	7.66569e-05	41649	PKD1	9606	5310	NULL	16	16p13.3	polycystic kidney disease 1 (autosomal dominant)	protein-coding	PKD1	polycystic kidney disease 1 (autosomal dominant)	O	autosomal dominant polycystic kidney dis
ENSG00000008735	0.105438	1.29471	0.0974122	0.754958	1	34069	MAPK8IP2	9606	23542	NULL	22	22q13.33	mitogen-activated protein kinase 8 interacting protein 2	protein-coding	MAPK8IP2	mitogen-activated protein kinase 8 interacting protein 2	O	C-Jun-amino-terminal kinase-interacting
ENSG00000008838	0.0838519	6.74496	0.185664	0.66655	1	34323	MED24	9606	9862	NULL	17	17q21.1	mediator complex subunit 24	protein-coding	MED24	mediator complex subunit 24	O	CRSP complex subunit 4|activator-recruit
ENSG00000008853	0.384797	3.90367	1.04454	0.306767	1	43955	RHOBTB2	9606	23221	NULL	8	8p21.3	Rho-related BTB domain containing 2	protein-coding	RHOBTB2	Rho-related BTB domain containing 2	O	deleted in breast cancer 2 gene protein|
ENSG00000008869	-0.110396	5.16372	0.844952	0.357984	1	20213	HEATR5B	9606	54497	NULL	2	2p22.2	HEAT repeat containing 5B	protein-coding	HEATR5B	HEAT repeat containing 5B	O	HEAT repeat-containing protein 5B
ENSG00000008952	0.500485	6.40583	24.2506	8.45806e-07	0.00824914	64936	SEC62	9606	7095	NULL	3	3q26.2	SEC62 homolog (S. cerevisiae)	protein-coding	SEC62	SEC62 homolog (S. cerevisiae)	O	hTP-1|membrane protein SEC62, S.cerevisi
ENSG00000008988	1.12398	9.24262	54.534	1.52784e-13	1.9765e-09	63785	RPS20	9606	6224	NULL	8	8q12	ribosomal protein S20	protein-coding	RPS20	ribosomal protein S20	O	40S ribosomal protein S20
ENSG00000009307	0.572108	8.58252	32.758	1.04376e-08	0.000114393	11827	CSDE1	9606	7812	NULL	1	1p22	cold shock domain containing E1, RNA-binding	protein-coding	CSDE1	cold shock domain containing E1, RNA-binding	O	N-ras upstream gene protein|NRAS-related
ENSG00000009335	0.574442	6.50856	29.0079	7.20841e-08	0.000755081	71818	UBE3C	9606	9690	tcag7.998	7	7q36.3	ubiquitin protein ligase E3C	protein-coding	UBE3C	ubiquitin protein ligase E3C	O	ubiquitin-protein isopeptide ligase (E3)
ENSG00000009413	-0.615783	4.57573	18.0537	2.14759e-05	0.185638	43811	REV3L	9606	5980	RP5-1112D6.1	6	6q21	REV3-like, polymerase (DNA directed), zeta, catalytic subunit	protein-coding	REV3L	REV3-like, polymerase (DNA directed), zeta, catalytic subunit	O	DNA polymerase zeta catalytic subunit|Re
ENSG00000009694	-4.44408	0.45308	46.7857	7.91911e-12	9.78485e-08	68812	TENM1	9606	10178	RP5-1052M9.2	X	Xq25	teneurin transmembrane protein 1	protein-coding	TENM1	teneurin transmembrane protein 1	O	odz (odd Oz/ten-m, Drosophila) homolog 3
ENSG00000009724	-2.582	1.41829	101.126	8.63234e-24	1.27586e-19	34142	MASP2	9606	10747	NULL	1	1p36.3-p36.2	mannan-binding lectin serine peptidase 2	protein-coding	MASP2	mannan-binding lectin serine peptidase 2	O	MBL-associated plasma protein of 19 kD|M
ENSG00000009765	1.26183	5.21177	31.3298	2.17716e-08	0.000234633	22538	IYD	9606	389434	NULL	6	6q25.1	iodotyrosine deiodinase	protein-coding	IYD	iodotyrosine deiodinase	O	IYD-1|iodotyrosine dehalogenase 1
ENSG00000009780	0.0299429	3.23317	0.0626343	0.80238	1	17349	FAM76A	9606	199870	RP3-426I6.1	1	1p35.3	family with sequence similarity 76, member A	protein-coding	FAM76A	family with sequence similarity 76, member A	O	protein FAM76A
ENSG00000009790	-2.87636	2.85488	100.125	1.4305e-23	2.11171e-19	69820	TRAF3IP3	9606	80342	NULL	1	1q32	TRAF3 interacting protein 3	protein-coding	TRAF3IP3	TRAF3 interacting protein 3	O	TRAF3 interacting Jun N terminal kinase
ENSG00000009830	-0.844415	4.36387	36.5358	1.49891e-09	1.70861e-05	42048	POMT2	9606	29954	NULL	14	14q24	protein-O-mannosyltransferase 2	protein-coding	POMT2	protein-O-mannosyltransferase 2	O	dolichyl-phosphate-mannose--protein mann
ENSG00000009844	0.632567	5.36327	34.3657	4.56696e-09	5.09947e-05	72598	VTA1	9606	51534	HSPC228	6	6q24.1	Vps20-associated 1 homolog (S. cerevisiae)	protein-coding	VTA1	Vps20-associated 1 homolog (S. cerevisiae)	O	LYST-interacting protein 5|SKD1-binding
ENSG00000009950	0.510342	5.36591	2.14081	0.143426	1	36876	MLXIPL	9606	51085	NULL	7	7q11.23	MLX interacting protein-like	protein-coding	MLXIPL	MLX interacting protein-like	O	MLX-interacting protein-like|Mlx interac
ENSG00000009954	0.831112	6.43779	64.2024	1.1227e-15	1.51497e-11	7903	BAZ1B	9606	9031	NULL	7	7q11.23	bromodomain adjacent to zinc finger domain, 1B	protein-coding	BAZ1B	bromodomain adjacent to zinc finger domain, 1B	O	hWALp2|transcription factor WSTF|tyrosin
ENSG00000010017	0.426311	5.09014	20.557	5.78808e-06	0.0527121	43434	RANBP9	9606	10048	NULL	6	6p23	RAN binding protein 9	protein-coding	RANBP9	RAN binding protein 9	O	Ran Binding Protein in the Microtubule o
ENSG00000010030	1.31636	2.62751	26.6539	2.43359e-07	0.0024662	16795	ETV7	9606	51513	NULL	6	6p21	ets variant 7	protein-coding	ETV7	ets variant 7	O	ETS translocation variant 7|ETS-related
ENSG00000010072	0.653536	3.14864	24.1649	8.84288e-07	0.00860854	67643	SPRTN	9606	83932	RP5-876B10.3	1	1q42.12-q43	SprT-like N-terminal domain	protein-coding	SPRTN	SprT-like N-terminal domain	O	DNA damage protein targeting VCP|DNA dam
ENSG00000010165	0.874664	5.30125	46.3479	9.90152e-12	1.22026e-07	34658	METTL13	9606	51603	CGI-01	1	1q24-q25.3	methyltransferase like 13	protein-coding	METTL13	methyltransferase like 13	O	antiapoptotic protein FEAT|methyltransfe
ENSG00000010219	0.397669	3.66918	6.35602	0.0116983	1	15872	DYRK4	9606	8798	NULL	12	12p13.32	dual-specificity tyrosine-(Y)-phosphorylation regulated kinase 4	protein-coding	DYRK4	dual-specificity tyrosine-(Y)-phosphorylation regulated kinase 4	O	dual specificity tyrosine-phosphorylatio
ENSG00000010244	0.0643562	7.35778	0.514854	0.473045	1	74383	ZNF207	9606	7756	NULL	17	17q11.2	zinc finger protein 207	protein-coding	ZNF207	zinc finger protein 207	O	NULL
ENSG00000010256	-0.026573	8.29194	0.0362655	0.848968	1	72078	UQCRC1	9606	7384	NULL	3	3p21.3	ubiquinol-cytochrome c reductase core protein I	protein-coding	UQCRC1	ubiquinol-cytochrome c reductase core protein I	O	complex III subunit 1|core protein I|cyt
ENSG00000010270	0.736404	4.60796	52.0462	5.42095e-13	6.92093e-09	67960	STARD3NL	9606	83930	UNQ855/PRO1864	7	7p14-p13	STARD3 N-terminal like	protein-coding	STARD3NL	STARD3 N-terminal like	O	MLN64 N-terminal domain homolog|STARD3 N
ENSG00000010278	0.348577	8.98004	4.6547	0.0309686	1	10137	CD9	9606	928	GIG2	12	12p13.3	CD9 molecule	protein-coding	CD9	CD9 molecule	O	5H9 antigen|BA-2/p24 antigen|CD9 antigen
ENSG00000010292	1.22508	6.53243	73.7207	8.99898e-18	1.25707e-13	38229	NCAPD2	9606	9918	NULL	12	12p13.3	non-SMC condensin I complex, subunit D2	protein-coding	NCAPD2	non-SMC condensin I complex, subunit D2	O	XCAP-D2 homolog|chromosome condensation
ENSG00000010295	-2.82572	3.80664	249.66	3.07969e-56	4.82587e-52	21494	IFFO1	9606	25900	NULL	12	12p13.3	intermediate filament family orphan 1	protein-coding	IFFO1	intermediate filament family orphan 1	O	intermediate filament-like MGC:2625
ENSG00000010310	-3.18992	3.69671	88.4818	5.13051e-21	7.43564e-17	19050	GIPR	9606	2696	NULL	19	19q13.3	gastric inhibitory polypeptide receptor	protein-coding	GIPR	gastric inhibitory polypeptide receptor	O	GIP-R|glucose-dependent insulinotropic p
ENSG00000010318	-1.65913	2.94874	74.9328	4.87002e-18	6.82777e-14	41352	PHF7	9606	51533	NULL	3	3p21.1	PHD finger protein 7	protein-coding	PHF7	PHD finger protein 7	O	testis development protein NYD-SP6
ENSG00000010319	-2.06673	3.19237	85.5034	2.31298e-20	3.3337e-16	64967	SEMA3G	9606	56920	NULL	3	3p21.1	sema domain, immunoglobulin domain (Ig), short basic domain, secreted, (semaphorin) 3G	protein-coding	SEMA3G	sema domain, immunoglobulin domain (Ig), short basic domain, secreted, (semaphorin) 3G	O	semaphorin sem2|semaphorin-3G
ENSG00000010322	-1.04835	6.72566	83.1664	7.54286e-20	1.08127e-15	38651	NISCH	9606	11188	NULL	3	3p21.1	nischarin	protein-coding	NISCH	nischarin	O	I-1 receptor candidate protein|I1R candi
ENSG00000010327	-3.59726	6.95208	219.804	9.97918e-50	1.56094e-45	67933	STAB1	9606	23166	NULL	3	3p21.1	stabilin 1	protein-coding	STAB1	stabilin 1	O	MS-1 antigen|common lymphatic endothelia
ENSG00000010361	-0.554161	2.78686	4.90687	0.02675	1	18570	FUZ	9606	80199	NULL	19	19q13.33	fuzzy planar cell polarity protein	protein-coding	FUZ	fuzzy planar cell polarity protein	O	fuzzy homolog|protein fuzzy homolog
ENSG00000010404	0.139888	6.15707	0.876614	0.349131	1	21486	IDS	9606	3423	NULL	X	Xq28	iduronate 2-sulfatase	protein-coding	IDS	iduronate 2-sulfatase	O	alpha-L-iduronate sulfate sulfatase|idur
ENSG00000010438	0.456756	6.27706	5.92778	0.014904	1	42722	PRSS3	9606	5646	RP11-176F3.3	9	9p11.2	protease, serine, 3	protein-coding	PRSS3	protease, serine, 3	O	brain trypsinogen|mesotrypsin|mesotrypsi
ENSG00000010539	0.961521	3.35706	66.4282	3.62881e-16	4.94389e-12	74378	ZNF200	9606	7752	NULL	16	16p13.3	zinc finger protein 200	protein-coding	ZNF200	zinc finger protein 200	O	NULL
ENSG00000010610	-0.901861	4.30877	11.6827	0.000630845	1	10101	CD4	9606	920	NULL	12	12p13.31	CD4 molecule	protein-coding	CD4	CD4 molecule	O	CD4 antigen (p55)|CD4 receptor|T-cell su
ENSG00000010626	1.04148	2.19939	34.5086	4.24373e-09	4.74449e-05	33604	LRRC23	9606	10233	NULL	12	12p13	leucine rich repeat containing 23	protein-coding	LRRC23	leucine rich repeat containing 23	O	leucine-rich protein B7|leucine-rich rep
ENSG00000010671	-2.13922	2.04426	54.5359	1.52636e-13	1.97481e-09	8485	BTK	9606	695	RP1-164F3.2	X	Xq21.33-q22	Bruton agammaglobulinemia tyrosine kinase	protein-coding	BTK	Bruton agammaglobulinemia tyrosine kinase	O	B-cell progenitor kinase|agammaglobulina
ENSG00000010704	0.0958341	3.33848	0.466759	0.494482	1	20283	HFE	9606	3077	NULL	6	6p21.3	hemochromatosis	protein-coding	HFE	hemochromatosis	O	MHC class I-like protein HFE|hereditary
ENSG00000010803	0.0197824	5.25605	0.0275244	0.868232	1	64777	SCMH1	9606	22955	NULL	1	1p34	sex comb on midleg homolog 1 (Drosophila)	protein-coding	SCMH1	sex comb on midleg homolog 1 (Drosophila)	O	polycomb protein SCMH1
ENSG00000010810	-0.454036	4.47339	3.20354	0.0734792	1	18590	FYN	9606	2534	RP1-66H14.1	6	6q21	FYN oncogene related to SRC, FGR, YES	protein-coding	FYN	FYN oncogene related to SRC, FGR, YES	O	OKT3-induced calcium influx regulator|c-
ENSG00000010818	0.384293	4.39025	6.91882	0.00852933	1	20460	HIVEP2	9606	3097	NULL	6	6q23-q24	human immunodeficiency virus type I enhancer binding protein 2	protein-coding	HIVEP2	human immunodeficiency virus type I enhancer binding protein 2	O	MHC binding protein-2|MHC-binding protei
ENSG00000011007	0.126207	5.4035	1.47765	0.224142	1	68682	TCEB3	9606	6924	MSTP059	1	1p36.1	transcription elongation factor B (SIII), polypeptide 3 (110kDa, elongin A)	protein-coding	TCEB3	transcription elongation factor B (SIII), polypeptide 3 (110kDa, elongin A)	O	RNA polymerase II transcription factor S
ENSG00000011009	0.360064	6.34947	7.20971	0.00725102	1	33823	LYPLA2	9606	11313	RP5-886K2.5	1	1p36.11	lysophospholipase II	protein-coding	LYPLA2	lysophospholipase II	O	LPL-II|acyl-protein thioesterase 2|lysoP
ENSG00000011021	-1.475	4.65812	100.156	1.40839e-23	2.0792e-19	11026	CLCN6	9606	1185	RP5-934G17.1	1	1p36	chloride channel, voltage-sensitive 6	protein-coding	CLCN6	chloride channel, voltage-sensitive 6	O	chloride transport protein 6
ENSG00000011028	0.889467	4.89855	13.3845	0.000253707	1	37058	MRC2	9606	9902	NULL	17	17q23.2	mannose receptor, C type 2	protein-coding	MRC2	mannose receptor, C type 2	O	C-type lectin domain family 13 member E|
ENSG00000011052	2.49009	4.128	66.7586	3.06878e-16	4.18734e-12	38730	NME2	9606	4831	NULL	17	17q21.3	NME/NM23 nucleoside diphosphate kinase 2	protein-coding	NME2	NME/NM23 nucleoside diphosphate kinase 2	O	NDP kinase B|c-myc purine-binding transc
ENSG00000011083	-3.15634	4.03397	82.1892	1.23665e-19	1.76853e-15	65883	SLC6A7	9606	6534	NULL	5	5q32	solute carrier family 6 (neurotransmitter transporter, L-proline), member 7	protein-coding	SLC6A7	solute carrier family 6 (neurotransmitter transporter, L-proline), member 7	O	brain-specific L-proline transporter|sod
ENSG00000011105	0.142667	4.59113	0.825475	0.363584	1	71132	TSPAN9	9606	10867	NULL	12	12p13.33-p13.32	tetraspanin 9	protein-coding	TSPAN9	tetraspanin 9	O	new EST tetraspan 5|tetraspan NET-5|tetr
ENSG00000011114	-0.256652	5.14747	4.04238	0.0443712	1	8448	BTBD7	9606	55727	NULL	14	14q32.12	BTB (POZ) domain containing 7	protein-coding	BTBD7	BTB (POZ) domain containing 7	O	BTB/POZ domain-containing protein 7
ENSG00000011132	0.0583661	3.87739	0.282361	0.595158	1	6940	APBA3	9606	9546	NULL	19	19p13.3	amyloid beta (A4) precursor protein-binding, family A, member 3	protein-coding	APBA3	amyloid beta (A4) precursor protein-binding, family A, member 3	O	X11-like 2 protein|adapter protein X11ga
ENSG00000011143	0.362187	3.79865	8.30995	0.00394284	1	36839	MKS1	9606	54903	NULL	17	17q22	Meckel syndrome, type 1	protein-coding	MKS1	Meckel syndrome, type 1	O	FABB proteome-like protein|Meckel syndro
ENSG00000011198	-0.351481	3.54478	4.9812	0.0256242	1	251	ABHD5	9606	51099	CGI-58	3	3p21	abhydrolase domain containing 5	protein-coding	ABHD5	abhydrolase domain containing 5	O	1-acylglycerol-3-phosphate O-acyltransfe
ENSG00000011243	-0.568926	5.78355	20.7757	5.16349e-06	0.0471892	5220	AKAP8L	9606	26993	HRIHFB2018	19	19p13.12	A kinase (PRKA) anchor protein 8-like	protein-coding	AKAP8L	A kinase (PRKA) anchor protein 8-like	O	A-kinase anchor protein 8-like|AKAP8-lik
ENSG00000011258	0.15642	4.69801	1.55541	0.212338	1	34198	MBTD1	9606	54799	NULL	17	17q21.33	mbt domain containing 1	protein-coding	MBTD1	mbt domain containing 1	O	MBT domain-containing protein 1
ENSG00000011260	1.10526	4.99983	84.4426	3.95534e-20	5.68541e-16	72268	UTP18	9606	51096	CDABP0061	17	17q21.33	UTP18 small subunit (SSU) processome component homolog (yeast)	protein-coding	UTP18	UTP18 small subunit (SSU) processome component homolog (yeast)	O	U3 small nucleolar RNA-associated protei
ENSG00000011275	0.584579	5.41092	27.8382	1.31898e-07	0.00136052	45691	RNF216	9606	54476	NULL	7	7p22.1	ring finger protein 216	protein-coding	RNF216	ring finger protein 216	O	E3 ubiquitin-protein ligase RNF216|triad
ENSG00000011295	-0.0956385	5.93949	0.412062	0.520925	1	71203	TTC19	9606	54902	NULL	17	17p12	tetratricopeptide repeat domain 19	protein-coding	TTC19	tetratricopeptide repeat domain 19	O	TPR repeat protein 19|tetratricopeptide
ENSG00000011304	0.603397	8.26167	48.147	3.95437e-12	4.93664e-08	42931	PTBP1	9606	5725	NULL	19	19p13.3	polypyrimidine tract binding protein 1	protein-coding	PTBP1	polypyrimidine tract binding protein 1	O	57 kDa RNA-binding protein PPTB-1|RNA-bi
ENSG00000011347	2.04269	5.87423	69.8742	6.32086e-17	8.72659e-13	68336	SYT7	9606	9066	NULL	11	11q12-q13.1	synaptotagmin VII	protein-coding	SYT7	synaptotagmin VII	O	prostate cancer-associated protein 7|syn
ENSG00000011376	0.805585	5.36838	30.9732	2.61612e-08	0.000280474	23819	LARS2	9606	23395	NULL	3	3p21.3	leucyl-tRNA synthetase 2, mitochondrial	protein-coding	LARS2	leucyl-tRNA synthetase 2, mitochondrial	O	leucine tRNA ligase 2, mitochondrial|leu
ENSG00000011405	0.516275	5.59144	22.5912	2.00396e-06	0.0189555	41462	PIK3C2A	9606	5286	NULL	11	11p15.5-p14	phosphatidylinositol-4-phosphate 3-kinase, catalytic subunit type 2 alpha	protein-coding	PIK3C2A	phosphatidylinositol-4-phosphate 3-kinase, catalytic subunit type 2 alpha	O	C2-containing phosphatidylinositol kinas
ENSG00000011422	1.27182	5.01377	19.2517	1.14566e-05	0.101723	41735	PLAUR	9606	5329	NULL	19	19q13	plasminogen activator, urokinase receptor	protein-coding	PLAUR	plasminogen activator, urokinase receptor	O	monocyte activation antigen Mo3|u-plasmi
ENSG00000011426	2.48313	5.01018	137.501	9.36825e-32	1.43597e-27	6430	ANLN	9606	54443	NULL	7	7p15-p14	anillin, actin binding protein	protein-coding	ANLN	anillin, actin binding protein	O	actin-binding protein anillin
ENSG00000011451	0.340242	5.72227	10.0279	0.00154185	1	72848	WIZ	9606	58525	NULL	19	19p13.1	widely interspaced zinc finger motifs	protein-coding	WIZ	widely interspaced zinc finger motifs	O	WIZ zinc finger|protein Wiz|widely-inter
ENSG00000011454	-0.214129	5.81489	2.55284	0.110096	1	43333	RABGAP1	9606	23637	HSPC094	9	9q34.11	RAB GTPase activating protein 1	protein-coding	RABGAP1	RAB GTPase activating protein 1	O	GAP and centrosome-associated protein|Ra
ENSG00000011465	-1.57262	7.54256	21.9812	2.75336e-06	0.0257301	14721	DCN	9606	1634	NULL	12	12q21.33	decorin	protein-coding	DCN	decorin	O	PG-S2|bone proteoglycan II|decorin prote
ENSG00000011478	0.428758	3.74214	10.5537	0.00115958	1	43176	QPCTL	9606	54814	NULL	19	19q13.32	glutaminyl-peptide cyclotransferase-like	protein-coding	QPCTL	glutaminyl-peptide cyclotransferase-like	O	glutaminyl cyclase-like|glutaminyl-pepti
ENSG00000011485	-0.0720935	6.0818	0.470545	0.492737	1	42337	PPP5C	9606	5536	NULL	19	19q13.3	protein phosphatase 5, catalytic subunit	protein-coding	PPP5C	protein phosphatase 5, catalytic subunit	O	PP-T|protein phosphatase T|serine/threon
ENSG00000011523	0.758389	4.64656	25.1913	5.19147e-07	0.00513696	10506	CEP68	9606	23177	NULL	2	2p14	centrosomal protein 68kDa	protein-coding	CEP68	centrosomal protein 68kDa	O	centrosomal protein of 68 kDa
ENSG00000011566	0.57034	4.87378	23.4299	1.2955e-06	0.0124536	34039	MAP4K3	9606	8491	NULL	2	2p22.1	mitogen-activated protein kinase kinase kinase kinase 3	protein-coding	MAP4K3	mitogen-activated protein kinase kinase kinase kinase 3	O	MAPK/ERK kinase kinase kinase 3|MEK kina
ENSG00000011600	-1.08647	3.63414	15.3798	8.79229e-05	0.708658	71488	TYROBP	9606	7305	NULL	19	19q13.1	TYRO protein tyrosine kinase binding protein	protein-coding	TYROBP	TYRO protein tyrosine kinase binding protein	O	DNAX-activation protein 12|KAR-associate
ENSG00000011638	0.504323	4.66495	13.2759	0.000268834	1	69251	TMEM159	9606	57146	NULL	16	16p12	transmembrane protein 159	protein-coding	TMEM159	transmembrane protein 159	O	promethin
ENSG00000012048	1.75057	4.23993	95.4413	1.52344e-22	2.23245e-18	8350	BRCA1	9606	672	NULL	17	17q21	breast cancer 1, early onset	protein-coding	BRCA1	breast cancer 1, early onset	O	BRCA1/BRCA2-containing complex, subunit
ENSG00000012061	0.174699	5.37727	2.30311	0.129116	1	16616	ERCC1	9606	2067	NULL	19	19q13.32	excision repair cross-complementing rodent repair deficiency, complementation group 1 (includes overlapping antisense sequence)	protein-coding	ERCC1	excision repair cross-complementing rodent repair deficiency, complementation group 1 (includes overlapping antisense sequence)	O	DNA excision repair protein ERCC-1
ENSG00000012124	-2.76945	1.87773	41.5227	1.16508e-10	1.38691e-06	10066	CD22	9606	933	NULL	19	19q13.1	CD22 molecule	protein-coding	CD22	CD22 molecule	O	B-cell receptor CD22|B-lymphocyte cell a
ENSG00000012171	-0.899389	6.338	12.5306	0.000400333	1	64960	SEMA3B	9606	7869	NULL	3	3p21.3	sema domain, immunoglobulin domain (Ig), short basic domain, secreted, (semaphorin) 3B	protein-coding	SEMA3B	sema domain, immunoglobulin domain (Ig), short basic domain, secreted, (semaphorin) 3B	O	sema A(V)|sema V|semaphorin A|semaphorin
ENSG00000012174	1.48636	4.10915	90.4526	1.89458e-21	2.75793e-17	34200	MBTPS2	9606	51360	NULL	X	Xp22.12-p22.11	membrane-bound transcription factor peptidase, site 2	protein-coding	MBTPS2	membrane-bound transcription factor peptidase, site 2	O	SREBPs intramembrane protease|endopeptid
ENSG00000012211	0.368384	3.58133	7.00625	0.00812254	1	42478	PRICKLE3	9606	4007	NULL	X	Xp11.23	prickle homolog 3 (Drosophila)	protein-coding	PRICKLE3	prickle homolog 3 (Drosophila)	O	LIM domain only protein 6|LMO-6|prickle-
ENSG00000012223	0.702984	1.05961	4.44747	0.034953	1	33763	LTF	9606	4057	NULL	3	3p21.31	lactotransferrin	protein-coding	LTF	lactotransferrin	O	growth-inhibiting protein 12|neutrophil
ENSG00000012232	0.783359	4.85299	27.0162	2.01762e-07	0.00205575	16858	EXTL3	9606	2137	NULL	8	8p21	exostosin-like glycosyltransferase 3	protein-coding	EXTL3	exostosin-like glycosyltransferase 3	O	EXT-related 1|exostoses (multiple)-like
ENSG00000012504	-5.21671	3.47225	95.3142	1.62445e-22	2.38015e-18	38989	NR1H4	9606	9971	NULL	12	12q23.1	nuclear receptor subfamily 1, group H, member 4	protein-coding	NR1H4	nuclear receptor subfamily 1, group H, member 4	O	RXR-interacting protein 14|bile acid rec
ENSG00000012660	1.13509	5.42809	32.6161	1.12278e-08	0.000122889	16404	ELOVL5	9606	60481	RP3-483K16.1	6	6p21.1-p12.1	ELOVL fatty acid elongase 5	protein-coding	ELOVL5	ELOVL fatty acid elongase 5	O	3-keto acyl-CoA synthase ELOVL5|ELOVL FA
ENSG00000012779	-0.620572	4.19803	4.03929	0.0444524	1	6179	ALOX5	9606	240	RP11-67C2.3	10	10q11.2	arachidonate 5-lipoxygenase	protein-coding	ALOX5	arachidonate 5-lipoxygenase	O	LOX-5|arachidonic 5-lipoxygenase alpha-1
ENSG00000012817	-2.58425	5.19772	4.73549	0.0295464	1	22928	KDM5D	9606	8284	NULL	Y	Yq11	lysine (K)-specific demethylase 5D	protein-coding	KDM5D	lysine (K)-specific demethylase 5D	O	H-Y|Jumonji, AT rich interactive domain
ENSG00000012822	-0.979088	6.7445	24.9043	6.02466e-07	0.00593308	9468	CALCOCO1	9606	57658	PP13275	12	12q13.13	calcium binding and coiled-coil domain 1	protein-coding	CALCOCO1	calcium binding and coiled-coil domain 1	O	calcium-binding and coiled-coil domain-c
ENSG00000012963	0.0991266	5.09882	0.727709	0.393627	1	71857	UBR7	9606	55148	NULL	14	14q32.12	ubiquitin protein ligase E3 component n-recognin 7 (putative)	protein-coding	UBR7	ubiquitin protein ligase E3 component n-recognin 7 (putative)	O	N-recognin-7|putative E3 ubiquitin-prote
ENSG00000012983	-0.214704	5.03334	3.6005	0.0577621	1	34041	MAP4K5	9606	11183	NULL	14	14q11.2-q21	mitogen-activated protein kinase kinase kinase kinase 5	protein-coding	MAP4K5	mitogen-activated protein kinase kinase kinase kinase 5	O	MAPK/ERK kinase kinase kinase 5|MEK kina
ENSG00000013016	-0.231121	2.35927	1.00188	0.316856	1	16179	EHD3	9606	30845	NULL	2	2p21	EH-domain containing 3	protein-coding	EHD3	EH-domain containing 3	O	EH domain containing 3|EH domain-contain
ENSG00000013275	0.667403	6.12991	30.0907	4.12303e-08	0.00043766	42856	PSMC4	9606	5704	NULL	19	19q13.11-q13.13	proteasome (prosome, macropain) 26S subunit, ATPase, 4	protein-coding	PSMC4	proteasome (prosome, macropain) 26S subunit, ATPase, 4	O	26S protease regulatory subunit 6B|26S p
ENSG00000013288	0.101316	5.74917	0.813957	0.366953	1	33985	MAN2B2	9606	23324	NULL	4	4p16.1	mannosidase, alpha, class 2B, member 2	protein-coding	MAN2B2	mannosidase, alpha, class 2B, member 2	O	core-specific lysosomal alpha-1,6-Mannos
ENSG00000013297	-2.34922	1.41083	45.3185	1.67459e-11	2.04668e-07	11035	CLDN11	9606	5010	NULL	3	3q26.2-q26.3	claudin 11	protein-coding	CLDN11	claudin 11	O	claudin-11|oligodendrocyte transmembrane
ENSG00000013306	0.70285	7.48874	25.0321	5.63828e-07	0.00556499	65633	SLC25A39	9606	51629	CGI-69	17	17q12	solute carrier family 25, member 39	protein-coding	SLC25A39	solute carrier family 25, member 39	O	solute carrier family 25 member 39
ENSG00000013364	-0.320612	8.87265	4.41112	0.0357054	1	37847	MVP	9606	9961	NULL	16	16p11.2	major vault protein	protein-coding	MVP	major vault protein	O	lung resistance-related protein
ENSG00000013374	0.332237	6.13394	9.25888	0.00234356	1	39141	NUB1	9606	51667	NULL	7	7q36	negative regulator of ubiquitin-like proteins 1	protein-coding	NUB1	negative regulator of ubiquitin-like proteins 1	O	NEDD8 ultimate buster 1|NEDD8 ultimate b
ENSG00000013375	0.379985	5.31351	9.44661	0.00211539	1	41270	PGM3	9606	5238	NULL	6	6q14.1-q15	phosphoglucomutase 3	protein-coding	PGM3	phosphoglucomutase 3	O	N-acetylglucosamine-phosphate mutase 1|a
ENSG00000013392	0.0373962	2.61146	0.0576339	0.810276	1	64453	RWDD2A	9606	112611	NULL	6	6q14.2	RWD domain containing 2A	protein-coding	RWDD2A	RWD domain containing 2A	O	RWD domain containing 2|RWD domain-conta
ENSG00000013441	-1.33782	6.54259	70.9031	3.75207e-17	5.19737e-13	11110	CLK1	9606	1195	NULL	2	2q33	CDC-like kinase 1	protein-coding	CLK1	CDC-like kinase 1	O	CDC28/CDC2-like kinase|dual specificity
ENSG00000013503	0.293671	3.51066	4.93964	0.0262476	1	42010	POLR3B	9606	55703	NULL	12	12q23.3	polymerase (RNA) III (DNA directed) polypeptide B	protein-coding	POLR3B	polymerase (RNA) III (DNA directed) polypeptide B	O	DNA-directed RNA polymerase III 127.6 kD
ENSG00000013523	0.592946	4.94631	20.0157	7.68103e-06	0.0692445	6281	ANGEL1	9606	23357	NULL	14	14q24.3	angel homolog 1 (Drosophila)	protein-coding	ANGEL1	angel homolog 1 (Drosophila)	O	protein angel homolog 1
ENSG00000013561	0.137378	5.32126	1.35818	0.243853	1	45647	RNF14	9606	9604	HRIHFB2038	5	5q23.3-q31.1	ring finger protein 14	protein-coding	RNF14	ring finger protein 14	O	E3 ubiquitin-protein ligase RNF14|androg
ENSG00000013563	0.624898	5.02468	26.2486	3.00174e-07	0.00302395	15449	DNASE1L1	9606	1774	XX-FW83563B9.2	X	Xq28	deoxyribonuclease I-like 1	protein-coding	DNASE1L1	deoxyribonuclease I-like 1	O	DNase I-like 1|DNase I-like, muscle-spec
ENSG00000013573	-0.0267049	5.43043	0.0238897	0.877166	1	14778	DDX11	9606	1663	NULL	12	12p11	DEAD/H (Asp-Glu-Ala-Asp/His) box helicase 11	protein-coding	DDX11	DEAD/H (Asp-Glu-Ala-Asp/His) box helicase 11	O	CHL1-like helicase homolog|CHL1-related
ENSG00000013583	-0.0486682	4.94789	0.0477354	0.827052	1	20217	HEBP1	9606	50865	NULL	12	12p13.1	heme binding protein 1	protein-coding	HEBP1	heme binding protein 1	O	heme-binding protein 1|p22HBP
ENSG00000013588	1.7551	8.18533	48.1461	3.95617e-12	4.93849e-08	19563	GPRC5A	9606	9052	NULL	12	12p13-p12.3	G protein-coupled receptor, family C, group 5, member A	protein-coding	GPRC5A	G protein-coupled receptor, family C, group 5, member A	O	G-protein coupled receptor family C grou
ENSG00000013619	-1.36965	1.50712	38.4139	5.72229e-10	6.639e-06	33974	MAMLD1	9606	10046	NULL	X	Xq28	mastermind-like domain containing 1	protein-coding	MAMLD1	mastermind-like domain containing 1	O	mastermind-like domain-containing protei
ENSG00000013725	-0.631533	2.61698	4.79651	0.0285175	1	10116	CD6	9606	923	NULL	11	11q13	CD6 molecule	protein-coding	CD6	CD6 molecule	O	CD6 antigen|T-cell differentiation antig
ENSG00000013810	1.10348	5.51189	33.3726	7.60886e-09	8.39714e-05	68371	TACC3	9606	10460	NULL	4	4p16.3	transforming, acidic coiled-coil containing protein 3	protein-coding	TACC3	transforming, acidic coiled-coil containing protein 3	O	transforming acidic coiled-coil-containi
ENSG00000014123	0.631799	5.24695	33.4893	7.16578e-09	7.9232e-05	71939	UFL1	9606	23376	NULL	6	6q16.1	UFM1-specific ligase 1	protein-coding	UFL1	UFM1-specific ligase 1	O	E3 UFM1-protein ligase 1|LZAP-binding pr
ENSG00000014138	0.779756	4.35609	25.3304	4.83037e-07	0.00479221	41959	POLA2	9606	23649	NULL	11	11q13.1	polymerase (DNA directed), alpha 2, accessory subunit	protein-coding	POLA2	polymerase (DNA directed), alpha 2, accessory subunit	O	DNA polymerase alpha 70 kDa subunit|DNA
ENSG00000014164	-0.154362	5.13316	0.869598	0.351067	1	74129	ZC3H3	9606	23144	NULL	8	8q24.3	zinc finger CCCH-type containing 3	protein-coding	ZC3H3	zinc finger CCCH-type containing 3	O	zinc finger CCCH domain-containing prote
ENSG00000014216	0.300162	8.16895	6.72959	0.00948263	1	9532	CAPN1	9606	823	PIG30	11	11q13	calpain 1, (mu/I) large subunit	protein-coding	CAPN1	calpain 1, (mu/I) large subunit	O	CANP 1|calcium-activated neutral protein
ENSG00000014257	-0.168247	2.46211	0.224583	0.63557	1	4545	ACPP	9606	55	NULL	3	3q22.1	acid phosphatase, prostate	protein-coding	ACPP	acid phosphatase, prostate	O	5'-nucleotidase|TMPase|ecto-5'-nucleotid
ENSG00000014641	-0.00781464	6.99014	0.00391197	0.950128	1	34272	MDH1	9606	4190	NULL	2	2p13.3	malate dehydrogenase 1, NAD (soluble)	protein-coding	MDH1	malate dehydrogenase 1, NAD (soluble)	O	cytosolic malate dehydrogenase|diiodophe
ENSG00000014824	0.355447	6.03911	12.9257	0.000324106	1	65732	SLC30A9	9606	10463	NULL	4	4p13	solute carrier family 30 (zinc transporter), member 9	protein-coding	SLC30A9	solute carrier family 30 (zinc transporter), member 9	O	GRIP1-dependent nuclear receptor coactiv
ENSG00000014914	-1.97709	7.54442	67.8653	1.75052e-16	2.39873e-12	37593	MTMR11	9606	10903	NULL	1	1q12-q21	myotubularin related protein 11	protein-coding	MTMR11	myotubularin related protein 11	O	cisplatin resistance associated|cisplati
ENSG00000014919	0.179478	5.27298	2.59608	0.107128	1	11535	COX15	9606	1355	NULL	10	10q24	cytochrome c oxidase assembly homolog 15 (yeast)	protein-coding	COX15	cytochrome c oxidase assembly homolog 15 (yeast)	O	COX15 homolog, cytochrome c oxidase asse
ENSG00000015133	-0.445436	5.64302	8.64492	0.00327974	1	9888	CCDC88C	9606	440193	NULL	14	14q32.11	coiled-coil domain containing 88C	protein-coding	CCDC88C	coiled-coil domain containing 88C	O	Dvl-associating protein with a high freq
ENSG00000015153	0.332805	3.61154	6.80382	0.00909628	1	73892	YAF2	9606	10138	NULL	12	12q12	YY1 associated factor 2	protein-coding	YAF2	YY1 associated factor 2	O	YY1-associated factor 2
ENSG00000015171	0.292982	5.8161	6.35373	0.0117135	1	74316	ZMYND11	9606	10771	RP11-486H9.1	10	10p14	zinc finger, MYND-type containing 11	protein-coding	ZMYND11	zinc finger, MYND-type containing 11	O	adenovirus 5 E1A-binding protein|bone mo
ENSG00000015285	-1.99237	2.62159	71.7281	2.46988e-17	3.43091e-13	72651	WAS	9606	7454	NULL	X	Xp11.4-p11.21	Wiskott-Aldrich syndrome	protein-coding	WAS	Wiskott-Aldrich syndrome	O	eczema-thrombocytopenia|thrombocytopenia
ENSG00000015413	3.18975	7.34403	9.57594	0.00197144	1	15550	DPEP1	9606	1800	NULL	16	16q24.3	dipeptidase 1 (renal)	protein-coding	DPEP1	dipeptidase 1 (renal)	O	dehydropeptidase-I|dipeptidase 1|hRDP|mi
ENSG00000015475	0.932653	5.15374	44.4854	2.56258e-11	3.11636e-07	8077	BID	9606	637	NULL	22	22q11.1	BH3 interacting domain death agonist	protein-coding	BID	BH3 interacting domain death agonist	O	BH3-interacting domain death agonist|BID
ENSG00000015479	0.929566	7.49224	106.607	5.4273e-25	8.09157e-21	34159	MATR3	9606	9782	NULL	5	5q31.2	matrin 3	protein-coding	MATR3	matrin 3	O	matrin-3|vocal cord and pharyngeal weakn
ENSG00000015532	0.66903	4.91004	22.6124	1.98203e-06	0.0187503	73107	XYLT2	9606	64132	UNQ3058/PRO9878	17	17q21.33	xylosyltransferase II	protein-coding	XYLT2	xylosyltransferase II	O	UDP-D-xylose:proteoglycan core protein b
ENSG00000015568	-0.309143	3.33511	0.832488	0.361554	1	43899	RGPD5	9606	84220	NULL	2	2q13	RANBP2-like and GRIP domain containing 5	protein-coding	RGPD5	RANBP2-like and GRIP domain containing 5	O	RANBP2-like and GRIP domain-containing p
ENSG00000015676	0.856178	6.33133	71.8097	2.36984e-17	3.29336e-13	39152	NUDCD3	9606	23386	hCG_18301	7	7p13-p12	NudC domain containing 3	protein-coding	NUDCD3	NudC domain containing 3	O	NudC-like protein|nudC domain-containing
ENSG00000016391	0.535743	6.1918	7.78469	0.00526909	1	10787	CHDH	9606	55349	NULL	3	3p21.1	choline dehydrogenase	protein-coding	CHDH	choline dehydrogenase	O	CDH|CHD|choline dehydrogenase, mitochond
ENSG00000016402	1.68488	4.31512	52.4338	4.45001e-13	5.69467e-09	22160	IL20RA	9606	53832	RP11-204P2.1	6	6q23.3	interleukin 20 receptor, alpha	protein-coding	IL20RA	interleukin 20 receptor, alpha	O	CRF2-8|IL-20 receptor subunit alpha|IL-2
ENSG00000016490	-2.39811	8.9714	12.0388	0.000521045	1	11014	CLCA1	9606	1179	NULL	1	1p22.3	chloride channel accessory 1	protein-coding	CLCA1	chloride channel accessory 1	O	CLCA family member 1, chloride channel r
ENSG00000016602	-6.28225	8.84109	34.1164	5.19112e-09	5.77979e-05	11017	CLCA4	9606	22802	UNQ562/PRO1124	1	1p31-p22	chloride channel accessory 4	protein-coding	CLCA4	chloride channel accessory 4	O	caCC-2|calcium-activated chloride channe
ENSG00000016864	0.230453	5.05347	6.23309	0.0125384	1	19161	GLT8D1	9606	55830	AD-017	3	3p21.1	glycosyltransferase 8 domain containing 1	protein-coding	GLT8D1	glycosyltransferase 8 domain containing 1	O	glycosyltransferase 8 domain-containing
ENSG00000017260	0.843646	6.4033	84.4266	3.98743e-20	5.73113e-16	7565	ATP2C1	9606	27032	HUSSY-28	3	3q22.1	ATPase, Ca++ transporting, type 2C, member 1	protein-coding	ATP2C1	ATPase, Ca++ transporting, type 2C, member 1	O	ATP-dependent Ca(2+) pump PMR1|ATPase 2C
ENSG00000017427	-2.75287	2.16572	50.617	1.12266e-12	1.42263e-08	21599	IGF1	9606	3479	NULL	12	12q23.2	insulin-like growth factor 1 (somatomedin C)	protein-coding	IGF1	insulin-like growth factor 1 (somatomedin C)	O	IGF-IA|IGF-IB|MGF|insulin-like growth fa
ENSG00000017483	1.49513	5.46823	20.083	7.41529e-06	0.0669674	65787	SLC38A5	9606	92745	PP7194	X	Xp11.23	solute carrier family 38, member 5	protein-coding	SLC38A5	solute carrier family 38, member 5	O	sodium-coupled neutral amino acid transp
ENSG00000017797	0.0708683	6.17975	0.268965	0.604027	1	43410	RALBP1	9606	10928	NULL	18	18p11.3	ralA binding protein 1	protein-coding	RALBP1	ralA binding protein 1	O	76 kDa Ral-interacting protein|DNP-SG AT
ENSG00000018189	-0.987682	4.42329	78.8227	6.79427e-19	9.62749e-15	64432	RUFY3	9606	22902	NULL	4	4q13.3	RUN and FYVE domain containing 3	protein-coding	RUFY3	RUN and FYVE domain containing 3	O	protein RUFY3|rap2 interacting protein x
ENSG00000018280	-2.02469	3.20523	25.0466	5.59628e-07	0.0055252	65476	SLC11A1	9606	6556	NULL	2	2q35	solute carrier family 11 (proton-coupled divalent metal ion transporters), member 1	protein-coding	SLC11A1	solute carrier family 11 (proton-coupled divalent metal ion transporters), member 1	O	NRAMP 1|natural resistance-associated ma
ENSG00000018408	-0.880154	4.54997	12.8196	0.000343016	1	72919	WWTR1	9606	25937	NULL	3	3q23-q24	WW domain containing transcription regulator 1	protein-coding	WWTR1	WW domain containing transcription regulator 1	O	WW domain-containing transcription regul
ENSG00000018510	0.395613	5.78886	9.8137	0.00173216	1	5091	AGPS	9606	8540	AAG5	2	2q31.2	alkylglycerone phosphate synthase	protein-coding	AGPS	alkylglycerone phosphate synthase	O	aging-associated gene 5 protein|aging-as
ENSG00000018610	0.701073	4.21803	32.5313	1.17289e-08	0.000128221	14357	CXorf56	9606	63932	NULL	X	Xq23	chromosome X open reading frame 56	protein-coding	CXorf56	chromosome X open reading frame 56	O	UPF0428 protein CXorf56
ENSG00000018625	-4.64517	3.5588	96.8259	7.56978e-23	1.11147e-18	7545	ATP1A2	9606	477	RP11-536C5.4	1	1q23.2	ATPase, Na+/K+ transporting, alpha 2 polypeptide	protein-coding	ATP1A2	ATPase, Na+/K+ transporting, alpha 2 polypeptide	O	Na(+)/K(+) ATPase alpha-2 subunit|Na+/K+
ENSG00000018699	1.18557	4.13154	112.916	2.25105e-26	3.38693e-22	71213	TTC27	9606	55622	NULL	2	2p22.3	tetratricopeptide repeat domain 27	protein-coding	TTC27	tetratricopeptide repeat domain 27	O	TPR repeat protein 27|tetratricopeptide
ENSG00000018869	-1.34221	0.0929116	24.0564	9.35534e-07	0.00909339	74684	ZNF582	9606	147948	NULL	19	19q13.43	zinc finger protein 582	protein-coding	ZNF582	zinc finger protein 582	O	NULL
ENSG00000019102	-1.32347	5.98926	6.58337	0.0102936	1	72584	VSIG2	9606	23584	UNQ2770/PRO7154	11	11q24	V-set and immunoglobulin domain containing 2	protein-coding	VSIG2	V-set and immunoglobulin domain containing 2	O	CT-like protein|V-set and immunoglobulin
ENSG00000019144	-1.64691	6.81499	86.7763	1.21516e-20	1.75542e-16	41374	PHLDB1	9606	23187	DLNB07	11	11q23.3	pleckstrin homology-like domain, family B, member 1	protein-coding	PHLDB1	pleckstrin homology-like domain, family B, member 1	O	LL5alpha|pleckstrin homology-like domain
ENSG00000019485	0.0636538	3.64515	0.123695	0.725061	1	42419	PRDM11	9606	56981	NULL	11	11p11	PR domain containing 11	protein-coding	PRDM11	PR domain containing 11	O	PR domain-containing protein 11|PR-domai
ENSG00000019505	0.251315	4.79922	0.530953	0.466206	1	68324	SYT13	9606	57586	NULL	11	11p12-p11	synaptotagmin XIII	protein-coding	SYT13	synaptotagmin XIII	O	synaptotagmin-13|sytXIII
ENSG00000019549	-1.93076	3.10624	62.276	2.98542e-15	3.99658e-11	66179	SNAI2	9606	6591	NULL	8	8q11	snail homolog 2 (Drosophila)	protein-coding	SNAI2	snail homolog 2 (Drosophila)	O	neural crest transcription factor SLUG|p
ENSG00000019582	-0.358006	8.91816	1.63542	0.200955	1	10123	CD74	9606	972	NULL	5	5q32	CD74 molecule, major histocompatibility complex, class II invariant chain	protein-coding	CD74	CD74 molecule, major histocompatibility complex, class II invariant chain	O	CD74 antigen (invariant polypeptide of m
ENSG00000019991	-0.817202	1.66737	5.37818	0.0203901	1	20289	HGF	9606	3082	NULL	7	7q21.1	hepatocyte growth factor (hepapoietin A
ENSG00000019995	-0.327058	4.09196	6.91187	0.00856256	1	75019	ZRANB1	9606	54764	NULL	10	10q26.13	zinc finger, RAN-binding domain containing 1	protein-coding	ZRANB1	zinc finger, RAN-binding domain containing 1	O	TRAF-binding domain-containing protein|T
ENSG00000020129	0.48911	4.25999	14.7657	0.000121733	0.964002	38242	NCDN	9606	23154	NULL	1	1p34.3	neurochondrin	protein-coding	NCDN	neurochondrin	O	NULL
ENSG00000020181	-0.216964	4.45347	0.962215	0.32663	1	4798	ADGRA2	NA	NA	NA	NA	NA	NA	NA	NA	NA	NA	NA
ENSG00000020256	1.12948	4.46452	88.0447	6.3993e-21	9.26746e-17	74236	ZFP64	9606	55734	RP5-831D17.3	20	20q13.2	ZFP64 zinc finger protein	protein-coding	ZFP64	ZFP64 zinc finger protein	O	zinc finger protein 338|zinc finger prot
ENSG00000020426	0.819319	2.86999	29.4781	5.6553e-08	0.000596182	36928	MNAT1	9606	4331	NULL	14	14q23	menage a trois homolog 1, cyclin H assembly factor (Xenopus laevis)	protein-coding	MNAT1	menage a trois homolog 1, cyclin H assembly factor (Xenopus laevis)	O	CDK-activating kinase assembly factor MA
ENSG00000020577	-1.32446	3.90134	40.6638	1.80804e-10	2.13638e-06	64554	SAMD4A	9606	23034	NULL	14	14q22.2	sterile alpha motif domain containing 4A	protein-coding	SAMD4A	sterile alpha motif domain containing 4A	O	SAM domain-containing protein 4A|protein
ENSG00000020633	0.0839095	3.32918	0.100921	0.750727	1	64442	RUNX3	9606	864	RP3-398I9.1	1	1p36	runt-related transcription factor 3	protein-coding	RUNX3	runt-related transcription factor 3	O	CBF-alpha-3|PEA2 alpha C|PEA2-alpha C|PE
ENSG00000020922	0.746643	4.7438	33.994	5.52809e-09	6.14558e-05	37059	MRE11A	9606	4361	NULL	11	11q21	MRE11 meiotic recombination 11 homolog A (S. cerevisiae)	protein-coding	MRE11A	MRE11 meiotic recombination 11 homolog A (S. cerevisiae)	O	AT-like disease|DNA recombination and re
ENSG00000021300	1.88321	5.01729	43.3862	4.49354e-11	5.42774e-07	41787	PLEKHB1	9606	58473	NULL	11	11q13.5-q14.1	pleckstrin homology domain containing, family B (evectins) member 1	protein-coding	PLEKHB1	pleckstrin homology domain containing, family B (evectins) member 1	O	PH domain containing protein in retina 1
ENSG00000021355	0.819789	7.53408	24.1821	8.76431e-07	0.00853469	65091	SERPINB1	9606	1992	NULL	6	6p25	serpin peptidase inhibitor, clade B (ovalbumin), member 1	protein-coding	SERPINB1	serpin peptidase inhibitor, clade B (ovalbumin), member 1	O	leukocyte elastase inhibitor|peptidase i
ENSG00000021574	1.00694	4.38288	90.6517	1.71325e-21	2.49483e-17	67434	SPAST	9606	6683	NULL	2	2p24-p21	spastin	protein-coding	SPAST	spastin	O	spastic paraplegia 4 (autosomal dominant
ENSG00000021645	0.169079	2.978	0.168417	0.681522	1	39065	NRXN3	9606	9369	NULL	14	14q31	neurexin 3	protein-coding	NRXN3	neurexin 3	O	neurexin III|neurexin-3-alpha
ENSG00000021762	-0.106429	5.5152	0.520165	0.470771	1	40409	OSBPL5	9606	114879	NULL	11	11p15.4	oxysterol binding protein-like 5	protein-coding	OSBPL5	oxysterol binding protein-like 5	O	ORP-5|OSBP-related protein 5|oxysterol-b
ENSG00000021776	-0.0307871	5.57724	0.0553222	0.814048	1	7045	AQR	9606	9716	NULL	15	15q14	aquarius homolog (mouse)	protein-coding	AQR	aquarius homolog (mouse)	O	functional spliceosome-associated protei
ENSG00000022267	-3.49323	6.53736	122.734	1.59483e-28	2.42063e-24	17787	FHL1	9606	2273	RP11-535K18.1	X	Xq26	four and a half LIM domains 1	protein-coding	FHL1	four and a half LIM domains 1	O	LIM protein SLIMMER|four and a half LIM
ENSG00000022277	1.23101	6.65543	89.4622	3.12554e-21	4.5389e-17	64411	RTFDC1	9606	51507	AD-007	20	20q13.31	replication termination factor 2 domain containing 1	protein-coding	RTFDC1	replication termination factor 2 domain containing 1	O	UPF0549 protein C20orf43|protein RTF2 ho
ENSG00000022556	-0.621716	3.16728	0.823773	0.364079	1	38709	NLRP2	9606	55655	XXbac-BPG230H20.8	19	19q13.42	NLR family, pyrin domain containing 2	protein-coding	NLRP2	NLR family, pyrin domain containing 2	O	NACHT, LRR and PYD containing protein 2|
ENSG00000022567	0.59028	4.74315	16.1605	5.81959e-05	0.479651	65824	SLC45A4	9606	57210	NULL	8	8q24.3	solute carrier family 45, member 4	protein-coding	SLC45A4	solute carrier family 45, member 4	O	solute carrier family 45 member 4
ENSG00000022840	0.0238768	7.04335	0.0577984	0.81001	1	45617	RNF10	9606	9921	NULL	12	12q24.31	ring finger protein 10	protein-coding	RNF10	ring finger protein 10	O	RING finger protein 10
ENSG00000022976	-0.708832	3.54307	13.8254	0.000200603	1	74934	ZNF839	9606	55778	NULL	14	14q32.31	zinc finger protein 839	protein-coding	ZNF839	zinc finger protein 839	O	renal carcinoma antigen NY-REN-50
ENSG00000023041	0.124594	5.52842	0.871277	0.350602	1	74188	ZDHHC6	9606	64429	NULL	10	10q25.2	zinc finger, DHHC-type containing 6	protein-coding	ZDHHC6	zinc finger, DHHC-type containing 6	O	DHHC-6|palmitoyltransferase ZDHHC6|proba
ENSG00000023171	-1.45495	2.89684	8.47834	0.003594	1	19592	GRAMD1B	9606	57476	UNQ3032/PRO9834	11	11q24.1	GRAM domain containing 1B	protein-coding	GRAMD1B	GRAM domain containing 1B	O	GRAM domain-containing protein 1B
ENSG00000023191	0.126539	7.00321	1.315	0.251491	1	45731	RNH1	9606	6050	NULL	11	11p15.5	ribonuclease/angiogenin inhibitor 1	protein-coding	RNH1	ribonuclease/angiogenin inhibitor 1	O	placental RNase inhibitor|placental ribo
ENSG00000023228	-0.0244937	7.01486	0.0378921	0.84566	1	38413	NDUFS1	9606	4719	NULL	2	2q33-q34	NADH dehydrogenase (ubiquinone) Fe-S protein 1, 75kDa (NADH-coenzyme Q reductase)	protein-coding	NDUFS1	NADH dehydrogenase (ubiquinone) Fe-S protein 1, 75kDa (NADH-coenzyme Q reductase)	O	NADH-ubiquinone oxidoreductase 75 kDa su
ENSG00000023287	0.996704	5.52141	32.63	1.11482e-08	0.000122051	43540	RB1CC1	9606	9821	NULL	8	8q11	RB1-inducible coiled-coil 1	protein-coding	RB1CC1	RB1-inducible coiled-coil 1	O	200 kDa FAK family kinase-interacting pr
ENSG00000023318	0.61647	6.25091	28.858	7.78822e-08	0.000813791	16667	ERP44	9606	23071	UNQ532/PRO1075	9	9q31.1	endoplasmic reticulum protein 44	protein-coding	ERP44	endoplasmic reticulum protein 44	O	ER protein 44|endoplasmic reticulum resi
ENSG00000023330	-0.00449816	6.23338	0.00102791	0.974423	1	6089	ALAS1	9606	211	OK/SW-cl.121	3	3p21.1	aminolevulinate, delta-, synthase 1	protein-coding	ALAS1	aminolevulinate, delta-, synthase 1	O	5-aminolevulinate synthase, nonspecific,
ENSG00000023445	-1.33949	5.5375	13.9928	0.000183516	1	8085	BIRC3	9606	330	NULL	11	11q22	baculoviral IAP repeat containing 3	protein-coding	BIRC3	baculoviral IAP repeat containing 3	O	IAP homolog C|IAP-1|RING finger protein
ENSG00000023516	0.953226	5.94074	40.267	2.21522e-10	2.60731e-06	5205	AKAP11	9606	11215	NULL	13	13q14.11	A kinase (PRKA) anchor protein 11	protein-coding	AKAP11	A kinase (PRKA) anchor protein 11	O	A-kinase anchor protein 11|A-kinase anch
ENSG00000023572	0.656135	2.65441	17.1214	3.50641e-05	0.296046	19149	GLRX2	9606	51022	RP11-101E13.4	1	1q31.2	glutaredoxin 2	protein-coding	GLRX2	glutaredoxin 2	O	bA101E13.1 (GRX2 glutaredoxin (thioltran
ENSG00000023608	0.812227	2.19562	32.9401	9.50402e-09	0.000104421	66190	SNAPC1	9606	6617	NULL	14	14q22	small nuclear RNA activating complex, polypeptide 1, 43kDa	protein-coding	SNAPC1	small nuclear RNA activating complex, polypeptide 1, 43kDa	O	PSE-binding factor subunit gamma|PTF sub
ENSG00000023697	0.0123355	5.29943	0.00745501	0.931194	1	15002	DERA	9606	51071	CGI-26	12	12p12.3	deoxyribose-phosphate aldolase (putative)	protein-coding	DERA	deoxyribose-phosphate aldolase (putative)	O	2-deoxy-D-ribose 5-phosphate aldolase|2-
ENSG00000023734	1.06769	6.67264	66.8457	2.93617e-16	4.00846e-12	68080	STRAP	9606	11171	NULL	12	12p12.3	serine/threonine kinase receptor associated protein	protein-coding	STRAP	serine/threonine kinase receptor associated protein	O	MAP activator with WD repeats|WD-40 repe
ENSG00000023839	-0.320285	2.51505	0.254948	0.613613	1	192	ABCC2	9606	1244	RP11-114F7.2	10	10q24	ATP-binding cassette, sub-family C (CFTR/MRP), member 2	protein-coding	ABCC2	ATP-binding cassette, sub-family C (CFTR/MRP), member 2	O	ATP-binding cassette sub-family C member
ENSG00000023892	-0.0502107	4.22422	0.0761108	0.782639	1	14863	DEF6	9606	50619	RP3-329A5.5	6	6p21.33-p21.1	differentially expressed in FDCP 6 homolog (mouse)	protein-coding	DEF6	differentially expressed in FDCP 6 homolog (mouse)	O	DEF-6|IRF4-binding protein|SWAP-70-like
ENSG00000023902	-1.74061	4.55638	53.9473	2.05938e-13	2.65619e-09	41809	PLEKHO1	9606	51177	RP11-458I7.3	1	1q21.2	pleckstrin homology domain containing, family O member 1	protein-coding	PLEKHO1	pleckstrin homology domain containing, family O member 1	O	2810052M02Rik|C-Jun-binding protein|CK2
ENSG00000023909	0.333767	4.40885	3.35301	0.0670823	1	18884	GCLM	9606	2730	RP4-561L24.2	1	1p22.1	glutamate-cysteine ligase, modifier subunit	protein-coding	GCLM	glutamate-cysteine ligase, modifier subunit	O	GCS light chain|GSC light chain|gamma-EC
ENSG00000024048	-0.404233	5.90743	17.2203	3.32865e-05	0.281837	71852	UBR2	9606	23304	NULL	6	6p21.1	ubiquitin protein ligase E3 component n-recognin 2	protein-coding	UBR2	ubiquitin protein ligase E3 component n-recognin 2	O	E3 ubiquitin-protein ligase UBR2|ubiquit
ENSG00000024422	-1.40965	5.57601	37.3045	1.01049e-09	1.16085e-05	16178	EHD2	9606	30846	NULL	19	19q13.3	EH-domain containing 2	protein-coding	EHD2	EH-domain containing 2	O	EH domain containing 2|EH domain-contain
ENSG00000024526	1.06382	3.39215	14.544	0.000136922	1	14991	DEPDC1	9606	55635	NULL	1	1p31.2	DEP domain containing 1	protein-coding	DEPDC1	DEP domain containing 1	O	5830484J08Rik|DEP domain-containing prot
ENSG00000024862	0.367335	4.08451	6.23664	0.0125134	1	9820	CCDC28A	9606	25901	RP3-509I19.10-001	6	6q23.1-q24.1	coiled-coil domain containing 28A	protein-coding	CCDC28A	coiled-coil domain containing 28A	O	chemokine C-C motif receptor-like 1 adja
ENSG00000025039	0.27707	2.2552	1.0238	0.31162	1	64322	RRAGD	9606	58528	NULL	6	6q15-q16	Ras-related GTP binding D	protein-coding	RRAGD	Ras-related GTP binding D	O	Rag D protein|ras-related GTP-binding pr
ENSG00000025156	0.292734	3.26536	6.50598	0.0107512	1	21157	HSF2	9606	3298	NULL	6	6q22.31	heat shock transcription factor 2	protein-coding	HSF2	heat shock transcription factor 2	O	heat shock factor protein 2
ENSG00000025293	1.47814	5.33265	159.132	1.75114e-36	2.70813e-32	41335	PHF20	9606	51230	RP5-1121G12.1	20	20q11.22-q11.23	PHD finger protein 20	protein-coding	PHF20	PHD finger protein 20	O	glioma-expressed antigen 2|hepatocellula
ENSG00000025423	-1.0006	1.50016	18.5596	1.64671e-05	0.143873	21140	HSD17B6	9606	8630	NULL	12	12q13	hydroxysteroid (17-beta) dehydrogenase 6	protein-coding	HSD17B6	hydroxysteroid (17-beta) dehydrogenase 6	O	17-beta-HSD 6|17-beta-HSD6|17-beta-hydro
ENSG00000025434	-0.765473	5.07709	14.865	0.000115487	0.917312	38988	NR1H3	9606	10062	NULL	11	11p11.2	nuclear receptor subfamily 1, group H, member 3	protein-coding	NR1H3	nuclear receptor subfamily 1, group H, member 3	O	liver X nuclear receptor alpha variant 1
ENSG00000025708	-1.34065	4.98194	28.2379	1.07281e-07	0.00111143	71481	TYMP	9606	1890	NULL	22	22q13.33	thymidine phosphorylase	protein-coding	TYMP	thymidine phosphorylase	O	gliostatin|tdRPase
ENSG00000025770	0.418679	5.14495	9.78114	0.00176311	1	38235	NCAPH2	9606	29781	NULL	22	22q13.33	non-SMC condensin II complex, subunit H2	protein-coding	NCAPH2	non-SMC condensin II complex, subunit H2	O	CAP-H2 subunit of the condensin II compl
ENSG00000025772	2.36546	6.08629	276.084	5.35665e-62	8.40512e-58	69654	TOMM34	9606	10953	NULL	20	NULL	translocase of outer mitochondrial membrane 34	protein-coding	TOMM34	translocase of outer mitochondrial membrane 34	O	hTom34|mitochondrial import receptor sub
ENSG00000025796	0.670099	6.3534	46.4665	9.31972e-12	1.14931e-07	64938	SEC63	9606	11231	RP1-191J18.4	6	6q21	SEC63 homolog (S. cerevisiae)	protein-coding	SEC63	SEC63 homolog (S. cerevisiae)	O	translocation protein SEC63 homolog
ENSG00000025800	0.304133	5.94002	8.08271	0.00446897	1	23289	KPNA6	9606	23633	RP4-622L5.1	1	1p35.1	karyopherin alpha 6 (importin alpha 7)	protein-coding	KPNA6	karyopherin alpha 6 (importin alpha 7)	O	importin alpha 7 subunit|importin subuni
ENSG00000026025	-1.04853	8.26451	22.9014	1.70528e-06	0.0162326	72377	VIM	9606	7431	RP11-124N14.1	10	10p13	vimentin	protein-coding	VIM	vimentin	O	NULL
ENSG00000026036	-0.517692	4.56619	5.36916	0.0204958	1	64408	RTEL1-TNFRSF6B	9606	100533107	NULL	20	20q13.33	RTEL1-TNFRSF6B readthrough (NMD candidate)	miscRNA	RTEL1-TNFRSF6B	RTEL1-TNFRSF6B readthrough (NMD candidate)	O	NULL
ENSG00000026103	-1.15243	4.25736	20.9934	4.60865e-06	0.0423028	17484	FAS	9606	355	RP11-399O19.7	10	10q24.1	Fas (TNF receptor superfamily, member 6)	protein-coding	FAS	Fas (TNF receptor superfamily, member 6)	O	APO-1 cell surface antigen|CD95 antigen|
ENSG00000026297	0.843508	6.60702	20.785	5.13835e-06	0.04698	45613	RNASET2	9606	8635	RP11-514O12.3	6	6q27	ribonuclease T2	protein-coding	RNASET2	ribonuclease T2	O	ribonuclease 6
ENSG00000026508	2.03052	7.63588	200.695	1.47269e-45	2.30005e-41	10104	CD44	9606	960	AL133330.1	11	11p13	CD44 molecule (Indian blood group)	protein-coding	CD44	CD44 molecule (Indian blood group)	O	CD44 antigen|GP90 lymphocyte homing/adhe
ENSG00000026559	-1.03631	1.85087	4.16589	0.0412458	1	22780	KCNG1	9606	3755	RP5-955M13.1	20	20q13	potassium voltage-gated channel, subfamily G, member 1	protein-coding	KCNG1	potassium voltage-gated channel, subfamily G, member 1	O	potassium channel KH2|potassium channel
ENSG00000026652	-0.623671	2.72915	5.3538	0.0206771	1	5084	AGPAT4	9606	56895	RP3-473J16.2	6	6q26	1-acylglycerol-3-phosphate O-acyltransferase 4	protein-coding	AGPAT4	1-acylglycerol-3-phosphate O-acyltransferase 4	O	1-AGP acyltransferase 4|1-AGPAT 4|1-acyl
ENSG00000026751	-2.32194	3.6878	36.2149	1.76719e-09	2.00947e-05	65464	SLAMF7	9606	57823	UNQ576/PRO1138	1	1q23.1-q24.1	SLAM family member 7	protein-coding	SLAMF7	SLAM family member 7	O	19A24 protein|CD2 subset 1|CD2-like rece
ENSG00000026950	-0.345398	5.23039	3.35794	0.0668819	1	8491	BTN3A1	9606	11119	RP1-45P21.1	6	6p22.1	butyrophilin, subfamily 3, member A1	protein-coding	BTN3A1	butyrophilin, subfamily 3, member A1	O	butyrophilin subfamily 3 member A1|dJ45P
ENSG00000027001	1.28526	5.07422	69.8824	6.29482e-17	8.69125e-13	34875	MIPEP	9606	4285	RP11-173N17.1	13	13q12	mitochondrial intermediate peptidase	protein-coding	MIPEP	mitochondrial intermediate peptidase	O	NULL
ENSG00000027075	-0.597809	3.6956	9.44892	0.00211274	1	42509	PRKCH	9606	5583	NULL	14	14q23.1	protein kinase C, eta	protein-coding	PRKCH	protein kinase C, eta	O	protein kinase C eta type
ENSG00000027697	-0.070738	6.33887	0.188288	0.664345	1	21546	IFNGR1	9606	3459	RP3-503F13.3	6	6q23.3	interferon gamma receptor 1	protein-coding	IFNGR1	interferon gamma receptor 1	O	AVP, type 2|CD119 antigen|CDw119|IFN-gam
ENSG00000027847	0.726755	4.66637	30.1235	4.05399e-08	0.000430534	7828	B4GALT7	9606	11285	UNQ748/PRO1478	5	5q35.2-q35.3	xylosylprotein beta 1,4-galactosyltransferase, polypeptide 7	protein-coding	B4GALT7	xylosylprotein beta 1,4-galactosyltransferase, polypeptide 7	O	UDP-Gal:beta-GlcNAc beta-1,4-galactosylt
ENSG00000027869	1.32837	2.22686	39.0069	4.22301e-10	4.92445e-06	65257	SH2D2A	9606	9047	RP11-66D17.12-002	1	1q21	SH2 domain containing 2A	protein-coding	SH2D2A	SH2 domain containing 2A	O	SH2 domain protein 2A|SH2 domain-contain
ENSG00000028116	0.905439	3.91115	67.7041	1.89965e-16	2.60157e-12	72577	VRK2	9606	7444	NULL	2	2p16.1	vaccinia related kinase 2	protein-coding	VRK2	vaccinia related kinase 2	O	serine/threonine-protein kinase VRK2|vac
ENSG00000028137	0.711089	5.56505	12.6484	0.000375879	1	69563	TNFRSF1B	9606	7133	NULL	1	1p36.22	tumor necrosis factor receptor superfamily, member 1B	protein-coding	TNFRSF1B	tumor necrosis factor receptor superfamily, member 1B	O	TNF-R2|TNF-RII|p75 TNF receptor|p80 TNF-
ENSG00000028203	0.301501	5.26295	9.08974	0.00257047	1	72367	VEZT	9606	55591	NULL	12	12q22	vezatin, adherens junctions transmembrane protein	protein-coding	VEZT	vezatin, adherens junctions transmembrane protein	O	vezatin
ENSG00000028277	-1.80621	2.32805	65.569	5.61159e-16	7.61718e-12	42083	POU2F2	9606	5452	NULL	19	19q13.2	POU class 2 homeobox 2	protein-coding	POU2F2	POU class 2 homeobox 2	O	OTF-2|POU domain, class 2, transcription
ENSG00000028310	-0.0807577	5.37613	0.522899	0.469608	1	8371	BRD9	9606	65980	UNQ3040/PRO9856	5	5p15.33	bromodomain containing 9	protein-coding	BRD9	bromodomain containing 9	O	bromodomain-containing protein 9|rhabdom
ENSG00000028528	-0.627519	6.57956	32.7601	1.04264e-08	0.000114283	67222	SNX1	9606	6642	NULL	15	15q22.31	sorting nexin 1	protein-coding	SNX1	sorting nexin 1	O	sorting nexin 1A|sorting nexin-1
ENSG00000028839	1.03306	3.96439	73.9081	8.18415e-18	1.14398e-13	68591	TBPL1	9606	9519	RP1-73H22.1	6	6q22.1-q22.3	TBP-like 1	protein-coding	TBPL1	TBP-like 1	O	21-kDA TBP-like protein|TATA box-binding
ENSG00000029153	2.54472	3.31384	155.507	1.08474e-35	1.67527e-31	7277	ARNTL2	9606	56938	NULL	12	12p12.2-p11.2	aryl hydrocarbon receptor nuclear translocator-like 2	protein-coding	ARNTL2	aryl hydrocarbon receptor nuclear translocator-like 2	O	CYCLE-like factor|PAS domain-containing
ENSG00000029363	0.441291	6.97309	19.2446	1.14998e-05	0.102072	7978	BCLAF1	9606	9774	NULL	6	6q22-q23	BCL2-associated transcription factor 1	protein-coding	BCLAF1	BCL2-associated transcription factor 1	O	bcl-2-associated transcription factor 1
ENSG00000029364	0.324758	6.1006	9.6436	0.00190013	1	65806	SLC39A9	9606	55334	UNQ714/PRO1377	14	14q24.1	solute carrier family 39 (zinc transporter), member 9	protein-coding	SLC39A9	solute carrier family 39 (zinc transporter), member 9	O	zinc transporter SLC39A9|zinc transporte
ENSG00000029639	0.85306	3.58919	33.7224	6.35631e-09	7.04597e-05	68884	TFB1M	9606	51106	CGI-75	6	6q25.1-q25.3	transcription factor B1, mitochondrial	protein-coding	TFB1M	transcription factor B1, mitochondrial	O	S-adenosylmethionine-6-N', N'-adenosyl(r
ENSG00000029725	-0.0446436	5.14725	0.119483	0.729595	1	43329	RABEP1	9606	9135	NULL	17	17p13.2	rabaptin, RAB GTPase binding effector protein 1	protein-coding	RABEP1	rabaptin, RAB GTPase binding effector protein 1	O	neurocrescin|rab GTPase-binding effector
ENSG00000029993	0.886973	5.83712	29.8994	4.55064e-08	0.000481822	20598	HMGB3	9606	3149	NULL	X	Xq28	high mobility group box 3	protein-coding	HMGB3	high mobility group box 3	O	high mobility group protein 2a|high mobi
ENSG00000030066	0.845773	5.55655	59.7855	1.0578e-14	1.40412e-10	39201	NUP160	9606	23279	NULL	11	11p11.2	nucleoporin 160kDa	protein-coding	NUP160	nucleoporin 160kDa	O	160 kDa nucleoporin|nuclear pore complex
ENSG00000030110	-0.443168	5.98632	8.30887	0.0039452	1	7874	BAK1	9606	578	NULL	6	6p21.3	BCL2-antagonist/killer 1	protein-coding	BAK1	BCL2-antagonist/killer 1	O	BCL2-like 7 protein|apoptosis regulator
ENSG00000030419	-0.847219	2.19129	12.1939	0.000479453	1	22109	IKZF2	9606	22807	NULL	2	2q34	IKAROS family zinc finger 2 (Helios)	protein-coding	IKZF2	IKAROS family zinc finger 2 (Helios)	O	ikaros family zinc finger protein 2|zinc
ENSG00000030582	0.214213	8.50481	2.38947	0.122155	1	19672	GRN	9606	2896	NULL	17	17q21.32	granulin	protein-coding	GRN	granulin	O	PC cell-derived growth factor|acrogranin
ENSG00000031003	-0.359884	4.36015	9.08877	0.00257183	1	17027	FAM13B	9606	51306	NULL	5	5q31	family with sequence similarity 13, member B	protein-coding	FAM13B	family with sequence similarity 13, member B	O	GAP-like protein N61|family with sequenc
ENSG00000031081	-0.563128	3.91078	6.70526	0.00961292	1	7122	ARHGAP31	9606	57514	NULL	3	3q13.33	Rho GTPase activating protein 31	protein-coding	ARHGAP31	Rho GTPase activating protein 31	O	Cdc42 GTPase-activating protein|rho GTPa
ENSG00000031691	1.57061	2.24394	110.631	7.12649e-26	1.06869e-21	10468	CENPQ	9606	55166	NULL	6	6p12.3	centromere protein Q	protein-coding	CENPQ	centromere protein Q	O	NULL
ENSG00000031698	0.384812	7.14315	7.62681	0.00575068	1	64595	SARS	9606	6301	RP11-352P4.2	1	1p13.3	seryl-tRNA synthetase	protein-coding	SARS	seryl-tRNA synthetase	O	Seryl-tRNA Ser/Sec synthetase|serine tRN
ENSG00000031823	0.387095	5.84956	18.4217	1.77027e-05	0.154279	43431	RANBP3	9606	8498	NULL	19	19p13.3	RAN binding protein 3	protein-coding	RANBP3	RAN binding protein 3	O	RAN-binding protein-3|ran-binding protei
ENSG00000032219	-0.464427	4.42652	10.7108	0.0010651	1	7189	ARID4A	9606	5926	NULL	14	14q23.1	AT rich interactive domain 4A (RBP1-like)	protein-coding	ARID4A	AT rich interactive domain 4A (RBP1-like)	O	ARID domain-containing protein 4A|AT-ric
ENSG00000032389	1.08473	4.62026	82.8784	8.72587e-20	1.25033e-15	71174	TSSC1	9606	7260	NULL	2	2p25.3	tumor suppressing subtransferable candidate 1	protein-coding	TSSC1	tumor suppressing subtransferable candidate 1	O	protein TSSC1|tumor-suppressing STF cDNA
ENSG00000032444	0.0180503	6.19892	0.0248209	0.874814	1	41935	PNPLA6	9606	10908	NULL	19	19p13.2	patatin-like phospholipase domain containing 6	protein-coding	PNPLA6	patatin-like phospholipase domain containing 6	O	neuropathy target esterase|patatin-like
ENSG00000032742	0.806722	4.01507	35.8551	2.12548e-09	2.40795e-05	21582	IFT88	9606	8100	RP11-172H24.2	13	13q12.1	intraflagellar transport 88 homolog (Chlamydomonas)	protein-coding	IFT88	intraflagellar transport 88 homolog (Chlamydomonas)	O	TPR repeat protein 10|intraflagellar tra
ENSG00000033011	0.934172	5.31987	50.9507	9.47158e-13	1.20194e-08	6123	ALG1	9606	56052	PSEC0061	16	16p13.3	ALG1, chitobiosyldiphosphodolichol beta-mannosyltransferase	protein-coding	ALG1	ALG1, chitobiosyldiphosphodolichol beta-mannosyltransferase	O	GDP-Man:GlcNAc2-PP-dolichol mannosyltran
ENSG00000033030	-0.214308	4.60349	4.28692	0.0384067	1	74155	ZCCHC8	9606	55596	NULL	12	12q24.31	zinc finger, CCHC domain containing 8	protein-coding	ZCCHC8	zinc finger, CCHC domain containing 8	O	zinc finger CCHC domain-containing prote
ENSG00000033050	0.813445	5.84772	50.3761	1.26929e-12	1.60603e-08	213	ABCF2	9606	10061	HUSSY-18	7	7q36	ATP-binding cassette, sub-family F (GCN20), member 2	protein-coding	ABCF2	ATP-binding cassette, sub-family F (GCN20), member 2	O	ABC-type transport protein|ATP-binding c
ENSG00000033100	0.419168	5.89095	12.0279	0.000524101	1	10854	CHPF2	9606	54480	UNQ299/PRO339	7	7q36.1	chondroitin polymerizing factor 2	protein-coding	CHPF2	chondroitin polymerizing factor 2	O	N-acetylgalactosaminyl-proteoglycan 3-be
ENSG00000033170	0.896107	4.48968	15.5077	8.21712e-05	0.665505	18567	FUT8	9606	2530	NULL	14	14q24.3	fucosyltransferase 8 (alpha (1,6) fucosyltransferase)	protein-coding	FUT8	fucosyltransferase 8 (alpha (1,6) fucosyltransferase)	O	GDP-L-Fuc:N-acetyl-beta-D-glucosaminide
ENSG00000033178	0.319368	5.29921	7.48662	0.00621593	1	71697	UBA6	9606	55236	NULL	4	4q13.2	ubiquitin-like modifier activating enzyme 6	protein-coding	UBA6	ubiquitin-like modifier activating enzyme 6	O	UBA6, ubiquitin-activating enzyme E1|mon
ENSG00000033327	-0.113405	5.13688	0.503195	0.4781	1	18618	GAB2	9606	9846	NULL	11	11q14.1	GRB2-associated binding protein 2	protein-coding	GAB2	GRB2-associated binding protein 2	O	GRB2-associated-binding protein 2|Grb2-a
ENSG00000033627	-0.361354	6.37539	9.09078	0.00256901	1	7647	ATP6V0A1	9606	535	NULL	17	17q21	ATPase, H+ transporting, lysosomal V0 subunit a1	protein-coding	ATP6V0A1	ATPase, H+ transporting, lysosomal V0 subunit a1	O	ATPase, H+ transporting, lysosomal (vacu
ENSG00000033800	-0.572477	5.46373	21.5081	3.5233e-06	0.0326507	41405	PIAS1	9606	8554	NULL	15	15q	protein inhibitor of activated STAT, 1	protein-coding	PIAS1	protein inhibitor of activated STAT, 1	O	AR interacting protein|DEAD/H (Asp-Glu-A
ENSG00000033867	-0.535197	4.75102	8.01726	0.00463337	1	65841	SLC4A7	9606	9497	NULL	3	3p22	solute carrier family 4, sodium bicarbonate cotransporter, member 7	protein-coding	SLC4A7	solute carrier family 4, sodium bicarbonate cotransporter, member 7	O	bicarbonate transporter|sodium bicarbona
ENSG00000034053	-0.529406	1.69601	3.71425	0.0539497	1	6939	APBA2	9606	321	NULL	15	15q11-q12	amyloid beta (A4) precursor protein-binding, family A, member 2	protein-coding	APBA2	amyloid beta (A4) precursor protein-binding, family A, member 2	O	X11-like protein|adapter protein X11beta
ENSG00000034152	0.933731	6.20735	24.5632	7.1912e-07	0.00704235	34012	MAP2K3	9606	5606	NULL	17	17q11.2	mitogen-activated protein kinase kinase 3	protein-coding	MAP2K3	mitogen-activated protein kinase kinase 3	O	MAP kinase kinase 3|MAPK/ERK kinase 3|MA
ENSG00000034510	0.87626	9.65052	39.0727	4.08313e-10	4.76419e-06	69509	TMSB10	9606	9168	NULL	2	2p11.2	thymosin beta 10	protein-coding	TMSB10	thymosin beta 10	O	migration-inducing gene 12|migration-ind
ENSG00000034533	-0.268332	3.35465	4.11554	0.0424909	1	7443	ASTE1	9606	28990	HT001	3	3q22.1	asteroid homolog 1 (Drosophila)	protein-coding	ASTE1	asteroid homolog 1 (Drosophila)	O	protein asteroid homolog 1
ENSG00000034677	-0.80976	5.6551	38.9423	4.3651e-10	5.08883e-06	45678	RNF19A	9606	25897	NULL	8	8q22	ring finger protein 19A, E3 ubiquitin protein ligase	protein-coding	RNF19A	ring finger protein 19A, E3 ubiquitin protein ligase	O	E3 ubiquitin-protein ligase RNF19A|RING
ENSG00000034693	1.06517	3.27619	68.8797	1.04656e-16	1.44017e-12	41165	PEX3	9606	8504	RP1-20N2.3	6	6q24.2	peroxisomal biogenesis factor 3	protein-coding	PEX3	peroxisomal biogenesis factor 3	O	peroxin-3|peroxisomal assembly protein P
ENSG00000034713	0.0455281	5.78111	0.142602	0.705707	1	18623	GABARAPL2	9606	11345	NULL	16	16q22.1	GABA(A) receptor-associated protein-like 2	protein-coding	GABARAPL2	GABA(A) receptor-associated protein-like 2	O	MAP1 light chain 3 related protein|MAP1
ENSG00000035115	1.10628	6.15205	40.9173	1.58807e-10	1.8798e-06	65295	SH3YL1	9606	26751	NULL	2	2p25.3	SH3 domain containing, Ysc84-like 1 (S. cerevisiae)	protein-coding	SH3YL1	SH3 domain containing, Ysc84-like 1 (S. cerevisiae)	O	SH3 domain-containing YSC84-like protein
ENSG00000035141	0.568231	5.7653	24.8992	6.04073e-07	0.0059471	17015	FAM136A	9606	84908	NULL	2	2p13.3	family with sequence similarity 136, member A	protein-coding	FAM136A	family with sequence similarity 136, member A	O	protein FAM136A
ENSG00000035403	-0.368445	7.28807	6.80778	0.00907616	1	72322	VCL	9606	7414	RP11-178G16.3	10	10q22.2	vinculin	protein-coding	VCL	vinculin	O	metavinculin
ENSG00000035499	1.47832	3.38716	49.0674	2.47319e-12	3.10459e-08	14993	DEPDC1B	9606	55789	NULL	5	5q12.1	DEP domain containing 1B	protein-coding	DEPDC1B	DEP domain containing 1B	O	DEP domain-containing protein 1B|HBV X-t
ENSG00000035664	-0.703139	5.16927	10.4007	0.00125966	1	14635	DAPK2	9606	23604	NULL	15	15q22.31	death-associated protein kinase 2	protein-coding	DAPK2	death-associated protein kinase 2	O	DAP kinase 2|DAP-kinase-related protein
ENSG00000035681	0.242612	5.20084	4.02444	0.0448455	1	39077	NSMAF	9606	8439	NULL	8	8q12-q13	neutral sphingomyelinase (N-SMase) activation associated factor	protein-coding	NSMAF	neutral sphingomyelinase (N-SMase) activation associated factor	O	factor associated with N-SMase activatio
ENSG00000035687	0.793603	5.78485	39.4737	3.32508e-10	3.89068e-06	4893	ADSS	9606	159	RP11-518L10.4	1	1q44	adenylosuccinate synthase	protein-coding	ADSS	adenylosuccinate synthase	O	AMPSase 2|IMP--aspartate ligase 2|L-type
ENSG00000035862	-0.52211	7.24312	4.37594	0.0364498	1	69061	TIMP2	9606	7077	NULL	17	17q25	TIMP metallopeptidase inhibitor 2	protein-coding	TIMP2	TIMP metallopeptidase inhibitor 2	O	TIMP-2|metalloproteinase inhibitor 2|tis
ENSG00000035928	0.572728	5.32708	31.4823	2.0127e-08	0.00021719	43830	RFC1	9606	5981	NULL	4	4p14-p13	replication factor C (activator 1) 1, 145kDa	protein-coding	RFC1	replication factor C (activator 1) 1, 145kDa	O	A1 140 kDa subunit|DNA-binding protein P
ENSG00000036054	0.412081	4.91136	14.8918	0.000113854	0.904685	68531	TBC1D23	9606	55773	NULL	3	3q12.2	TBC1 domain family, member 23	protein-coding	TBC1D23	TBC1 domain family, member 23	O	HCV non-structural protein 4A-transactiv
ENSG00000036257	0.419151	6.18027	21.7226	3.15053e-06	0.0293229	14288	CUL3	9606	8452	NULL	2	2q36.2	cullin 3	protein-coding	CUL3	cullin 3	O	cullin-3
ENSG00000036448	-0.299474	1.03555	1.05658	0.303995	1	37987	MYOM2	9606	9172	NULL	8	8p23.3	myomesin 2	protein-coding	MYOM2	myomesin 2	O	165 kDa connectin-associated protein|165
ENSG00000036473	-2.01305	1.4935	10.3498	0.00129488	1	40450	OTC	9606	5009	NULL	X	Xp21.1	ornithine carbamoyltransferase	protein-coding	OTC	ornithine carbamoyltransferase	O	OTCase|ornithine carbamoyltransferase, m
ENSG00000036549	0.682734	4.83529	43.0745	5.26938e-11	6.35013e-07	75077	ZZZ3	9606	26009	NULL	1	1p31.1	zinc finger, ZZ-type containing 3	protein-coding	ZZZ3	zinc finger, ZZ-type containing 3	O	ATAC component 1 homolog|ZZ-type zinc fi
ENSG00000036565	0.117779	0.69526	0.0492526	0.824369	1	65528	SLC18A1	9606	6570	NULL	8	8p21.3	solute carrier family 18 (vesicular monoamine), member 1	protein-coding	SLC18A1	solute carrier family 18 (vesicular monoamine), member 1	O	chromaffin granule amine transporter|sol
ENSG00000036672	-3.72264	3.69753	113.066	2.08681e-26	3.14066e-22	72170	USP2	9606	9099	NULL	11	11q23.3	ubiquitin specific peptidase 2	protein-coding	USP2	ubiquitin specific peptidase 2	O	41 kDa ubiquitin-specific protease|deubi
ENSG00000037042	-0.643776	3.05256	11.9373	0.000550212	1	71400	TUBG2	9606	27175	NULL	17	17q21	tubulin, gamma 2	protein-coding	TUBG2	tubulin, gamma 2	O	gamma-2-tubulin|tubulin gamma-2 chain
ENSG00000037241	1.08908	4.03591	54.2071	1.80433e-13	2.3303e-09	62784	RPL26L1	9606	51121	NULL	5	5q35.1	ribosomal protein L26-like 1	protein-coding	RPL26L1	ribosomal protein L26-like 1	O	60S ribosomal protein L26-like 1|ribosom
ENSG00000037280	-1.27873	3.02131	29.2307	6.42537e-08	0.000675371	18107	FLT4	9606	2324	NULL	5	5q35.3	fms-related tyrosine kinase 4	protein-coding	FLT4	fms-related tyrosine kinase 4	O	FLT-4|VEGFR-3|fms-like tyrosine kinase 4
ENSG00000037474	0.395583	6.34651	13.5998	0.000226205	1	39084	NSUN2	9606	54888	NULL	5	5p15.31	NOP2/Sun RNA methyltransferase family, member 2	protein-coding	NSUN2	NOP2/Sun RNA methyltransferase family, member 2	O	5-methycytoisine methyltransferase|Myc-i
ENSG00000037637	-0.0634718	4.42048	0.297716	0.585318	1	17572	FBXO42	9606	54455	NULL	1	1p36.23-p36.11	F-box protein 42	protein-coding	FBXO42	F-box protein 42	O	F-box only protein 42|just one F-box and
ENSG00000037749	0.288823	3.40096	2.77732	0.0956083	1	34698	MFAP3	9606	4238	NULL	5	5q32-q33.2	microfibrillar-associated protein 3	protein-coding	MFAP3	microfibrillar-associated protein 3	O	microfibril-associated glycoprotein 3
ENSG00000037757	-0.404417	4.71945	10.6744	0.00108627	1	37076	MRI1	9606	84245	UNQ6390/PRO21135	19	19p13.2	methylthioribose-1-phosphate isomerase homolog (S. cerevisiae)	protein-coding	MRI1	methylthioribose-1-phosphate isomerase homolog (S. cerevisiae)	O	M1Pi|MTR-1-P isomerase|S-methyl-5-thiori
ENSG00000037897	1.29109	3.94288	67.7017	1.90196e-16	2.60416e-12	34654	METTL1	9606	4234	NULL	12	12q13	methyltransferase like 1	protein-coding	METTL1	methyltransferase like 1	O	D1075-like gene product|methyltransferas
ENSG00000038002	0.45292	3.64805	10.2753	0.00134823	1	5031	AGA	9606	175	NULL	4	4q34.3	aspartylglucosaminidase	protein-coding	AGA	aspartylglucosaminidase	O	N(4)-(beta-N-acetylglucosaminyl)-L-aspar
ENSG00000038210	0.863977	5.058	44.7054	2.29028e-11	2.78818e-07	41399	PI4K2B	9606	55300	NULL	4	4p15.2	phosphatidylinositol 4-kinase type 2 beta	protein-coding	PI4K2B	phosphatidylinositol 4-kinase type 2 beta	O	PI4KII-BETA|phosphatidylinositol 4-kinas
ENSG00000038219	-0.181198	5.53923	2.12086	0.145305	1	8235	BOD1L1	9606	259282	NULL	4	4p16.1	biorientation of chromosomes in cell division 1-like 1	protein-coding	BOD1L1	biorientation of chromosomes in cell division 1-like 1	O	biorientation of chromosomes in cell div
ENSG00000038274	0.322046	6.19244	7.62705	0.00574993	1	34152	MAT2B	9606	27430	MSTP045	5	5q34-q35	methionine adenosyltransferase II, beta	protein-coding	MAT2B	methionine adenosyltransferase II, beta	O	MAT II beta|beta regulatory subunit of m
ENSG00000038295	-3.3952	0.964023	97.0663	6.70441e-23	9.84811e-19	69101	TLL1	9606	7092	NULL	4	4q32-q33	tolloid-like 1	protein-coding	TLL1	tolloid-like 1	O	tolloid-like protein 1
ENSG00000038358	-0.297872	6.55022	8.43172	0.00368732	1	16002	EDC4	9606	23644	NULL	16	16q22.1	enhancer of mRNA decapping 4	protein-coding	EDC4	enhancer of mRNA decapping 4	O	autoantigen Ge-1|autoantigen RCD-8|enhan
ENSG00000038382	-0.314014	6.83476	5.03227	0.0248793	1	70263	TRIO	9606	7204	NULL	5	5p15.2	trio Rho guanine nucleotide exchange factor	protein-coding	TRIO	trio Rho guanine nucleotide exchange factor	O	PTPRF-interacting protein|triple functio
ENSG00000038427	1.33277	5.38442	20.9768	4.64887e-06	0.0426627	72319	VCAN	9606	1462	NULL	5	5q14.3	versican	protein-coding	VCAN	versican	O	chondroitin sulfate proteoglycan 2|chond
ENSG00000038532	-0.00419838	5.17519	0.00105783	0.974054	1	11064	CLEC16A	9606	23274	NULL	16	16p13.13	C-type lectin domain family 16, member A	protein-coding	CLEC16A	C-type lectin domain family 16, member A	O	protein CLEC16A
ENSG00000038945	-0.630587	2.67892	2.72075	0.0990517	1	37433	MSR1	9606	4481	NULL	8	8p22	macrophage scavenger receptor 1	protein-coding	MSR1	macrophage scavenger receptor 1	O	macrophage acetylated LDL receptor I and
ENSG00000039068	0.692558	9.17016	24.3614	7.98541e-07	0.00780174	10214	CDH1	9606	999	NULL	16	16q22.1	cadherin 1, type 1, E-cadherin (epithelial)	protein-coding	CDH1	cadherin 1, type 1, E-cadherin (epithelial)	O	CAM 120/80|E-Cadherin|cadherin 1, E-cadh
ENSG00000039123	0.686425	5.92531	38.119	6.65596e-10	7.70627e-06	65449	SKIV2L2	9606	23517	NULL	5	5q11.2	superkiller viralicidic activity 2-like 2 (S. cerevisiae)	protein-coding	SKIV2L2	superkiller viralicidic activity 2-like 2 (S. cerevisiae)	O	ATP-dependent helicase SKIV2L2|functiona
ENSG00000039139	-0.504032	0.650114	1.86951	0.171531	1	15368	DNAH5	9606	1767	NULL	5	5p15.2	dynein, axonemal, heavy chain 5	protein-coding	DNAH5	dynein, axonemal, heavy chain 5	O	axonemal beta dynein heavy chain 5|cilia
ENSG00000039319	0.237627	4.89936	4.07076	0.0436316	1	74257	ZFYVE16	9606	9765	NULL	5	5q14	zinc finger, FYVE domain containing 16	protein-coding	ZFYVE16	zinc finger, FYVE domain containing 16	O	endosome-associated FYVE domain protein|
ENSG00000039523	0.0638948	5.30573	0.153117	0.695574	1	17316	FAM65A	9606	79567	NULL	16	16q22.1	family with sequence similarity 65, member A	protein-coding	FAM65A	family with sequence similarity 65, member A	O	protein FAM65A
ENSG00000039560	0.713888	4.27058	15.7439	7.25214e-05	0.590832	43406	RAI14	9606	26064	NULL	5	5p13.3-p13.2	retinoic acid induced 14	protein-coding	RAI14	retinoic acid induced 14	O	ankycorbin|ankyrin repeat and coiled-coi
ENSG00000039650	-0.158954	5.17729	1.78925	0.181017	1	41906	PNKP	9606	11284	NULL	19	19q13.3-q13.4	polynucleotide kinase 3'-phosphatase	protein-coding	PNKP	polynucleotide kinase 3'-phosphatase	O	DNA 5'-kinase/3'-phosphatase|Homo sapien
ENSG00000039987	-5.2292	6.04978	48.9758	2.59143e-12	3.25069e-08	8034	BEST2	9606	54831	NULL	19	19p13.2	bestrophin 2	protein-coding	BEST2	bestrophin 2	O	VMD2-like gene 1|bestrophin-2|vitellifor
ENSG00000040199	-2.22299	5.62533	105.723	8.48036e-25	1.2623e-20	41378	PHLPP2	9606	23035	NULL	16	16q22.2	PH domain and leucine rich repeat protein phosphatase 2	protein-coding	PHLPP2	PH domain and leucine rich repeat protein phosphatase 2	O	PH domain leucine-rich repeat-containing
ENSG00000040275	1.06298	3.41285	44.5233	2.51348e-11	3.0574e-07	67508	SPDL1	9606	54908	NULL	5	5q35.1	spindle apparatus coiled-coil protein 1	protein-coding	SPDL1	spindle apparatus coiled-coil protein 1	O	arsenite-related gene 1 protein|coiled-c
ENSG00000040341	0.772592	4.83208	46.6366	8.54488e-12	1.05504e-07	67979	STAU2	9606	27067	NULL	8	8q21.11	staufen, RNA binding protein, homolog 2 (Drosophila)	protein-coding	STAU2	staufen, RNA binding protein, homolog 2 (Drosophila)	O	double-stranded RNA-binding protein Stau
ENSG00000040487	-0.654346	3.80712	18.5148	1.68594e-05	0.147166	42363	PQLC2	9606	54896	RP4-657E11.5	1	1p36.13	PQ loop repeat containing 2	protein-coding	PQLC2	PQ loop repeat containing 2	O	PQ-loop repeat-containing protein 2|lyso
ENSG00000040531	-0.443558	3.53751	12.7657	0.000353026	1	14221	CTNS	9606	1497	NULL	17	17p13	cystinosin, lysosomal cystine transporter	protein-coding	CTNS	cystinosin, lysosomal cystine transporter	O	cystinosin
ENSG00000040608	1.10942	2.24195	25.0397	5.61622e-07	0.00554433	64421	RTN4R	9606	65078	UNQ330/PRO526	22	22q11.21	reticulon 4 receptor	protein-coding	RTN4R	reticulon 4 receptor	O	Nogo-66 receptor|UNQ330/PRO526|nogo rece
ENSG00000040633	-0.036259	4.76621	0.0697044	0.791768	1	41339	PHF23	9606	79142	NULL	17	17p13.1	PHD finger protein 23	protein-coding	PHF23	PHD finger protein 23	O	PDH-containing protein JUNE-1|PHD finger
ENSG00000040933	-0.500895	4.43914	22.0667	2.63341e-06	0.0246593	22288	INPP4A	9606	3631	NULL	2	2q11.2	inositol polyphosphate-4-phosphatase, type I, 107kDa	protein-coding	INPP4A	inositol polyphosphate-4-phosphatase, type I, 107kDa	O	type I inositol 3,4-bisphosphate 4-phosp
ENSG00000041353	-0.554671	3.34229	2.47322	0.1158	1	43262	RAB27B	9606	5874	NULL	18	18q21.2	RAB27B, member RAS oncogene family	protein-coding	RAB27B	RAB27B, member RAS oncogene family	O	ras-related protein Rab-27B
ENSG00000041357	0.237522	6.658	2.97667	0.0844728	1	42812	PSMA4	9606	5685	NULL	15	15q25.1	proteasome (prosome, macropain) subunit, alpha type, 4	protein-coding	PSMA4	proteasome (prosome, macropain) subunit, alpha type, 4	O	macropain subunit C9|multicatalytic endo
ENSG00000041802	0.318019	5.53012	9.64956	0.00189397	1	33716	LSG1	9606	55341	NULL	3	3q29	large subunit GTPase 1 homolog (S. cerevisiae)	protein-coding	LSG1	large subunit GTPase 1 homolog (S. cerevisiae)	O	hLsg1|large subunit GTPase 1 homolog
ENSG00000041880	-0.410299	4.78723	5.6468	0.0174873	1	40726	PARP3	9606	10039	NULL	3	3p21.31-p21.1	poly (ADP-ribose) polymerase family, member 3	protein-coding	PARP3	poly (ADP-ribose) polymerase family, member 3	O	ADP-ribosyltransferase (NAD+
ENSG00000041982	-0.12072	5.8678	0.134	0.71432	1	69537	TNC	9606	3371	NULL	9	9q33	tenascin C	protein-coding	TNC	tenascin C	O	GP 150-225|cytotactin|glioma-associated-
ENSG00000041988	-0.104975	3.36213	0.38625	0.534277	1	68947	THAP3	9606	90326	NULL	1	1p36.31	THAP domain containing, apoptosis associated protein 3	protein-coding	THAP3	THAP domain containing, apoptosis associated protein 3	O	THAP domain-containing protein 3
ENSG00000042062	-3.67325	3.55012	165.455	7.27487e-38	1.12731e-33	17318	FAM65C	9606	140876	NULL	20	20q13.13	family with sequence similarity 65, member C	protein-coding	FAM65C	family with sequence similarity 65, member C	O	protein FAM65C
ENSG00000042088	0.897664	3.97084	41.4897	1.18492e-10	1.40982e-06	68762	TDP1	9606	55775	NULL	14	14q32.11	tyrosyl-DNA phosphodiesterase 1	protein-coding	TDP1	tyrosyl-DNA phosphodiesterase 1	O	tyr-DNA phosphodiesterase 1
ENSG00000042286	-0.130044	5.13097	0.745299	0.387969	1	5136	AIFM2	9606	84883	NULL	10	10q22.1	apoptosis-inducing factor, mitochondrion-associated, 2	protein-coding	AIFM2	apoptosis-inducing factor, mitochondrion-associated, 2	O	apoptosis-inducing factor (AIF)-homologo
ENSG00000042317	0.143072	2.43755	0.820168	0.365131	1	67485	SPATA7	9606	55812	NULL	14	14q31.3	spermatogenesis associated 7	protein-coding	SPATA7	spermatogenesis associated 7	O	spermatogenesis-associated protein 7|spe
ENSG00000042429	0.384873	4.61681	11.839	0.000580035	1	34316	MED17	9606	9440	NULL	11	11q14	mediator complex subunit 17	protein-coding	MED17	mediator complex subunit 17	O	ARC77|CRSP complex subunit 6|activator-r
ENSG00000042445	-1.27721	7.49913	53.3704	2.76227e-13	3.55255e-09	43809	RETSAT	9606	54884	UNQ439/PRO872	2	2p11.2	retinol saturase (all-trans-retinol 13,14-reductase)	protein-coding	RETSAT	retinol saturase (all-trans-retinol 13,14-reductase)	O	PPAR-alpha-regulated and starvation-indu
ENSG00000042493	1.68239	6.4087	105.601	9.01924e-25	1.34215e-20	9531	CAPG	9606	822	NULL	2	2p11.2	capping protein (actin filament), gelsolin-like	protein-coding	CAPG	capping protein (actin filament), gelsolin-like	O	actin regulatory protein CAP-G|actin-reg
ENSG00000042753	0.444737	5.87898	13.2106	0.000278373	1	6920	AP2S1	9606	1175	NULL	19	19q13.2-q13.3	adaptor-related protein complex 2, sigma 1 subunit	protein-coding	AP2S1	adaptor-related protein complex 2, sigma 1 subunit	O	AP-2 complex subunit sigma|HA2 17 kDa su
ENSG00000042832	1.45931	2.85904	11.7322	0.000614295	1	68906	TG	9606	7038	NULL	8	8q24	thyroglobulin	protein-coding	TG	thyroglobulin	O	NULL
ENSG00000042980	-2.82401	3.79364	74.5159	6.01529e-18	8.42381e-14	4717	ADAM28	9606	10863	NULL	8	8p21.2	ADAM metallopeptidase domain 28	protein-coding	ADAM28	ADAM metallopeptidase domain 28	O	disintegrin and metalloproteinase domain
ENSG00000043039	-0.932796	2.77625	4.13818	0.0419262	1	7894	BARX2	9606	8538	NULL	11	11q25	BARX homeobox 2	protein-coding	BARX2	BARX homeobox 2	O	BarH-like homeobox 2|homeobox protein Ba
ENSG00000043093	0.485282	4.88661	22.2097	2.44431e-06	0.0229423	14740	DCUN1D1	9606	54165	NULL	3	3q26.3	DCN1, defective in cullin neddylation 1, domain containing 1 (S. cerevisiae)	protein-coding	DCUN1D1	DCN1, defective in cullin neddylation 1, domain containing 1 (S. cerevisiae)	O	DCN1-like protein 1|DCUN1 domain-contain
ENSG00000043143	0.316995	5.16698	3.71765	0.0538402	1	22545	JADE2	NA	NA	NA	NA	NA	NA	NA	NA	NA	NA	NA
ENSG00000043462	-1.48468	3.65529	35.07	3.18065e-09	3.57569e-05	23889	LCP2	9606	3937	NULL	5	5q35.1	lymphocyte cytosolic protein 2 (SH2 domain containing leukocyte protein of 76kDa)	protein-coding	LCP2	lymphocyte cytosolic protein 2 (SH2 domain containing leukocyte protein of 76kDa)	O	76 kDa tyrosine phosphoprotein|SH2 domai
ENSG00000043514	0.546862	4.25441	17.2308	3.31032e-05	0.280351	70273	TRIT1	9606	54802	RP1-118J21.3	1	1p34.2	tRNA isopentenyltransferase 1	protein-coding	TRIT1	tRNA isopentenyltransferase 1	O	IPP transferase|IPPT|IPTase|hGRO1|isopen
ENSG00000043591	-1.60995	0.396443	13.5988	0.00022633	1	4886	ADRB1	9606	153	NULL	10	10q25.3	adrenoceptor beta 1	protein-coding	ADRB1	adrenoceptor beta 1	O	adrenergic, beta-1-, receptor|beta-1 adr
ENSG00000044012	-6.97544	4.5082	66.5517	3.40836e-16	4.64594e-12	19910	GUCA2B	9606	2981	NULL	1	1p34-p33	guanylate cyclase activator 2B (uroguanylin)	protein-coding	GUCA2B	guanylate cyclase activator 2B (uroguanylin)	O	guanylate cyclase activator 2B|uroguanyl
ENSG00000044090	0.497364	5.28963	16.3878	5.16159e-05	0.427431	14293	CUL7	9606	9820	NULL	6	6p21.1	cullin 7	protein-coding	CUL7	cullin 7	O	CUL-7|cullin-7
ENSG00000044115	0.43885	8.59499	16.9839	3.76979e-05	0.317228	14210	CTNNA1	9606	1495	NULL	5	5q31.2	catenin (cadherin-associated protein), alpha 1, 102kDa	protein-coding	CTNNA1	catenin (cadherin-associated protein), alpha 1, 102kDa	O	alpha E-catenin|alpha-E-catenin|alpha-ca
ENSG00000044446	-0.350973	5.37038	3.64634	0.0561926	1	41360	PHKA2	9606	5256	RP3-499B10.2	X	Xp22.2-p22.1	phosphorylase kinase, alpha 2 (liver)	protein-coding	PHKA2	phosphorylase kinase, alpha 2 (liver)	O	phosphorylase b kinase regulatory subuni
ENSG00000044459	0.182357	2.19565	0.595085	0.440459	1	11323	CNTLN	9606	54875	RP11-163F8.4	9	9p22.2	centlein, centrosomal protein	protein-coding	CNTLN	centlein, centrosomal protein	O	centlein|centrosomal protein
ENSG00000044524	-0.19304	1.51403	0.37163	0.542117	1	16561	EPHA3	9606	2042	NULL	3	3p11.2	EPH receptor A3	protein-coding	EPHA3	EPH receptor A3	O	EPH-like kinase 4|TYRO4 protein tyrosine
ENSG00000044574	1.03468	8.93701	31.5883	1.90573e-08	0.000206048	21201	HSPA5	9606	3309	NULL	9	9q33.3	heat shock 70kDa protein 5 (glucose-regulated protein, 78kDa)	protein-coding	HSPA5	heat shock 70kDa protein 5 (glucose-regulated protein, 78kDa)	O	78 kDa glucose-regulated protein|endopla
ENSG00000046604	0.480987	8.25714	8.01195	0.00464696	1	15676	DSG2	9606	1829	NULL	18	18q12.1	desmoglein 2	protein-coding	DSG2	desmoglein 2	O	HDGC|cadherin family member 5|desmoglein
ENSG00000046647	0.730041	3.80471	19.2697	1.13494e-05	0.100828	18951	GEMIN8	9606	54960	NULL	X	Xp22.2	gem (nuclear organelle) associated protein 8	protein-coding	GEMIN8	gem (nuclear organelle) associated protein 8	O	family with sequence similarity 51, memb
ENSG00000046651	0.0244499	5.46168	0.0294896	0.863653	1	39377	OFD1	9606	8481	NULL	X	Xp22	oral-facial-digital syndrome 1	protein-coding	OFD1	oral-facial-digital syndrome 1	O	oral-facial-digital syndrome 1 protein|p
ENSG00000046653	-2.05568	2.63005	49.8387	1.66919e-12	2.10552e-08	19440	GPM6B	9606	2824	NULL	X	Xp22.2	glycoprotein M6B	protein-coding	GPM6B	glycoprotein M6B	O	neuronal membrane glycoprotein M6-b|prot
ENSG00000046889	-2.0019	2.17496	68.6627	1.16828e-16	1.60638e-12	42461	PREX2	9606	80243	NULL	8	8q13.2	phosphatidylinositol-3,4,5-trisphosphate-dependent Rac exchange factor 2	protein-coding	PREX2	phosphatidylinositol-3,4,5-trisphosphate-dependent Rac exchange factor 2	O	DEP domain-containing protein 2|PtdIns(3
ENSG00000047056	-0.936057	4.56321	62.9421	2.12868e-15	2.85797e-11	72728	WDR37	9606	22884	NULL	10	10p15.3	WD repeat domain 37	protein-coding	WDR37	WD repeat domain 37	O	WD repeat-containing protein 37
ENSG00000047188	-0.360896	5.18417	10.2502	0.0013667	1	73952	YTHDC2	9606	64848	NULL	5	5q22.2	YTH domain containing 2	protein-coding	YTHDC2	YTH domain containing 2	O	CsA-associated helicase-like protein|pro
ENSG00000047230	0.966137	5.09689	60.3941	7.76441e-15	1.0322e-10	14226	CTPS2	9606	56474	RP11-759L5.3	X	Xp22	CTP synthase 2	protein-coding	CTPS2	CTP synthase 2	O	CTP synthase II|CTP synthetase 2|CTP syn
ENSG00000047249	0.893723	5.34478	38.6294	5.12406e-10	5.9562e-06	7688	ATP6V1H	9606	51606	CGI-11	8	8q11.2	ATPase, H+ transporting, lysosomal 50/57kDa, V1 subunit H	protein-coding	ATP6V1H	ATPase, H+ transporting, lysosomal 50/57kDa, V1 subunit H	O	V-ATPase 50/57 kDa subunits|V-ATPase sub
ENSG00000047315	0.223283	6.4953	5.13385	0.0234636	1	41988	POLR2B	9606	5431	NULL	4	4q12	polymerase (RNA) II (DNA directed) polypeptide B, 140kDa	protein-coding	POLR2B	polymerase (RNA) II (DNA directed) polypeptide B, 140kDa	O	DNA directed RNA polymerase II 140 kDa p
ENSG00000047346	-1.42018	4.89473	66.0709	4.34983e-16	5.91708e-12	17186	FAM214A	9606	56204	NULL	15	15q21.2-q21.3	family with sequence similarity 214, member A	protein-coding	FAM214A	family with sequence similarity 214, member A	O	protein FAM214A
ENSG00000047365	-0.112054	4.09463	0.504605	0.477484	1	7056	ARAP2	9606	116984	NULL	4	4p14	ArfGAP with RhoGAP domain, ankyrin repeat and PH domain 2	protein-coding	ARAP2	ArfGAP with RhoGAP domain, ankyrin repeat and PH domain 2	O	Arf and Rho GAP adapter protein 2|arf-GA
ENSG00000047410	0.291384	6.84109	5.81271	0.0159107	1	69756	TPR	9606	7175	NULL	1	1q25	translocated promoter region, nuclear basket protein	protein-coding	TPR	translocated promoter region, nuclear basket protein	O	NPC-associated intranuclear protein|mega
ENSG00000047457	-3.61708	3.10654	39.5273	3.23499e-10	3.78655e-06	11612	CP	9606	1356	NULL	3	3q23-q25	ceruloplasmin (ferroxidase)	protein-coding	CP	ceruloplasmin (ferroxidase)	O	ceruloplasmin
ENSG00000047578	-0.240055	5.0571	3.72732	0.0535292	1	22982	KIAA0556	9606	23247	NULL	16	16p12.1	KIAA0556	protein-coding	KIAA0556	KIAA0556	O	uncharacterized protein KIAA0556
ENSG00000047579	0.688122	4.14707	37.9744	7.16807e-10	8.28772e-06	15697	DTNBP1	9606	84062	RP1-147M19.1	6	6p22.3	dystrobrevin binding protein 1	protein-coding	DTNBP1	dystrobrevin binding protein 1	O	BLOC-1 subunit 8|Hermansky-Pudlak syndro
ENSG00000047597	0.129333	4.94381	0.375608	0.539963	1	72958	XK	9606	7504	NULL	X	Xp21.1	X-linked Kx blood group (McLeod syndrome)	protein-coding	XK	X-linked Kx blood group (McLeod syndrome)	O	Kell blood group precursor (McLeod pheno
ENSG00000047621	-0.0650805	3.67953	0.238055	0.625614	1	8705	C12orf4	9606	57102	NULL	12	12p13.3	chromosome 12 open reading frame 4	protein-coding	C12orf4	chromosome 12 open reading frame 4	O	uncharacterized protein C12orf4
ENSG00000047634	-0.0654513	5.11794	0.107016	0.743567	1	64778	SCML1	9606	6322	RP3-389A20.1	X	Xp22	sex comb on midleg-like 1 (Drosophila)	protein-coding	SCML1	sex comb on midleg-like 1 (Drosophila)	O	sex comb on midleg-like protein 1
ENSG00000047644	0.522303	4.90565	10.4885	0.00120122	1	72912	WWC3	9606	55841	NULL	X	Xp22.32	WWC family member 3	protein-coding	WWC3	WWC family member 3	O	protein WWC3
ENSG00000047648	-1.93035	2.88321	20.4778	6.03259e-06	0.0548604	7140	ARHGAP6	9606	395	NULL	X	Xp22.3	Rho GTPase activating protein 6	protein-coding	ARHGAP6	Rho GTPase activating protein 6	O	Rho-type GTPase-activating protein RhoGA
ENSG00000047849	0.425756	7.74074	19.2678	1.13604e-05	0.100914	34036	MAP4	9606	4134	NULL	3	3p21	microtubule-associated protein 4	protein-coding	MAP4	microtubule-associated protein 4	O	MAP-4
ENSG00000047932	-0.225144	5.5233	4.00506	0.0453639	1	19376	GOPC	9606	57120	NULL	6	6q21	golgi-associated PDZ and coiled-coil motif containing	protein-coding	GOPC	golgi-associated PDZ and coiled-coil motif containing	O	CFTR-associated ligand|Golgi associated
ENSG00000048028	0.300729	4.45202	6.14027	0.0132137	1	72181	USP28	9606	57646	NULL	11	11q23	ubiquitin specific peptidase 28	protein-coding	USP28	ubiquitin specific peptidase 28	O	deubiquitinating enzyme 28|ubiquitin car
ENSG00000048052	-0.988573	2.08559	13.4979	0.00023883	1	20184	HDAC9	9606	9734	NULL	7	7p21.1	histone deacetylase 9	protein-coding	HDAC9	histone deacetylase 9	O	MEF-2 interacting transcription represso
ENSG00000048140	0.384464	5.46365	11.0831	0.000871168	1	71119	TSPAN17	9606	26262	NULL	5	5q35.3	tetraspanin 17	protein-coding	TSPAN17	tetraspanin 17	O	F-box only protein 23, transmembrane 4 s
ENSG00000048162	1.19397	4.90006	56.6491	5.20957e-14	6.81568e-10	38801	NOP16	9606	51491	CGI-117	5	5q35.2	NOP16 nucleolar protein	protein-coding	NOP16	NOP16 nucleolar protein	O	HBV pre-S2 trans-regulated protein 3|NOP
ENSG00000048342	-0.385626	2.75566	3.19024	0.074079	1	9706	CC2D2A	9606	57545	NULL	4	4p15.32	coiled-coil and C2 domain containing 2A	protein-coding	CC2D2A	coiled-coil and C2 domain containing 2A	O	coiled-coil and C2 domain-containing pro
ENSG00000048392	0.318798	4.61748	4.27503	0.0386762	1	64333	RRM2B	9606	50484	NULL	8	8q23.1	ribonucleotide reductase M2 B (TP53 inducible)	protein-coding	RRM2B	ribonucleotide reductase M2 B (TP53 inducible)	O	TP53-inducible ribonucleotide reductase
ENSG00000048405	0.608336	4.50859	26.6957	2.38149e-07	0.00241531	74907	ZNF800	9606	168850	PP902	7	7q31.33	zinc finger protein 800	protein-coding	ZNF800	zinc finger protein 800	O	NULL
ENSG00000048462	-3.19608	1.74885	40.4213	2.04702e-10	2.41364e-06	69559	TNFRSF17	9606	608	NULL	16	16p13.1	tumor necrosis factor receptor superfamily, member 17	protein-coding	TNFRSF17	tumor necrosis factor receptor superfamily, member 17	O	B cell maturation antigen|B-cell maturat
ENSG00000048471	-0.169124	3.62772	1.54632	0.21368	1	67272	SNX29	9606	92017	NULL	16	16p13.13-p13.12	sorting nexin 29	protein-coding	SNX29	sorting nexin 29	O	RUN domain containing 2A|RUN domain-cont
ENSG00000048540	-3.65539	2.7705	56.1853	6.59517e-14	8.60868e-10	25250	LMO3	9606	55885	NULL	12	12p12.3	LIM domain only 3 (rhombotin-like 2)	protein-coding	LMO3	LIM domain only 3 (rhombotin-like 2)	O	LIM domain only protein 3|neuronal-speci
ENSG00000048544	0.987266	5.17821	55.8884	7.67024e-14	9.99662e-10	37190	MRPS10	9606	55173	MSTP040	6	6p21.1	mitochondrial ribosomal protein S10	protein-coding	MRPS10	mitochondrial ribosomal protein S10	O	28S ribosomal protein S10, mitochondrial
ENSG00000048649	0.365661	5.20515	10.5096	0.00118757	1	64362	RSF1	9606	51773	NULL	11	11q14.1	remodeling and spacing factor 1	protein-coding	RSF1	remodeling and spacing factor 1	O	HBV pX associated protein-8|HBV pX-assoc
ENSG00000048707	-0.600494	6.10818	17.0634	3.61526e-05	0.304694	72544	VPS13D	9606	55187	NULL	1	1p36.22	vacuolar protein sorting 13 homolog D (S. cerevisiae)	protein-coding	VPS13D	vacuolar protein sorting 13 homolog D (S. cerevisiae)	O	vacuolar protein sorting 13D|vacuolar pr
ENSG00000048740	0.0484085	5.59663	0.0664112	0.796636	1	10421	CELF2	9606	10659	RP11-544P1.2	10	10p13	CUGBP, Elav-like family member 2	protein-coding	CELF2	CUGBP, Elav-like family member 2	O	CELF-2|CUG triplet repeat RNA-binding pr
ENSG00000048828	0.487138	8.06595	20.2595	6.7617e-06	0.0612678	16984	FAM120A	9606	23196	NULL	9	9q22.31	family with sequence similarity 120A	protein-coding	FAM120A	family with sequence similarity 120A	O	DNA polymerase-transactivated protein 1|
ENSG00000048991	1.22398	4.84693	101.289	7.94996e-24	1.17524e-19	43195	R3HDM1	9606	23518	NULL	2	2q21.3	R3H domain containing 1	protein-coding	R3HDM1	R3H domain containing 1	O	R3H domain (binds single-stranded nuclei
ENSG00000049089	0.180261	4.16775	0.211979	0.645221	1	11420	COL9A2	9606	1298	NULL	1	1p33-p32	collagen, type IX, alpha 2	protein-coding	COL9A2	collagen, type IX, alpha 2	O	alpha 2 type IX collagen|collagen IX, al
ENSG00000049130	-0.765627	4.77937	8.46695	0.00361657	1	23140	KITLG	9606	4254	NULL	12	12q22	KIT ligand	protein-coding	KITLG	KIT ligand	O	c-Kit ligand|familial progressive hyperp
ENSG00000049167	0.876194	2.49451	38.5762	5.26569e-10	6.11715e-06	16625	ERCC8	9606	1161	NULL	5	5q12.1	excision repair cross-complementing rodent repair deficiency, complementation group 8	protein-coding	ERCC8	excision repair cross-complementing rodent repair deficiency, complementation group 8	O	Cockayne syndrome WD-repeat protein CSA|
ENSG00000049192	0.520252	0.631749	4.89738	0.0268975	1	4746	ADAMTS6	9606	11174	NULL	5	5q12	ADAM metallopeptidase with thrombospondin type 1 motif, 6	protein-coding	ADAMTS6	ADAM metallopeptidase with thrombospondin type 1 motif, 6	O	A disintegrin and metalloproteinase with
ENSG00000049239	0.285576	6.39216	3.38431	0.0658196	1	20017	H6PD	9606	9563	RP3-510D11.3	1	1p36	hexose-6-phosphate dehydrogenase (glucose 1-dehydrogenase)	protein-coding	H6PD	hexose-6-phosphate dehydrogenase (glucose 1-dehydrogenase)	O	6-phosphogluconolactonase|G6PD, H form|G
ENSG00000049245	0.396591	6.30041	14.1747	0.0001666	1	72288	VAMP3	9606	9341	NULL	1	1p36.23	vesicle-associated membrane protein 3	protein-coding	VAMP3	vesicle-associated membrane protein 3	O	VAMP-3|cellubrevin|synaptobrevin-3
ENSG00000049246	-0.397209	3.3309	1.8004	0.179664	1	41142	PER3	9606	8863	RP3-467L1.3	1	1p36.23	period circadian clock 3	protein-coding	PER3	period circadian clock 3	O	cell growth-inhibiting gene 13 protein|c
ENSG00000049283	-0.347728	4.95254	1.92743	0.16504	1	16583	EPN3	9606	55040	NULL	17	17q21.33	epsin 3	protein-coding	EPN3	epsin 3	O	EPS-15-interacting protein 3|epsin-3
ENSG00000049323	0.69651	5.35077	10.9354	0.000943424	1	33757	LTBP1	9606	4052	NULL	2	2p22-p21	latent transforming growth factor beta binding protein 1	protein-coding	LTBP1	latent transforming growth factor beta binding protein 1	O	LTBP-1|TGF-beta1-BP-1|latent-transformin
ENSG00000049449	1.85966	7.14479	175.101	5.69054e-40	8.84538e-36	43735	RCN1	9606	5954	NULL	11	11p13	reticulocalbin 1, EF-hand calcium binding domain	protein-coding	RCN1	reticulocalbin 1, EF-hand calcium binding domain	O	proliferation-inducing gene 20|reticuloc
ENSG00000049540	-0.319963	5.59277	0.977426	0.322835	1	16397	ELN	9606	2006	NULL	7	7q11.23	elastin	protein-coding	ELN	elastin	O	tropoelastin
ENSG00000049541	1.1191	4.57179	57.6724	3.09624e-14	4.0697e-10	43831	RFC2	9606	5982	NULL	7	7q11.23	replication factor C (activator 1) 2, 40kDa	protein-coding	RFC2	replication factor C (activator 1) 2, 40kDa	O	A1 40 kDa subunit|RF-C 40 kDa subunit|ac
ENSG00000049618	0.649633	5.9277	42.2778	7.91871e-11	9.48978e-07	7184	ARID1B	9606	57492	RP11-419L10.1	6	6q25.1	AT rich interactive domain 1B (SWI1-like)	protein-coding	ARID1B	AT rich interactive domain 1B (SWI1-like)	O	ARID domain-containing protein 1B|AT-ric
ENSG00000049656	0.474881	6.75585	20.3663	6.39448e-06	0.0580427	11159	CLPTM1L	9606	81037	NULL	5	5p15.33	CLPTM1-like	protein-coding	CLPTM1L	CLPTM1-like	O	CLPTM1-like protein|CRR9p|cisplatin resi
ENSG00000049759	-1.1189	6.79251	28.7132	8.39299e-08	0.000875473	38449	NEDD4L	9606	23327	NULL	18	18q21	neural precursor cell expressed, developmentally down-regulated 4-like, E3 ubiquitin protein ligase	protein-coding	NEDD4L	neural precursor cell expressed, developmentally down-regulated 4-like, E3 ubiquitin protein ligase	O	E3 ubiquitin-protein ligase NEDD4-like|u
ENSG00000049768	0.793847	0.533803	6.36633	0.0116306	1	18248	FOXP3	9606	50943	JM2	X	Xp11.23	forkhead box P3	protein-coding	FOXP3	forkhead box P3	O	FOXP3delta7|forkhead box protein P3|immu
ENSG00000049769	-0.943508	1.13458	15.3249	9.05149e-05	0.728735	42295	PPP1R3F	9606	89801	NULL	X	Xp11.23	protein phosphatase 1, regulatory subunit 3F	protein-coding	PPP1R3F	protein phosphatase 1, regulatory subunit 3F	O	protein phosphatase 1 regulatory subunit
ENSG00000049860	0.813225	6.99039	40.9537	1.55876e-10	1.84604e-06	20274	HEXB	9606	3074	HCC7	5	5q13	hexosaminidase B (beta polypeptide)	protein-coding	HEXB	hexosaminidase B (beta polypeptide)	O	HCC-7|N-acetyl-beta-glucosaminidase subu
ENSG00000049883	0.360092	3.3466	9.7143	0.00182839	1	42936	PTCD2	9606	79810	NULL	5	5q13.2	pentatricopeptide repeat domain 2	protein-coding	PTCD2	pentatricopeptide repeat domain 2	O	pentatricopeptide repeat-containing prot
ENSG00000050130	-0.335236	4.80491	7.66493	0.00563044	1	22570	JKAMP	9606	51528	CDA06	14	14q23.1	JNK1/MAPK8-associated membrane protein	protein-coding	JKAMP	JNK1/MAPK8-associated membrane protein	O	JNK-associated membrane protein|JNK1-ass
ENSG00000050165	0.502282	5.07684	5.20966	0.0224618	1	15256	DKK3	9606	27122	UNQ258/PRO295	11	11p15.2	dickkopf WNT signaling pathway inhibitor 3	protein-coding	DKK3	dickkopf WNT signaling pathway inhibitor 3	O	RIG-like 5-6|RIG-like 7-1|dickkopf 3 hom
ENSG00000050327	0.149584	6.14635	1.34267	0.246564	1	7173	ARHGEF5	9606	7984	NULL	7	7q35	Rho guanine nucleotide exchange factor (GEF) 5	protein-coding	ARHGEF5	Rho guanine nucleotide exchange factor (GEF) 5	O	ephexin-3|guanine nucleotide regulatory
ENSG00000050344	3.22653	6.3147	389.703	9.60691e-87	1.51011e-82	38549	NFE2L3	9606	9603	NULL	7	7p15.2	nuclear factor (erythroid-derived 2)-like 3	protein-coding	NFE2L3	nuclear factor (erythroid-derived 2)-like 3	O	NF-E2-related factor 3|NFE2-related fact
ENSG00000050393	0.579881	5.20052	15.962	6.46258e-05	0.529609	34262	MCUR1	9606	63933	NULL	6	6p23	mitochondrial calcium uniporter regulator 1	protein-coding	MCUR1	mitochondrial calcium uniporter regulator 1	O	coiled-coil domain containing 90A|coiled
ENSG00000050405	-0.633175	7.49733	13.1353	0.000289789	1	24043	LIMA1	9606	51474	PP624	12	12q13	LIM domain and actin binding 1	protein-coding	LIMA1	LIM domain and actin binding 1	O	1110021C24Rik|LIM domain and actin-bindi
ENSG00000050426	-0.328635	6.10293	7.14248	0.00752789	1	23962	LETMD1	9606	25875	NULL	12	12q13.12	LETM1 domain containing 1	protein-coding	LETMD1	LETM1 domain containing 1	O	LETM1 domain-containing protein 1|cervic
ENSG00000050438	0.856196	1.56755	8.79715	0.00301701	1	65842	SLC4A8	9606	9498	NULL	12	12q13.13	solute carrier family 4, sodium bicarbonate cotransporter, member 8	protein-coding	SLC4A8	solute carrier family 4, sodium bicarbonate cotransporter, member 8	O	electroneutral Na(+)-driven Cl-HCO3 exch
ENSG00000050555	-1.61747	2.55338	20.7841	5.14068e-06	0.0469947	23773	LAMC3	9606	10319	RP11-143H20.1	9	9q31-q34	laminin, gamma 3	protein-coding	LAMC3	laminin, gamma 3	O	laminin subunit gamma-3|laminin-12 subun
ENSG00000050628	-1.00114	1.4166	9.84973	0.00169856	1	42967	PTGER3	9606	5733	RP5-952N6.2	1	1p31.2	prostaglandin E receptor 3 (subtype EP3)	protein-coding	PTGER3	prostaglandin E receptor 3 (subtype EP3)	O	PGE receptor, EP3 subtype|PGE2 receptor
ENSG00000050748	0.376259	5.43386	10.3274	0.00131069	1	34072	MAPK9	9606	5601	NULL	5	5q35	mitogen-activated protein kinase 9	protein-coding	MAPK9	mitogen-activated protein kinase 9	O	Jun kinase|MAP kinase 9|MAPK 9|c-Jun N-t
ENSG00000050767	-2.76872	1.23814	79.4324	4.99002e-19	7.07984e-15	11388	COL23A1	9606	91522	NULL	5	5q35.3	collagen, type XXIII, alpha 1	protein-coding	COL23A1	collagen, type XXIII, alpha 1	O	collagen alpha-1(XXIII) chain|procollage
ENSG00000050820	-0.221272	6.58747	3.50016	0.061363	1	7926	BCAR1	9606	9564	hCG_1980470	16	16q23.1	breast cancer anti-estrogen resistance 1	protein-coding	BCAR1	breast cancer anti-estrogen resistance 1	O	Cas scaffolding protein family member 1|
ENSG00000051009	-1.30142	6.7957	108.193	2.43851e-25	3.64509e-21	17052	FAM160A2	9606	84067	NULL	11	11p15.4	family with sequence similarity 160, member A2	protein-coding	FAM160A2	family with sequence similarity 160, member A2	O	FHIP|FTS and Hook-interacting protein
ENSG00000051108	-0.586492	6.81755	12.6355	0.000378482	1	20262	HERPUD1	9606	9709	NULL	16	16q13	homocysteine-inducible, endoplasmic reticulum stress-inducible, ubiquitin-like domain member 1	protein-coding	HERPUD1	homocysteine-inducible, endoplasmic reticulum stress-inducible, ubiquitin-like domain member 1	O	MMS-inducible|homocysteine-inducible end
ENSG00000051128	0.496648	3.11618	5.18553	0.0227758	1	20924	HOMER3	9606	9454	NULL	19	19p13.11	homer homolog 3 (Drosophila)	protein-coding	HOMER3	homer homolog 3 (Drosophila)	O	Homer, neuronal immediate early gene, 3|
ENSG00000051180	0.844685	3.43633	17.7501	2.519e-05	0.216156	43375	RAD51	9606	5888	NULL	15	15q15.1	RAD51 homolog (S. cerevisiae)	protein-coding	RAD51	RAD51 homolog (S. cerevisiae)	O	BRCA1/BRCA2-containing complex, subunit
ENSG00000051341	0.537709	3.45045	7.18002	0.00737199	1	41981	POLQ	9606	10721	NULL	3	3q13.33	polymerase (DNA directed), theta	protein-coding	POLQ	polymerase (DNA directed), theta	O	DNA polymerase eta|DNA polymerase theta
ENSG00000051382	0.552913	5.4306	24.3173	8.17027e-07	0.00797663	41467	PIK3CB	9606	5291	NULL	3	3q22.3	phosphatidylinositol-4,5-bisphosphate 3-kinase, catalytic subunit beta	protein-coding	PIK3CB	phosphatidylinositol-4,5-bisphosphate 3-kinase, catalytic subunit beta	O	PI3-kinase p110 subunit beta|PI3-kinase
ENSG00000051523	-0.136963	7.12852	0.425664	0.514124	1	14390	CYBA	9606	1535	NULL	16	16q24	cytochrome b-245, alpha polypeptide	protein-coding	CYBA	cytochrome b-245, alpha polypeptide	O	cytochrome b light chain|cytochrome b(55
ENSG00000051596	1.25218	5.10386	51.6107	6.76733e-13	8.61211e-09	68984	THOC3	9606	84321	NULL	5	5q35.2	THO complex 3	protein-coding	THOC3	THO complex 3	O	TEX1 homolog|THO complex subunit 3
ENSG00000051620	0.363064	6.15287	6.94765	0.00839294	1	20218	HEBP2	9606	23593	RP3-422G23.1	6	6q24	heme binding protein 2	protein-coding	HEBP2	heme binding protein 2	O	heme-binding protein 2|placental protein
ENSG00000051825	0.0344859	3.48968	0.051825	0.819918	1	37015	MPHOSPH9	9606	10198	NULL	12	12q24.31	M-phase phosphoprotein 9	protein-coding	MPHOSPH9	M-phase phosphoprotein 9	O	NULL
ENSG00000052126	0.0402387	4.93016	0.0990699	0.752949	1	41782	PLEKHA5	9606	54477	NULL	12	12p12	pleckstrin homology domain containing, family A member 5	protein-coding	PLEKHA5	pleckstrin homology domain containing, family A member 5	O	PH domain-containing family A member 5|p
ENSG00000052344	-0.0654646	8.26253	0.142102	0.7062	1	42750	PRSS8	9606	5652	NULL	16	16p11.2	protease, serine, 8	protein-coding	PRSS8	protease, serine, 8	O	channel-activating protease 1|prostasin|
ENSG00000052723	0.21424	4.90771	4.41522	0.0356197	1	65395	SIKE1	9606	80143	RP5-1000E10.4	1	1p13.2	suppressor of IKBKE 1	protein-coding	SIKE1	suppressor of IKBKE 1	O	suppressor of IKK epsilon|suppressor of
ENSG00000052749	1.55129	5.34955	107.724	3.08878e-25	4.61372e-21	64343	RRP12	9606	23223	RP11-452K12.13-007	10	10q24.1	ribosomal RNA processing 12 homolog (S. cerevisiae)	protein-coding	RRP12	ribosomal RNA processing 12 homolog (S. cerevisiae)	O	RRP12-like protein
ENSG00000052795	-0.392027	5.38102	5.3707	0.0204777	1	18158	FNIP2	9606	57600	NULL	4	4q32.1	folliculin interacting protein 2	protein-coding	FNIP2	folliculin interacting protein 2	O	FNIP1-like protein|O6-methylguanine-indu
ENSG00000052802	0.0136711	6.45641	0.00262606	0.95913	1	37429	MSMO1	9606	6307	NULL	4	4q32-q34	methylsterol monooxygenase 1	protein-coding	MSMO1	methylsterol monooxygenase 1	O	C-4 methyl sterol|C-4 methylsterol oxida
ENSG00000052841	0.431003	6.24033	15.0178	0.000106504	0.850008	71201	TTC17	9606	55761	NULL	11	11p11.2	tetratricopeptide repeat domain 17	protein-coding	TTC17	tetratricopeptide repeat domain 17	O	TPR repeat protein 17|tetratricopeptide
ENSG00000053254	-0.368618	5.66505	4.17724	0.0409703	1	18233	FOXN3	9606	1112	NULL	14	14q31.3	forkhead box N3	protein-coding	FOXN3	forkhead box N3	O	checkpoint suppressor 1|forkhead box pro
ENSG00000053371	-0.304744	5.6159	5.16285	0.0230749	1	5257	AKR7A2	9606	8574	NULL	1	1p36.13	aldo-keto reductase family 7, member A2 (aflatoxin aldehyde reductase)	protein-coding	AKR7A2	aldo-keto reductase family 7, member A2 (aflatoxin aldehyde reductase)	O	AFB1 aldehyde reductase 1|AFB1-AR 1|SSA
ENSG00000053372	1.19427	5.1909	67.254	2.38688e-16	3.26215e-12	37309	MRTO4	9606	51154	NULL	1	1p36.13	mRNA turnover 4 homolog (S. cerevisiae)	protein-coding	MRTO4	mRNA turnover 4 homolog (S. cerevisiae)	O	60S acidic ribosomal protein PO|MRT4, mR
ENSG00000053438	-2.23207	1.44373	55.1009	1.14498e-13	1.4863e-09	38763	NNAT	9606	4826	NULL	20	20q11.2-q12	neuronatin	protein-coding	NNAT	neuronatin	O	NULL
ENSG00000053501	0.61414	3.8863	25.9818	3.44654e-07	0.00345757	72105	USE1	9606	55850	MDS032	19	19p13.11	unconventional SNARE in the ER 1 homolog (S. cerevisiae)	protein-coding	USE1	unconventional SNARE in the ER 1 homolog (S. cerevisiae)	O	Q-SNARE|SNARE-like tail-anchored protein
ENSG00000053702	-1.23296	2.01128	63.6935	1.45363e-15	1.95775e-11	39047	NRIP2	9606	83714	NULL	12	12p13.33	nuclear receptor interacting protein 2	protein-coding	NRIP2	nuclear receptor interacting protein 2	O	nuclear receptor-interacting protein 2
ENSG00000053747	0.811419	5.81054	7.93034	0.00486126	1	23762	LAMA3	9606	3909	NULL	18	18q11.2	laminin, alpha 3	protein-coding	LAMA3	laminin, alpha 3	O	BM600 150kD subunit|epiligrin 170 kda su
ENSG00000053770	-0.630177	5.63866	17.0004	3.73722e-05	0.314637	6934	AP5M1	9606	55745	NULL	14	14q22.3	adaptor-related protein complex 5, mu 1 subunit	protein-coding	AP5M1	adaptor-related protein complex 5, mu 1 subunit	O	AP-5 complex subunit mu|AP-5 complex sub
ENSG00000053900	-0.67117	4.97358	41.378	1.25465e-10	1.49152e-06	6273	ANAPC4	9606	29945	NULL	4	4p15.2	anaphase promoting complex subunit 4	protein-coding	ANAPC4	anaphase promoting complex subunit 4	O	anaphase-promoting complex subunit 4|cyc
ENSG00000053918	1.70106	6.79734	61.0336	5.61099e-15	7.47608e-11	22849	KCNQ1	9606	3784	NULL	11	11p15.5	potassium voltage-gated channel, KQT-like subfamily, member 1	protein-coding	KCNQ1	potassium voltage-gated channel, KQT-like subfamily, member 1	O	IKs producing slow voltage-gated potassi
ENSG00000054116	0.142487	5.32464	1.48551	0.222914	1	69918	TRAPPC3	9606	27095	CDABP0066	1	1p34.3	trafficking protein particle complex 3	protein-coding	TRAPPC3	trafficking protein particle complex 3	O	trafficking protein particle complex sub
ENSG00000054118	0.357652	6.78825	16.3831	5.1745e-05	0.428241	68993	THRAP3	9606	9967	NULL	1	1p34.3	thyroid hormone receptor associated protein 3	protein-coding	THRAP3	thyroid hormone receptor associated protein 3	O	thyroid hormone receptor-associated prot
ENSG00000054148	-0.482754	6.1579	7.12803	0.00758879	1	41385	PHPT1	9606	29085	RP11-216L13.10-005	9	9q34.3	phosphohistidine phosphatase 1	protein-coding	PHPT1	phosphohistidine phosphatase 1	O	14 kDa phosphohistidine phosphatase|1700
ENSG00000054179	1.28565	4.65151	30.6361	3.11241e-08	0.000332499	16518	ENTPD2	9606	954	RP11-229P13.11-001	9	9q34	ectonucleoside triphosphate diphosphohydrolase 2	protein-coding	ENTPD2	ectonucleoside triphosphate diphosphohydrolase 2	O	CD39 antigen-like 1|NTPDase 2|ecto-ATP d
ENSG00000054219	1.22515	6.13549	35.3461	2.7602e-09	3.10992e-05	33798	LY75	9606	4065	NULL	2	2q24	lymphocyte antigen 75	protein-coding	LY75	lymphocyte antigen 75	O	C-type lectin domain family 13 member B
ENSG00000054267	0.128319	5.01394	0.974003	0.323684	1	7190	ARID4B	9606	51742	RP11-382D8.2	1	1q42.1-q43	AT rich interactive domain 4B (RBP1-like)	protein-coding	ARID4B	AT rich interactive domain 4B (RBP1-like)	O	180 kDa Sin3-associated polypeptide|ARID
ENSG00000054277	-0.628437	4.33493	6.89586	0.00863955	1	39469	OPN3	9606	23596	NULL	1	1q43	opsin 3	protein-coding	OPN3	opsin 3	O	encephalopsin|opsin 3 (encephalopsin, pa
ENSG00000054282	0.424937	3.79365	12.5794	0.000390024	1	64860	SDCCAG8	9606	10806	HSPC085	1	1q43	serologically defined colon cancer antigen 8	protein-coding	SDCCAG8	serologically defined colon cancer antigen 8	O	antigen NY-CO-8|centrosomal colon cancer
ENSG00000054356	-1.66018	0.493849	13.3529	0.000258018	1	43076	PTPRN	9606	5798	NULL	2	2q35-q36.1	protein tyrosine phosphatase, receptor type, N	protein-coding	PTPRN	protein tyrosine phosphatase, receptor type, N	O	ICA 512|PTP IA-2|islet cell antigen 2|is
ENSG00000054392	-0.117128	2.44064	0.453911	0.500483	1	20294	HHAT	9606	55733	NULL	1	1q32	hedgehog acyltransferase	protein-coding	HHAT	hedgehog acyltransferase	O	melanoma antigen recognized by T cells 2
ENSG00000054523	-0.054136	5.89738	0.155653	0.693191	1	23074	KIF1B	9606	23095	RP4-736L20.1	1	1p36.2	kinesin family member 1B	protein-coding	KIF1B	kinesin family member 1B	O	kinesin superfamily protein KIF1B|kinesi
ENSG00000054598	0.822791	1.50712	6.6328	0.0100118	1	18195	FOXC1	9606	2296	NULL	6	6p25	forkhead box C1	protein-coding	FOXC1	forkhead box C1	O	forkhead box protein C1|forkhead, drosop
ENSG00000054611	-0.0217181	5.19685	0.0385187	0.844405	1	68529	TBC1D22A	9606	25771	LL22NC03-65D1.1	22	22q13.3	TBC1 domain family, member 22A	protein-coding	TBC1D22A	TBC1 domain family, member 22A	O	TBC1 domain family member 22A|putative G
ENSG00000054654	-0.628533	7.27601	8.35067	0.00385546	1	68291	SYNE2	9606	23224	NULL	14	14q23.2	spectrin repeat containing, nuclear envelope 2	protein-coding	SYNE2	spectrin repeat containing, nuclear envelope 2	O	nesprin 2|nesprin-2|nuclear envelope spe
ENSG00000054690	-1.32995	6.24686	62.2917	2.96169e-15	3.96512e-11	41800	PLEKHH1	9606	57475	NULL	14	14q24.1	pleckstrin homology domain containing, family H (with MyTH4 domain) member 1	protein-coding	PLEKHH1	pleckstrin homology domain containing, family H (with MyTH4 domain) member 1	O	PH domain-containing family H member 1|p
ENSG00000054793	1.5555	7.50273	70.2695	5.1732e-17	7.15039e-13	7705	ATP9A	9606	10079	NULL	20	20q13.2	ATPase, class II, type 9A	protein-coding	ATP9A	ATPase, class II, type 9A	O	ATPase type IV, phospholipid-transportin
ENSG00000054938	-0.541134	2.45699	0.866392	0.351956	1	10860	CHRDL2	9606	25884	UNQ765/PRO1557	11	11q14	chordin-like 2	protein-coding	CHRDL2	chordin-like 2	O	BNF-1|breast tumor novel factor 1|chordi
ENSG00000054965	0.105808	5.22689	0.774401	0.378859	1	17066	FAM168A	9606	23201	NULL	11	11q13.4	family with sequence similarity 168, member A	protein-coding	FAM168A	family with sequence similarity 168, member A	O	protein FAM168A|tongue cancer chemothera
ENSG00000054967	0.167879	2.92557	0.790806	0.373857	1	43785	RELT	9606	84957	NULL	11	11q13.4	RELT tumor necrosis factor receptor	protein-coding	RELT	RELT tumor necrosis factor receptor	O	receptor expressed in lymphoid tissues|t
ENSG00000054983	-0.0985851	4.7315	0.119044	0.730073	1	18697	GALC	9606	2581	NULL	14	14q31	galactosylceramidase	protein-coding	GALC	galactosylceramidase	O	GALCERase|galactocerebrosidase|galactoce
ENSG00000055044	1.41413	6.22212	108.66	1.9267e-25	2.88197e-21	38807	NOP58	9606	51602	HSPC120	2	2q33.1	NOP58 ribonucleoprotein	protein-coding	NOP58	NOP58 ribonucleoprotein	O	NOP58 ribonucleoprotein homolog|nucleola
ENSG00000055070	0.316041	6.83705	9.34563	0.00223517	1	68345	SZRD1	9606	26099	NULL	1	1p36.13	SUZ RNA binding domain containing 1	protein-coding	SZRD1	SUZ RNA binding domain containing 1	O	SUZ domain-containing protein 1|UPF0485
ENSG00000055118	-0.314813	3.81347	0.749297	0.386699	1	22786	KCNH2	9606	3757	NULL	7	7q36.1	potassium voltage-gated channel, subfamily H (eag-related), member 2	protein-coding	KCNH2	potassium voltage-gated channel, subfamily H (eag-related), member 2	O	ERG-1|H-ERG|eag homolog|eag-related prot
ENSG00000055130	0.48032	5.87744	24.3658	7.96692e-07	0.00778448	14285	CUL1	9606	8454	NULL	7	7q36.1	cullin 1	protein-coding	CUL1	cullin 1	O	CUL-1|cullin-1
ENSG00000055147	-0.00152896	3.57557	0.00019924	0.988738	1	16975	FAM114A2	9606	10827	NULL	5	5q31-q33	family with sequence similarity 114, member A2	protein-coding	FAM114A2	family with sequence similarity 114, member A2	O	protein FAM114A2
ENSG00000055163	1.01873	5.25255	36.2783	1.71054e-09	1.94592e-05	14442	CYFIP2	9606	26999	NULL	5	5q33.3	cytoplasmic FMR1 interacting protein 2	protein-coding	CYFIP2	cytoplasmic FMR1 interacting protein 2	O	cytoplasmic FMR1-interacting protein 2|p
ENSG00000055208	-0.0249234	6.0013	0.0495067	0.823924	1	68360	TAB2	9606	23118	NULL	6	6q25.1	TGF-beta activated kinase 1/MAP3K7 binding protein 2	protein-coding	TAB2	TGF-beta activated kinase 1/MAP3K7 binding protein 2	O	TAB-2|TAK1-binding protein 2|TGF-beta-ac
ENSG00000055211	-0.40551	4.89774	11.2404	0.00080036	1	19041	GINM1	9606	116254	RP1-12G14.8	6	6q25.1	glycoprotein integral membrane 1	protein-coding	GINM1	glycoprotein integral membrane 1	O	glycoprotein integral membrane protein 1
ENSG00000055332	0.742001	5.79694	41.7352	1.04508e-10	1.24667e-06	16217	EIF2AK2	9606	5610	NULL	2	2p22-p21	eukaryotic translation initiation factor 2-alpha kinase 2	protein-coding	EIF2AK2	eukaryotic translation initiation factor 2-alpha kinase 2	O	P1/eIF-2A protein kinase|double stranded
ENSG00000055483	0.401339	5.98424	10.9999	0.000911158	1	72196	USP36	9606	57602	NULL	17	17q25.3	ubiquitin specific peptidase 36	protein-coding	USP36	ubiquitin specific peptidase 36	O	deubiquitinating enzyme 1|deubiquitinati
ENSG00000055609	-0.0873402	6.25131	0.470402	0.492802	1	23267	KMT2C	9606	58508	NULL	7	7q36.1	lysine (K)-specific methyltransferase 2C	protein-coding	KMT2C	lysine (K)-specific methyltransferase 2C	O	ALR-like protein|histone-lysine N-methyl
ENSG00000055732	-1.26354	1.60812	8.13569	0.00434024	1	34250	MCOLN3	9606	55283	NULL	1	1p22.3	mucolipin 3	protein-coding	MCOLN3	mucolipin 3	O	mucolipin-3
ENSG00000055917	0.501185	7.02149	21.6654	3.24601e-06	0.0301749	43103	PUM2	9606	23369	NULL	2	2p22-p21	pumilio homolog 2 (Drosophila)	protein-coding	PUM2	pumilio homolog 2 (Drosophila)	O	pumilio homolog 2|pumilio-2
ENSG00000055950	0.126848	5.42443	1.15582	0.282335	1	37159	MRPL43	9606	84545	RP11-108L7.13-001	10	10q24.31	mitochondrial ribosomal protein L43	protein-coding	MRPL43	mitochondrial ribosomal protein L43	O	39S ribosomal protein L43, mitochondrial
ENSG00000055955	-2.33041	1.5785	64.8366	8.13734e-16	1.10025e-11	22504	ITIH4	9606	3700	PRO1851	3	3p21.1	inter-alpha-trypsin inhibitor heavy chain family, member 4	protein-coding	ITIH4	inter-alpha-trypsin inhibitor heavy chain family, member 4	O	ITI heavy chain H4|inter-alpha (globulin
ENSG00000056050	0.397308	3.3333	7.69309	0.00554325	1	9169	C4orf27	9606	54969	NULL	4	4q33	chromosome 4 open reading frame 27	protein-coding	C4orf27	chromosome 4 open reading frame 27	O	UPF0609 protein C4orf27
ENSG00000056097	0.559138	6.26223	30.238	3.82153e-08	0.000406229	74249	ZFR	9606	51663	NULL	5	5p13.3	zinc finger RNA binding protein	protein-coding	ZFR	zinc finger RNA binding protein	O	M-phase phosphoprotein homolog|hZFR|zinc
ENSG00000056277	0.954405	2.17483	49.7103	1.78207e-12	2.24523e-08	74441	ZNF280C	9606	55609	RP3-438D16.3	X	Xq26.1	zinc finger protein 280C	protein-coding	ZNF280C	zinc finger protein 280C	O	suppressor of hairy wing homolog 3|zinc
ENSG00000056558	-0.187563	3.65681	1.35843	0.243809	1	69814	TRAF1	9606	7185	NULL	9	9q33-q34	TNF receptor-associated factor 1	protein-coding	TRAF1	TNF receptor-associated factor 1	O	Epstein-Bar virus-induced protein 6
ENSG00000056586	0.231577	5.34307	4.80848	0.02832	1	43710	RC3H2	9606	54542	RP11-163B6.3	9	9q34	ring finger and CCCH-type domains 2	protein-coding	RC3H2	ring finger and CCCH-type domains 2	O	RING finger and CCCH-type zinc finger do
ENSG00000056736	-0.203048	4.92508	0.767058	0.381129	1	22137	IL17RB	9606	55540	UNQ2501/PRO19612	3	3p21.1	interleukin 17 receptor B	protein-coding	IL17RB	interleukin 17 receptor B	O	IL-17 receptor B|IL-17 receptor homolog
ENSG00000056972	-0.18647	5.15725	1.65178	0.198716	1	69818	TRAF3IP2	9606	10758	RP3-487J7.3	6	6q21	TRAF3 interacting protein 2	protein-coding	TRAF3IP2	TRAF3 interacting protein 2	O	NFkB-activating protein ACT1|adapter pro
ENSG00000056998	1.32012	3.96783	23.9501	9.88654e-07	0.0095939	19955	GYG2	9606	8908	NULL	X	Xp22.3	glycogenin 2	protein-coding	GYG2	glycogenin 2	O	glycogenin glucosyltransferase|glycogeni
ENSG00000057019	0.773427	4.03529	18.7544	1.48677e-05	0.130464	14703	DCBLD2	9606	131566	NULL	3	3q12.1|3	discoidin, CUB and LCCL domain containing 2	protein-coding	DCBLD2	discoidin, CUB and LCCL domain containing 2	O	1700055P21Rik|CUB, LCCL and coagulation
ENSG00000057252	-0.366966	4.71362	2.62017	0.105513	1	67295	SOAT1	9606	6646	RP11-215I23.1	1	1q25	sterol O-acyltransferase 1	protein-coding	SOAT1	sterol O-acyltransferase 1	O	acyl-coenzyme A:cholesterol acyltransfer
ENSG00000057294	0.179552	6.70859	1.2359	0.266263	1	41690	PKP2	9606	5318	NULL	12	12p11	plakophilin 2	protein-coding	PKP2	plakophilin 2	O	plakophilin-2
ENSG00000057608	0.939097	7.85594	70.8832	3.79016e-17	5.24976e-13	18929	GDI2	9606	2665	RP11-318E3.2	10	10p15	GDP dissociation inhibitor 2	protein-coding	GDI2	GDP dissociation inhibitor 2	O	GDI-2|guanosine diphosphate dissociation
ENSG00000057657	-0.580379	4.35503	5.79125	0.0161061	1	42417	PRDM1	9606	639	RP1-134E15.1	6	6q21	PR domain containing 1, with ZNF domain	protein-coding	PRDM1	PR domain containing 1, with ZNF domain	O	B-lymphocyte-induced maturation protein
ENSG00000057663	0.424285	5.34272	16.1655	5.80406e-05	0.478487	7504	ATG5	9606	9474	NULL	6	6q21	autophagy related 5	protein-coding	ATG5	autophagy related 5	O	ATG5 autophagy related 5 homolog|apoptos
ENSG00000057704	-1.2763	5.04775	21.3184	3.88986e-06	0.0359151	69163	TMCC3	9606	57458	NULL	12	12q22	transmembrane and coiled-coil domain family 3	protein-coding	TMCC3	transmembrane and coiled-coil domain family 3	O	transmembrane and coiled-coil domains 3|
ENSG00000057757	0.259005	5.19282	4.13238	0.0420702	1	41629	PITHD1	9606	57095	AD039	1	1p36.11	PITH (C-terminal proteasome-interacting domain of thioredoxin-like) domain containing 1	protein-coding	PITHD1	PITH (C-terminal proteasome-interacting domain of thioredoxin-like) domain containing 1	O	HT014|PITH domain-containing protein 1|T
ENSG00000057935	-0.200642	5.14975	3.19306	0.0739513	1	37514	MTA3	9606	57504	hCG_1783907	2	2p21	metastasis associated 1 family, member 3	protein-coding	MTA3	metastasis associated 1 family, member 3	O	metastasis associated family, member 3|m
ENSG00000058056	0.545218	3.08013	7.71232	0.00548452	1	72132	USP13	9606	8975	NULL	3	3q26.2-q26.3	ubiquitin specific peptidase 13 (isopeptidase T-3)	protein-coding	USP13	ubiquitin specific peptidase 13 (isopeptidase T-3)	O	deubiquitinating enzyme 13|isopeptidase
ENSG00000058063	0.325541	6.17257	6.66832	0.00981414	1	7532	ATP11B	9606	23200	NULL	3	3q27	ATPase, class VI, type 11B	protein-coding	ATP11B	ATPase, class VI, type 11B	O	ATPase IR|probable phospholipid-transpor
ENSG00000058085	2.21629	6.63516	108.737	1.85309e-25	2.77203e-21	23772	LAMC2	9606	3918	NULL	1	1q25-q31	laminin, gamma 2	protein-coding	LAMC2	laminin, gamma 2	O	BM600-100kDa|CSF 140 kDa subunit|cell-sc
ENSG00000058091	-0.428042	1.9709	3.41341	0.0646686	1	10256	CDK14	9606	5218	NULL	7	7q21-q22	cyclin-dependent kinase 14	protein-coding	CDK14	cyclin-dependent kinase 14	O	PFTAIRE protein kinase 1|cell division p
ENSG00000058262	0.659022	8.18863	33.0041	9.19633e-09	0.000101114	64932	SEC61A1	9606	29927	NULL	3	3q21.3	Sec61 alpha 1 subunit (S. cerevisiae)	protein-coding	SEC61A1	Sec61 alpha 1 subunit (S. cerevisiae)	O	Sec61 alpha-1|protein transport protein
ENSG00000058272	-0.395441	5.74184	12.5615	0.00039377	1	42239	PPP1R12A	9606	4659	NULL	12	12q15-q21	protein phosphatase 1, regulatory subunit 12A	protein-coding	PPP1R12A	protein phosphatase 1, regulatory subunit 12A	O	myosin binding subunit|myosin phosphatas
ENSG00000058453	-0.494859	4.67007	9.19284	0.00242964	1	11766	CROCC	9606	9696	NULL	1	1p36.13	ciliary rootlet coiled-coil, rootletin	protein-coding	CROCC	ciliary rootlet coiled-coil, rootletin	O	Tax1-binding protein 2|ciliary rootlet c
ENSG00000058600	0.398765	5.57729	12.3238	0.000447209	1	42014	POLR3E	9606	55718	NULL	16	16p12.2	polymerase (RNA) III (DNA directed) polypeptide E (80kD)	protein-coding	POLR3E	polymerase (RNA) III (DNA directed) polypeptide E (80kD)	O	DNA-directed RNA polymerase III 80 kDa p
ENSG00000058668	-1.25963	5.93483	26.9056	2.13644e-07	0.00217346	7564	ATP2B4	9606	493	NULL	1	1q32.1	ATPase, Ca++ transporting, plasma membrane 4	protein-coding	ATP2B4	ATPase, Ca++ transporting, plasma membrane 4	O	matrix-remodeling-associated protein 1|p
ENSG00000058673	-0.214477	7.25468	3.44298	0.0635211	1	74119	ZC3H11A	9606	9877	NULL	1	1q32.1	zinc finger CCCH-type containing 11A	protein-coding	ZC3H11A	zinc finger CCCH-type containing 11A	O	zinc finger CCCH domain-containing prote
ENSG00000058729	0.618553	4.28606	28.1773	1.10696e-07	0.00114592	44016	RIOK2	9606	55781	NULL	5	5q15	RIO kinase 2	protein-coding	RIOK2	RIO kinase 2	O	serine/threonine-protein kinase RIO2
ENSG00000058799	0.366728	4.47929	10.0648	0.00151133	1	73924	YIPF1	9606	54432	NULL	1	1p33-p32.1	Yip1 domain family, member 1	protein-coding	YIPF1	Yip1 domain family, member 1	O	YIP1 family member 1|protein YIPF1
ENSG00000058804	1.31505	5.41026	74.477	6.13478e-18	8.58992e-14	38311	NDC1	NA	NA	NA	NA	NA	NA	NA	NA	NA	NA	NA
ENSG00000058866	-0.190527	1.1557	0.302653	0.582224	1	15113	DGKG	9606	1608	NULL	3	3q27.2-q27.3	diacylglycerol kinase, gamma 90kDa	protein-coding	DGKG	diacylglycerol kinase, gamma 90kDa	O	DAG kinase gamma|diacylglycerol kinase g
ENSG00000059122	-0.702573	5.29072	17.7643	2.50025e-05	0.214677	18111	FLYWCH1	9606	84256	NULL	16	16p13.3	FLYWCH-type zinc finger 1	protein-coding	FLYWCH1	FLYWCH-type zinc finger 1	O	FLYWCH-type zinc finger-containing prote
ENSG00000059145	-0.487418	3.80497	7.67853	0.00558817	1	72039	UNKL	9606	64718	LA16c-316G12.1	16	16p13.3	unkempt homolog (Drosophila)-like	protein-coding	UNKL	unkempt homolog (Drosophila)-like	O	RING finger protein unkempt-like|putativ
ENSG00000059377	1.44357	4.39609	34.4628	4.34475e-09	4.85483e-05	68614	TBXAS1	9606	6916	NULL	7	7q34-q35	thromboxane A synthase 1 (platelet)	protein-coding	TBXAS1	thromboxane A synthase 1 (platelet)	O	TXA synthase|cytochrome P450 5A1|cytochr
ENSG00000059378	-0.53957	5.37543	11.2939	0.000777615	1	40719	PARP12	9606	64761	NULL	7	7q34	poly (ADP-ribose) polymerase family, member 12	protein-coding	PARP12	poly (ADP-ribose) polymerase family, member 12	O	ADP-ribosyltransferase diphtheria toxin-
ENSG00000059573	0.185892	7.19296	1.47023	0.225309	1	6094	ALDH18A1	9606	5832	NULL	10	10q24.3	aldehyde dehydrogenase 18 family, member A1	protein-coding	ALDH18A1	aldehyde dehydrogenase 18 family, member A1	O	aldehyde dehydrogenase family 18 member
ENSG00000059588	0.256141	5.84047	2.29986	0.129386	1	68442	TARBP1	9606	6894	RP5-827C21.5	1	1q42.3	TAR (HIV-1) RNA binding protein 1	protein-coding	TARBP1	TAR (HIV-1) RNA binding protein 1	O	TAR (HIV) RNA binding protein 1|TAR (HIV
ENSG00000059691	-0.198753	4.23821	1.78392	0.181669	1	18838	GATB	NA	NA	NA	NA	NA	NA	NA	NA	NA	NA	NA
ENSG00000059728	-1.44313	6.27994	28.562	9.07462e-08	0.000944214	37851	MXD1	9606	4084	NULL	2	2p13-p12	MAX dimerization protein 1	protein-coding	MXD1	MAX dimerization protein 1	O	MAX-binding protein|antagonizer of myc t
ENSG00000059758	-0.175268	4.04149	2.32529	0.127287	1	10259	CDK17	9606	5128	NULL	12	12q23.1	cyclin-dependent kinase 17	protein-coding	CDK17	cyclin-dependent kinase 17	O	PCTAIRE-motif protein kinase 2|cell divi
ENSG00000059769	-0.297933	3.38295	5.4844	0.0191869	1	15426	DNAJC25	9606	548645	NULL	9	9q31.3	DnaJ (Hsp40) homolog, subfamily C , member 25	protein-coding	DNAJC25	DnaJ (Hsp40) homolog, subfamily C , member 25	O	DnaJ-like protein|dnaJ homolog subfamily
ENSG00000059804	0.0483729	4.11512	0.0291865	0.864349	1	65711	SLC2A3	9606	6515	NULL	12	12p13.3	solute carrier family 2 (facilitated glucose transporter), member 3	protein-coding	SLC2A3	solute carrier family 2 (facilitated glucose transporter), member 3	O	GLUT-3|glucose transporter type 3, brain
ENSG00000059915	-3.03515	3.53789	52.9312	3.45436e-13	4.4347e-09	42777	PSD	9606	5662	RP11-18I14.2	10	10q24	pleckstrin and Sec7 domain containing	protein-coding	PSD	pleckstrin and Sec7 domain containing	O	PH and SEC7 domain-containing protein 1|
ENSG00000060069	-0.443287	5.05533	10.9741	0.00092396	1	14191	CTDP1	9606	9150	NULL	18	18q23	CTD (carboxy-terminal domain, RNA polymerase II, polypeptide A) phosphatase, subunit 1	protein-coding	CTDP1	CTD (carboxy-terminal domain, RNA polymerase II, polypeptide A) phosphatase, subunit 1	O	CTD of POLR2A, phosphatase of, subunit 1
ENSG00000060138	0.174652	6.99752	1.77393	0.182897	1	73913	YBX3	9606	8531	NULL	12	12p13.1	Y box binding protein 3	protein-coding	YBX3	Y box binding protein 3	O	DNA-binding protein A|ZO-1-associated nu
ENSG00000060140	-1.75836	4.0522	50.8505	9.96752e-13	1.26418e-08	68130	STYK1	9606	55359	NULL	12	12p13.2	serine/threonine/tyrosine kinase 1	protein-coding	STYK1	serine/threonine/tyrosine kinase 1	O	novel oncogene with kinase domain|protei
ENSG00000060237	0.607379	6.59635	24.7134	6.65205e-07	0.00653165	72853	WNK1	9606	65125	NULL	12	12p13.3	WNK lysine deficient protein kinase 1	protein-coding	WNK1	WNK lysine deficient protein kinase 1	O	WNK lysine deficient protein kinase 1 is
ENSG00000060339	0.1572	6.12148	2.20467	0.137593	1	9711	CCAR1	9606	55749	NULL	10	10q21.3	cell division cycle and apoptosis regulator 1	protein-coding	CCAR1	cell division cycle and apoptosis regulator 1	O	cell cycle and apoptosis regulatory prot
ENSG00000060491	0.606093	6.09222	16.2157	5.65226e-05	0.466425	39402	OGFR	9606	11054	RP5-885L7.2	20	20q13.3	opioid growth factor receptor	protein-coding	OGFR	opioid growth factor receptor	O	7-60 protein|protein 7-60|zeta-type opio
ENSG00000060558	1.66446	2.73597	35.0601	3.19682e-09	3.59259e-05	19234	GNA15	9606	2769	NULL	19	19p13.3	guanine nucleotide binding protein (G protein), alpha 15 (Gq class)	protein-coding	GNA15	guanine nucleotide binding protein (G protein), alpha 15 (Gq class)	O	G-protein subunit alpha-15|G-protein sub
ENSG00000060642	0.184631	4.06843	1.57262	0.209826	1	41451	PIGV	9606	55650	RP1-50O24.2	1	1p36.11	phosphatidylinositol glycan anchor biosynthesis, class V	protein-coding	PIGV	phosphatidylinositol glycan anchor biosynthesis, class V	O	GPI mannosyltransferase 2|GPI mannosyltr
ENSG00000060656	0.758998	3.16999	3.47923	0.0621435	1	43083	PTPRU	9606	10076	NULL	1	1p35.3	protein tyrosine phosphatase, receptor type, U	protein-coding	PTPRU	protein tyrosine phosphatase, receptor type, U	O	PTP pi|Receptor protein tyrosine phospha
ENSG00000060688	0.847255	4.72839	41.0943	1.45062e-10	1.71986e-06	67141	SNRNP40	9606	9410	NULL	1	1p35.2	small nuclear ribonucleoprotein 40kDa (U5)	protein-coding	SNRNP40	small nuclear ribonucleoprotein 40kDa (U5)	O	38 kDa-splicing factor|Prp8-binding prot
ENSG00000060709	-1.31501	1.82293	8.81588	0.0029862	1	43997	RIMBP2	9606	23504	NULL	12	12q24.33	RIMS binding protein 2	protein-coding	RIMBP2	RIMS binding protein 2	O	RIM binding protein 2|RIMS-binding prote
ENSG00000060749	0.578504	4.73664	10.505	0.00119052	1	43186	QSER1	9606	79832	NULL	11	11p13	glutamine and serine rich 1	protein-coding	QSER1	glutamine and serine rich 1	O	glutamine and serine-rich protein 1
ENSG00000060762	-0.828481	5.34705	19.5579	9.75979e-06	0.0872037	37003	MPC1	9606	51660	CGI-129	6	6q27	mitochondrial pyruvate carrier 1	protein-coding	MPC1	mitochondrial pyruvate carrier 1	O	HSPC040 protein|brain protein 44-like pr
ENSG00000060971	-0.737969	6.54922	26.2593	2.98515e-07	0.00300784	4476	ACAA1	9606	30	NULL	3	3p22.2	acetyl-CoA acyltransferase 1	protein-coding	ACAA1	acetyl-CoA acyltransferase 1	O	3-ketoacyl-CoA thiolase, peroxisomal|ace
ENSG00000060982	-0.984167	3.10637	10.8554	0.00098506	1	7938	BCAT1	9606	586	NULL	12	12p12.1	branched chain amino-acid transaminase 1, cytosolic	protein-coding	BCAT1	branched chain amino-acid transaminase 1, cytosolic	O	branched chain aminotransferase 1, cytos
ENSG00000061273	-0.128031	5.90009	1.11485	0.29103	1	20182	HDAC7	9606	51564	NULL	12	12q13.1	histone deacetylase 7	protein-coding	HDAC7	histone deacetylase 7	O	HD7|histone deacetylase 7A
ENSG00000061337	0.992645	1.50238	17.2756	3.23316e-05	0.274172	33850	LZTS1	9606	11178	NULL	8	8p22	leucine zipper, putative tumor suppressor 1	protein-coding	LZTS1	leucine zipper, putative tumor suppressor 1	O	F37/Esophageal cancer-related gene-codin
ENSG00000061455	-1.65587	0.841776	22.0394	2.67112e-06	0.024991	42428	PRDM6	9606	93166	NULL	5	5q23.2	PR domain containing 6	protein-coding	PRDM6	PR domain containing 6	O	PR domain zinc finger protein 6|PR domai
ENSG00000061656	-0.207213	2.76327	0.398561	0.527833	1	67409	SPAG4	9606	6676	RP1-309K20.4	20	20q11.21	sperm associated antigen 4	protein-coding	SPAG4	sperm associated antigen 4	O	SUN domain-containing protein 4|Sad1 and
ENSG00000061676	0.697925	7.19039	45.7716	1.32874e-11	1.6313e-07	38252	NCKAP1	9606	10787	NULL	2	2q32	NCK-associated protein 1	protein-coding	NCKAP1	NCK-associated protein 1	O	membrane-associated protein HEM-2|nck-as
ENSG00000061794	0.859416	6.55962	41.9264	9.47764e-11	1.13258e-06	37258	MRPS35	9606	60488	HDCMD11P	12	12p11	mitochondrial ribosomal protein S35	protein-coding	MRPS35	mitochondrial ribosomal protein S35	O	28S ribosomal protein S28, mitochondrial
ENSG00000061918	-0.504666	2.60754	3.90273	0.0482077	1	19915	GUCY1B3	9606	2983	NULL	4	4q31.3-q33	guanylate cyclase 1, soluble, beta 3	protein-coding	GUCY1B3	guanylate cyclase 1, soluble, beta 3	O	GCS-beta-1|GCS-beta-3|guanylate cyclase
ENSG00000061936	-0.70257	5.67234	42.1215	8.57771e-11	1.02667e-06	65201	SFSWAP	9606	6433	NULL	12	12q24.33	splicing factor, suppressor of white-apricot homolog (Drosophila)	protein-coding	SFSWAP	splicing factor, suppressor of white-apricot homolog (Drosophila)	O	splicing factor, arginine/serine-rich 8
ENSG00000061938	0.324428	5.61608	4.00581	0.0453438	1	69587	TNK2	9606	10188	NULL	3	3q29	tyrosine kinase, non-receptor, 2	protein-coding	TNK2	tyrosine kinase, non-receptor, 2	O	activated CDC42 kinase 1|activated Cdc42
ENSG00000061987	-1.09355	5.53111	110.724	6.80075e-26	1.02025e-21	36968	MON2	9606	23041	NULL	12	12q14.1	MON2 homolog (S. cerevisiae)	protein-coding	MON2	MON2 homolog (S. cerevisiae)	O	protein MON2 homolog
ENSG00000062038	7.11666	5.42439	582.791	9.26988e-129	1.45834e-124	10235	CDH3	9606	1001	NULL	16	16q22.1	cadherin 3, type 1, P-cadherin (placental)	protein-coding	CDH3	cadherin 3, type 1, P-cadherin (placental)	O	cadherin-3|calcium-dependent adhesion pr
ENSG00000062194	0.247374	6.05315	7.63195	0.00573433	1	19412	GPBP1	9606	65056	NULL	5	5q11.2	GC-rich promoter binding protein 1	protein-coding	GPBP1	GC-rich promoter binding protein 1	O	vascular wall-linked protein|vasculin
ENSG00000062282	2.02682	4.56513	41.2672	1.32776e-10	1.57685e-06	15094	DGAT2	9606	84649	HMFN1045	11	11q13.5	diacylglycerol O-acyltransferase 2	protein-coding	DGAT2	diacylglycerol O-acyltransferase 2	O	acyl-CoA retinol O-fatty-acyltransferase
ENSG00000062370	-0.511644	2.32834	7.7742	0.00529977	1	74329	ZNF112	NA	NA	NA	NA	NA	NA	NA	NA	NA	NA	NA
ENSG00000062485	-0.0169967	7.94846	0.0211074	0.884487	1	11818	CS	9606	1431	NULL	12	12q13.2	citrate synthase	protein-coding	CS	citrate synthase	O	citrate synthase, mitochondrial
ENSG00000062524	-2.17681	3.51517	23.6871	1.13337e-06	0.010937	33764	LTK	9606	4058	NULL	15	15q15.1-q21.1	leukocyte receptor tyrosine kinase	protein-coding	LTK	leukocyte receptor tyrosine kinase	O	leukocyte tyrosine kinase receptor|prote
ENSG00000062582	0.875139	5.77304	44.9165	2.05616e-11	2.50625e-07	37239	MRPS24	9606	64951	HSPC335	7	7p14	mitochondrial ribosomal protein S24	protein-coding	MRPS24	mitochondrial ribosomal protein S24	O	28S ribosomal protein S24, mitochondrial
ENSG00000062598	0.371274	5.2041	8.52249	0.00350785	1	16390	ELMO2	9606	63916	RP11-394O2.2	20	20q13	engulfment and cell motility 2	protein-coding	ELMO2	engulfment and cell motility 2	O	PH domain protein CED12A|ced-12 homolog
ENSG00000062650	0.417627	5.61481	12.5215	0.000402291	1	72645	WAPAL	9606	23063	RP11-396M20.1	10	10q23.2	wings apart-like homolog (Drosophila)	protein-coding	WAPAL	wings apart-like homolog (Drosophila)	O	friend of EBNA2 (Epstein-Barr virus nucl
ENSG00000062716	-0.186791	7.71314	1.26457	0.260788	1	72399	VMP1	9606	81671	HSPC292	17	17q23.1	vacuole membrane protein 1	protein-coding	VMP1	vacuole membrane protein 1	O	ectopic P-granules autophagy protein 3 h
ENSG00000062725	-0.00885286	4.81296	0.00781765	0.929545	1	7019	APPBP2	9606	10513	NULL	17	17q23.2	amyloid beta precursor protein (cytoplasmic tail) binding protein 2	protein-coding	APPBP2	amyloid beta precursor protein (cytoplasmic tail) binding protein 2	O	APP-BP2|amyloid beta precursor protein-b
ENSG00000062822	0.638892	5.19022	21.0571	4.45793e-06	0.040964	41961	POLD1	9606	5424	NULL	19	19q13.3	polymerase (DNA directed), delta 1, catalytic subunit	protein-coding	POLD1	polymerase (DNA directed), delta 1, catalytic subunit	O	CDC2 homolog|DNA polymerase delta cataly
ENSG00000063046	1.17797	8.66599	105.84	7.99406e-25	1.19032e-20	16294	EIF4B	9606	1975	NULL	12	12q13.13	eukaryotic translation initiation factor 4B	protein-coding	EIF4B	eukaryotic translation initiation factor 4B	O	NULL
ENSG00000063169	-0.687346	4.30362	31.7497	1.75379e-08	0.000189795	19167	GLTSCR1	9606	29998	NULL	19	19q13.3	glioma tumor suppressor candidate region gene 1	protein-coding	GLTSCR1	glioma tumor suppressor candidate region gene 1	O	glioma tumor suppressor candidate region
ENSG00000063176	-0.545697	5.17961	11.8589	0.000573865	1	67575	SPHK2	9606	56848	NULL	19	19q13.2	sphingosine kinase 2	protein-coding	SPHK2	sphingosine kinase 2	O	sphingosine kinase type 2
ENSG00000063177	1.17941	9.48775	86.1536	1.66485e-20	2.40204e-16	62454	RPL18	9606	6141	NULL	19	19q13	ribosomal protein L18	protein-coding	RPL18	ribosomal protein L18	O	60S ribosomal protein L18
ENSG00000063180	-0.436773	1.52147	2.99591	0.0834748	1	9372	CA11	9606	770	UNQ211/PRO237	19	19q13.3	carbonic anhydrase XI	protein-coding	CA11	carbonic anhydrase XI	O	CA-RP II|CA-XI|CARP XI|CARP-2|carbonic a
ENSG00000063241	0.0841457	5.59297	0.261369	0.609181	1	22449	ISOC2	9606	79763	NULL	19	19q13.42	isochorismatase domain containing 2	protein-coding	ISOC2	isochorismatase domain containing 2	O	isochorismatase domain-containing protei
ENSG00000063244	0.410639	7.36979	19.7815	8.68185e-06	0.0779283	71529	U2AF2	9606	11338	NULL	19	19q13.42	U2 small nuclear RNA auxiliary factor 2	protein-coding	U2AF2	U2 small nuclear RNA auxiliary factor 2	O	U2 (RNU2) small nuclear RNA auxiliary fa
ENSG00000063245	-0.0348732	7.64393	0.108941	0.741353	1	16579	EPN1	9606	29924	NULL	19	19q13.42	epsin 1	protein-coding	EPN1	epsin 1	O	EH domain-binding mitotic phosphoprotein
ENSG00000063322	0.461102	5.41041	26.2688	2.97055e-07	0.00299342	34336	MED29	9606	55588	NULL	19	19q13.2	mediator complex subunit 29	protein-coding	MED29	mediator complex subunit 29	O	intersex-like protein|mediator of RNA po
ENSG00000063438	-2.4075	1.97288	105.157	1.12806e-24	1.67743e-20	5124	AHRR	9606	57491	hCG_2044128	5	5p15.3	aryl-hydrocarbon receptor repressor	protein-coding	AHRR	aryl-hydrocarbon receptor repressor	O	ahR repressor|aryl hydrocarbon hydroxyla
ENSG00000063587	0.527398	4.51316	10.1271	0.00146109	1	74435	ZNF275	9606	10838	NULL	X	Xq28	zinc finger protein 275	protein-coding	ZNF275	zinc finger protein 275	O	NULL
ENSG00000063601	0.432623	4.8294	11.3777	0.0007433	1	37591	MTMR1	9606	8776	NULL	X	Xq28	myotubularin related protein 1	protein-coding	MTMR1	myotubularin related protein 1	O	myotubularin-related protein 1
ENSG00000063660	0.400216	5.33443	2.28303	0.130797	1	19414	GPC1	9606	2817	NULL	2	2q35-q37	glypican 1	protein-coding	GPC1	glypican 1	O	glypican proteoglycan 1|glypican-1
ENSG00000063761	-0.0255234	3.82943	0.0239779	0.876941	1	4771	ADCK1	9606	57143	NULL	14	14q24.3	aarF domain containing kinase 1	protein-coding	ADCK1	aarF domain containing kinase 1	O	uncharacterized aarF domain-containing p
ENSG00000063854	-0.19555	5.00853	1.9648	0.161001	1	20033	HAGH	9606	3029	NULL	16	16p13.3	hydroxyacylglutathione hydrolase	protein-coding	HAGH	hydroxyacylglutathione hydrolase	O	glx II|glyoxalase II|hydroxyacylglutathi
ENSG00000063978	0.154725	5.8804	2.18605	0.139267	1	45712	RNF4	9606	6047	RES4-26	4	4p16.3	ring finger protein 4	protein-coding	RNF4	ring finger protein 4	O	E3 ubiquitin ligase RNF4|E3 ubiquitin-pr
ENSG00000064012	0.251419	5.0623	3.63717	0.0565028	1	9625	CASP8	9606	841	NULL	2	2q33-q34	caspase 8, apoptosis-related cysteine peptidase	protein-coding	CASP8	caspase 8, apoptosis-related cysteine peptidase	O	FADD-homologous ICE/CED-3-like protease|
ENSG00000064042	0.0827003	3.70368	0.133711	0.714615	1	24044	LIMCH1	9606	22998	NULL	4	4p13	LIM and calponin homology domains 1	protein-coding	LIMCH1	LIM and calponin homology domains 1	O	LIM and calponin homology domains-contai
ENSG00000064102	1.41411	4.43019	123.741	9.59861e-29	1.4587e-24	7448	ASUN	9606	55726	NULL	12	12p11.23	asunder spermatogenesis regulator	protein-coding	ASUN	asunder spermatogenesis regulator	O	asunder, spermatogenesis regulator homol
ENSG00000064115	0.407998	5.44615	6.49066	0.0108443	1	69136	TM7SF3	9606	51768	NULL	12	12q11-q12	transmembrane 7 superfamily member 3	protein-coding	TM7SF3	transmembrane 7 superfamily member 3	O	seven span transmembrane protein|seven t
ENSG00000064199	0.562896	2.74141	11.9825	0.000537035	1	67394	SPA17	9606	53340	NULL	11	11q24.2	sperm autoantigenic protein 17	protein-coding	SPA17	sperm autoantigenic protein 17	O	cancer/testis antigen 22|sperm protein 1
ENSG00000064205	-5.06451	2.66934	166.135	5.16902e-38	8.01456e-34	72846	WISP2	9606	8839	RP11-445H22.2	20	20q13.12	WNT1 inducible signaling pathway protein 2	protein-coding	WISP2	WNT1 inducible signaling pathway protein 2	O	CCN family member 5|WISP-2|WNT1-inducibl
ENSG00000064225	-1.44576	0.958561	47.7511	4.83909e-12	6.02322e-08	67895	ST3GAL6	9606	10402	NULL	3	3q12.1	ST3 beta-galactoside alpha-2,3-sialyltransferase 6	protein-coding	ST3GAL6	ST3 beta-galactoside alpha-2,3-sialyltransferase 6	O	CMP-NeuAc:beta-galactoside alpha-2,3-sia
ENSG00000064270	-0.741727	6.97884	11.3258	0.000764368	1	7566	ATP2C2	9606	9914	NULL	16	16q24.1	ATPase, Ca++ transporting, type 2C, member 2	protein-coding	ATP2C2	ATPase, Ca++ transporting, type 2C, member 2	O	ATPase 2C2|calcium-transporting ATPase t
ENSG00000064300	-2.80622	2.66149	74.7497	5.34347e-18	7.48726e-14	38585	NGFR	9606	4804	NULL	17	17q21-q22	nerve growth factor receptor	protein-coding	NGFR	nerve growth factor receptor	O	NGF receptor|TNFR superfamily, member 16
ENSG00000064309	-0.550323	2.15896	3.69456	0.0545901	1	10312	CDON	9606	50937	NULL	11	11q24.2	cell adhesion associated, oncogene regulated	protein-coding	CDON	cell adhesion associated, oncogene regulated	O	Cdon homolog|cell adhesion molecule-rela
ENSG00000064313	0.669673	4.81343	37.7837	7.90398e-10	9.12515e-06	68395	TAF2	9606	6873	NULL	8	8q24.12	TAF2 RNA polymerase II, TATA box binding protein (TBP)-associated factor, 150kDa	protein-coding	TAF2	TAF2 RNA polymerase II, TATA box binding protein (TBP)-associated factor, 150kDa	O	150 kDa cofactor of initiator function|R
ENSG00000064393	0.0522415	5.80099	0.0867032	0.768411	1	20363	HIPK2	9606	28996	NULL	7	7q32-q34	homeodomain interacting protein kinase 2	protein-coding	HIPK2	homeodomain interacting protein kinase 2	O	hHIPk2|homeodomain-interacting protein k
ENSG00000064419	0.843116	5.96601	79.4352	4.98309e-19	7.07051e-15	69611	TNPO3	9606	23534	NULL	7	7q32.1	transportin 3	protein-coding	TNPO3	transportin 3	O	imp12|importin 12|transportin-3|transpor
ENSG00000064489	-0.243073	2.34452	3.28191	0.0700474	1	34351	MEF2BNB-MEF2B	9606	4207	NULL	19	19p13.11	MEF2BNB-MEF2B readthrough	protein-coding	MEF2BNB-MEF2B	MEF2BNB-MEF2B readthrough	O	LOC729991-MEF2B readthrough|myocyte enha
ENSG00000064490	0.601052	5.07413	29.0438	7.07595e-08	0.000741701	43880	RFXANK	9606	8625	NULL	19	19p12	regulatory factor X-associated ankyrin-containing protein	protein-coding	RFXANK	regulatory factor X-associated ankyrin-containing protein	O	DNA-binding protein RFXANK|RFX-Bdelta4|a
ENSG00000064545	1.18099	5.01381	92.0181	8.58853e-22	1.25332e-17	69253	TMEM161A	9606	54929	UNQ582/PRO1152	19	19p13.11	transmembrane protein 161A	protein-coding	TMEM161A	transmembrane protein 161A	O	NULL
ENSG00000064547	0.210113	4.25392	2.94739	0.0860166	1	33517	LPAR2	9606	9170	NULL	19	19p12	lysophosphatidic acid receptor 2	protein-coding	LPAR2	lysophosphatidic acid receptor 2	O	G protein-coupled receptor|LPA receptor
ENSG00000064601	-0.310178	8.35075	2.73671	0.0980664	1	14232	CTSA	9606	5476	RP3-337O18.1	20	20q13.1	cathepsin A	protein-coding	CTSA	cathepsin A	O	beta-galactosidase 2|beta-galactosidase
ENSG00000064607	-0.816692	6.80677	42.7959	6.07589e-11	7.30808e-07	68157	SUGP2	9606	10147	NULL	19	19p12	SURP and G patch domain containing 2	protein-coding	SUGP2	SURP and G patch domain containing 2	O	SURP and G-patch domain-containing prote
ENSG00000064651	2.69145	8.38079	191.581	1.43663e-43	2.24e-39	65479	SLC12A2	9606	6558	NULL	5	5q23.3	solute carrier family 12 (sodium/potassium/chloride transporters), member 2	protein-coding	SLC12A2	solute carrier family 12 (sodium/potassium/chloride transporters), member 2	O	basolateral Na-K-Cl symporter|bumetanide
ENSG00000064652	-1.2178	2.7916	36.9664	1.20181e-09	1.37643e-05	67268	SNX24	9606	28966	SBBI31	5	5q23.2	sorting nexin 24	protein-coding	SNX24	sorting nexin 24	O	sorting nexin-24|sorting nexing 24
ENSG00000064655	-4.19676	4.05953	40.7666	1.71536e-10	2.02842e-06	16861	EYA2	9606	2139	RP5-890O15.2	20	20q13.1	eyes absent homolog 2 (Drosophila)	protein-coding	EYA2	eyes absent homolog 2 (Drosophila)	O	eyes absent homolog 2
ENSG00000064666	1.60647	7.01711	108.059	2.60931e-25	3.89936e-21	11273	CNN2	9606	1265	NULL	19	19p13.3	calponin 2	protein-coding	CNN2	calponin 2	O	calponin H2, smooth muscle|calponin-2|ne
ENSG00000064687	-0.596059	4.77363	8.45853	0.00363336	1	171	ABCA7	9606	10347	NULL	19	19p13.3	ATP-binding cassette, sub-family A (ABC1), member 7	protein-coding	ABCA7	ATP-binding cassette, sub-family A (ABC1), member 7	O	ATP-binding cassette sub-family A member
ENSG00000064692	1.85119	2.3978	20.9617	4.68558e-06	0.0429856	66228	SNCAIP	9606	9627	NULL	5	5q23.2	synuclein, alpha interacting protein	protein-coding	SNCAIP	synuclein, alpha interacting protein	O	alpha-synuclein-interacting protein|synp
ENSG00000064703	0.269273	4.08328	5.44047	0.0196753	1	14803	DDX20	9606	11218	NULL	1	1p21.1-p13.2	DEAD (Asp-Glu-Ala-Asp) box polypeptide 20	protein-coding	DDX20	DEAD (Asp-Glu-Ala-Asp) box polypeptide 20	O	DEAD box protein 20|DEAD box protein DP
ENSG00000064726	0.224294	5.84955	3.14547	0.0761379	1	8435	BTBD1	9606	53339	NULL	15	15q24	BTB (POZ) domain containing 1	protein-coding	BTBD1	BTB (POZ) domain containing 1	O	BTB domain containing 1|BTB/POZ domain-c
ENSG00000064763	-0.0349366	5.73956	0.0518703	0.81984	1	17470	FAR2	9606	55711	NULL	12	12p11.22	fatty acyl CoA reductase 2	protein-coding	FAR2	fatty acyl CoA reductase 2	O	fatty acyl-CoA reductase 2|male sterilit
ENSG00000064787	-1.34122	6.44613	15.0122	0.000106816	0.85239	7931	BCAS1	9606	8537	NULL	20	20q13.2	breast carcinoma amplified sequence 1	protein-coding	BCAS1	breast carcinoma amplified sequence 1	O	amplified and overexpressed in breast ca
ENSG00000064932	-0.199086	6.36668	1.51333	0.218631	1	64626	SBNO2	9606	22904	NULL	19	19p13.3	strawberry notch homolog 2 (Drosophila)	protein-coding	SBNO2	strawberry notch homolog 2 (Drosophila)	O	protein strawberry notch homolog 2
ENSG00000064933	0.12121	3.83138	1.05424	0.304533	1	41883	PMS1	9606	5378	NULL	2	2q31.1	PMS1 postmeiotic segregation increased 1 (S. cerevisiae)	protein-coding	PMS1	PMS1 postmeiotic segregation increased 1 (S. cerevisiae)	O	DNA mismatch repair protein PMS1|PMS1 pr
ENSG00000064961	-0.241609	6.15573	3.09384	0.078589	1	20536	HMG20B	9606	10362	NULL	19	19p13.3	high mobility group 20B	protein-coding	HMG20B	high mobility group 20B	O	BRCA2-associated factor 35|HMG box domai
ENSG00000064989	-0.0287724	2.87308	0.0145591	0.903959	1	9472	CALCRL	9606	10203	NULL	2	2q32.1	calcitonin receptor-like	protein-coding	CALCRL	calcitonin receptor-like	O	CGRP type 1 receptor|calcitonin gene-rel
ENSG00000064995	0.026682	4.67661	0.0611464	0.804693	1	68383	TAF11	9606	6882	PRO2134	6	6p21.31	TAF11 RNA polymerase II, TATA box binding protein (TBP)-associated factor, 28kDa	protein-coding	TAF11	TAF11 RNA polymerase II, TATA box binding protein (TBP)-associated factor, 28kDa	O	TAF(II)28|TAFII-28|TATA box binding prot
ENSG00000064999	0.161212	5.75385	2.3837	0.122606	1	6423	ANKS1A	9606	23294	NULL	6	6p21.31	ankyrin repeat and sterile alpha motif domain containing 1A	protein-coding	ANKS1A	ankyrin repeat and sterile alpha motif domain containing 1A	O	Odin|ankyrin repeat and SAM domain conta
ENSG00000065000	0.356219	7.43682	14.3064	0.000155338	1	6923	AP3D1	9606	8943	PRO0039	19	19p13.3	adaptor-related protein complex 3, delta 1 subunit	protein-coding	AP3D1	adaptor-related protein complex 3, delta 1 subunit	O	AP-3 complex delta subunit, partial CDS|
ENSG00000065029	-0.345846	5.11493	9.4221	0.00214386	1	74867	ZNF76	9606	7629	RP3-329A5.7	6	6p21.31	zinc finger protein 76	protein-coding	ZNF76	zinc finger protein 76	O	zinc finger protein 523|zinc finger prot
ENSG00000065054	-0.0310686	5.71108	0.0308895	0.860487	1	65917	SLC9A3R2	9606	9351	NULL	16	16p13.3	solute carrier family 9, subfamily A (NHE3, cation proton antiporter 3), member 3 regulator 2	protein-coding	SLC9A3R2	solute carrier family 9, subfamily A (NHE3, cation proton antiporter 3), member 3 regulator 2	O	NHE3 kinase A regulatory protein E3KARP|
ENSG00000065057	1.59322	4.51483	97.9039	4.39193e-23	6.45789e-19	39120	NTHL1	9606	4913	NULL	16	16p13.3	nth endonuclease III-like 1 (E. coli)	protein-coding	NTHL1	nth endonuclease III-like 1 (E. coli)	O	endonuclease III-like protein 1
ENSG00000065060	0.602814	4.33475	34.2504	4.84572e-09	5.40637e-05	71987	UHRF1BP1	9606	54887	RP3-349A12.1	6	6p21	UHRF1 binding protein 1	protein-coding	UHRF1BP1	UHRF1 binding protein 1	O	ICBP90 binding protein 1|ICBP90-binding
ENSG00000065135	0.59526	6.23742	29.7156	5.00308e-08	0.000528926	19239	GNAI3	9606	2773	RP5-1160K1.2	1	1p13	guanine nucleotide binding protein (G protein), alpha inhibiting activity polypeptide 3	protein-coding	GNAI3	guanine nucleotide binding protein (G protein), alpha inhibiting activity polypeptide 3	O	g(i) alpha-3|guanine nucleotide-binding
ENSG00000065150	1.79887	7.39513	139.153	4.07886e-32	6.25739e-28	22344	IPO5	9606	3843	RP11-72J7.1	13	13q32.2	importin 5	protein-coding	IPO5	importin 5	O	RAN binding protein 5|Ran_GTP binding pr
ENSG00000065154	-0.475359	6.42868	2.14838	0.142721	1	39327	OAT	9606	4942	NULL	10	10q26	ornithine aminotransferase	protein-coding	OAT	ornithine aminotransferase	O	gyrate atrophy|ornithine aminotransferas
ENSG00000065183	1.48351	5.13918	109.174	1.48679e-25	2.22498e-21	72722	WDR3	9606	10885	RP4-776P7.1	1	1p12	WD repeat domain 3	protein-coding	WDR3	WD repeat domain 3	O	WD repeat-containing protein 3|dJ776P7.2
ENSG00000065243	-0.288757	5.84256	5.30136	0.0213087	1	41683	PKN2	9606	5586	RP5-905H16.1	1	1p22.2	protein kinase N2	protein-coding	PKN2	protein kinase N2	O	PKN gamma|cardiolipin-activated protein
ENSG00000065268	0.987429	5.12737	48.4504	3.38756e-12	4.23615e-08	72715	WDR18	9606	57418	NULL	19	19p13.3	WD repeat domain 18	protein-coding	WDR18	WD repeat domain 18	O	Involved in Processing ITS2 3 homolog|WD
ENSG00000065308	-0.180922	5.5053	1.56611	0.210773	1	69893	TRAM2	9606	9697	NULL	6	6p21.1-p12	translocation associated membrane protein 2	protein-coding	TRAM2	translocation associated membrane protein 2	O	TRAM-like protein|translocating chain-as
ENSG00000065320	-2.81167	3.61917	73.7619	8.81325e-18	1.23139e-13	39124	NTN1	9606	9423	NULL	17	17p13-p12	netrin 1	protein-coding	NTN1	netrin 1	O	epididymis tissue protein Li 131P|netrin
ENSG00000065325	-4.95966	3.22583	252.266	8.32596e-57	1.30493e-52	19142	GLP2R	9606	9340	NULL	17	17p13.3	glucagon-like peptide 2 receptor	protein-coding	GLP2R	glucagon-like peptide 2 receptor	O	GLP-2 receptor|GLP-2-R|GLP-2R
ENSG00000065328	2.0647	2.95558	72.8493	1.39935e-17	1.95097e-13	34233	MCM10	9606	55388	PRO2249	10	10p13	minichromosome maintenance complex component 10	protein-coding	MCM10	minichromosome maintenance complex component 10	O	MCM10 minichromosome maintenance deficie
ENSG00000065357	-1.85534	6.00788	68.2645	1.42974e-16	1.9626e-12	15109	DGKA	9606	1606	NULL	12	12q13.3	diacylglycerol kinase, alpha 80kDa	protein-coding	DGKA	diacylglycerol kinase, alpha 80kDa	O	80 kDa diacylglycerol kinase|DAG kinase
ENSG00000065361	0.70017	8.37371	18.4028	1.78793e-05	0.155782	16611	ERBB3	9606	2065	NULL	12	12q13	v-erb-b2 erythroblastic leukemia viral oncogene homolog 3 (avian)	protein-coding	ERBB3	v-erb-b2 erythroblastic leukemia viral oncogene homolog 3 (avian)	O	proto-oncogene-like protein c-ErbB-3|rec
ENSG00000065413	-1.50276	3.16227	89.2337	3.50816e-21	5.0921e-17	6400	ANKRD44	9606	91526	NULL	2	2q33.1	ankyrin repeat domain 44	protein-coding	ANKRD44	ankyrin repeat domain 44	O	ankyrin repeat domain-containing protein
ENSG00000065427	1.32218	7.16567	184.921	4.08462e-42	6.36261e-38	22616	KARS	9606	3735	NULL	16	16q23.1	lysyl-tRNA synthetase	protein-coding	KARS	lysyl-tRNA synthetase	O	lysRS|lysine tRNA ligase|lysine--tRNA li
ENSG00000065457	0.942533	3.42629	69.1323	9.20737e-17	1.26822e-12	4767	ADAT1	9606	23536	NULL	16	16q23.1	adenosine deaminase, tRNA-specific 1	protein-coding	ADAT1	adenosine deaminase, tRNA-specific 1	O	adenosine deaminase acting on tRNA|tRNA-
ENSG00000065485	0.37543	4.9399	6.60159	0.0101888	1	41055	PDIA5	9606	10954	NULL	3	3q21.1	protein disulfide isomerase family A, member 5	protein-coding	PDIA5	protein disulfide isomerase family A, member 5	O	protein disulfide isomerase-associated 5
ENSG00000065491	0.0701237	4.07167	0.479388	0.4887	1	68530	TBC1D22B	9606	55633	NULL	6	6p21.2	TBC1 domain family, member 22B	protein-coding	TBC1D22B	TBC1 domain family, member 22B	O	TBC1 domain family member 22B
ENSG00000065518	0.400117	6.22741	12.7437	0.000357203	1	38399	NDUFB4	9606	4710	NULL	3	3q13.33	NADH dehydrogenase (ubiquinone) 1 beta subcomplex, 4, 15kDa	protein-coding	NDUFB4	NADH dehydrogenase (ubiquinone) 1 beta subcomplex, 4, 15kDa	O	NADH dehydrogenase [ubiquinone] 1 beta s
ENSG00000065526	-0.138627	6.41705	1.05398	0.304592	1	67541	SPEN	9606	23013	RP1-134O19.1	1	1p36	spen homolog, transcriptional regulator (Drosophila)	protein-coding	SPEN	spen homolog, transcriptional regulator (Drosophila)	O	Msx2 interacting nuclear target (MINT) h
ENSG00000065534	-1.83644	6.93696	31.2307	2.29118e-08	0.000246668	37938	MYLK	9606	4638	NULL	3	3q21	myosin light chain kinase	protein-coding	MYLK	myosin light chain kinase	O	kinase-related protein|myosin light chai
ENSG00000065548	1.19304	6.17374	109.506	1.25752e-25	1.88276e-21	74127	ZC3H15	9606	55854	HSPC303	2	2q32.1	zinc finger CCCH-type containing 15	protein-coding	ZC3H15	zinc finger CCCH-type containing 15	O	DRG family-regulatory protein 1|likely o
ENSG00000065559	-0.00718516	4.56168	0.00365935	0.951763	1	34013	MAP2K4	9606	6416	NULL	17	17p12	mitogen-activated protein kinase kinase 4	protein-coding	MAP2K4	mitogen-activated protein kinase kinase 4	O	JNK activating kinase 1|JNK-activated ki
ENSG00000065600	1.80657	2.73522	139.755	3.01203e-32	4.62317e-28	69317	TMEM206	9606	55248	NULL	1	1q32.3	transmembrane protein 206	protein-coding	TMEM206	transmembrane protein 206	O	NULL
ENSG00000065613	-0.0929066	6.35998	0.44447	0.504973	1	65992	SLK	9606	9748	NULL	10	10q24.33	STE20-like kinase	protein-coding	SLK	STE20-like kinase	O	CTCL tumor antigen se20-9|Long Ste20-lik
ENSG00000065615	0.391255	4.49484	7.33267	0.00677125	1	14388	CYB5R4	9606	51167	NULL	6	6pter-q22.33	cytochrome b5 reductase 4	protein-coding	CYB5R4	cytochrome b5 reductase 4	O	N-terminal cytochrome b5 and cytochrome
ENSG00000065618	-0.180905	7.1603	0.364823	0.54584	1	11377	COL17A1	9606	1308	RP11-16H23.2	10	10q24.3	collagen, type XVII, alpha 1	protein-coding	COL17A1	collagen, type XVII, alpha 1	O	180 kDa bullous pemphigoid antigen 2|alp
ENSG00000065621	0.252473	4.2877	0.786257	0.375234	1	19824	GSTO2	9606	119391	RP11-127L20.2	10	10q25.1	glutathione S-transferase omega 2	protein-coding	GSTO2	glutathione S-transferase omega 2	O	GSTO-2|MMA(V) reductase|bA127L20.1 (nove
ENSG00000065665	-0.525583	2.57755	14.8372	0.000117203	0.930004	64933	SEC61A2	9606	55176	NULL	10	10p14	Sec61 alpha 2 subunit (S. cerevisiae)	protein-coding	SEC61A2	Sec61 alpha 2 subunit (S. cerevisiae)	O	Sec61 alpha form 2|protein transport pro
ENSG00000065675	0.584074	1.68027	3.39686	0.0653208	1	42511	PRKCQ	9606	5588	RP11-563J2.1	10	10p15	protein kinase C, theta	protein-coding	PRKCQ	protein kinase C, theta	O	protein kinase C theta type
ENSG00000065717	0.0732624	5.73044	0.0743446	0.785113	1	69092	TLE2	9606	7089	NULL	19	19p13.3	transducin-like enhancer of split 2 (E(sp1) homolog, Drosophila)	protein-coding	TLE2	transducin-like enhancer of split 2 (E(sp1) homolog, Drosophila)	O	enhancer of split groucho 2|enhancer of
ENSG00000065802	-0.24475	4.82894	4.7237	0.0297496	1	7345	ASB1	9606	51665	NULL	2	2q37	ankyrin repeat and SOCS box containing 1	protein-coding	ASB1	ankyrin repeat and SOCS box containing 1	O	ankyrin repeat and SOCS box protein 1|an
ENSG00000065809	-1.10838	5.55668	24.4133	7.77319e-07	0.00759985	16963	FAM107B	9606	83641	RP11-153L18.1	10	10p13	family with sequence similarity 107, member B	protein-coding	FAM107B	family with sequence similarity 107, member B	O	protein FAM107B
ENSG00000065833	1.32458	4.1684	19.6817	9.14747e-06	0.0818973	34284	ME1	9606	4199	NULL	6	6q12	malic enzyme 1, NADP(+)-dependent, cytosolic	protein-coding	ME1	malic enzyme 1, NADP(+)-dependent, cytosolic	O	Malic enzyme, cytoplasmic|NADP-ME|NADP-d
ENSG00000065882	-0.678963	5.58568	13.1245	0.000291463	1	68515	TBC1D1	9606	23216	NULL	4	4p14	TBC1 (tre-2/USP6, BUB2, cdc16) domain family, member 1	protein-coding	TBC1D1	TBC1 (tre-2/USP6, BUB2, cdc16) domain family, member 1	O	TBC1 domain family member 1
ENSG00000065883	0.133263	5.75226	1.71361	0.190518	1	10255	CDK13	9606	8621	NULL	7	7p13	cyclin-dependent kinase 13	protein-coding	CDK13	cyclin-dependent kinase 13	O	CDC2-related protein kinase 5|cell divis
ENSG00000065911	1.42406	5.93008	55.1133	1.13779e-13	1.4772e-09	37572	MTHFD2	9606	10797	NULL	2	2p13.1	methylenetetrahydrofolate dehydrogenase (NADP+ dependent) 2, methenyltetrahydrofolate cyclohydrolase	protein-coding	MTHFD2	methylenetetrahydrofolate dehydrogenase (NADP+ dependent) 2, methenyltetrahydrofolate cyclohydrolase	O	NAD-dependent methylene tetrahydrofolate
ENSG00000065923	1.57747	2.61471	32.8789	9.80841e-09	0.000107705	65921	SLC9A7	9606	84679	NULL	X	Xp11.3|Xp11.3	solute carrier family 9, subfamily A (NHE7, cation proton antiporter 7), member 7	protein-coding	SLC9A7	solute carrier family 9, subfamily A (NHE7, cation proton antiporter 7), member 7	O	Na(+)/H(+) exchanger 7|nonselective sodi
ENSG00000065970	-0.11904	4.73801	1.00358	0.316447	1	18223	FOXJ2	9606	55810	NULL	12	12p13.31	forkhead box J2	protein-coding	FOXJ2	forkhead box J2	O	FOXJ2 forkhead factor|fork head homologo
ENSG00000065978	1.01797	9.07943	71.6947	2.51207e-17	3.48902e-13	73900	YBX1	9606	4904	NULL	1	1p34	Y box binding protein 1	protein-coding	YBX1	Y box binding protein 1	O	CBF-A|CCAAT-binding transcription factor
ENSG00000065989	0.492382	4.63776	8.44427	0.00366195	1	41018	PDE4A	9606	5141	NULL	19	19p13.2	phosphodiesterase 4A, cAMP-specific	protein-coding	PDE4A	phosphodiesterase 4A, cAMP-specific	O	cAMP-specific 3',5'-cyclic phosphodieste
ENSG00000066027	0.0993784	6.13254	0.740139	0.389616	1	42319	PPP2R5A	9606	5525	NULL	1	1q32.2-q32.3	protein phosphatase 2, regulatory subunit B', alpha	protein-coding	PPP2R5A	protein phosphatase 2, regulatory subunit B', alpha	O	PP2A B subunit isoform B'-alpha|PP2A B s
ENSG00000066044	0.753939	6.14962	64.1069	1.17846e-15	1.58939e-11	16357	ELAVL1	9606	1994	NULL	19	19p13.2	ELAV (embryonic lethal, abnormal vision, Drosophila)-like 1 (Hu antigen R)	protein-coding	ELAVL1	ELAV (embryonic lethal, abnormal vision, Drosophila)-like 1 (Hu antigen R)	O	ELAV-like protein 1|Hu antigen R|embryon
ENSG00000066056	-0.871178	3.54128	18.1236	2.0702e-05	0.179279	69023	TIE1	9606	7075	RP11-282K6.6	1	1p34-p33	tyrosine kinase with immunoglobulin-like and EGF-like domains 1	protein-coding	TIE1	tyrosine kinase with immunoglobulin-like and EGF-like domains 1	O	tyrosine kinase with immunoglobulin and
ENSG00000066084	0.475689	5.75835	15.4922	8.28444e-05	0.670612	15195	DIP2B	9606	57609	NULL	12	12q13.12	DIP2 disco-interacting protein 2 homolog B (Drosophila)	protein-coding	DIP2B	DIP2 disco-interacting protein 2 homolog B (Drosophila)	O	disco-interacting protein 2 homolog B
ENSG00000066117	0.535917	5.90137	30.0155	4.28609e-08	0.000454497	66052	SMARCD1	9606	6602	NULL	12	12q13-q14	SWI/SNF related, matrix associated, actin dependent regulator of chromatin, subfamily d, member 1	protein-coding	SMARCD1	SWI/SNF related, matrix associated, actin dependent regulator of chromatin, subfamily d, member 1	O	60 kDa BRG-1/Brm-associated factor subun
ENSG00000066135	-0.153327	5.79517	1.65012	0.198943	1	22917	KDM4A	9606	9682	NULL	1	1p34.1	lysine (K)-specific demethylase 4A	protein-coding	KDM4A	lysine (K)-specific demethylase 4A	O	jmjC domain-containing histone demethyla
ENSG00000066136	-0.315091	5.53276	9.64939	0.00189414	1	38578	NFYC	9606	4802	RP5-1066H13.1	1	1p32	nuclear transcription factor Y, gamma	protein-coding	NFYC	nuclear transcription factor Y, gamma	O	CAAT box DNA-binding protein subunit C|C
ENSG00000066185	-0.390128	0.138787	1.87942	0.1704	1	74317	ZMYND12	9606	84217	NULL	1	1p34.2	zinc finger, MYND-type containing 12	protein-coding	ZMYND12	zinc finger, MYND-type containing 12	O	zinc finger MYND domain-containing prote
ENSG00000066230	-2.05335	5.84643	14.7394	0.000123439	0.976278	65911	SLC9A3	9606	6550	NULL	5	5p15.3	solute carrier family 9, subfamily A (NHE3, cation proton antiporter 3), member 3	protein-coding	SLC9A3	solute carrier family 9, subfamily A (NHE3, cation proton antiporter 3), member 3	O	NHE-3|Na(+)/H(+) exchanger 3|sodium/hydr
ENSG00000066248	-0.287244	5.17838	4.09835	0.0429251	1	38582	NGEF	9606	25791	NULL	2	2q37	neuronal guanine nucleotide exchange factor	protein-coding	NGEF	neuronal guanine nucleotide exchange factor	O	eph-interacting exchange protein|ephexin
ENSG00000066279	1.49117	4.23121	55.6856	8.50374e-14	1.10719e-09	7419	ASPM	9606	259266	RP11-32D17.1	1	1q31	asp (abnormal spindle) homolog, microcephaly associated (Drosophila)	protein-coding	ASPM	asp (abnormal spindle) homolog, microcephaly associated (Drosophila)	O	abnormal spindle-like microcephaly-assoc
ENSG00000066294	-1.53821	2.59466	21.2356	4.06146e-06	0.0374264	10132	CD84	9606	8832	NULL	1	1q24	CD84 molecule	protein-coding	CD84	CD84 molecule	O	CD84 antigen (leukocyte antigen)|SLAM fa
ENSG00000066322	0.0839601	6.58809	0.549974	0.458328	1	16399	ELOVL1	9606	64834	CGI-88	1	1p34.2	ELOVL fatty acid elongase 1	protein-coding	ELOVL1	ELOVL fatty acid elongase 1	O	3-keto acyl-CoA synthase ELOVL1|ELOVL FA
ENSG00000066336	-1.43292	3.22143	34.1289	5.15792e-09	5.74489e-05	67577	SPI1	9606	6688	hCG_25181	11	11p11.2	spleen focus forming virus (SFFV) proviral integration oncogene spi1	protein-coding	SPI1	spleen focus forming virus (SFFV) proviral integration oncogene spi1	O	31 kDa transforming protein|31 kDa-trans
ENSG00000066379	1.26339	4.46694	89.4753	3.10489e-21	4.50955e-17	74996	ZNRD1	9606	30834	DAAP-65D20.6	6	6p21.3	zinc ribbon domain containing 1	protein-coding	ZNRD1	zinc ribbon domain containing 1	O	DNA-directed RNA polymerase I subunit RP
ENSG00000066422	0.289227	4.57185	9.11089	0.00254092	1	74063	ZBTB11	9606	27107	NULL	3	3q12.3	zinc finger and BTB domain containing 11	protein-coding	ZBTB11	zinc finger and BTB domain containing 11	O	zinc finger and BTB domain-containing pr
ENSG00000066427	-0.307319	4.28543	5.36579	0.0205354	1	7722	ATXN3	9606	4287	NULL	14	14q21	ataxin 3	protein-coding	ATXN3	ataxin 3	O	Machado-Joseph disease (spinocerebellar
ENSG00000066455	0.233297	5.34246	4.41873	0.0355465	1	19322	GOLGA5	9606	9950	PIG31	14	14q32.12	golgin A5	protein-coding	GOLGA5	golgin A5	O	Golgin subfamily A member 5|RET-fused ge
ENSG00000066468	-1.67782	4.91808	18.1963	1.99268e-05	0.172845	17758	FGFR2	9606	2263	NULL	10	10q26	fibroblast growth factor receptor 2	protein-coding	FGFR2	fibroblast growth factor receptor 2	O	BEK fibroblast growth factor receptor|FG
ENSG00000066557	0.324702	3.48332	5.415	0.0199644	1	33646	LRRC40	9606	55631	RP4-677H15.1	1	1p31.1	leucine rich repeat containing 40	protein-coding	LRRC40	leucine rich repeat containing 40	O	leucine-rich repeat-containing protein 4
ENSG00000066583	0.500677	4.55053	14.3575	0.000151179	1	22448	ISOC1	9606	51015	CGI-111	5	5q22.1-q33.3	isochorismatase domain containing 1	protein-coding	ISOC1	isochorismatase domain containing 1	O	isochorismatase domain-containing protei
ENSG00000066629	-1.46682	3.1667	24.7683	6.46524e-07	0.00635275	16438	EML1	9606	2009	NULL	14	14q32	echinoderm microtubule associated protein like 1	protein-coding	EML1	echinoderm microtubule associated protein like 1	O	EMAP-1|echinoderm microtubule-associated
ENSG00000066651	0.461198	3.83584	10.9924	0.000914867	1	70279	TRMT11	9606	60487	RP1-187J11.2	6	6q11.1-q22.33	tRNA methyltransferase 11 homolog (S. cerevisiae)	protein-coding	TRMT11	tRNA methyltransferase 11 homolog (S. cerevisiae)	O	tRNA (guanine(10)-N2)-methyltransferase
ENSG00000066654	0.281591	5.47732	9.12306	0.00252407	1	69007	THUMPD1	9606	55623	NULL	16	16p12.3	THUMP domain containing 1	protein-coding	THUMPD1	THUMP domain containing 1	O	THUMP domain-containing protein 1
ENSG00000066697	1.0615	3.21602	76.7386	1.95154e-18	2.75011e-14	37400	MSANTD3	9606	91283	L8	9	9q31.1	Myb/SANT-like DNA-binding domain containing 3	protein-coding	MSANTD3	Myb/SANT-like DNA-binding domain containing 3	O	UPF0439 protein C9orf30|myb/SANT-like DN
ENSG00000066735	-0.181569	3.40432	0.148235	0.700228	1	23086	KIF26A	9606	26153	NULL	14	14q32.33	kinesin family member 26A	protein-coding	KIF26A	kinesin family member 26A	O	KIF26A variant protein|kinesin-like prot
ENSG00000066739	-0.981696	5.29372	45.0483	1.92233e-11	2.34562e-07	7496	ATG2B	9606	55102	NULL	14	14q32.2	autophagy related 2B	protein-coding	ATG2B	autophagy related 2B	O	ATG2 autophagy related 2 homolog B|autop
ENSG00000066777	0.301969	6.43809	5.37103	0.0204739	1	7084	ARFGEF1	9606	10565	NULL	8	8q13	ADP-ribosylation factor guanine nucleotide-exchange factor 1 (brefeldin A-inhibited)	protein-coding	ARFGEF1	ADP-ribosylation factor guanine nucleotide-exchange factor 1 (brefeldin A-inhibited)	O	brefeldin A-inhibited guanine nucleotide
ENSG00000066827	-0.469158	3.13793	2.97894	0.0843547	1	74211	ZFAT	9606	57623	NULL	8	8q24.22	zinc finger and AT hook domain containing	protein-coding	ZFAT	zinc finger and AT hook domain containing	O	zinc finger gene in autoimmune thyroid d
ENSG00000066855	1.28058	4.70543	101.992	5.57442e-24	8.2507e-20	37564	MTFR1	9606	9650	NULL	8	8q13.1	mitochondrial fission regulator 1	protein-coding	MTFR1	mitochondrial fission regulator 1	O	chondrocyte protein with a poly-proline
ENSG00000066923	-0.658643	1.99247	10.5881	0.00113817	1	67940	STAG3	9606	10734	NULL	7	7q22.1	stromal antigen 3	protein-coding	STAG3	stromal antigen 3	O	SCC3 homolog 3|cohesin subunit SA-3|stro
ENSG00000066926	-0.763286	3.73758	25.0963	5.45378e-07	0.00538833	17673	FECH	9606	2235	NULL	18	18q21.3	ferrochelatase	protein-coding	FECH	ferrochelatase	O	ferrochelatase, mitochondrial|heme synth
ENSG00000066933	-0.897851	4.76	44.5958	2.42206e-11	2.94692e-07	37979	MYO9A	9606	4649	NULL	15	15q22-q23	myosin IXA	protein-coding	MYO9A	myosin IXA	O	myosin-IXa|unconventional myosin-9a|unco
ENSG00000067048	-0.712849	4.73807	0.586392	0.443818	1	14824	DDX3Y	9606	8653	NULL	Y	Yq11	DEAD (Asp-Glu-Ala-Asp) box polypeptide 3, Y-linked	protein-coding	DDX3Y	DEAD (Asp-Glu-Ala-Asp) box polypeptide 3, Y-linked	O	ATP-dependent RNA helicase DDX3Y|DEAD bo
ENSG00000067057	0.642221	6.37451	16.4188	5.07794e-05	0.420859	41187	PFKP	9606	5214	RP11-298E9.2	10	10p15.3-p15.2	phosphofructokinase, platelet	protein-coding	PFKP	phosphofructokinase, platelet	O	6-phosphofructokinase type C|6-phosphofr
ENSG00000067064	-0.127914	6.33091	0.345622	0.556602	1	21479	IDI1	9606	3422	NULL	10	10p15.3	isopentenyl-diphosphate delta isomerase 1	protein-coding	IDI1	isopentenyl-diphosphate delta isomerase 1	O	IPP isomerase 1|isopentenyl diphosphate
ENSG00000067066	-0.156623	5.33566	1.49653	0.221206	1	67380	SP100	9606	6672	NULL	2	2q37.1	SP100 nuclear antigen	protein-coding	SP100	SP100 nuclear antigen	O	SP100-HMG nuclear autoantigen|nuclear au
ENSG00000067082	-0.488822	7.58791	6.44581	0.0111215	1	23173	KLF6	9606	1316	RP11-184A2.1	10	10p15	Kruppel-like factor 6	protein-coding	KLF6	Kruppel-like factor 6	O	B-cell-derived protein 1|GC-rich binding
ENSG00000067113	-1.9089	5.56795	148.539	3.61719e-34	5.57156e-30	42121	PPAP2A	9606	8611	NULL	5	5q11	phosphatidic acid phosphatase type 2A	protein-coding	PPAP2A	phosphatidic acid phosphatase type 2A	O	lipid phosphate phosphohydrolase 1|lipid
ENSG00000067141	-1.02994	7.29673	23.8393	1.04722e-06	0.0101381	38497	NEO1	9606	4756	NULL	15	15q22.3-q23	neogenin 1	protein-coding	NEO1	neogenin 1	O	immunoglobulin superfamily DCC subclass
ENSG00000067167	0.815213	7.03706	28.8156	7.96072e-08	0.000831418	69891	TRAM1	9606	23471	NULL	8	8q13.3	translocation associated membrane protein 1	protein-coding	TRAM1	translocation associated membrane protein 1	O	translocating chain-associated membrane
ENSG00000067177	1.14434	3.70672	32.8097	1.01635e-08	0.000111483	41357	PHKA1	9606	5255	NULL	X	Xq12-q13	phosphorylase kinase, alpha 1 (muscle)	protein-coding	PHKA1	phosphorylase kinase, alpha 1 (muscle)	O	phosphorylase b kinase regulatory subuni
ENSG00000067182	-0.715753	6.90613	23.5157	1.23896e-06	0.0119287	69562	TNFRSF1A	9606	7132	NULL	12	12p13.2	tumor necrosis factor receptor superfamily, member 1A	protein-coding	TNFRSF1A	tumor necrosis factor receptor superfamily, member 1A	O	TNF-R1|TNF-RI|TNFR-I|tumor necrosis fact
ENSG00000067191	-1.17965	3.22861	41.1241	1.42867e-10	1.69426e-06	9433	CACNB1	9606	782	NULL	17	17q21-q22	calcium channel, voltage-dependent, beta 1 subunit	protein-coding	CACNB1	calcium channel, voltage-dependent, beta 1 subunit	O	calcium channel voltage-dependent subuni
ENSG00000067208	0.0205741	4.04248	0.0336892	0.854369	1	16806	EVI5	9606	7813	NULL	1	1p22.1	ecotropic viral integration site 5	protein-coding	EVI5	ecotropic viral integration site 5	O	EVI-5|dJ846D11.1 (ecotropic viral integr
ENSG00000067221	0.428498	3.48981	10.81	0.00100953	1	68041	STOML1	9606	9399	MSTP019	15	15q24-q25	stomatin (EPB72)-like 1	protein-coding	STOML1	stomatin (EPB72)-like 1	O	EPB72-like protein 1|protein unc-24 homo
ENSG00000067225	1.14702	9.43674	79.5075	4.80389e-19	6.81864e-15	41675	PKM	9606	5315	NULL	15	15q22	pyruvate kinase, muscle	protein-coding	PKM	pyruvate kinase, muscle	O	OIP-3|OPA-interacting protein 3|PK, musc
ENSG00000067248	0.21896	4.92396	3.85081	0.049722	1	15156	DHX29	9606	54505	NULL	5	5q11.2	DEAH (Asp-Glu-Ala-His) box polypeptide 29	protein-coding	DHX29	DEAH (Asp-Glu-Ala-His) box polypeptide 29	O	ATP-dependent RNA helicase DHX29|DEAD/H
ENSG00000067334	0.800355	5.52706	49.3712	2.11834e-12	2.66296e-08	15513	DNTTIP2	9606	30836	NULL	1	1p22.1	deoxynucleotidyltransferase, terminal, interacting protein 2	protein-coding	DNTTIP2	deoxynucleotidyltransferase, terminal, interacting protein 2	O	LPTS-interacting protein 2|acidic 82 kDa
ENSG00000067365	0.00314542	3.3796	0.000585315	0.980698	1	34674	METTL22	9606	79091	LP8272	16	16p13.2	methyltransferase like 22	protein-coding	METTL22	methyltransferase like 22	O	LP8272|methyltransferase-like protein 22
ENSG00000067369	0.142337	5.64425	0.847713	0.3572	1	69692	TP53BP1	9606	7158	NULL	15	15q15-q21	tumor protein p53 binding protein 1	protein-coding	TP53BP1	tumor protein p53 binding protein 1	O	p53-binding protein 1|p53BP1|tumor prote
ENSG00000067445	-1.78982	1.8879	68.1872	1.48691e-16	2.03989e-12	71025	TRO	9606	7216	RP6-14C6.1	X	Xp11.22-p11.21	trophinin	protein-coding	TRO	trophinin	O	MAGE superfamily protein|MAGE-D3 antigen
ENSG00000067533	1.19781	4.31362	88.2541	5.75634e-21	8.33806e-17	64344	RRP15	9606	51018	CGI-115	1	1q41	ribosomal RNA processing 15 homolog (S. cerevisiae)	protein-coding	RRP15	ribosomal RNA processing 15 homolog (S. cerevisiae)	O	RRP15-like protein|ribosomal RNA-process
ENSG00000067560	0.527016	8.64483	31.12	2.42556e-08	0.000260723	43951	RHOA	9606	387	NULL	3	3p21.3	ras homolog family member A	protein-coding	RHOA	ras homolog family member A	O	Aplysia ras-related homolog 12|h12|oncog
ENSG00000067596	0.632517	5.72482	38.7241	4.88135e-10	5.67994e-06	15169	DHX8	9606	1659	NULL	17	17q21.31	DEAH (Asp-Glu-Ala-His) box polypeptide 8	protein-coding	DHX8	DEAH (Asp-Glu-Ala-His) box polypeptide 8	O	ATP-dependent RNA helicase DHX8|DEAD/H (
ENSG00000067606	-0.031189	5.354	0.0385846	0.844274	1	42514	PRKCZ	9606	5590	RP11-181G12.1	1	1p36.33-p36.2	protein kinase C, zeta	protein-coding	PRKCZ	protein kinase C, zeta	O	nPKC-zeta|protein kinase C zeta type
ENSG00000067646	-0.163205	2.58704	0.02433	0.876048	1	74254	ZFY	9606	7544	NULL	Y	Yp11.3	zinc finger protein, Y-linked	protein-coding	ZFY	zinc finger protein, Y-linked	O	zinc finger Y-chromosomal protein
ENSG00000067704	0.378811	7.06669	9.5464	0.00200342	1	21395	IARS2	9606	55699	NULL	1	1q41	isoleucyl-tRNA synthetase 2, mitochondrial	protein-coding	IARS2	isoleucyl-tRNA synthetase 2, mitochondrial	O	isoleucine tRNA ligase 2, mitochondrial|
ENSG00000067715	1.51391	1.75485	19.1025	1.2388e-05	0.109634	68320	SYT1	9606	6857	NULL	12	12cen-q21	synaptotagmin I	protein-coding	SYT1	synaptotagmin I	O	synaptotagmin 1|synaptotagmin-1|sytI
ENSG00000067798	-0.813349	0.332258	6.15354	0.0131149	1	38178	NAV3	9606	89795	NULL	12	12q14.3	neuron navigator 3	protein-coding	NAV3	neuron navigator 3	O	pore membrane and/or filament interactin
ENSG00000067829	0.062084	6.16811	0.179107	0.672142	1	21478	IDH3G	9606	3421	hCG_2004980	X	Xq28	isocitrate dehydrogenase 3 (NAD+) gamma	protein-coding	IDH3G	isocitrate dehydrogenase 3 (NAD+) gamma	O	IDH-gamma|NAD (H)-specific isocitrate de
ENSG00000067836	-1.69018	5.1225	119.564	7.88095e-28	1.1927e-23	47707	ROGDI	9606	79641	NULL	16	16p13.3	rogdi homolog (Drosophila)	protein-coding	ROGDI	rogdi homolog (Drosophila)	O	leucine zipper domain protein|protein ro
ENSG00000067840	-3.7031	2.12955	137.249	1.06397e-31	1.63075e-27	41100	PDZD4	9606	57595	NULL	X	Xq28	PDZ domain containing 4	protein-coding	PDZD4	PDZ domain containing 4	O	PDZ domain-containing RING finger protei
ENSG00000067900	-0.333124	5.48664	5.67103	0.0172474	1	47704	ROCK1	9606	6093	NULL	18	18q11.1	Rho-associated, coiled-coil containing protein kinase 1	protein-coding	ROCK1	Rho-associated, coiled-coil containing protein kinase 1	O	Rho kinase|p160 ROCK-1|p160-ROCK|renal c
ENSG00000067955	1.682	5.3623	229.54	7.5097e-52	1.17519e-47	9657	CBFB	9606	865	NULL	16	16q22.1	core-binding factor, beta subunit	protein-coding	CBFB	core-binding factor, beta subunit	O	CBF-beta|PEA2-beta|PEBP2-beta|SL3-3 enha
ENSG00000067992	1.10604	3.24876	36.7517	1.34172e-09	1.53372e-05	41061	PDK3	9606	5165	NULL	X	Xp22.11	pyruvate dehydrogenase kinase, isozyme 3	protein-coding	PDK3	pyruvate dehydrogenase kinase, isozyme 3	O	pyruvate dehydrogenase kinase, isoenzyme
ENSG00000068001	0.651467	5.77468	21.7784	3.06021e-06	0.028512	21362	HYAL2	9606	8692	NULL	3	3p21.3	hyaluronoglucosaminidase 2	protein-coding	HYAL2	hyaluronoglucosaminidase 2	O	PH-20 homolog|PH20 homolog|hyal-2|hyalur
ENSG00000068024	-0.317145	4.66183	3.85117	0.0497112	1	20179	HDAC4	9606	9759	NULL	2	2q37.3	histone deacetylase 4	protein-coding	HDAC4	histone deacetylase 4	O	histone deacetylase A
ENSG00000068028	-0.108921	4.7673	0.79499	0.372595	1	43523	RASSF1	9606	11186	NULL	3	3p21.3	Ras association (RalGDS/AF-6) domain family member 1	protein-coding	RASSF1	Ras association (RalGDS/AF-6) domain family member 1	O	WUGSC:H_LUCA12.5|cardiac-specific ras as
ENSG00000068078	-0.712217	5.87926	5.29188	0.0214251	1	17759	FGFR3	9606	2261	NULL	4	4p16.3	fibroblast growth factor receptor 3	protein-coding	FGFR3	fibroblast growth factor receptor 3	O	FGFR-3|fibroblast growth factor receptor
ENSG00000068079	0.083787	4.7824	0.271875	0.602077	1	21501	IFI35	9606	3430	NULL	17	17q21	interferon-induced protein 35	protein-coding	IFI35	interferon-induced protein 35	O	IFP 35|ifi-35|interferon-induced 35 kDa
ENSG00000068097	0.145323	3.59282	1.52356	0.217082	1	20214	HEATR6	9606	63897	NULL	17	17q23.1	HEAT repeat containing 6	protein-coding	HEATR6	HEAT repeat containing 6	O	HEAT repeat-containing protein 6|amplifi
ENSG00000068120	0.0244109	6.62128	0.0352988	0.850971	1	11349	COASY	9606	80347	PSEC0106	17	17q12-q21	CoA synthase	protein-coding	COASY	CoA synthase	O	bifunctional coenzyme A synthase|bifunct
ENSG00000068137	-0.180068	4.0946	1.1437	0.284873	1	41802	PLEKHH3	9606	79990	NULL	17	17q21.2	pleckstrin homology domain containing, family H (with MyTH4 domain) member 3	protein-coding	PLEKHH3	pleckstrin homology domain containing, family H (with MyTH4 domain) member 3	O	PH domain-containing family H member 3|p
ENSG00000068305	-0.720253	5.08433	37.0152	1.17214e-09	1.34327e-05	34347	MEF2A	9606	4205	NULL	15	15q26	myocyte enhancer factor 2A	protein-coding	MEF2A	myocyte enhancer factor 2A	O	MADS box transcription enhancer factor 2
ENSG00000068308	0.246336	6.08619	4.46125	0.0346722	1	40477	OTUD5	9606	55593	NULL	X	Xp11.23	OTU domain containing 5	protein-coding	OTUD5	OTU domain containing 5	O	OTU domain-containing protein 5|deubiqui
ENSG00000068323	-0.132272	5.53495	1.26763	0.260212	1	68892	TFE3	9606	7030	NULL	X	Xp11.22	transcription factor binding to IGHM enhancer 3	protein-coding	TFE3	transcription factor binding to IGHM enhancer 3	O	Transcription factor for IgH enhancer|cl
ENSG00000068354	0.194148	3.93043	2.2454	0.134012	1	68533	TBC1D25	9606	4943	NULL	X	Xp11.23	TBC1 domain family, member 25	protein-coding	TBC1D25	TBC1 domain family, member 25	O	5SN3 snoRNA|TBC1 domain family member 25
ENSG00000068366	0.849073	5.27076	12.924	0.000324393	1	4559	ACSL4	9606	2182	NULL	X	Xq22.3-q23	acyl-CoA synthetase long-chain family member 4	protein-coding	ACSL4	acyl-CoA synthetase long-chain family member 4	O	LACS 4|acyl-CoA synthetase 4|fatty-acid-
ENSG00000068383	-0.330801	4.97751	6.56599	0.0103946	1	22290	INPP5A	9606	3632	RP11-288G11.1	10	10q26.3	inositol polyphosphate-5-phosphatase, 40kDa	protein-coding	INPP5A	inositol polyphosphate-5-phosphatase, 40kDa	O	43 kDa inositol polyphosphate 5-phophata
ENSG00000068394	0.576665	4.61047	22.3648	2.25464e-06	0.0212296	19437	GPKOW	9606	27238	NULL	X	Xp11.23	G patch domain and KOW motifs	protein-coding	GPKOW	G patch domain and KOW motifs	O	G patch domain and KOW motifs-containing
ENSG00000068400	-0.314723	5.93283	7.86231	0.00504758	1	19652	GRIPAP1	9606	56850	NULL	X	Xp11	GRIP1 associated protein 1	protein-coding	GRIPAP1	GRIP1 associated protein 1	O	GRIP1-associated protein 1|MPMGp800B1249
ENSG00000068438	1.25103	4.9194	87.7023	7.6086e-21	1.10104e-16	18531	FTSJ1	9606	24140	JM23	X	Xp11.23	FtsJ RNA methyltransferase homolog 1 (E. coli)	protein-coding	FTSJ1	FtsJ RNA methyltransferase homolog 1 (E. coli)	O	2'-O-ribose RNA methyltransferase TRM7 h
ENSG00000068489	2.44539	3.61581	140.802	1.77738e-32	2.72881e-28	42644	PRR11	9606	55771	NULL	17	17q22	proline rich 11	protein-coding	PRR11	proline rich 11	O	proline-rich protein 11|transcription re
ENSG00000068615	-0.12246	3.11084	0.108672	0.741662	1	43767	REEP1	9606	65055	NULL	2	2p11.2	receptor accessory protein 1	protein-coding	REEP1	receptor accessory protein 1	O	receptor expression-enhancing protein 1
ENSG00000068650	2.04345	5.81834	103.686	2.37103e-24	3.51813e-20	7529	ATP11A	9606	23250	RP11-120K24.1	13	13q34	ATPase, class VI, type 11A	protein-coding	ATP11A	ATPase, class VI, type 11A	O	phospholipid-translocating ATPase|potent
ENSG00000068654	1.16356	6.00106	92.0223	8.57032e-22	1.25075e-17	41982	POLR1A	9606	25885	NULL	2	2p11.2	polymerase (RNA) I polypeptide A, 194kDa	protein-coding	POLR1A	polymerase (RNA) I polypeptide A, 194kDa	O	DNA-directed RNA polymerase I largest su
ENSG00000068697	0.368394	7.65358	15.6748	7.52211e-05	0.611999	23797	LAPTM4A	9606	9741	UNQ1846/PRO3574	2	2p24.1	lysosomal protein transmembrane 4 alpha	protein-coding	LAPTM4A	lysosomal protein transmembrane 4 alpha	O	golgi 4-transmembrane-spanning transport
ENSG00000068724	-0.347694	5.13096	5.32566	0.0210137	1	71246	TTC7A	9606	57217	NULL	2	2p21	tetratricopeptide repeat domain 7A	protein-coding	TTC7A	tetratricopeptide repeat domain 7A	O	TPR repeat protein 7A|tetratricopeptide
ENSG00000068745	-0.851229	6.91149	34.2892	4.75005e-09	5.30105e-05	22335	IP6K2	9606	51447	TCCCIA00113	3	3p21.31	inositol hexakisphosphate kinase 2	protein-coding	IP6K2	inositol hexakisphosphate kinase 2	O	ATP:1D-myo-inositol-hexakisphosphate pho
ENSG00000068784	0.521444	3.75941	19.2377	1.1541e-05	0.102403	67687	SRBD1	9606	55133	NULL	2	2p21	S1 RNA binding domain 1	protein-coding	SRBD1	S1 RNA binding domain 1	O	H_NH0576F01.1|S1 RNA-binding domain-cont
ENSG00000068796	1.26505	4.47578	63.9615	1.26875e-15	1.71014e-11	23090	KIF2A	9606	3796	NULL	5	5q12-q13	kinesin heavy chain member 2A	protein-coding	KIF2A	kinesin heavy chain member 2A	O	Kinesin, heavy chain, 2|kinesin-2|kinesi
ENSG00000068831	-3.8986	3.53781	225.248	6.48369e-51	1.01437e-46	43514	RASGRP2	9606	10235	NULL	11	11q13	RAS guanyl releasing protein 2 (calcium and DAG-regulated)	protein-coding	RASGRP2	RAS guanyl releasing protein 2 (calcium and DAG-regulated)	O	F25B3.3 kinase-like protein|RAS guanyl n
ENSG00000068878	0.630422	5.99723	35.1416	3.06577e-09	3.44838e-05	42895	PSME4	9606	23198	NULL	2	2p16.2	proteasome (prosome, macropain) activator subunit 4	protein-coding	PSME4	proteasome (prosome, macropain) activator subunit 4	O	proteasome activator 200 kDa|proteasome
ENSG00000068885	-0.231003	4.24184	3.37158	0.0663301	1	21580	IFT80	9606	57560	NULL	3	3q25.33	intraflagellar transport 80 homolog (Chlamydomonas)	protein-coding	IFT80	intraflagellar transport 80 homolog (Chlamydomonas)	O	WD repeat domain 56|WD repeat-containing
ENSG00000068903	-0.0640545	5.37673	0.316485	0.573728	1	65415	SIRT2	9606	22933	NULL	19	19q13	sirtuin 2	protein-coding	SIRT2	sirtuin 2	O	NAD-dependent deacetylase sirtuin-2|NAD-
ENSG00000068912	0.494203	5.83565	18.1475	2.04433e-05	0.177182	16652	ERLEC1	9606	27248	UNQ1878/PRO4321	2	2p16.2	endoplasmic reticulum lectin 1	protein-coding	ERLEC1	endoplasmic reticulum lectin 1	O	ER lectin|XTP3-transactivated gene B pro
ENSG00000068971	-0.670437	4.47897	18.8162	1.43937e-05	0.126463	42320	PPP2R5B	9606	5526	NULL	11	11q12	protein phosphatase 2, regulatory subunit B', beta	protein-coding	PPP2R5B	protein phosphatase 2, regulatory subunit B', beta	O	PP2A B subunit isoform B'-beta|PP2A B su
ENSG00000068976	-3.53554	1.46543	115.944	4.88936e-27	7.37951e-23	43161	PYGM	9606	5837	NULL	11	11q12-q13.2	phosphorylase, glycogen, muscle	protein-coding	PYGM	phosphorylase, glycogen, muscle	O	glycogen phosphorylase, muscle form|myop
ENSG00000069011	0.676089	4.60249	11.1268	0.000850895	1	41639	PITX1	9606	5307	NULL	5	5q31.1	paired-like homeodomain 1	protein-coding	PITX1	paired-like homeodomain 1	O	hindlimb expressed homeobox protein back
ENSG00000069020	-0.209046	4.25377	1.11322	0.291382	1	34146	MAST4	9606	375449	NULL	5	5q12.3	microtubule associated serine/threonine kinase family member 4	protein-coding	MAST4	microtubule associated serine/threonine kinase family member 4	O	microtubule-associated serine/threonine-
ENSG00000069122	-0.571992	3.90525	8.15314	0.00429867	1	4814	ADGRF5	NA	NA	NA	NA	NA	NA	NA	NA	NA	NA	NA
ENSG00000069188	0.0979718	1.58123	0.0617391	0.803768	1	64889	SDK2	9606	54549	NULL	17	17q25.1	sidekick cell adhesion molecule 2	protein-coding	SDK2	sidekick cell adhesion molecule 2	O	protein sidekick-2|sidekick homolog 2
ENSG00000069248	0.755736	5.40907	42.4166	7.37595e-11	8.85409e-07	39198	NUP133	9606	55746	RP5-1068B5.4	1	1q42.13	nucleoporin 133kDa	protein-coding	NUP133	nucleoporin 133kDa	O	133 kDa nucleoporin|nuclear pore complex
ENSG00000069275	0.912269	7.34951	55.2394	1.0671e-13	1.38606e-09	39148	NUCKS1	9606	64710	JC7	1	1q32.1	nuclear casein kinase and cyclin-dependent kinase substrate 1	protein-coding	NUCKS1	nuclear casein kinase and cyclin-dependent kinase substrate 1	O	P1|nuclear ubiquitous casein and cyclin-
ENSG00000069329	0.980085	6.91202	106.723	5.11835e-25	7.63351e-21	72557	VPS35	9606	55737	TCCCTA00141	16	16q12	vacuolar protein sorting 35 homolog (S. cerevisiae)	protein-coding	VPS35	vacuolar protein sorting 35 homolog (S. cerevisiae)	O	hVPS35|maternal-embryonic 3|vacuolar pro
ENSG00000069345	0.534479	6.06299	33.657	6.57388e-09	7.27926e-05	15382	DNAJA2	9606	10294	NULL	16	16q12.1	DnaJ (Hsp40) homolog, subfamily A, member 2	protein-coding	DNAJA2	DnaJ (Hsp40) homolog, subfamily A, member 2	O	HIRA interacting protein 4|HIRA-interact
ENSG00000069399	-0.542594	5.89893	7.28864	0.0069392	1	7968	BCL3	9606	602	NULL	19	19q13.1-q13.2	B-cell CLL/lymphoma 3	protein-coding	BCL3	B-cell CLL/lymphoma 3	O	B-cell leukemia/lymphoma 3|B-cell lympho
ENSG00000069424	0.45797	4.61793	3.37026	0.0663832	1	22759	KCNAB2	9606	8514	RP1-233K16.1	1	1p36.3	potassium voltage-gated channel, shaker-related subfamily, beta member 2	protein-coding	KCNAB2	potassium voltage-gated channel, shaker-related subfamily, beta member 2	O	K(+) channel subunit beta-2|K+ channel b
ENSG00000069431	-1.58105	1.68425	24.0154	9.55677e-07	0.00928058	201	ABCC9	9606	10060	NULL	12	12p12.1	ATP-binding cassette, sub-family C (CFTR/MRP), member 9	protein-coding	ABCC9	ATP-binding cassette, sub-family C (CFTR/MRP), member 9	O	ATP-binding cassette sub-family C member
ENSG00000069482	2.59562	2.34628	48.5673	3.19142e-12	3.99438e-08	18692	GAL	9606	51083	NULL	11	11q13.3	galanin/GMAP prepropeptide	protein-coding	GAL	galanin/GMAP prepropeptide	O	galanin peptides|galanin prepropeptide|g
ENSG00000069493	-2.32196	2.81831	113.66	1.54711e-26	2.33011e-22	11074	CLEC2D	9606	29121	NULL	12	12p13	C-type lectin domain family 2, member D	protein-coding	CLEC2D	C-type lectin domain family 2, member D	O	C-type lectin domain family 2 member D|C
ENSG00000069509	1.08996	3.4526	47.9008	4.48338e-12	5.58495e-08	18548	FUNDC1	9606	139341	RP4-551E13.3	X	Xp11.3	FUN14 domain containing 1	protein-coding	FUNDC1	FUN14 domain containing 1	O	FUN14 domain-containing protein 1
ENSG00000069535	-1.11141	3.53055	5.86289	0.0154634	1	33997	MAOB	9606	4129	RP1-201D17__B.1	X	Xp11.23	monoamine oxidase B	protein-coding	MAOB	monoamine oxidase B	O	MAO, brain|MAO, platelet|MAO-B|adrenalin
ENSG00000069667	-1.50019	3.52486	29.7651	4.87684e-08	0.000515726	47717	RORA	9606	6095	NULL	15	15q22.2	RAR-related orphan receptor A	protein-coding	RORA	RAR-related orphan receptor A	O	ROR-alpha|nuclear receptor ROR-alpha|nuc
ENSG00000069702	-1.15192	4.8781	13.8893	0.000193898	1	68920	TGFBR3	9606	7049	NULL	1	1p33-p32	transforming growth factor, beta receptor III	protein-coding	TGFBR3	transforming growth factor, beta receptor III	O	TGF-beta receptor type 3|TGF-beta recept
ENSG00000069712	0.196346	2.15085	1.13252	0.287238	1	22999	KIAA1107	9606	23285	NULL	1	1p22.1	KIAA1107	protein-coding	KIAA1107	KIAA1107	O	uncharacterized protein KIAA1107
ENSG00000069764	-1.02067	3.3445	12.7111	0.000363489	1	41696	PLA2G10	9606	8399	NULL	16	16p13.1-p12	phospholipase A2, group X	protein-coding	PLA2G10	phospholipase A2, group X	O	GX sPLA2|group 10 secretory phospholipas
ENSG00000069812	-0.639052	4.21922	5.33468	0.0209052	1	20265	HES2	9606	54626	NULL	1	1p36.31	hairy and enhancer of split 2 (Drosophila)	protein-coding	HES2	hairy and enhancer of split 2 (Drosophila)	O	class B basic helix-loop-helix protein 4
ENSG00000069849	-0.0979604	7.51879	0.336215	0.562022	1	7551	ATP1B3	9606	483	NULL	3	3q23	ATPase, Na+/K+ transporting, beta 3 polypeptide	protein-coding	ATP1B3	ATPase, Na+/K+ transporting, beta 3 polypeptide	O	Na, K-ATPase beta-3 polypeptide|sodium p
ENSG00000069869	0.640253	4.04248	5.98814	0.0144024	1	38448	NEDD4	9606	4734	PIG53	15	15q	neural precursor cell expressed, developmentally down-regulated 4, E3 ubiquitin protein ligase	protein-coding	NEDD4	neural precursor cell expressed, developmentally down-regulated 4, E3 ubiquitin protein ligase	O	E3 ubiquitin-protein ligase NEDD4|NEDD-4
ENSG00000069943	-0.175993	3.25941	1.46726	0.225778	1	41423	PIGB	9606	9488	NULL	15	15q21.3	phosphatidylinositol glycan anchor biosynthesis, class B	protein-coding	PIGB	phosphatidylinositol glycan anchor biosynthesis, class B	O	GPI mannosyltransferase 3|GPI mannosyltr
ENSG00000069956	-0.0688589	5.67667	0.134753	0.713554	1	34059	MAPK6	9606	5597	NULL	15	15q21	mitogen-activated protein kinase 6	protein-coding	MAPK6	mitogen-activated protein kinase 6	O	ERK-3|MAP kinase 6|MAP kinase isoform p9
ENSG00000069966	-0.0664275	3.17921	0.10293	0.748342	1	19260	GNB5	9606	10681	NULL	15	15q21.2	guanine nucleotide binding protein (G protein), beta 5	protein-coding	GNB5	guanine nucleotide binding protein (G protein), beta 5	O	G protein, beta subunit 5L|G protein, be
ENSG00000069974	-1.17888	5.14377	33.6854	6.47862e-09	7.17702e-05	43261	RAB27A	9606	5873	NULL	15	15q15-q21.1	RAB27A, member RAS oncogene family	protein-coding	RAB27A	RAB27A, member RAS oncogene family	O	GTP-binding protein Ram|rab-27|ras-relat
ENSG00000069998	0.336628	5.60948	5.85468	0.0155357	1	10409	CECR5	9606	27440	NULL	22	NULL	cat eye syndrome chromosome region, candidate 5	protein-coding	CECR5	cat eye syndrome chromosome region, candidate 5	O	cat eye syndrome critical region protein
ENSG00000070010	-0.0226316	5.61873	0.0366358	0.848208	1	71938	UFD1L	9606	7353	NULL	22	22q11.21	ubiquitin fusion degradation 1 like (yeast)	protein-coding	UFD1L	ubiquitin fusion degradation 1 like (yeast)	O	UB fusion protein 1|ubiquitin fusion deg
ENSG00000070018	0.175643	5.31653	1.93844	0.163838	1	33585	LRP6	9606	4040	NULL	12	12p13.2	low density lipoprotein receptor-related protein 6	protein-coding	LRP6	low density lipoprotein receptor-related protein 6	O	LRP-6|low-density lipoprotein receptor-r
ENSG00000070019	0.102698	6.49624	0.25292	0.615027	1	19916	GUCY2C	9606	2984	NULL	12	12p12	guanylate cyclase 2C (heat stable enterotoxin receptor)	protein-coding	GUCY2C	guanylate cyclase 2C (heat stable enterotoxin receptor)	O	GC-C|STA receptor|guanylyl cyclase C|hST
ENSG00000070047	-0.132214	5.89441	1.43156	0.23151	1	41386	PHRF1	9606	57661	NULL	11	11p15.5	PHD and ring finger domains 1	protein-coding	PHRF1	PHD and ring finger domains 1	O	CTD binding SR like protein rA9|CTD-bind
ENSG00000070061	0.278874	5.34201	8.3292	0.00390128	1	22103	IKBKAP	9606	8518	RP11-3J11.4	9	9q31	inhibitor of kappa light polypeptide gene enhancer in B-cells, kinase complex-associated protein	protein-coding	IKBKAP	inhibitor of kappa light polypeptide gene enhancer in B-cells, kinase complex-associated protein	O	IKK complex-associated protein|elongator
ENSG00000070081	0.46021	4.7482	5.82241	0.0158233	1	39147	NUCB2	9606	4925	NULL	11	11p15.1	nucleobindin 2	protein-coding	NUCB2	nucleobindin 2	O	DNA-binding protein NEFA|gastric cancer
ENSG00000070087	0.292119	5.18476	1.11098	0.291868	1	41202	PFN2	9606	5217	NULL	3	3q25.1	profilin 2	protein-coding	PFN2	profilin 2	O	profilin II|profilin-2
ENSG00000070159	0.645802	5.9699	21.3464	3.83347e-06	0.0354136	43054	PTPN3	9606	5774	RP11-18A3.3	9	9q31	protein tyrosine phosphatase, non-receptor type 3	protein-coding	PTPN3	protein tyrosine phosphatase, non-receptor type 3	O	cytoskeletal-associated protein tyrosine
ENSG00000070190	0.202776	2.08931	0.291778	0.589083	1	14638	DAPP1	9606	27071	HSPC066	4	4q25-q27	dual adaptor of phosphotyrosine and 3-phosphoinositides	protein-coding	DAPP1	dual adaptor of phosphotyrosine and 3-phosphoinositides	O	B-cell adapter molecule of 32 kDa|b lymp
ENSG00000070214	0.46005	7.45781	12.8463	0.00033815	1	65816	SLC44A1	9606	23446	NULL	9	9q31.2	solute carrier family 44, member 1	protein-coding	SLC44A1	solute carrier family 44, member 1	O	CDW92 antigen|choline transporter-like p
ENSG00000070269	0.301807	4.49898	5.3486	0.0207389	1	69382	TMEM260	9606	54916	NULL	14	14q22.3	transmembrane protein 260	protein-coding	TMEM260	transmembrane protein 260	O	UPF0679 protein C14orf101
ENSG00000070366	-0.250236	5.09703	4.80479	0.0283807	1	66102	SMG6	9606	23293	NULL	17	17p13.3	smg-6 homolog, nonsense mediated mRNA decay factor (C. elegans)	protein-coding	SMG6	smg-6 homolog, nonsense mediated mRNA decay factor (C. elegans)	O	EST1 telomerase component homolog A|EST1
ENSG00000070367	0.4217	5.13308	11.8669	0.000571409	1	16830	EXOC5	9606	10640	NULL	14	14q22.3	exocyst complex component 5	protein-coding	EXOC5	exocyst complex component 5	O	SEC10-like 1|exocyst complex component S
ENSG00000070371	-0.475045	2.35159	3.84465	0.0499049	1	11177	CLTCL1	9606	8218	NULL	22	22q11.21	clathrin, heavy chain-like 1	protein-coding	CLTCL1	clathrin, heavy chain-like 1	O	CLH-22|Clathrin, heavy polypeptide D|cla
ENSG00000070404	-0.469604	4.31098	4.19135	0.0406308	1	18473	FSTL3	9606	10272	UNQ674/PRO1308	19	19p13	follistatin-like 3 (secreted glycoprotein)	protein-coding	FSTL3	follistatin-like 3 (secreted glycoprotein)	O	follistatin-like protein 3|follistatin-r
ENSG00000070413	-0.0473613	7.0442	0.175428	0.675333	1	15102	DGCR2	9606	9993	NULL	22	22q11.21	DiGeorge syndrome critical region gene 2	protein-coding	DGCR2	DiGeorge syndrome critical region gene 2	O	DiGeorge syndrome critical region protei
ENSG00000070423	-0.0779532	5.64568	0.382185	0.536436	1	45635	RNF126	9606	55658	NULL	19	19p13.3	ring finger protein 126	protein-coding	RNF126	ring finger protein 126	O	RING finger protein 126
ENSG00000070444	-0.043454	5.06597	0.101866	0.749602	1	36938	MNT	9606	4335	NULL	17	17p13.3	MNT, MAX dimerization protein	protein-coding	MNT	MNT, MAX dimerization protein	O	MAX binding protein|Max-interacting prot
ENSG00000070476	-0.127942	5.04504	1.22276	0.268819	1	75070	ZXDC	9606	79364	UNQ2790	3	3q21.3	ZXD family zinc finger C	protein-coding	ZXDC	ZXD family zinc finger C	O	SERH2790|ZXD-like zinc finger protein|zi
ENSG00000070495	0.0426398	4.73728	0.0968142	0.755687	1	22575	JMJD6	9606	23210	NULL	17	17q25	jumonji domain containing 6	protein-coding	JMJD6	jumonji domain containing 6	O	bifunctional arginine demethylase and ly
ENSG00000070501	1.40653	3.57623	101.435	7.38539e-24	1.09208e-19	41960	POLB	9606	5423	NULL	8	8p11.2	polymerase (DNA directed), beta	protein-coding	POLB	polymerase (DNA directed), beta	O	DNA pol beta|DNA polymerase beta|DNA pol
ENSG00000070526	-1.38952	7.85447	15.3645	8.86386e-05	0.71425	67901	ST6GALNAC1	9606	55808	UNQ543/PRO848	17	17q25.1	ST6 (alpha-N-acetyl-neuraminyl-2,3-beta-galactosyl-1,3)-N-acetylgalactosaminide alpha-2,6-sialyltransferase 1	protein-coding	ST6GALNAC1	ST6 (alpha-N-acetyl-neuraminyl-2,3-beta-galactosyl-1,3)-N-acetylgalactosaminide alpha-2,6-sialyltransferase 1	O	GalNAc alpha-2, 6-sialyltransferase I, l
ENSG00000070540	-0.380986	5.48337	5.11402	0.0237333	1	72842	WIPI1	9606	55062	NULL	17	17q24.2	WD repeat domain, phosphoinositide interacting 1	protein-coding	WIPI1	WD repeat domain, phosphoinositide interacting 1	O	WD repeat domain phosphoinositide-intera
ENSG00000070610	-1.53106	7.25028	136.72	1.38875e-31	2.12826e-27	18847	GBA2	9606	57704	AD035	9	9p13.3	glucosidase, beta (bile acid) 2	protein-coding	GBA2	glucosidase, beta (bile acid) 2	O	NLGase|beta-glucocerebrosidase 2|beta-gl
ENSG00000070614	-0.265267	5.97198	3.63958	0.0564212	1	38332	NDST1	9606	3340	NULL	5	5q33.1	N-deacetylase/N-sulfotransferase (heparan glucosaminyl) 1	protein-coding	NDST1	N-deacetylase/N-sulfotransferase (heparan glucosaminyl) 1	O	HSNST 1|N-HSST 1|N-heparan sulfate sulfo
ENSG00000070669	1.04395	5.50126	18.4114	1.77992e-05	0.155102	7401	ASNS	9606	440	NULL	7	7q21.3	asparagine synthetase (glutamine-hydrolyzing)	protein-coding	ASNS	asparagine synthetase (glutamine-hydrolyzing)	O	TS11 cell cycle control protein|asparagi
ENSG00000070718	0.105265	3.96658	0.63584	0.425221	1	6925	AP3M2	9606	10947	NULL	8	8p11.2	adaptor-related protein complex 3, mu 2 subunit	protein-coding	AP3M2	adaptor-related protein complex 3, mu 2 subunit	O	AP-3 complex subunit mu-2|HA1 47 kDa sub
ENSG00000070731	-0.651081	2.36981	6.4677	0.0109852	1	67902	ST6GALNAC2	9606	10610	NULL	17	17q25.1	ST6 (alpha-N-acetyl-neuraminyl-2,3-beta-galactosyl-1,3)-N-acetylgalactosaminide alpha-2,6-sialyltransferase 2	protein-coding	ST6GALNAC2	ST6 (alpha-N-acetyl-neuraminyl-2,3-beta-galactosyl-1,3)-N-acetylgalactosaminide alpha-2,6-sialyltransferase 2	O	(alpha-N-acetylneuraminyl-2,3-beta-galac
ENSG00000070756	1.72383	10.3987	162.05	4.03355e-37	6.24313e-33	40556	PABPC1	9606	26986	NULL	8	8q22.2-q23	poly(A) binding protein, cytoplasmic 1	protein-coding	PABPC1	poly(A) binding protein, cytoplasmic 1	O	poly(A) binding protein, cytoplasmic 2|p
ENSG00000070759	-0.984132	3.14449	41.2433	1.3441e-10	1.59558e-06	68833	TESK2	9606	10420	NULL	1	1p32	testis-specific kinase 2	protein-coding	TESK2	testis-specific kinase 2	O	dual specificity testis-specific protein
ENSG00000070761	1.0851	4.5452	86.353	1.50523e-20	2.1725e-16	10545	CFAP20	NA	NA	NA	NA	NA	NA	NA	NA	NA	NA	NA
ENSG00000070770	0.910491	6.0542	67.7293	1.87558e-16	2.56879e-12	11868	CSNK2A2	9606	1459	NULL	16	16q21	casein kinase 2, alpha prime polypeptide	protein-coding	CSNK2A2	casein kinase 2, alpha prime polypeptide	O	CK II alpha'|casein kinase II subunit al
ENSG00000070778	-1.35423	4.71519	79.8471	4.04543e-19	5.74816e-15	43049	PTPN21	9606	11099	NULL	14	14q31.3	protein tyrosine phosphatase, non-receptor type 21	protein-coding	PTPN21	protein tyrosine phosphatase, non-receptor type 21	O	dJ1175B15.2 (protein tyrosine phosphatas
ENSG00000070785	1.0452	4.06684	50.4442	1.22603e-12	1.55191e-08	16226	EIF2B3	9606	8891	RP5-882O7.2	1	1p34.1	eukaryotic translation initiation factor 2B, subunit 3 gamma, 58kDa	protein-coding	EIF2B3	eukaryotic translation initiation factor 2B, subunit 3 gamma, 58kDa	O	eIF-2B GDP-GTP exchange factor subunit g
ENSG00000070814	1.49495	6.14765	135.391	2.71157e-31	4.15195e-27	68722	TCOF1	9606	6949	NULL	5	5q32	Treacher Collins-Franceschetti syndrome 1	protein-coding	TCOF1	Treacher Collins-Franceschetti syndrome 1	O	Treacher Collins syndrome protein|nucleo
ENSG00000070831	0.269576	7.67109	5.77601	0.0162463	1	10177	CDC42	9606	998	RP1-224A6.5	1	1p36.1	cell division cycle 42	protein-coding	CDC42	cell division cycle 42	O	G25K GTP-binding protein|GTP binding pro
ENSG00000070882	0.938016	4.81418	55.8252	7.92092e-14	1.03194e-09	40408	OSBPL3	9606	26031	NULL	7	7p15	oxysterol binding protein-like 3	protein-coding	OSBPL3	oxysterol binding protein-like 3	O	OSBP-related protein 3|oxysterol-binding
ENSG00000070950	1.07772	4.3864	79.7277	4.29726e-19	6.10469e-15	43363	RAD18	9606	56852	NULL	3	3p25-p24	RAD18 homolog (S. cerevisiae)	protein-coding	RAD18	RAD18 homolog (S. cerevisiae)	O	E3 ubiquitin-protein ligase RAD18|RAD18,
ENSG00000070961	-0.457137	5.78209	8.37131	0.00381192	1	7559	ATP2B1	9606	490	NULL	12	12q21.3	ATPase, Ca++ transporting, plasma membrane 1	protein-coding	ATP2B1	ATPase, Ca++ transporting, plasma membrane 1	O	plasma membrane calcium pump|plasma memb
ENSG00000070985	-2.07768	2.61026	27.3632	1.68612e-07	0.00172675	71047	TRPM5	9606	29850	NULL	11	11p15.5	transient receptor potential cation channel, subfamily M, member 5	protein-coding	TRPM5	transient receptor potential cation channel, subfamily M, member 5	O	LTrpC-5|MLSN1 and TRP-related|MLSN1- and
ENSG00000071051	0.434509	5.94967	11.0616	0.000881323	1	38251	NCK2	9606	8440	NULL	2	2q12	NCK adaptor protein 2	protein-coding	NCK2	NCK adaptor protein 2	O	SH2/SH3 adaptor protein NCK-beta|cytopla
ENSG00000071054	1.03185	5.8996	61.2561	5.01128e-15	6.68505e-11	34040	MAP4K4	9606	9448	NULL	2	2q11.2-q12	mitogen-activated protein kinase kinase kinase kinase 4	protein-coding	MAP4K4	mitogen-activated protein kinase kinase kinase kinase 4	O	HPK/GCK-like kinase HGK|MAPK/ERK kinase
ENSG00000071073	-0.856886	6.14226	22.2765	2.36078e-06	0.0221914	34738	MGAT4A	9606	11320	NULL	2	2q12	mannosyl (alpha-1,3-)-glycoprotein beta-1,4-N-acetylglucosaminyltransferase, isozyme A	protein-coding	MGAT4A	mannosyl (alpha-1,3-)-glycoprotein beta-1,4-N-acetylglucosaminyltransferase, isozyme A	O	N-acetylglucosaminyltransferase IVa|N-gl
ENSG00000071082	1.20247	9.20957	85.017	2.95808e-20	4.25963e-16	62900	RPL31	9606	6160	NULL	2	2q11.2	ribosomal protein L31	protein-coding	RPL31	ribosomal protein L31	O	60S ribosomal protein L31
ENSG00000071127	-0.0304379	8.6201	0.0650581	0.798673	1	72708	WDR1	9606	9948	NULL	4	4p16.1	WD repeat domain 1	protein-coding	WDR1	WD repeat domain 1	O	WD repeat-containing protein 1|actin-int
ENSG00000071189	-0.0292181	5.5596	0.0527893	0.818279	1	67226	SNX13	9606	23161	NULL	7	7p21.1	sorting nexin 13	protein-coding	SNX13	sorting nexin 13	O	rgs domain- and phox domain-containing p
ENSG00000071203	-4.89201	6.68978	36.9255	1.22731e-09	1.40503e-05	37383	MS4A12	9606	54860	NULL	11	11q12	membrane-spanning 4-domains, subfamily A, member 12	protein-coding	MS4A12	membrane-spanning 4-domains, subfamily A, member 12	O	membrane-spanning 4-domains subfamily A
ENSG00000071205	-1.74073	3.50019	37.7637	7.98534e-10	9.21349e-06	7097	ARHGAP10	9606	79658	NULL	4	4q31.23	Rho GTPase activating protein 10	protein-coding	ARHGAP10	Rho GTPase activating protein 10	O	GTPase regulator associated with focal a
ENSG00000071242	-0.676096	4.91143	10.8111	0.00100895	1	64175	RPS6KA2	9606	6196	RP1-168L15.2	6	6q27	ribosomal protein S6 kinase, 90kDa, polypeptide 2	protein-coding	RPS6KA2	ribosomal protein S6 kinase, 90kDa, polypeptide 2	O	90 kDa ribosomal protein S6 kinase 2|MAP
ENSG00000071243	-0.0940739	3.54371	0.618097	0.431755	1	22267	ING3	9606	54556	HSPC301	7	7q31	inhibitor of growth family, member 3	protein-coding	ING3	inhibitor of growth family, member 3	O	inhibitor of growth protein 3
ENSG00000071246	-0.227881	3.82556	1.53822	0.214883	1	72300	VASH1	9606	22846	NULL	14	14q24.3	vasohibin 1	protein-coding	VASH1	vasohibin 1	O	vasohibin-1
ENSG00000071282	0.720147	3.46937	10.2821	0.00134328	1	25236	LMCD1	9606	29995	NULL	3	3p26-p24	LIM and cysteine-rich domains 1	protein-coding	LMCD1	LIM and cysteine-rich domains 1	O	LIM and cysteine-rich domains protein 1|
ENSG00000071462	1.1387	6.26539	90.8709	1.53356e-21	2.23394e-17	72696	WBSCR22	9606	114049	HUSSY-03	7	NULL	Williams Beuren syndrome chromosome region 22	protein-coding	WBSCR22	Williams Beuren syndrome chromosome region 22	O	Williams-Beuren candidate region putativ
ENSG00000071537	-0.0753975	6.56081	0.318786	0.572338	1	64945	SEL1L	9606	6400	UNQ128/PRO1063	14	14q31	sel-1 suppressor of lin-12-like (C. elegans)	protein-coding	SEL1L	sel-1 suppressor of lin-12-like (C. elegans)	O	Suppressor of lin 12 (sel-1), C. elegans
ENSG00000071539	2.23399	3.90141	112.362	2.97718e-26	4.47471e-22	70268	TRIP13	9606	9319	NULL	5	5p15.33	thyroid hormone receptor interactor 13	protein-coding	TRIP13	thyroid hormone receptor interactor 13	O	16E1-BP|HPV16 E1 protein binding protein
ENSG00000071553	0.407636	7.14506	11.5869	0.000664181	1	7644	ATP6AP1	9606	537	XX-FW83563B9.4	X	Xq28	ATPase, H+ transporting, lysosomal accessory protein 1	protein-coding	ATP6AP1	ATPase, H+ transporting, lysosomal accessory protein 1	O	ATPase, H+ transporting, lysosomal (vacu
ENSG00000071564	1.05324	6.58314	86.8268	1.18455e-20	1.71144e-16	68699	TCF3	9606	6929	NULL	19	19p13.3	transcription factor 3	protein-coding	TCF3	transcription factor 3	O	VDR interacting repressor|class B basic
ENSG00000071575	-0.552501	3.89055	7.79103	0.00525062	1	70136	TRIB2	9606	28951	NULL	2	2p24.3	tribbles homolog 2 (Drosophila)	protein-coding	TRIB2	tribbles homolog 2 (Drosophila)	O	tribbles homolog 2
ENSG00000071626	0.111181	6.97486	1.23248	0.266925	1	14649	DAZAP1	9606	26528	NULL	19	19p13.3	DAZ associated protein 1	protein-coding	DAZAP1	DAZ associated protein 1	O	DAZ-associated protein 1|deleted in azoo
ENSG00000071655	0.188665	6.10547	1.99137	0.158198	1	34170	MBD3	9606	53615	NULL	19	19p13.3	methyl-CpG binding domain protein 3	protein-coding	MBD3	methyl-CpG binding domain protein 3	O	methyl-CpG-binding domain protein 3
ENSG00000071794	0.680431	3.99887	8.76067	0.00307796	1	20522	HLTF	9606	6596	NULL	3	3q25.1-q26.1	helicase-like transcription factor	protein-coding	HLTF	helicase-like transcription factor	O	DNA-binding protein/plasminogen activato
ENSG00000071859	0.36775	5.79777	7.51212	0.00612852	1	17295	FAM50A	9606	9130	XX-FW81657B9.2	X	Xq28	family with sequence similarity 50, member A	protein-coding	FAM50A	family with sequence similarity 50, member A	O	protein FAM50A|protein XAP-5
ENSG00000071889	0.0970562	5.94657	0.353154	0.552333	1	17269	FAM3A	9606	60343	XX-FW89031B12.3	X	Xq28	family with sequence similarity 3, member A	protein-coding	FAM3A	family with sequence similarity 3, member A	O	cytokine-like protein 2-19|protein FAM3A
ENSG00000071894	-0.446201	7.28725	9.36847	0.0022075	1	11661	CPSF1	9606	29894	NULL	8	8q24.23	cleavage and polyadenylation specific factor 1, 160kDa	protein-coding	CPSF1	cleavage and polyadenylation specific factor 1, 160kDa	O	CPSF 160 kDa subunit|cleavage and polyad
ENSG00000071967	-1.97793	6.01688	26.854	2.19418e-07	0.00223039	14392	CYBRD1	9606	79901	NULL	2	2q31.1	cytochrome b reductase 1	protein-coding	CYBRD1	cytochrome b reductase 1	O	cytochrome b561 family, member A2|duoden
ENSG00000071991	-5.44641	2.46133	99.6499	1.81866e-23	2.6827e-19	10227	CDH19	9606	28513	UNQ478/PRO941	18	18q22.1	cadherin 19, type 2	protein-coding	CDH19	cadherin 19, type 2	O	cadherin-19
ENSG00000071994	0.845085	5.57393	50.815	1.01497e-12	1.28698e-08	40983	PDCD2	9606	5134	RP1-191N21.2	6	6q27	programmed cell death 2	protein-coding	PDCD2	programmed cell death 2	O	programmed cell death protein 2|zinc fin
ENSG00000072042	0.377456	5.82393	3.92275	0.0476368	1	43749	RDH11	9606	51109	CGI-82	14	14q24.1	retinol dehydrogenase 11 (all-trans/9-cis/11-cis)	protein-coding	RDH11	retinol dehydrogenase 11 (all-trans/9-cis/11-cis)	O	HCV core-binding protein HCBP12|androgen
ENSG00000072062	0.000354002	5.88933	1.53411e-05	0.996875	1	42489	PRKACA	9606	5566	NULL	19	19p13.1	protein kinase, cAMP-dependent, catalytic, alpha	protein-coding	PRKACA	protein kinase, cAMP-dependent, catalytic, alpha	O	PKA C-alpha|cAMP-dependent protein kinas
ENSG00000072071	-0.0846288	5.58772	0.272552	0.601625	1	4824	ADGRL1	NA	NA	NA	NA	NA	NA	NA	NA	NA	NA	NA
ENSG00000072110	0.530849	7.69734	10.8982	0.000962596	1	4627	ACTN1	9606	87	NULL	14	14q24|14q22-q24	actinin, alpha 1	protein-coding	ACTN1	actinin, alpha 1	O	F-actin cross-linking protein|actinin 1
ENSG00000072121	-0.402341	4.79623	8.26126	0.00405001	1	74261	ZFYVE26	9606	23503	NULL	14	14q24.1	zinc finger, FYVE domain containing 26	protein-coding	ZFYVE26	zinc finger, FYVE domain containing 26	O	FYVE domain-containing centrosomal prote
ENSG00000072133	-1.08479	3.86135	13.5422	0.00023326	1	64181	RPS6KA6	9606	27330	NULL	X	Xq21	ribosomal protein S6 kinase, 90kDa, polypeptide 6	protein-coding	RPS6KA6	ribosomal protein S6 kinase, 90kDa, polypeptide 6	O	90 kDa ribosomal protein S6 kinase 6|RSK
ENSG00000072134	-0.424764	4.93482	10.4762	0.00120919	1	16580	EPN2	9606	22905	NULL	17	17p11.2	epsin 2	protein-coding	EPN2	epsin 2	O	EPS-15-interacting protein 2|Eps15 bindi
ENSG00000072135	-0.741428	6.79977	31.9932	1.54715e-08	0.000168067	43043	PTPN18	9606	26469	NULL	2	2q21.1	protein tyrosine phosphatase, non-receptor type 18 (brain-derived)	protein-coding	PTPN18	protein tyrosine phosphatase, non-receptor type 18 (brain-derived)	O	brain-derived phosphatase|tyrosine-prote
ENSG00000072163	-1.76149	5.31711	28.2102	1.08828e-07	0.00112724	24053	LIMS2	9606	55679	NULL	2	2q14.3	LIM and senescent cell antigen-like domains 2	protein-coding	LIMS2	LIM and senescent cell antigen-like domains 2	O	ILK-binding protein|LIM and senescent ce
ENSG00000072195	-3.46317	4.8783	52.6842	3.91724e-13	5.01915e-09	67539	SPEG	9606	10290	NULL	2	2q35	SPEG complex locus	protein-coding	SPEG	SPEG complex locus	O	aortic preferentially expressed gene 1|a
ENSG00000072201	1.13287	3.76631	51.9392	5.72474e-13	7.30362e-09	25270	LNX1	9606	84708	UNQ574/PRO1136	4	4q12	ligand of numb-protein X 1, E3 ubiquitin protein ligase	protein-coding	LNX1	ligand of numb-protein X 1, E3 ubiquitin protein ligase	O	E3 ubiquitin-protein ligase LNX|PDZ doma
ENSG00000072210	-0.077799	6.36088	0.197351	0.656868	1	6105	ALDH3A2	9606	224	NULL	17	17p11.2	aldehyde dehydrogenase 3 family, member A2	protein-coding	ALDH3A2	aldehyde dehydrogenase 3 family, member A2	O	aldehyde dehydrogenase 10|aldehyde dehyd
ENSG00000072274	0.758067	8.29215	11.3255	0.000764481	1	68905	TFRC	9606	7037	NULL	3	3q29	transferrin receptor (p90, CD71)	protein-coding	TFRC	transferrin receptor (p90, CD71)	O	transferrin receptor protein 1
ENSG00000072310	-0.17182	7.12929	0.733207	0.391846	1	67698	SREBF1	9606	6720	NULL	17	17p11.2	sterol regulatory element binding transcription factor 1	protein-coding	SREBF1	sterol regulatory element binding transcription factor 1	O	SREBP-1|class D basic helix-loop-helix p
ENSG00000072364	0.0683583	6.21344	0.31809	0.572758	1	5023	AFF4	9606	27125	HSPC092	5	5q31	AF4/FMR2 family, member 4	protein-coding	AFF4	AF4/FMR2 family, member 4	O	AF4/FMR2 family member 4|ALL1-fused gene
ENSG00000072401	0.55775	4.23806	19.261	1.14009e-05	0.101262	71728	UBE2D1	9606	7321	NULL	10	10q21.1	ubiquitin-conjugating enzyme E2D 1	protein-coding	UBE2D1	ubiquitin-conjugating enzyme E2D 1	O	UBC4/5 homolog|stimulator of Fe transpor
ENSG00000072415	-0.492173	5.06584	12.607	0.000384312	1	37025	MPP5	9606	64398	NULL	14	14q23.3	membrane protein, palmitoylated 5 (MAGUK p55 subfamily member 5)	protein-coding	MPP5	membrane protein, palmitoylated 5 (MAGUK p55 subfamily member 5)	O	MAGUK p55 subfamily member 5|protein ass
ENSG00000072422	-0.0525579	3.7216	0.0783918	0.779489	1	43954	RHOBTB1	9606	9886	NULL	10	10q21.2	Rho-related BTB domain containing 1	protein-coding	RHOBTB1	Rho-related BTB domain containing 1	O	rho-related BTB domain-containing protei
ENSG00000072501	1.00714	6.88187	51.433	7.40844e-13	9.42131e-09	66063	SMC1A	9606	8243	RP6-29D12.1	X	Xp11.22-p11.21	structural maintenance of chromosomes 1A	protein-coding	SMC1A	structural maintenance of chromosomes 1A	O	SMC protein 1A|SMC-1-alpha|SMC-1A|SMC1 (
ENSG00000072506	1.38924	6.05868	82.5335	1.03896e-19	1.48706e-15	21131	HSD17B10	9606	3028	RP3-339A18.2	X	Xp11.2	hydroxysteroid (17-beta) dehydrogenase 10	protein-coding	HSD17B10	hydroxysteroid (17-beta) dehydrogenase 10	O	3-hydroxy-2-methylbutyryl-CoA dehydrogen
ENSG00000072518	-0.0693772	6.4647	0.341056	0.55922	1	34109	MARK2	9606	2011	NULL	11	11q13.1	MAP/microtubule affinity-regulating kinase 2	protein-coding	MARK2	MAP/microtubule affinity-regulating kinase 2	O	ELKL motif kinase 1|PAR1 homolog b|Ser/T
ENSG00000072571	1.87928	4.23496	62.6465	2.4734e-15	3.31633e-11	20734	HMMR	9606	3161	NULL	5	5q33.2-qter	hyaluronan-mediated motility receptor (RHAMM)	protein-coding	HMMR	hyaluronan-mediated motility receptor (RHAMM)	O	hyaluronan mediated motility receptor|in
ENSG00000072609	-1.05997	5.01265	23.4282	1.29664e-06	0.0124633	10807	CHFR	9606	55743	NULL	12	12q24.33	checkpoint with forkhead and ring finger domains, E3 ubiquitin protein ligase	protein-coding	CHFR	checkpoint with forkhead and ring finger domains, E3 ubiquitin protein ligase	O	E3 ubiquitin-protein ligase CHFR|RING fi
ENSG00000072657	-0.96656	1.68651	7.49856	0.00617484	1	70128	TRHDE	9606	29953	UNQ2507/PRO5995	12	12q15-q21	thyrotropin-releasing hormone degrading enzyme	protein-coding	TRHDE	thyrotropin-releasing hormone degrading enzyme	O	TRH-degrading ectoenzyme|TRH-specific am
ENSG00000072682	0.59238	5.55775	15.2268	9.53414e-05	0.766164	40543	P4HA2	9606	8974	UNQ290/PRO330	5	5q31	prolyl 4-hydroxylase, alpha polypeptide II	protein-coding	P4HA2	prolyl 4-hydroxylase, alpha polypeptide II	O	4-PH alpha 2|4-PH alpha-2|C-P4Halpha(II)
ENSG00000072694	-2.87846	2.64731	60.3753	7.83909e-15	1.04197e-10	17617	FCGR2B	9606	2213	RP11-474I16.2	1	1q23	Fc fragment of IgG, low affinity IIb, receptor (CD32)	protein-coding	FCGR2B	Fc fragment of IgG, low affinity IIb, receptor (CD32)	O	CDw32|Fc fragment of IgG, low affinity I
ENSG00000072736	0.863424	4.6596	50.0253	1.51774e-12	1.91736e-08	38544	NFATC3	9606	4775	NULL	16	16q22.2	nuclear factor of activated T-cells, cytoplasmic, calcineurin-dependent 3	protein-coding	NFATC3	nuclear factor of activated T-cells, cytoplasmic, calcineurin-dependent 3	O	NF-ATc3|T cell transcription factor NFAT
ENSG00000072756	0.619482	4.03505	23.037	1.5891e-06	0.0151616	71015	TRNT1	9606	51095	CGI-47	3	3p25.1	tRNA nucleotidyl transferase, CCA-adding, 1	protein-coding	TRNT1	tRNA nucleotidyl transferase, CCA-adding, 1	O	CCA tRNA nucleotidyltransferase 1, mitoc
ENSG00000072778	-1.44076	8.99794	74.882	4.99716e-18	7.00351e-14	4488	ACADVL	9606	37	NULL	17	17p13.1	acyl-CoA dehydrogenase, very long chain	protein-coding	ACADVL	acyl-CoA dehydrogenase, very long chain	O	acyl-Coenzyme A dehydrogenase, very long
ENSG00000072786	0.0494092	5.13067	0.163036	0.686376	1	68000	STK10	9606	6793	NULL	5	5q35.1	serine/threonine kinase 10	protein-coding	STK10	serine/threonine kinase 10	O	lymphocyte-oriented kinase|serine/threon
ENSG00000072803	0.434373	5.04482	15.8858	6.72825e-05	0.550169	17585	FBXW11	9606	23291	NULL	5	5q35.1	F-box and WD repeat domain containing 11	protein-coding	FBXW11	F-box and WD repeat domain containing 11	O	F-box and WD repeats protein beta-TrCP2|
ENSG00000072818	-1.64357	3.54935	28.5152	9.29653e-08	0.00096656	4490	ACAP1	9606	9744	NULL	17	17p13.1	ArfGAP with coiled-coil, ankyrin repeat and PH domains 1	protein-coding	ACAP1	ArfGAP with coiled-coil, ankyrin repeat and PH domains 1	O	Arf GAP with coiled coil, ANK repeat and
ENSG00000072832	-0.908161	2.17661	18.6456	1.57408e-05	0.137748	11762	CRMP1	9606	1400	NULL	4	4p16.1	collapsin response mediator protein 1	protein-coding	CRMP1	collapsin response mediator protein 1	O	dihydropyrimidinase related protein-1|di
ENSG00000072840	-0.741703	2.35601	6.38446	0.0115124	1	16799	EVC	9606	2121	NULL	4	4p16	Ellis van Creveld syndrome	protein-coding	EVC	Ellis van Creveld syndrome	O	ellis-van Creveld syndrome protein
ENSG00000072849	-0.172915	4.70244	1.83142	0.17596	1	15004	DERL2	9606	51009	CGI-101	17	17p13.2	derlin 2	protein-coding	DERL2	derlin 2	O	DERtrin-2|Der1-like domain family, membe
ENSG00000072858	-1.13131	4.11516	15.5143	8.18855e-05	0.6636	65359	SIDT1	9606	54847	NULL	3	3q13.2	SID1 transmembrane family, member 1	protein-coding	SIDT1	SID1 transmembrane family, member 1	O	SID1 transmembrane family member 1
ENSG00000072864	1.67193	4.67	165.142	8.51576e-38	1.31943e-33	38313	NDE1	9606	54820	NULL	16	16p13.11	nudE nuclear distribution E homolog 1 (A. nidulans)	protein-coding	NDE1	nudE nuclear distribution E homolog 1 (A. nidulans)	O	LIS1-interacting protein NUDE1, rat homo
ENSG00000072952	-1.41563	4.76866	32.4427	1.2276e-08	0.000134079	37310	MRVI1	9606	10335	NULL	11	11p15	murine retrovirus integration site 1 homolog	protein-coding	MRVI1	murine retrovirus integration site 1 homolog	O	IP3R-associated cGMP kinase substrate|JA
ENSG00000072954	0.399578	2.70877	2.7105	0.0996898	1	69396	TMEM38A	9606	79041	NULL	19	19p13.11	transmembrane protein 38A	protein-coding	TMEM38A	transmembrane protein 38A	O	trimeric intracellular cation channel ty
ENSG00000072958	0.162807	4.88852	1.54609	0.213713	1	6910	AP1M1	9606	8907	NULL	19	19p13.12	adaptor-related protein complex 1, mu 1 subunit	protein-coding	AP1M1	adaptor-related protein complex 1, mu 1 subunit	O	AP-1 complex subunit mu-1|AP-mu chain fa
ENSG00000073008	1.28981	5.72481	92.7172	6.03263e-22	8.80945e-18	43119	PVR	9606	5817	NULL	19	19q13.2	poliovirus receptor	protein-coding	PVR	poliovirus receptor	O	nectin-like 5|nectin-like protein 5
ENSG00000073050	0.97745	4.95739	102.986	3.37592e-24	5.00312e-20	72989	XRCC1	9606	7515	NULL	19	19q13.2	X-ray repair complementing defective repair in Chinese hamster cells 1	protein-coding	XRCC1	X-ray repair complementing defective repair in Chinese hamster cells 1	O	DNA repair protein XRCC1|X-ray repair cr
ENSG00000073060	1.31988	6.23461	66.4104	3.66164e-16	4.98753e-12	64671	SCARB1	9606	949	NULL	12	12q24.31	scavenger receptor class B, member 1	protein-coding	SCARB1	scavenger receptor class B, member 1	O	CD36 and LIMPII analogous 1|CD36 antigen
ENSG00000073067	5.41563	5.213	78.4223	8.3209e-19	1.17807e-14	14511	CYP2W1	9606	54905	NULL	7	7p22.3	cytochrome P450, family 2, subfamily W, polypeptide 1	protein-coding	CYP2W1	cytochrome P450, family 2, subfamily W, polypeptide 1	O	CYPIIW1|cytochrome P450 2W1
ENSG00000073111	1.90905	5.68644	120.491	4.93896e-28	7.48252e-24	34234	MCM2	9606	4171	NULL	3	3q21	minichromosome maintenance complex component 2	protein-coding	MCM2	minichromosome maintenance complex component 2	O	DNA replication licensing factor MCM2|MC
ENSG00000073169	-0.646084	4.77633	23.689	1.13225e-06	0.0109285	64953	SELO	9606	83642	RP3-402G11.5	22	22q13.33	selenoprotein O	protein-coding	NULL	NULL	NULL	NULL
ENSG00000073331	-0.762869	4.55444	25.1417	5.32679e-07	0.0052666	6184	ALPK1	9606	80216	NULL	4	4q25	alpha-kinase 1	protein-coding	ALPK1	alpha-kinase 1	O	alpha-protein kinase 1|chromosome 4 kina
ENSG00000073350	-0.218955	8.35932	1.94337	0.163303	1	25199	LLGL2	9606	3993	NULL	17	17q25.1	lethal giant larvae homolog 2 (Drosophila)	protein-coding	LLGL2	lethal giant larvae homolog 2 (Drosophila)	O	human giant larvae homolog|lethal(2) gia
ENSG00000073417	-1.64971	6.18898	101.057	8.93675e-24	1.32058e-19	41033	PDE8A	9606	5151	NULL	15	15q25.3	phosphodiesterase 8A	protein-coding	PDE8A	phosphodiesterase 8A	O	cAMP-specific cyclic nucleotide phosphod
ENSG00000073464	2.41231	2.25543	63.662	1.47709e-15	1.9892e-11	11024	CLCN4	9606	1183	NULL	X	Xp22.3	chloride channel, voltage-sensitive 4	protein-coding	CLCN4	chloride channel, voltage-sensitive 4	O	H(+)/Cl(-) exchange transporter 4|chlori
ENSG00000073536	1.65253	4.59096	128.233	9.97871e-30	1.52225e-25	38690	NLE1	9606	54475	HUSSY-07	17	17q12	notchless homolog 1 (Drosophila)	protein-coding	NLE1	notchless homolog 1 (Drosophila)	O	Notchless gene homolog|notchless protein
ENSG00000073578	-0.962731	7.74888	56.8274	4.75793e-14	6.22766e-10	64865	SDHA	9606	6389	NULL	5	5p15	succinate dehydrogenase complex, subunit A, flavoprotein (Fp)	protein-coding	SDHA	succinate dehydrogenase complex, subunit A, flavoprotein (Fp)	O	flavoprotein subunit of complex II|succi
ENSG00000073584	0.673748	6.72026	36.5609	1.4797e-09	1.68701e-05	66055	SMARCE1	9606	6605	NULL	17	17q21.2	SWI/SNF related, matrix associated, actin dependent regulator of chromatin, subfamily e, member 1	protein-coding	SMARCE1	SWI/SNF related, matrix associated, actin dependent regulator of chromatin, subfamily e, member 1	O	BRG1-associated factor 57|SWI/SNF-relate
ENSG00000073605	-1.14806	6.38639	24.4094	7.78865e-07	0.00761418	19782	GSDMB	9606	55876	PP4052	17	17q12	gasdermin B	protein-coding	GSDMB	gasdermin B	O	gasdermin-B|gasdermin-like protein
ENSG00000073614	0.25834	5.57574	4.85369	0.027587	1	22923	KDM5A	9606	5927	NULL	12	12p11	lysine (K)-specific demethylase 5A	protein-coding	KDM5A	lysine (K)-specific demethylase 5A	O	Jumonji, AT rich interactive domain 1A (
ENSG00000073711	-1.4234	3.64716	56.5326	5.52755e-14	7.22672e-10	42314	PPP2R3A	9606	5523	NULL	3	3q22.1	protein phosphatase 2, regulatory subunit B'', alpha	protein-coding	PPP2R3A	protein phosphatase 2, regulatory subunit B'', alpha	O	PP2A subunit B isoforms B72/B130|PP2A, s
ENSG00000073712	-1.43837	4.51617	30.2658	3.76706e-08	0.000400552	17694	FERMT2	9606	10979	NULL	14	14q22.1	fermitin family member 2	protein-coding	FERMT2	fermitin family member 2	O	PH domain-containing family C member 1|f
ENSG00000073737	-3.83355	5.98724	34.0897	5.26291e-09	5.85814e-05	15147	DHRS9	9606	10170	UNQ835/PRO1773	2	2q31.1	dehydrogenase/reductase (SDR family) member 9	protein-coding	DHRS9	dehydrogenase/reductase (SDR family) member 9	O	3-alpha hydroxysteroid dehydrogenase|3-a
ENSG00000073756	0.577463	2.48389	2.04956	0.15225	1	42991	PTGS2	9606	5743	NULL	1	1q25.2-q25.3	prostaglandin-endoperoxide synthase 2 (prostaglandin G/H synthase and cyclooxygenase)	protein-coding	PTGS2	prostaglandin-endoperoxide synthase 2 (prostaglandin G/H synthase and cyclooxygenase)	O	PGH synthase 2|PHS II|cyclooxygenase 2b|
ENSG00000073792	0.853364	5.6095	27.2515	1.78635e-07	0.00182458	21604	IGF2BP2	9606	10644	NULL	3	3q27.2	insulin-like growth factor 2 mRNA binding protein 2	protein-coding	IGF2BP2	insulin-like growth factor 2 mRNA binding protein 2	O	IGF-II mRNA-binding protein 2|IGF2 mRNA-
ENSG00000073803	0.277529	4.9811	7.80982	0.00519632	1	34022	MAP3K13	9606	9175	NULL	3	3q27	mitogen-activated protein kinase kinase kinase 13	protein-coding	MAP3K13	mitogen-activated protein kinase kinase kinase 13	O	leucine zipper-bearing kinase|mixed line
ENSG00000073849	1.27083	6.83423	26.3884	2.79214e-07	0.00281867	67898	ST6GAL1	9606	6480	NULL	3	3q27-q28	ST6 beta-galactosamide alpha-2,6-sialyltranferase 1	protein-coding	ST6GAL1	ST6 beta-galactosamide alpha-2,6-sialyltranferase 1	O	B-cell antigen CD75|CMP-N-acetylneuramin
ENSG00000073910	-0.413536	3.70617	2.69727	0.10052	1	18450	FRY	9606	10129	RP11-37E23.6	13	13q13.1	furry homolog (Drosophila)	protein-coding	FRY	furry homolog (Drosophila)	O	WUGSC:H_2G3A.1|protein furry homolog
ENSG00000073921	0.224487	6.98611	4.03603	0.0445386	1	41410	PICALM	9606	8301	NULL	11	11q14	phosphatidylinositol binding clathrin assembly protein	protein-coding	PICALM	phosphatidylinositol binding clathrin assembly protein	O	clathrin assembly lymphoid myeloid leuke
ENSG00000073969	0.226061	6.14509	3.90688	0.0480887	1	39072	NSF	9606	4905	NULL	17	17q21	N-ethylmaleimide-sensitive factor	protein-coding	NSF	N-ethylmaleimide-sensitive factor	O	N-ethylmaleimide-sensitive factor-like p
ENSG00000074047	-0.611723	1.70229	5.25337	0.0219043	1	19118	GLI2	9606	2736	NULL	2	2q14	GLI family zinc finger 2	protein-coding	GLI2	GLI family zinc finger 2	O	GLI-Kruppel family member GLI2|glioma-as
ENSG00000074054	0.215916	5.25554	3.94829	0.0469191	1	11010	CLASP1	9606	23332	NULL	2	2q14.2-q14.3	cytoplasmic linker associated protein 1	protein-coding	CLASP1	cytoplasmic linker associated protein 1	O	CLIP-associating protein 1|cytoplasmic l
ENSG00000074071	0.65577	6.00738	22.694	1.89959e-06	0.0180195	37257	MRPS34	9606	65993	NULL	16	16p13.3	mitochondrial ribosomal protein S34	protein-coding	MRPS34	mitochondrial ribosomal protein S34	O	28S ribosomal protein S34, mitochondrial
ENSG00000074181	0.334155	5.48265	2.19927	0.138076	1	38824	NOTCH3	9606	4854	NULL	19	19p13.2-p13.1	notch 3	protein-coding	NOTCH3	notch 3	O	Notch homolog 3|neurogenic locus notch h
ENSG00000074201	1.17403	6.15693	111.865	3.82493e-26	5.74695e-22	11132	CLNS1A	9606	1207	NULL	11	11q13.5-q14	chloride channel, nucleotide-sensitive, 1A	protein-coding	CLNS1A	chloride channel, nucleotide-sensitive, 1A	O	chloride channel regulatory protein|chlo
ENSG00000074219	0.851166	4.50587	14.7633	0.000121883	0.964948	68778	TEAD2	9606	8463	NULL	19	19q13.3	TEA domain family member 2	protein-coding	TEAD2	TEA domain family member 2	O	transcriptional enhancer factor TEF-4
ENSG00000074266	0.0228489	4.33882	0.0313923	0.859368	1	16026	EED	9606	8726	NULL	11	11q14.2-q22.3	embryonic ectoderm development	protein-coding	EED	embryonic ectoderm development	O	WD protein associating with integrin cyt
ENSG00000074276	-2.22022	6.54812	18.1254	2.06823e-05	0.179129	10243	CDHR2	9606	54825	NULL	5	5q35.2	cadherin-related family member 2	protein-coding	CDHR2	cadherin-related family member 2	O	protocadherin 24|protocadherin-24
ENSG00000074319	0.64481	5.9349	48.1944	3.85997e-12	4.81994e-08	71087	TSG101	9606	7251	NULL	11	11p15	tumor susceptibility gene 101	protein-coding	TSG101	tumor susceptibility gene 101	O	ESCRT-I complex subunit TSG101|tumor sus
ENSG00000074356	-0.892573	5.93472	57.57	3.26162e-14	4.28478e-10	8846	C17orf85	9606	55421	NULL	17	17p13.2	chromosome 17 open reading frame 85	protein-coding	C17orf85	chromosome 17 open reading frame 85	O	uncharacterized protein C17orf85
ENSG00000074370	-1.24277	7.79211	17.4331	2.97599e-05	0.253376	7558	ATP2A3	9606	489	NULL	17	17p13.3	ATPase, Ca++ transporting, ubiquitous	protein-coding	ATP2A3	ATPase, Ca++ transporting, ubiquitous	O	ATPase, Ca(2+)-transporting, ubiquitous|
ENSG00000074410	-1.7265	8.04514	29.8074	4.77177e-08	0.000504853	9373	CA12	9606	771	NULL	15	15q22	carbonic anhydrase XII	protein-coding	CA12	carbonic anhydrase XII	O	CA-XII|carbonate dehydratase XII|carboni
ENSG00000074416	-0.61909	7.848	9.82264	0.00172376	1	34783	MGLL	9606	11343	NULL	3	3q21.3	monoglyceride lipase	protein-coding	MGLL	monoglyceride lipase	O	lysophospholipase homolog|monoacylglycer
ENSG00000074527	-0.715802	4.27049	9.12883	0.00251612	1	39126	NTN4	9606	59277	NULL	12	12q22	netrin 4	protein-coding	NTN4	netrin 4	O	beta-netrin|hepar-derived netrin-like pr
ENSG00000074582	-0.150227	4.94651	1.79439	0.180392	1	7997	BCS1L	9606	617	NULL	2	2q33	BC1 (ubiquinol-cytochrome c reductase) synthesis-like	protein-coding	BCS1L	BC1 (ubiquinol-cytochrome c reductase) synthesis-like	O	BCS1-like protein|h-BCS1|mitochondrial c
ENSG00000074590	-0.451603	3.38963	4.5386	0.0331388	1	39139	NUAK1	9606	9891	NULL	12	12q23.3	NUAK family, SNF1-like kinase, 1	protein-coding	NUAK1	NUAK family, SNF1-like kinase, 1	O	AMP-activated protein kinase family memb
ENSG00000074603	-0.218111	5.14817	3.03537	0.0814678	1	15579	DPP8	9606	54878	MSTP097	15	15q22	dipeptidyl-peptidase 8	protein-coding	DPP8	dipeptidyl-peptidase 8	O	DPP VIII|DPRP-1|dipeptidyl peptidase 8|d
ENSG00000074621	0.479377	3.36572	7.88478	0.00498526	1	65575	SLC24A1	9606	9187	NULL	15	15q22	solute carrier family 24 (sodium/potassium/calcium exchanger), member 1	protein-coding	SLC24A1	solute carrier family 24 (sodium/potassium/calcium exchanger), member 1	O	Na(+)/K(+)/Ca(2+)-exchange protein 1|ret
ENSG00000074657	-0.523889	4.30619	8.09029	0.0044503	1	74635	ZNF532	9606	55205	NULL	18	18q21.32	zinc finger protein 532	protein-coding	ZNF532	zinc finger protein 532	O	NULL
ENSG00000074660	-2.17052	3.71395	178.704	9.30012e-41	1.4471e-36	64673	SCARF1	9606	8578	NULL	17	17p13.3	scavenger receptor class F, member 1	protein-coding	SCARF1	scavenger receptor class F, member 1	O	acetyl LDL receptor|scavenger receptor c
ENSG00000074695	0.429228	6.33567	6.45483	0.0110651	1	25228	LMAN1	9606	3998	NULL	18	18q21.3-q22	lectin, mannose-binding, 1	protein-coding	LMAN1	lectin, mannose-binding, 1	O	ER-Golgi intermediate compartment 53 kDa
ENSG00000074696	1.58824	6.3389	115.618	5.76163e-27	8.69372e-23	20024	HACD3	NA	NA	NA	NA	NA	NA	NA	NA	NA	NA	NA
ENSG00000074706	-1.16484	0.977253	17.9073	2.3193e-05	0.199692	22337	IPCEF1	9606	26034	NULL	6	6q25.2	interaction protein for cytohesin exchange factors 1	protein-coding	IPCEF1	interaction protein for cytohesin exchange factors 1	O	interaction protein for cytohesin exchan
ENSG00000074755	-1.80872	7.34163	99.547	1.9156e-23	2.82512e-19	75076	ZZEF1	9606	23140	NULL	17	17p13.2	zinc finger, ZZ-type with EF-hand domain 1	protein-coding	ZZEF1	zinc finger, ZZ-type with EF-hand domain 1	O	zinc finger ZZ-type and EF-hand domain-c
ENSG00000074800	1.02373	9.70502	48.9181	2.66871e-12	3.34576e-08	16472	ENO1	9606	2023	NULL	1	1p36.2	enolase 1, (alpha)	protein-coding	ENO1	enolase 1, (alpha)	O	2-phospho-D-glycerate hydro-lyase|MYC pr
ENSG00000074842	0.621669	6.24872	20.98	4.64093e-06	0.0425944	37892	MYDGF	NA	NA	NA	NA	NA	NA	NA	NA	NA	NA	NA
ENSG00000074855	-0.451887	3.92072	7.20812	0.00725746	1	6443	ANO8	9606	57719	NULL	19	19p13.11	anoctamin 8	protein-coding	ANO8	anoctamin 8	O	anoctamin-8|transmembrane protein 16H
ENSG00000074935	-0.0251968	3.74646	0.0273877	0.868556	1	71397	TUBE1	9606	51175	RP1-142L7.1	6	6q21	tubulin, epsilon 1	protein-coding	TUBE1	tubulin, epsilon 1	O	epsilon-tubulin|tubulin epsilon chain
ENSG00000074964	-0.376323	6.98602	6.7014	0.0096337	1	7148	ARHGEF10L	9606	55160	RP11-473A10.1	1	1p36.13	Rho guanine nucleotide exchange factor (GEF) 10-like	protein-coding	ARHGEF10L	Rho guanine nucleotide exchange factor (GEF) 10-like	O	rho guanine nucleotide exchange factor 1
ENSG00000074966	-2.23426	0.712383	67.6857	1.91747e-16	2.6252e-12	71446	TXK	9606	7294	NULL	4	4p12	TXK tyrosine kinase	protein-coding	TXK	TXK tyrosine kinase	O	PTK4 protein tyrosine kinase 4|protein-t
ENSG00000075073	-2.76984	3.11975	26.5183	2.61056e-07	0.00263927	68374	TACR2	9606	6865	NULL	10	10q22.1	tachykinin receptor 2	protein-coding	TACR2	tachykinin receptor 2	O	NK-2 receptor|NK-2R|neurokinin 2 recepto
ENSG00000075089	0.290363	4.05119	7.28338	0.00695954	1	4653	ACTR6	9606	64431	CDA12	12	12q23.1	ARP6 actin-related protein 6 homolog (yeast)	protein-coding	ACTR6	ARP6 actin-related protein 6 homolog (yeast)	O	actin-related protein 6
ENSG00000075131	1.10344	2.30312	39.0857	4.05604e-10	4.73299e-06	69070	TIPIN	9606	54962	NULL	15	15q22.31	TIMELESS interacting protein	protein-coding	TIPIN	TIMELESS interacting protein	O	CSM3 homolog|TIMELESS-interacting protei
ENSG00000075142	-0.87076	7.76633	22.6324	1.96145e-06	0.0185671	67719	SRI	9606	6717	NULL	7	7q21.1	sorcin	protein-coding	SRI	sorcin	O	22 kDa protein|H_RG167B05.1|calcium bind
ENSG00000075151	-0.358249	6.41998	6.72603	0.00950159	1	16327	EIF4G3	9606	8672	RP11-190H11.1	1	1p36.12	eukaryotic translation initiation factor 4 gamma, 3	protein-coding	EIF4G3	eukaryotic translation initiation factor 4 gamma, 3	O	eIF-4-gamma 3|eIF-4-gamma II|eukaryotic
ENSG00000075188	1.25321	4.43788	80.2372	3.3205e-19	4.72375e-15	39211	NUP37	9606	79023	NULL	12	12q23.2	nucleoporin 37kDa	protein-coding	NUP37	nucleoporin 37kDa	O	nucleoporin Nup37|nup107-160 subcomplex
ENSG00000075213	1.10162	3.10889	17.2368	3.29976e-05	0.279589	64959	SEMA3A	9606	10371	NULL	7	7p12.1	sema domain, immunoglobulin domain (Ig), short basic domain, secreted, (semaphorin) 3A	protein-coding	SEMA3A	sema domain, immunoglobulin domain (Ig), short basic domain, secreted, (semaphorin) 3A	O	collapsin 1|semaphorin D|semaphorin III|
ENSG00000075218	1.17462	3.83974	32.6454	1.10601e-08	0.000121108	19902	GTSE1	9606	51512	RP5-1163J1.2	22	22q13.2-q13.3	G-2 and S-phase expressed 1	protein-coding	GTSE1	G-2 and S-phase expressed 1	O	G2 and S phase-expressed protein 1|prote
ENSG00000075223	1.10718	5.92532	38.2121	6.34562e-10	7.35077e-06	64962	SEMA3C	9606	10512	NULL	7	7q21-q31	sema domain, immunoglobulin domain (Ig), short basic domain, secreted, (semaphorin) 3C	protein-coding	SEMA3C	sema domain, immunoglobulin domain (Ig), short basic domain, secreted, (semaphorin) 3C	O	sema E|semaphorin E|semaphorin-3C|semaph
ENSG00000075234	-0.315531	6.76641	2.94489	0.0861496	1	71231	TTC38	9606	55020	LL22NC03-5H6.5	22	22q13	tetratricopeptide repeat domain 38	protein-coding	TTC38	tetratricopeptide repeat domain 38	O	TPR repeat protein 38|tetratricopeptide
ENSG00000075239	-0.778452	6.23615	14.5476	0.000136665	1	4494	ACAT1	9606	38	NULL	11	11q22.3	acetyl-CoA acetyltransferase 1	protein-coding	ACAT1	acetyl-CoA acetyltransferase 1	O	acetoacetyl Coenzyme A thiolase|acetoace
ENSG00000075240	-0.778145	6.42363	18.4596	1.73544e-05	0.151382	19596	GRAMD4	9606	23151	RP6-59H18.4	22	22q13.31	GRAM domain containing 4	protein-coding	GRAMD4	GRAM domain containing 4	O	GRAM domain-containing protein 4|death-i
ENSG00000075275	2.74752	4.55485	129.508	5.25141e-30	8.01575e-26	10439	CELSR1	9606	9620	RP5-1163J1.5	22	22q13.3	cadherin, EGF LAG seven-pass G-type receptor 1	protein-coding	CELSR1	cadherin, EGF LAG seven-pass G-type receptor 1	O	cadherin EGF LAG seven-pass G-type recep
ENSG00000075292	0.00369498	6.22502	0.00119258	0.972452	1	74734	ZNF638	9606	27332	NULL	2	2p13.1	zinc finger protein 638	protein-coding	ZNF638	zinc finger protein 638	O	CTCL tumor antigen se33-1|CTCL-associate
ENSG00000075303	0.250979	4.34764	3.71398	0.0539587	1	65640	SLC25A40	9606	55972	NULL	7	7q21.12	solute carrier family 25, member 40	protein-coding	SLC25A40	solute carrier family 25, member 40	O	mitochondrial carrier family protein|sol
ENSG00000075336	-0.557111	4.01885	15.5236	8.14799e-05	0.66072	69044	TIMM21	9606	29090	HSPC154	18	18q22.3	translocase of inner mitochondrial membrane 21 homolog (yeast)	protein-coding	TIMM21	translocase of inner mitochondrial membrane 21 homolog (yeast)	O	TIM21-like protein, mitochondrial|mitoch
ENSG00000075391	0.396522	4.77243	8.24516	0.00408608	1	43501	RASAL2	9606	9462	RP4-593C16.1	1	1q24	RAS protein activator like 2	protein-coding	RASAL2	RAS protein activator like 2	O	RAS protein activator-like 2|Ras protein
ENSG00000075399	-1.57407	4.39424	100.221	1.36286e-23	2.01213e-19	72574	VPS9D1	9606	9605	NULL	16	16q24	VPS9 domain containing 1	protein-coding	VPS9D1	VPS9 domain containing 1	O	VPS9 domain-containing protein 1
ENSG00000075407	0.0888203	4.24412	0.501327	0.478918	1	74514	ZNF37A	9606	7587	NULL	10	10p11.2	zinc finger protein 37A	protein-coding	ZNF37A	zinc finger protein 37A	O	zinc finger protein 37a (KOX 21)|zinc fi
ENSG00000075413	-0.508326	5.75864	19.9339	8.01681e-06	0.0721112	34127	MARK3	9606	4140	NULL	14	14q32.3	MAP/microtubule affinity-regulating kinase 3	protein-coding	MARK3	MAP/microtubule affinity-regulating kinase 3	O	C-TAK1|ELKL motif kinase 2|EMK-2|cdc25C-
ENSG00000075415	-0.179172	8.77783	1.81587	0.177805	1	65620	SLC25A3	9606	5250	OK/SW-cl.48	12	12q23	solute carrier family 25 (mitochondrial carrier
ENSG00000075420	0.794036	6.06021	29.162	6.65722e-08	0.000698941	18150	FNDC3B	9606	64778	UNQ2421/PRO4979/PRO34274	3	3q26.31	fibronectin type III domain containing 3B	protein-coding	FNDC3B	fibronectin type III domain containing 3B	O	HCV NS5A-binding protein 37|factor for a
ENSG00000075426	-0.914752	7.50519	31.2971	2.2141e-08	0.000238481	18189	FOSL2	9606	2355	NULL	2	2p23.3	FOS-like antigen 2	protein-coding	FOSL2	FOS-like antigen 2	O	FRA-2|fos-related antigen 2
ENSG00000075539	-0.998784	7.43934	18.9235	1.36068e-05	0.11989	18452	FRYL	9606	285527	NULL	4	4p11	FRY-like	protein-coding	FRYL	FRY-like	O	ALL1-fused gene from chromosome 4p12 pro
ENSG00000075568	-0.528753	6.66593	16.0229	6.25795e-05	0.51384	69218	TMEM131	9606	23505	NULL	2	2q11.2	transmembrane protein 131	protein-coding	TMEM131	transmembrane protein 131	O	2610524E03Rik
ENSG00000075618	1.13492	4.20865	22.2299	2.41876e-06	0.0227145	18456	FSCN1	9606	6624	NULL	7	7p22	fascin homolog 1, actin-bundling protein (Strongylocentrotus purpuratus)	protein-coding	FSCN1	fascin homolog 1, actin-bundling protein (Strongylocentrotus purpuratus)	O	55 kDa actin-bundling protein|fascin|sin
ENSG00000075624	0.414784	11.905	8.76927	0.00306348	1	4578	ACTB	9606	60	NULL	7	7p22	actin, beta	protein-coding	ACTB	actin, beta	O	PS1TP5-binding protein 1|actin, cytoplas
ENSG00000075643	0.616039	3.4094	6.58682	0.0102736	1	36953	MOCOS	9606	55034	NULL	18	18q12	molybdenum cofactor sulfurase	protein-coding	MOCOS	molybdenum cofactor sulfurase	O	moCo sulfurase
ENSG00000075651	-0.713905	5.30113	16.4364	5.03105e-05	0.417325	41768	PLD1	9606	5337	NULL	3	3q26	phospholipase D1, phosphatidylcholine-specific	protein-coding	PLD1	phospholipase D1, phosphatidylcholine-specific	O	choline phosphatase 1|phosphatidylcholin
ENSG00000075702	0.843062	3.39318	16.8549	4.035e-05	0.338174	72753	WDR62	9606	284403	NULL	19	19q13.12	WD repeat domain 62	protein-coding	WDR62	WD repeat domain 62	O	WD repeat-containing protein 62|microcep
ENSG00000075711	0.110577	6.09399	1.31778	0.250991	1	15286	DLG1	9606	1739	NULL	3	3q29	discs, large homolog 1 (Drosophila)	protein-coding	DLG1	discs, large homolog 1 (Drosophila)	O	disks large homolog 1|presynaptic protei
ENSG00000075785	0.525044	7.82063	27.5772	1.50945e-07	0.00155036	43315	RAB7A	9606	7879	NULL	3	3q21.3	RAB7A, member RAS oncogene family	protein-coding	RAB7A	RAB7A, member RAS oncogene family	O	RAB7, member RAS oncogene family|Ras-ass
ENSG00000075790	-0.0992522	5.1682	0.879485	0.348343	1	7922	BCAP29	9606	55973	NULL	7	7q22.3	B-cell receptor-associated protein 29	protein-coding	BCAP29	B-cell receptor-associated protein 29	O	BCR-associated protein 29
ENSG00000075826	-2.72482	4.97943	129.972	4.15604e-30	6.34502e-26	64931	SEC31B	9606	25956	NULL	10	10q24.31	SEC31 homolog B (S. cerevisiae)	protein-coding	SEC31B	SEC31 homolog B (S. cerevisiae)	O	SEC31-like 2|SEC31-like protein 2|SEC31-
ENSG00000075856	0.28398	5.78427	10.0285	0.00154136	1	64598	SART3	9606	9733	NULL	12	12q24.1	squamous cell carcinoma antigen recognized by T cells 3	protein-coding	SART3	squamous cell carcinoma antigen recognized by T cells 3	O	SART-3|hSART-3|squamous cell carcinoma a
ENSG00000075884	-1.44897	1.49573	40.3577	2.11469e-10	2.49132e-06	7101	ARHGAP15	9606	55843	BM-024	2	2q22.2-q22.3	Rho GTPase activating protein 15	protein-coding	ARHGAP15	Rho GTPase activating protein 15	O	rho GTPase-activating protein 15|rho-typ
ENSG00000075914	1.22069	4.79887	107.451	3.54476e-25	5.29233e-21	16848	EXOSC7	9606	23016	NULL	3	3p21.31	exosome component 7	protein-coding	EXOSC7	exosome component 7	O	exosome complex component RRP42|exosome
ENSG00000075945	-0.406756	5.11306	7.30233	0.00688654	1	23106	KIFAP3	9606	22920	RP1-190I16.1	1	1q24.2	kinesin-associated protein 3	protein-coding	KIFAP3	kinesin-associated protein 3	O	small G protein GDP dissociation stimula
ENSG00000075975	0.581137	4.74455	32.4283	1.2367e-08	0.000135048	36827	MKRN2	9606	23609	HSPC070	3	3p25	makorin ring finger protein 2	protein-coding	MKRN2	makorin ring finger protein 2	O	RING finger protein 62|makorin RING zinc
ENSG00000076003	1.43264	5.60045	61.7848	3.83118e-15	5.11923e-11	34240	MCM6	9606	4175	NULL	2	2q21	minichromosome maintenance complex component 6	protein-coding	MCM6	minichromosome maintenance complex component 6	O	DNA replication licensing factor MCM6|MC
ENSG00000076043	0.789016	5.32963	35.6662	2.34188e-09	2.64773e-05	43828	REXO2	9606	25996	CGI-114	11	11q23.2	REX2, RNA exonuclease 2 homolog (S. cerevisiae)	protein-coding	REXO2	REX2, RNA exonuclease 2 homolog (S. cerevisiae)	O	RNA exonuclease 2 homolog|oligoribonucle
ENSG00000076053	0.672041	4.87705	27.8498	1.31108e-07	0.00135264	43627	RBM7	9606	10179	NULL	11	11q23.1-q23.2	RNA binding motif protein 7	protein-coding	RBM7	RNA binding motif protein 7	O	RNA-binding motif protein 7|RNA-binding
ENSG00000076067	-0.0413564	5.36173	0.119546	0.729527	1	43632	RBMS2	9606	5939	NULL	12	12q13.3	RNA binding motif, single stranded interacting protein 2	protein-coding	RBMS2	RNA binding motif, single stranded interacting protein 2	O	RNA-binding motif, single-stranded-inter
ENSG00000076108	-0.212851	7.10914	3.46753	0.0625847	1	7904	BAZ2A	9606	11176	NULL	12	12q13.3	bromodomain adjacent to zinc finger domain, 2A	protein-coding	BAZ2A	bromodomain adjacent to zinc finger domain, 2A	O	TTF-I interacting peptide 5|TTF-I-intera
ENSG00000076201	0.16333	6.25593	2.82756	0.0926592	1	43051	PTPN23	9606	25930	NULL	3	3p21.3	protein tyrosine phosphatase, non-receptor type 23	protein-coding	PTPN23	protein tyrosine phosphatase, non-receptor type 23	O	His-domain protein tyrosine phosphatase|
ENSG00000076242	0.344367	4.51262	5.66572	0.0172996	1	36849	MLH1	9606	4292	NULL	3	3p21.3	mutL homolog 1, colon cancer, nonpolyposis type 2 (E. coli)	protein-coding	MLH1	mutL homolog 1, colon cancer, nonpolyposis type 2 (E. coli)	O	DNA mismatch repair protein Mlh1
ENSG00000076248	0.611721	5.78382	19.9545	7.93051e-06	0.0713826	72034	UNG	9606	7374	NULL	12	12q23-q24.1	uracil-DNA glycosylase	protein-coding	UNG	uracil-DNA glycosylase	O	uracil-DNA glycosylase 1, uracil-DNA gly
ENSG00000076258	-1.05342	2.40574	30.726	2.97156e-08	0.000317778	18124	FMO4	9606	2329	NULL	1	1q24.3	flavin containing monooxygenase 4	protein-coding	FMO4	flavin containing monooxygenase 4	O	FMO 4|dimethylaniline monooxygenase [N-o
ENSG00000076321	-0.0586255	3.77638	0.217714	0.640788	1	23200	KLHL20	9606	27252	NULL	1	1q25.1	kelch-like family member 20	protein-coding	KLHL20	kelch-like family member 20	O	Kelch motif containing protein|kelch-lik
ENSG00000076344	-1.84615	3.36327	29.6661	5.13256e-08	0.000542203	43905	RGS11	9606	8786	AC004754.2	16	16p13.3	regulator of G-protein signaling 11	protein-coding	RGS11	regulator of G-protein signaling 11	O	regulator of G-protein signalling 11
ENSG00000076351	0.618961	4.17799	10.3587	0.00128864	1	65825	SLC46A1	9606	113235	NULL	17	17q11.2	solute carrier family 46 (folate transporter), member 1	protein-coding	SLC46A1	solute carrier family 46 (folate transporter), member 1	O	G21|PCFT/HCP1|heme carrier protein 1|pro
ENSG00000076356	-0.677051	6.29168	16.9624	3.81271e-05	0.320458	41854	PLXNA2	9606	5362	RP11-328D5.3	1	1q32.2	plexin A2	protein-coding	PLXNA2	plexin A2	O	plexin 2|plexin-A2|semaphorin receptor O
ENSG00000076382	0.975512	5.20998	26.5494	2.5688e-07	0.00259963	67410	SPAG5	9606	10615	NULL	17	17q11.2	sperm associated antigen 5	protein-coding	SPAG5	sperm associated antigen 5	O	astrin|mitotic spindle associated protei
ENSG00000076513	-0.830442	5.62884	51.8612	5.9566e-13	7.59586e-09	6330	ANKRD13A	9606	88455	NULL	12	12q24.11	ankyrin repeat domain 13A	protein-coding	ANKRD13A	ankyrin repeat domain 13A	O	NY-REN-25 antigen|ankyrin repeat domain-
ENSG00000076554	0.404286	7.40626	7.03196	0.00800675	1	69717	TPD52	9606	7163	NULL	8	8q21	tumor protein D52	protein-coding	TPD52	tumor protein D52	O	prostate and colon associated protein|pr
ENSG00000076555	-2.09413	5.67263	116.934	2.96728e-27	4.48208e-23	4479	ACACB	9606	32	NULL	12	12q24.11	acetyl-CoA carboxylase beta	protein-coding	ACACB	acetyl-CoA carboxylase beta	O	ACC-beta|acetyl-CoA carboxylase 2|acetyl
ENSG00000076604	0.100061	6.5442	0.471296	0.492392	1	69821	TRAF4	9606	9618	NULL	17	17q11-q12	TNF receptor-associated factor 4	protein-coding	TRAF4	TNF receptor-associated factor 4	O	MLN 62|RING finger protein 83|cysteine-r
ENSG00000076641	-1.7903	5.47261	46.9716	7.20221e-12	8.9113e-08	40607	PAG1	9606	55824	NULL	8	8q21.13	phosphoprotein associated with glycosphingolipid microdomains 1	protein-coding	PAG1	phosphoprotein associated with glycosphingolipid microdomains 1	O	Csk-binding protein|phosphoprotein assoc
ENSG00000076650	0.228542	3.71543	5.17641	0.0228956	1	19404	GPATCH1	9606	55094	NULL	19	19q13.11	G patch domain containing 1	protein-coding	GPATCH1	G patch domain containing 1	O	G patch domain-containing protein 1|evol
ENSG00000076662	-0.48072	4.20568	10.6156	0.00112136	1	21431	ICAM3	9606	3385	NULL	19	19p13.3-p13.2	intercellular adhesion molecule 3	protein-coding	ICAM3	intercellular adhesion molecule 3	O	ICAM-3|intercellular adhesion molecule-3
ENSG00000076685	-0.19269	6.09826	2.19079	0.138838	1	39098	NT5C2	9606	22978	RP11-30H12.3	10	10q24.32	5'-nucleotidase, cytosolic II	protein-coding	NT5C2	5'-nucleotidase, cytosolic II	O	5'-nucleotidase (purine), cytosolic type
ENSG00000076706	-0.561118	5.98812	7.31766	0.00682802	1	34206	MCAM	9606	4162	NULL	11	11q23.3	melanoma cell adhesion molecule	protein-coding	MCAM	melanoma cell adhesion molecule	O	Gicerin|S-endo 1 endothelial-associated
ENSG00000076716	1.14331	5.80308	40.6529	1.81814e-10	2.14813e-06	19417	GPC4	9606	2239	RP6-198C21.1	X	Xq26.1	glypican 4	protein-coding	GPC4	glypican 4	O	dJ900E8.1 (glypican 4)|glypican proteogl
ENSG00000076770	0.0856771	4.71667	0.254424	0.613977	1	34188	MBNL3	9606	55796	RP5-842K24.3	X	Xq26.2	muscleblind-like splicing regulator 3	protein-coding	MBNL3	muscleblind-like splicing regulator 3	O	Cys3His CCG1-required protein|muscleblin
ENSG00000076826	0.0220742	6.039	0.0300634	0.862346	1	9516	CAMSAP3	9606	57662	NULL	19	19p13.2	calmodulin regulated spectrin-associated protein family, member 3	protein-coding	CAMSAP3	calmodulin regulated spectrin-associated protein family, member 3	O	calmodulin-regulated spectrin-associated
ENSG00000076864	-0.224294	5.79601	0.66189	0.415894	1	43453	RAP1GAP	9606	5909	RP11-63N8.1	1	1p36.1-p35	RAP1 GTPase activating protein	protein-coding	RAP1GAP	RAP1 GTPase activating protein	O	rap1 GTPase-activating protein 1
ENSG00000076924	0.516048	5.71527	25.9285	3.54306e-07	0.00355156	72922	XAB2	9606	56949	PP3898	19	19p13.2	XPA binding protein 2	protein-coding	XAB2	XPA binding protein 2	O	SYF1 homolog, RNA splicing factor|XPA-bi
ENSG00000076928	-0.190662	6.90495	2.40292	0.121109	1	7146	ARHGEF1	9606	9138	NULL	19	19q13.13	Rho guanine nucleotide exchange factor (GEF) 1	protein-coding	ARHGEF1	Rho guanine nucleotide exchange factor (GEF) 1	O	115 kDa guanine nucleotide exchange fact
ENSG00000076944	-0.333468	6.90418	9.49496	0.00206037	1	68123	STXBP2	9606	6813	NULL	19	19p13.3-p13.2	syntaxin binding protein 2	protein-coding	STXBP2	syntaxin binding protein 2	O	protein unc-18 homolog B|syntaxin-bindin
ENSG00000076984	-0.153085	5.46242	2.44309	0.118043	1	34017	MAP2K7	9606	5609	NULL	19	19p13.3-p13.2	mitogen-activated protein kinase kinase 7	protein-coding	MAP2K7	mitogen-activated protein kinase kinase 7	O	JNK-activating kinase 2|JNKK 2|MAP kinas
ENSG00000077044	-0.525097	6.39822	14.8461	0.000116647	0.926061	15111	DGKD	9606	8527	NULL	2	2q37.1	diacylglycerol kinase, delta 130kDa	protein-coding	DGKD	diacylglycerol kinase, delta 130kDa	O	DAG kinase delta|DGK-delta|diacylglycero
ENSG00000077063	1.17446	3.41549	19.5184	9.96336e-06	0.0889529	14265	CTTNBP2	9606	83992	NULL	7	7q31	cortactin binding protein 2	protein-coding	CTTNBP2	cortactin binding protein 2	O	cortactin-binding protein 2
ENSG00000077092	-0.0385685	1.15791	0.0205971	0.885882	1	43473	RARB	9606	5915	NULL	3	3p24.2	retinoic acid receptor, beta	protein-coding	RARB	retinoic acid receptor, beta	O	HBV-activated protein|RAR-beta|RAR-epsil
ENSG00000077097	0.567115	6.90765	33.2712	8.01612e-09	8.83377e-05	69668	TOP2B	9606	7155	NULL	3	3p24	topoisomerase (DNA) II beta 180kDa	protein-coding	TOP2B	topoisomerase (DNA) II beta 180kDa	O	DNA topoisomerase 2-beta|DNA topoisomera
ENSG00000077147	0.48864	8.20571	17.6099	2.71168e-05	0.231903	69139	TM9SF3	9606	56889	RP11-34E5.1	10	10q24.1	transmembrane 9 superfamily member 3	protein-coding	TM9SF3	transmembrane 9 superfamily member 3	O	SM-11044 binding protein|SM-11044-bindin
ENSG00000077150	0.023513	5.1096	0.0197462	0.888248	1	38561	NFKB2	9606	4791	NULL	10	10q24	nuclear factor of kappa light polypeptide gene enhancer in B-cells 2 (p49/p100)	protein-coding	NFKB2	nuclear factor of kappa light polypeptide gene enhancer in B-cells 2 (p49/p100)	O	DNA-binding factor KBF2|lymphocyte trans
ENSG00000077152	1.73178	4.01571	71.8323	2.3428e-17	3.25603e-13	71791	UBE2T	9606	29089	HSPC150	1	1q32.1	ubiquitin-conjugating enzyme E2T (putative)	protein-coding	UBE2T	ubiquitin-conjugating enzyme E2T (putative)	O	HSPC150 protein similar to ubiquitin-con
ENSG00000077157	-1.76882	6.44666	45.7427	1.3485e-11	1.65488e-07	42240	PPP1R12B	9606	4660	NULL	1	1q32.1	protein phosphatase 1, regulatory subunit 12B	protein-coding	PPP1R12B	protein phosphatase 1, regulatory subunit 12B	O	myosin phosphatase target subunit 2|myos
ENSG00000077232	0.967438	6.5763	53.3218	2.83151e-13	3.64076e-09	15403	DNAJC10	9606	54431	UNQ495/PRO1012	2	2q32.1	DnaJ (Hsp40) homolog, subfamily C, member 10	protein-coding	DNAJC10	DnaJ (Hsp40) homolog, subfamily C, member 10	O	ER-resident protein ERdj5|J-domain-conta
ENSG00000077235	0.323814	6.29943	8.01505	0.00463901	1	19884	GTF3C1	9606	2975	NULL	16	16p12	general transcription factor IIIC, polypeptide 1, alpha 220kDa	protein-coding	GTF3C1	general transcription factor IIIC, polypeptide 1, alpha 220kDa	O	TF3C-alpha|TFIIIC 220 kDa subunit|TFIIIC
ENSG00000077238	-0.771767	6.69396	28.1397	1.12868e-07	0.00116807	22195	IL4R	9606	3566	582J2.1	16	16p12.1-p11.2	interleukin 4 receptor	protein-coding	IL4R	interleukin 4 receptor	O	IL-4 receptor subunit alpha|IL4R nirs va
ENSG00000077254	-0.103651	5.6471	0.930663	0.334691	1	72193	USP33	9606	23032	NULL	1	1p31.1	ubiquitin specific peptidase 33	protein-coding	USP33	ubiquitin specific peptidase 33	O	VHL-interacting deubiquitinating enzyme
ENSG00000077274	1.35059	3.72995	4.26995	0.0387921	1	9543	CAPN6	9606	827	NULL	X	Xq23	calpain 6	protein-coding	CAPN6	calpain 6	O	calpain-6|calpain-like protease X-linked
ENSG00000077312	0.5386	6.1214	21.0182	4.54945e-06	0.0417776	67144	SNRPA	9606	6626	NULL	19	19q13.1	small nuclear ribonucleoprotein polypeptide A	protein-coding	SNRPA	small nuclear ribonucleoprotein polypeptide A	O	U1 small nuclear RNP-specific A|U1 small
ENSG00000077348	2.07223	4.502	283.547	1.26679e-63	1.98861e-59	16846	EXOSC5	9606	56915	NULL	19	19q13.1	exosome component 5	protein-coding	EXOSC5	exosome component 5	O	chronic myelogenous leukemia tumor antig
ENSG00000077380	0.479506	6.607	24.6843	6.75307e-07	0.00662679	15845	DYNC1I2	9606	1781	NULL	2	2q31.1	dynein, cytoplasmic 1, intermediate chain 2	protein-coding	DYNC1I2	dynein, cytoplasmic 1, intermediate chain 2	O	DH IC-2|cytoplasmic dynein 1 intermediat
ENSG00000077420	-2.31953	2.63528	57.6056	3.20314e-14	4.20861e-10	6942	APBB1IP	9606	54518	RP11-128B16.1	10	10p12.1	amyloid beta (A4) precursor protein-binding, family B, member 1 interacting protein	protein-coding	APBB1IP	amyloid beta (A4) precursor protein-binding, family B, member 1 interacting protein	O	APBB1-interacting protein 1|PREL-1|RARP-
ENSG00000077454	-0.81594	5.92669	37.5096	9.09646e-10	1.04728e-05	33554	LRCH4	9606	4034	NULL	7	7q22	leucine-rich repeats and calponin homology (CH) domain containing 4	protein-coding	LRCH4	leucine-rich repeats and calponin homology (CH) domain containing 4	O	leucine rich repeat neuronal 4|leucine-r
ENSG00000077458	-0.530908	4.20572	17.0776	3.5884e-05	0.302502	17350	FAM76B	9606	143684	NULL	11	11q21	family with sequence similarity 76, member B	protein-coding	FAM76B	family with sequence similarity 76, member B	O	protein FAM76B
ENSG00000077463	-0.600488	5.50836	14.2403	0.000160887	1	65419	SIRT6	9606	51548	NULL	19	19p13.3	sirtuin 6	protein-coding	SIRT6	sirtuin 6	O	NAD-dependent deacetylase sirtuin-6|NAD-
ENSG00000077514	0.159533	4.59949	1.1524	0.283048	1	41964	POLD3	9606	10714	NULL	11	11q14	polymerase (DNA-directed), delta 3, accessory subunit	protein-coding	POLD3	polymerase (DNA-directed), delta 3, accessory subunit	O	DNA polymerase delta subunit 3|DNA polym
ENSG00000077549	-0.130976	7.48973	1.15809	0.281862	1	9559	CAPZB	9606	832	RP4-657E11.7	1	1p36.1	capping protein (actin filament) muscle Z-line, beta	protein-coding	CAPZB	capping protein (actin filament) muscle Z-line, beta	O	F-actin-capping protein subunit beta|cap
ENSG00000077585	0.424479	3.3975	4.38226	0.0363149	1	19474	GPR137B	9606	7107	RP5-985L19.1	1	1q42-q43	G protein-coupled receptor 137B	protein-coding	GPR137B	G protein-coupled receptor 137B	O	integral membrane protein GPR137B|transm
ENSG00000077684	-0.454206	4.05083	7.90688	0.00492472	1	22544	JADE1	NA	NA	NA	NA	NA	NA	NA	NA	NA	NA	NA
ENSG00000077713	0.236983	4.88297	2.76721	0.0962139	1	65643	SLC25A43	9606	203427	NULL	X	Xq24	solute carrier family 25, member 43	protein-coding	SLC25A43	solute carrier family 25, member 43	O	solute carrier family 25 member 43
ENSG00000077721	0.192184	6.17775	1.90226	0.167825	1	71720	UBE2A	9606	7319	NULL	X	Xq24	ubiquitin-conjugating enzyme E2A	protein-coding	UBE2A	ubiquitin-conjugating enzyme E2A	O	HR6A|RAD6 homolog A|ubiquitin carrier pr
ENSG00000077782	-1.77708	5.14001	53.7513	2.2754e-13	2.93253e-09	17754	FGFR1	9606	2260	NULL	8	8p12	fibroblast growth factor receptor 1	protein-coding	FGFR1	fibroblast growth factor receptor 1	O	FGFR1/PLAG1 fusion|FMS-like tyrosine kin
ENSG00000077942	-1.89471	6.6991	36.6058	1.44599e-09	1.64972e-05	17512	FBLN1	9606	2192	CTA-941F9.7	22	22q13.31	fibulin 1	protein-coding	FBLN1	fibulin 1	O	fibulin-1
ENSG00000077943	-2.20804	3.3579	78.6757	7.31906e-19	1.03682e-14	22476	ITGA8	9606	8516	NULL	10	10p13	integrin, alpha 8	protein-coding	ITGA8	integrin, alpha 8	O	integrin alpha-8
ENSG00000077984	1.99424	2.0632	29.0949	6.8919e-08	0.000723029	11904	CST7	9606	8530	NULL	20	20p11.21	cystatin F (leukocystatin)	protein-coding	CST7	cystatin F (leukocystatin)	O	cystatin-7|cystatin-F|cystatin-like meta
ENSG00000078018	-1.09519	1.17012	5.40103	0.0201249	1	34008	MAP2	9606	4133	NULL	2	2q34-q35	microtubule-associated protein 2	protein-coding	MAP2	microtubule-associated protein 2	O	MAP-2
ENSG00000078043	-0.867935	4.15663	38.2958	6.07939e-10	7.04723e-06	41406	PIAS2	9606	9063	NULL	18	18q21.1	protein inhibitor of activated STAT, 2	protein-coding	PIAS2	protein inhibitor of activated STAT, 2	O	DAB2-interacting protein|E3 SUMO-protein
ENSG00000078053	-2.41398	0.95994	52.022	5.4882e-13	7.00458e-09	6249	AMPH	9606	273	NULL	7	7p14-p13	amphiphysin	protein-coding	AMPH	amphiphysin	O	amphiphysin (Stiff-Mann syndrome with br
ENSG00000078061	-0.148595	6.35862	1.14706	0.284165	1	7047	ARAF	9606	369	RP1-230G1.1	X	Xp11.4-p11.2	v-raf murine sarcoma 3611 viral oncogene homolog	protein-coding	ARAF	v-raf murine sarcoma 3611 viral oncogene homolog	O	A-Raf proto-oncogene serine/threonine-pr
ENSG00000078070	-0.061004	4.96652	0.193303	0.660182	1	34209	MCCC1	9606	56922	NULL	3	3q27	methylcrotonoyl-CoA carboxylase 1 (alpha)	protein-coding	MCCC1	methylcrotonoyl-CoA carboxylase 1 (alpha)	O	3-methylcrotonyl-CoA carboxylase 1|3-met
ENSG00000078081	1.77153	1.85203	47.9863	4.29213e-12	5.351e-08	23777	LAMP3	9606	27074	NULL	3	3q26.3-q27	lysosomal-associated membrane protein 3	protein-coding	LAMP3	lysosomal-associated membrane protein 3	O	DC-lysosome-associated membrane glycopro
ENSG00000078098	2.69351	2.16409	66.6159	3.29907e-16	4.49828e-12	17466	FAP	9606	2191	NULL	2	2q23	fibroblast activation protein, alpha	protein-coding	FAP	fibroblast activation protein, alpha	O	170 kDa melanoma membrane-bound gelatina
ENSG00000078114	3.6565	5.8457	536.896	8.92821e-119	1.40441e-114	38438	NEBL	9606	10529	RP11-56H7.1	10	10p12	nebulette	protein-coding	NEBL	nebulette	O	LIM-nebulette|actin-binding Z-disk prote
ENSG00000078124	-0.593792	4.80229	22.6801	1.91339e-06	0.0181408	4512	ACER3	9606	55331	NULL	11	11q13.5	alkaline ceramidase 3	protein-coding	ACER3	alkaline ceramidase 3	O	alkCDase 3|alkaline CDase 3|alkaline dih
ENSG00000078140	0.195209	6.36919	3.63167	0.0566901	1	71755	UBE2K	9606	3093	NULL	4	4p14	ubiquitin-conjugating enzyme E2K	protein-coding	UBE2K	ubiquitin-conjugating enzyme E2K	O	E2(25K)|HIP-2|huntingtin interacting pro
ENSG00000078142	-0.522332	4.54946	19.1692	1.19628e-05	0.105966	41465	PIK3C3	9606	5289	NULL	18	18q12.3	phosphatidylinositol 3-kinase, catalytic subunit type 3	protein-coding	PIK3C3	phosphatidylinositol 3-kinase, catalytic subunit type 3	O	PI3-kinase type 3|PI3K type 3|PtdIns-3-k
ENSG00000078177	-0.12178	3.25746	0.542662	0.461332	1	38033	N4BP2	9606	55728	NULL	4	4p14	NEDD4 binding protein 2	protein-coding	N4BP2	NEDD4 binding protein 2	O	BCL-3-binding protein|NEDD4-binding prot
ENSG00000078237	0.852765	3.56085	16.0141	6.28733e-05	0.51619	69026	TIGAR	NA	NA	NA	NA	NA	NA	NA	NA	NA	NA	NA
ENSG00000078246	0.452061	4.21726	14.761	0.000122034	0.965904	71417	TULP3	9606	7289	NULL	12	12p13.3	tubby like protein 3	protein-coding	TULP3	tubby like protein 3	O	tubby-like protein 3|tubby-related prote
ENSG00000078269	0.482567	5.47848	16.6139	4.58129e-05	0.381759	68302	SYNJ2	9606	8871	RP11-266C7.2	6	6q25.3	synaptojanin 2	protein-coding	SYNJ2	synaptojanin 2	O	inositol phosphate 5'-phosphatase 2|syna
ENSG00000078295	-1.48434	0.639778	21.499	3.54012e-06	0.0327957	4780	ADCY2	9606	108	NULL	5	5p15.3	adenylate cyclase 2 (brain)	protein-coding	ADCY2	adenylate cyclase 2 (brain)	O	3',5'-cyclic AMP synthetase|ATP pyrophos
ENSG00000078304	0.621414	6.65443	27.4685	1.59676e-07	0.0016378	42321	PPP2R5C	9606	5527	NULL	14	14q32.31	protein phosphatase 2, regulatory subunit B', gamma	protein-coding	PPP2R5C	protein phosphatase 2, regulatory subunit B', gamma	O	B' alpha regulatory subunit|PP2A B subun
ENSG00000078319	1.31591	1.74236	91.0393	1.40846e-21	2.05255e-17	41888	PMS2P1	9606	5379	tcag7.1111	7	7q22.1	postmeiotic segregation increased 2 pseudogene 1	pseudo	PMS2P1	postmeiotic segregation increased 2 pseudogene 1	O	NULL
ENSG00000078369	0.458696	8.04964	17.7085	2.57478e-05	0.220633	19254	GNB1	9606	2782	RP1-283E3.7	1	1p36.33	guanine nucleotide binding protein (G protein), beta polypeptide 1	protein-coding	GNB1	guanine nucleotide binding protein (G protein), beta polypeptide 1	O	G protein, beta-1 subunit|beta subunit,
ENSG00000078399	0.581912	5.19159	4.74572	0.0293712	1	20972	HOXA9	9606	3205	NULL	7	7p15.2	homeobox A9	protein-coding	HOXA9	homeobox A9	O	homeobox protein Hox-1G|homeobox protein
ENSG00000078401	0.700344	4.17644	5.63879	0.0175673	1	16012	EDN1	9606	1906	NULL	6	6p24.1	endothelin 1	protein-coding	EDN1	endothelin 1	O	endothelin-1|preproendothelin-1
ENSG00000078403	-0.0017829	4.77692	0.000225279	0.988025	1	36858	MLLT10	9606	8028	RP11-399C16.2	10	10p12	myeloid/lymphoid or mixed-lineage leukemia (trithorax homolog, Drosophila)
ENSG00000078487	0.44492	1.64104	3.95402	0.0467596	1	74158	ZCWPW1	9606	55063	NULL	7	7q22.1	zinc finger, CW type with PWWP domain 1	protein-coding	ZCWPW1	zinc finger, CW type with PWWP domain 1	O	zinc finger CW-type PWWP domain protein
ENSG00000078596	-2.28121	3.04685	75.502	3.65038e-18	5.12477e-14	22511	ITM2A	9606	9452	RP4-696H22.1	X	Xq13.3-Xq21.2	integral membrane protein 2A	protein-coding	ITM2A	integral membrane protein 2A	O	BRICHOS domain containing 2A
ENSG00000078618	0.182883	6.66225	3.97765	0.0461079	1	39032	NRD1	9606	4898	RP4-657D16.2	1	1p32.2-p32.1	nardilysin (N-arginine dibasic convertase)	protein-coding	NRD1	nardilysin (N-arginine dibasic convertase)	O	NRD convertase|NRD-C|nardilysin
ENSG00000078668	0.310694	6.64325	5.02787	0.0249426	1	72349	VDAC3	9606	7419	NULL	8	8p11.2	voltage-dependent anion channel 3	protein-coding	VDAC3	voltage-dependent anion channel 3	O	outer mitochondrial membrane protein por
ENSG00000078674	0.25218	6.25214	2.65283	0.103365	1	40924	PCM1	9606	5108	NULL	8	8p22-p21.3	pericentriolar material 1	protein-coding	PCM1	pericentriolar material 1	O	PCM-1|hPCM-1|pericentriolar material 1 p
ENSG00000078687	-0.0103341	3.64915	0.00460029	0.945925	1	69622	TNRC6C	9606	57690	NULL	17	17q25.3	trinucleotide repeat containing 6C	protein-coding	TNRC6C	trinucleotide repeat containing 6C	O	trinucleotide repeat-containing gene 6C
ENSG00000078699	0.00670684	5.91589	0.00209025	0.963534	1	9655	CBFA2T2	9606	9139	RP5-1137F22.1	20	20q11	core-binding factor, runt domain, alpha subunit 2
ENSG00000078747	0.805385	6.02657	36.5192	1.51169e-09	1.72302e-05	22459	ITCH	9606	83737	NULL	20	20q11.22	itchy E3 ubiquitin protein ligase	protein-coding	ITCH	itchy E3 ubiquitin protein ligase	O	E3 ubiquitin-protein ligase Itchy homolo
ENSG00000078804	-1.58929	6.27457	32.0744	1.48378e-08	0.000161376	69699	TP53INP2	9606	58476	RP5-1181N3.1	20	20q11.22	tumor protein p53 inducible nuclear protein 2	protein-coding	TP53INP2	tumor protein p53 inducible nuclear protein 2	O	PIG-U|diabetes and obesity regulated|dia
ENSG00000078808	-0.251309	7.39957	4.61161	0.0317562	1	64864	SDF4	9606	51150	RP5-902P8.6	1	1p36.33	stromal cell derived factor 4	protein-coding	SDF4	stromal cell derived factor 4	O	45 kDa calcium-binding protein
ENSG00000078814	1.37753	2.01468	13.6534	0.000219844	1	37910	MYH7B	9606	57644	RP4-756N5.1	20	20q11.22	myosin, heavy chain 7B, cardiac muscle, beta	protein-coding	MYH7B	myosin, heavy chain 7B, cardiac muscle, beta	O	U937-associated antigen|antigen MLAA-21|
ENSG00000078902	0.176099	5.8994	2.70225	0.100207	1	69636	TOLLIP	9606	54472	NULL	11	11p15.5	toll interacting protein	protein-coding	TOLLIP	toll interacting protein	O	adapter protein|toll-interacting protein
ENSG00000078967	0.905684	3.7638	79.5109	4.79583e-19	6.80768e-15	71735	UBE2D4	9606	51619	NULL	7	7p13	ubiquitin-conjugating enzyme E2D 4 (putative)	protein-coding	UBE2D4	ubiquitin-conjugating enzyme E2D 4 (putative)	O	ubiquitin carrier protein D4|ubiquitin-c
ENSG00000079102	-2.09913	1.90683	51.9429	5.71395e-13	7.29043e-09	64440	RUNX1T1	9606	862	NULL	8	8q22	runt-related transcription factor 1
ENSG00000079112	0.193666	9.23796	1.24866	0.263809	1	10225	CDH17	9606	1015	NULL	8	8q22.1	cadherin 17, LI cadherin (liver-intestine)	protein-coding	CDH17	cadherin 17, LI cadherin (liver-intestine)	O	HPT-1 cadherin|LI cadherin|LI-cadherin|c
ENSG00000079134	-0.676176	4.41076	30.6912	3.02537e-08	0.000323351	68982	THOC1	9606	9984	NULL	18	18p11.32	THO complex 1	protein-coding	THOC1	THO complex 1	O	THO complex subunit 1|hTREX84|nuclear ma
ENSG00000079150	0.727192	2.29305	19.7594	8.78274e-06	0.0787724	17839	FKBP7	9606	51661	UNQ670/PRO1304	2	2q31.2	FK506 binding protein 7	protein-coding	FKBP7	FK506 binding protein 7	O	23 kDa FK506-binding protein|23 kDa FKBP
ENSG00000079156	-1.779	1.13133	22.2579	2.38372e-06	0.0223974	40410	OSBPL6	9606	114880	NULL	2	2q32.1	oxysterol binding protein-like 6	protein-coding	OSBPL6	oxysterol binding protein-like 6	O	ORP-6|OSBP-related protein 6|oxysterol-b
ENSG00000079215	-1.94312	1.61468	28.9266	7.51723e-08	0.000786303	65537	SLC1A3	9606	6507	NULL	5	5p13	solute carrier family 1 (glial high affinity glutamate transporter), member 3	protein-coding	SLC1A3	solute carrier family 1 (glial high affinity glutamate transporter), member 3	O	GLAST-1|excitatory amino acid transporte
ENSG00000079246	1.08691	7.99558	109.663	1.16124e-25	1.73883e-21	72993	XRCC5	9606	7520	NULL	2	2q35	X-ray repair complementing defective repair in Chinese hamster cells 5 (double-strand-break rejoining)	protein-coding	XRCC5	X-ray repair complementing defective repair in Chinese hamster cells 5 (double-strand-break rejoining)	O	86 kDa subunit of Ku antigen|ATP-depende
ENSG00000079257	-1.0289	4.14908	23.7226	1.11269e-06	0.0107486	33787	LXN	9606	56925	NULL	3	3q25.32	latexin	protein-coding	LXN	latexin	O	MUM|endogenous carboxypeptidase inhibito
ENSG00000079263	-1.82481	1.33002	46.4326	9.48259e-12	1.16901e-07	67382	SP140	9606	11262	NULL	2	2q37.1	SP140 nuclear body protein	protein-coding	SP140	SP140 nuclear body protein	O	lymphoid-restricted homolog of Sp100|lym
ENSG00000079277	-1.13874	5.2893	128.29	9.70066e-30	1.47993e-25	36822	MKNK1	9606	8569	RP11-49P4.3	1	1p33	MAP kinase interacting serine/threonine kinase 1	protein-coding	MKNK1	MAP kinase interacting serine/threonine kinase 1	O	MAP kinase signal-integrating kinase 1|M
ENSG00000079308	-2.09999	7.10734	42.914	5.72003e-11	6.88634e-07	69624	TNS1	9606	7145	MSTP091	2	2q35-q36	tensin 1	protein-coding	TNS1	tensin 1	O	Matrix-remodelling-associated protein 6|
ENSG00000079313	-0.356979	5.76501	11.3665	0.000747804	1	43813	REXO1	9606	57455	NULL	19	19p13.3	REX1, RNA exonuclease 1 homolog (S. cerevisiae)	protein-coding	REXO1	REX1, RNA exonuclease 1 homolog (S. cerevisiae)	O	RNA exonuclease 1 homolog|elongin A bind
ENSG00000079332	0.167729	6.127	2.59222	0.107389	1	64583	SAR1A	9606	56681	RP11-367H5.4	10	10q22.1	SAR1 homolog A (S. cerevisiae)	protein-coding	SAR1A	SAR1 homolog A (S. cerevisiae)	O	COPII-associated small GTPase|GTP-bindin
ENSG00000079335	-1.47877	3.20991	54.0672	1.93745e-13	2.50028e-09	10153	CDC14A	9606	8556	NULL	1	1p21	cell division cycle 14A	protein-coding	CDC14A	cell division cycle 14A	O	CDC10 (cell division cycle 10, S. cerevi
ENSG00000079337	-1.33445	4.12545	46.5041	9.14287e-12	1.12768e-07	43463	RAPGEF3	9606	10411	NULL	12	12q13.1	Rap guanine nucleotide exchange factor (GEF) 3	protein-coding	RAPGEF3	Rap guanine nucleotide exchange factor (GEF) 3	O	9330170P05Rik|EPAC 1|Rap1 guanine-nucleo
ENSG00000079385	-1.19374	8.51958	11.834	0.000581577	1	10372	CEACAM1	9606	634	NULL	19	19q13.2	carcinoembryonic antigen-related cell adhesion molecule 1 (biliary glycoprotein)	protein-coding	CEACAM1	carcinoembryonic antigen-related cell adhesion molecule 1 (biliary glycoprotein)	O	CD66a antigen|antigen CD66|carcinoembryo
ENSG00000079387	0.751441	3.90626	50.58	1.14408e-12	1.44943e-08	64990	SENP1	9606	29843	NULL	12	12q13.1	SUMO1/sentrin specific peptidase 1	protein-coding	SENP1	SUMO1/sentrin specific peptidase 1	O	SUMO1/sentrin specific protease 1|sentri
ENSG00000079432	-0.28165	6.04124	5.90633	0.0150866	1	10919	CIC	9606	23152	NULL	19	19q13.2	capicua transcriptional repressor	protein-coding	CIC	capicua transcriptional repressor	O	capicua homolog|protein capicua homolog
ENSG00000079435	-0.156024	3.18902	0.379958	0.537626	1	25112	LIPE	9606	3991	NULL	19	19q13.2	lipase, hormone-sensitive	protein-coding	LIPE	lipase, hormone-sensitive	O	hormone-sensitive lipase|hormone-sensiti
ENSG00000079459	0.0372468	7.77716	0.0273078	0.868747	1	17642	FDFT1	9606	2222	NULL	8	8p23.1-p22	farnesyl-diphosphate farnesyltransferase 1	protein-coding	FDFT1	farnesyl-diphosphate farnesyltransferase 1	O	FPP:FPP farnesyltransferase|presqualene-
ENSG00000079462	1.77467	4.76957	175.118	5.64266e-40	8.77152e-36	40604	PAFAH1B3	9606	5050	NULL	19	19q13.1	platelet-activating factor acetylhydrolase 1b, catalytic subunit 3 (29kDa)	protein-coding	PAFAH1B3	platelet-activating factor acetylhydrolase 1b, catalytic subunit 3 (29kDa)	O	PAF acetylhydrolase 29 kDa subunit|PAF-A
ENSG00000079482	0.0630133	3.16036	0.162468	0.686895	1	39461	OPHN1	9606	4983	RP6-201G10.1	X	Xq12	oligophrenin 1	protein-coding	OPHN1	oligophrenin 1	O	mental retardation, X-linked 60|oligophr
ENSG00000079616	0.304559	6.11063	3.30012	0.0692747	1	23081	KIF22	9606	3835	NULL	16	16p11.2	kinesin family member 22	protein-coding	KIF22	kinesin family member 22	O	kinesin-like DNA-binding protein pseudog
ENSG00000079689	-4.71859	1.99461	113.191	1.95915e-26	2.94891e-22	64767	SCGN	9606	10590	NULL	6	6p22.3-p22.1	secretagogin, EF-hand calcium binding protein	protein-coding	SCGN	secretagogin, EF-hand calcium binding protein	O	secretagogin
ENSG00000079691	0.0953423	5.4592	0.461336	0.497	1	33596	LRRC16A	9606	55604	NULL	6	6p22.2	leucine rich repeat containing 16A	protein-coding	LRRC16A	leucine rich repeat containing 16A	O	CARMIL homolog|capping protein, Arp2/3,
ENSG00000079739	-1.05337	6.44922	27.5135	1.56003e-07	0.00160106	41267	PGM1	9606	5236	NULL	1	1p31	phosphoglucomutase 1	protein-coding	PGM1	phosphoglucomutase 1	O	PGM 1|glucose phosphomutase 1|phosphoglu
ENSG00000079785	0.725658	6.69179	54.4321	1.6091e-13	2.08024e-09	14774	DDX1	9606	1653	NULL	2	2p24	DEAD (Asp-Glu-Ala-Asp) box helicase 1	protein-coding	DDX1	DEAD (Asp-Glu-Ala-Asp) box helicase 1	O	ATP-dependent RNA helicase DDX1|DEAD (As
ENSG00000079805	-0.890118	8.5656	45.2536	1.731e-11	2.11425e-07	15498	DNM2	9606	1785	NULL	19	19p13.2	dynamin 2	protein-coding	DNM2	dynamin 2	O	dynamin II|dynamin-2
ENSG00000079819	1.41787	7.19275	64.0355	1.222e-15	1.64751e-11	16541	EPB41L2	9606	2037	RP3-324N14.1	6	6q23	erythrocyte membrane protein band 4.1-like 2	protein-coding	EPB41L2	erythrocyte membrane protein band 4.1-like 2	O	band 4.1-like protein 2|erythrocyte memb
ENSG00000079931	-0.0392294	2.39935	0.0206663	0.885692	1	37001	MOXD1	9606	26002	UNQ2493/PRO5780	6	6q23.2	monooxygenase, DBH-like 1	protein-coding	MOXD1	monooxygenase, DBH-like 1	O	DBH-like monooxygenase protein 1|dopamin
ENSG00000079950	0.0842269	5.73105	0.477864	0.489391	1	68119	STX7	9606	8417	RP11-560I21.1	6	6q23.1	syntaxin 7	protein-coding	STX7	syntaxin 7	O	syntaxin-7
ENSG00000079974	-0.39376	4.63717	12.6973	0.000366192	1	43341	RABL2B	9606	11158	NULL	22	22q13.33	RAB, member of RAS oncogene family-like 2B	protein-coding	RABL2B	RAB, member of RAS oncogene family-like 2B	O	rab-like protein 2B
ENSG00000079999	0.676894	6.04014	56.3301	6.12693e-14	8.003e-10	22936	KEAP1	9606	9817	NULL	19	19p13.2	kelch-like ECH-associated protein 1	protein-coding	KEAP1	kelch-like ECH-associated protein 1	O	cytosolic inhibitor of Nrf2|kelch-like f
ENSG00000080031	-1.49818	6.02255	30.3349	3.63528e-08	0.000386903	43071	PTPRH	9606	5794	NULL	19	19q13.4	protein tyrosine phosphatase, receptor type, H	protein-coding	PTPRH	protein tyrosine phosphatase, receptor type, H	O	R-PTP-H|receptor-type tyrosine-protein p
ENSG00000080189	0.672228	6.16224	28.7359	8.29513e-08	0.000865597	65751	SLC35C2	9606	51006	RP11-394O2.1	20	20q13.12	solute carrier family 35, member C2	protein-coding	SLC35C2	solute carrier family 35, member C2	O	ovarian cancer overexpressed 1|ovarian c
ENSG00000080200	-0.886275	4.46344	22.1384	2.53681e-06	0.0237775	11801	CRYBG3	9606	131544	NULL	3	3q11.2	beta-gamma crystallin domain containing 3	protein-coding	CRYBG3	beta-gamma crystallin domain containing 3	O	beta/gamma crystallin domain-containing
ENSG00000080298	0.00983806	3.39307	0.00438638	0.947195	1	43873	RFX3	9606	5991	RP11-32F11.1	9	9p24.2	regulatory factor X, 3 (influences HLA class II expression)	protein-coding	RFX3	regulatory factor X, 3 (influences HLA class II expression)	O	DNA binding protein RFX3|regulatory fact
ENSG00000080345	0.644948	5.52457	33.3416	7.73094e-09	8.52877e-05	43992	RIF1	9606	55183	NULL	2	2q23.3	RAP1 interacting factor homolog (yeast)	protein-coding	RIF1	RAP1 interacting factor homolog (yeast)	O	rap1-interacting factor 1 homolog|telome
ENSG00000080371	0.345054	5.59671	12.2459	0.000466286	1	43255	RAB21	9606	23011	NULL	12	12q21.1	RAB21, member RAS oncogene family	protein-coding	RAB21	RAB21, member RAS oncogene family	O	ras-related protein Rab-21
ENSG00000080493	-4.41718	6.20308	64.4604	9.84924e-16	1.33024e-11	65839	SLC4A4	9606	8671	NULL	4	4q21	solute carrier family 4, sodium bicarbonate cotransporter, member 4	protein-coding	SLC4A4	solute carrier family 4, sodium bicarbonate cotransporter, member 4	O	Na(+)/HCO3(-) cotransporter|electrogenic
ENSG00000080503	0.292963	6.21493	6.17849	0.0129312	1	66043	SMARCA2	9606	6595	NULL	9	9p22.3	SWI/SNF related, matrix associated, actin dependent regulator of chromatin, subfamily a, member 2	protein-coding	SMARCA2	SWI/SNF related, matrix associated, actin dependent regulator of chromatin, subfamily a, member 2	O	ATP-dependent helicase SMARCA2|BAF190B|B
ENSG00000080546	0.781074	5.7845	7.4465	0.006356	1	65125	SESN1	9606	27244	RP11-787I22.2	6	6q21	sestrin 1	protein-coding	SESN1	sestrin 1	O	p53 activated gene 26|p53 regulated PA26
ENSG00000080561	0.274955	0.982256	1.01774	0.313056	1	34845	MID2	9606	11043	RP6-191P20.2	X	Xq22.3	midline 2	protein-coding	MID2	midline 2	O	RING finger protein 60|midin 2|midin-2|m
ENSG00000080573	-1.23852	4.5236	35.8132	2.17169e-09	2.459e-05	11408	COL5A3	9606	50509	NULL	19	19p13.2	collagen, type V, alpha 3	protein-coding	COL5A3	collagen, type V, alpha 3	O	collagen alpha-3(V) chain|pro-(alpha)3(V
ENSG00000080603	-0.0306042	6.47237	0.0302219	0.861988	1	67689	SRCAP	9606	10847	NULL	16	16p11.2	Snf2-related CREBBP activator protein	protein-coding	SRCAP	Snf2-related CREBBP activator protein	O	Snf2-related CBP activator protein|Swi2/
ENSG00000080608	1.05375	5.24947	64.3058	1.06532e-15	1.4384e-11	22955	KIAA0020	9606	9933	RP11-526D20.2	9	9p24.2	KIAA0020	protein-coding	KIAA0020	KIAA0020	O	HBV X-transactivated gene 5 protein|HBV
ENSG00000080644	-2.10479	1.46615	23.4954	1.2521e-06	0.0120502	10874	CHRNA3	9606	1136	NULL	15	15q24	cholinergic receptor, nicotinic, alpha 3 (neuronal)	protein-coding	CHRNA3	cholinergic receptor, nicotinic, alpha 3 (neuronal)	O	cholinergic receptor, nicotinic, alpha p
ENSG00000080802	0.328287	4.12788	12.5514	0.000395911	1	11298	CNOT4	9606	4850	NULL	7	7q22-qter	CCR4-NOT transcription complex, subunit 4	protein-coding	CNOT4	CCR4-NOT transcription complex, subunit 4	O	CCR4-NOT transcription complex subunit 4
ENSG00000080815	-0.178976	6.46803	1.86759	0.171751	1	42781	PSEN1	9606	5663	NULL	14	14q24.3	presenilin 1	protein-coding	PSEN1	presenilin 1	O	presenilin-1
ENSG00000080819	0.644957	4.53989	31.3149	2.19385e-08	0.000236365	11654	CPOX	9606	1371	NULL	3	3q12	coproporphyrinogen oxidase	protein-coding	CPOX	coproporphyrinogen oxidase	O	COX|coprogen oxidase|coproporphyrinogen-
ENSG00000080822	-0.0600246	5.38014	0.321214	0.570879	1	11057	CLDND1	9606	56650	HSPC174	3	3q12.1	claudin domain containing 1	protein-coding	CLDND1	claudin domain containing 1	O	claudin domain containing 1 protein|clau
ENSG00000080823	-0.509224	2.75648	3.7349	0.0532868	1	36965	MOK	9606	5891	NULL	14	14q32	MOK protein kinase	protein-coding	MOK	MOK protein kinase	O	MAPK/MAK/MRK overlapping kinase|renal ce
ENSG00000080824	1.11165	9.65611	26.2356	3.02193e-07	0.00304382	21174	HSP90AA1	9606	3320	NULL	14	14q32.33	heat shock protein 90kDa alpha (cytosolic), class A member 1	protein-coding	HSP90AA1	heat shock protein 90kDa alpha (cytosolic), class A member 1	O	HSP 86|epididymis luminal secretory prot
ENSG00000080839	1.78372	3.85285	99.3349	2.13212e-23	3.14275e-19	43567	RBL1	9606	5933	RP11-382A12.1	20	20q11.2	retinoblastoma-like 1 (p107)	protein-coding	RBL1	retinoblastoma-like 1 (p107)	O	107 kDa retinoblastoma-associated protei
ENSG00000080845	1.02568	6.37651	77.6406	1.23603e-18	1.74639e-14	15306	DLGAP4	9606	22839	NULL	20	20q11.23	discs, large (Drosophila) homolog-associated protein 4	protein-coding	DLGAP4	discs, large (Drosophila) homolog-associated protein 4	O	DAP-4|PSD-95/SAP90-binding protein 4|SAP
ENSG00000080854	-0.480951	0.72106	2.62634	0.105104	1	22093	IGSF9B	9606	22997	UNQ1946	11	11q25	immunoglobulin superfamily, member 9B	protein-coding	IGSF9B	immunoglobulin superfamily, member 9B	O	immunoglobulin superfamily member 9B|pro
ENSG00000080947	-0.97626	1.15799	27.8117	1.33714e-07	0.00137899	11771	CROCCP3	9606	114819	NULL	1	1p36.13	ciliary rootlet coiled-coil, rootletin pseudogene 3	pseudo	CROCCP3	ciliary rootlet coiled-coil, rootletin pseudogene 3	O	NULL
ENSG00000080986	1.09989	3.25412	29.0504	7.05195e-08	0.000739256	38312	NDC80	9606	10403	NULL	18	18p11.32	NDC80 kinetochore complex component	protein-coding	NDC80	NDC80 kinetochore complex component	O	NDC80 homolog, kinetochore complex compo
ENSG00000081014	-0.33508	3.6085	6.0009	0.0142985	1	6930	AP4E1	9606	23431	NULL	15	15q21.2	adaptor-related protein complex 4, epsilon 1 subunit	protein-coding	AP4E1	adaptor-related protein complex 4, epsilon 1 subunit	O	AP-4 complex subunit epsilon-1|adaptor-r
ENSG00000081019	-0.114059	4.67734	1.01193	0.31444	1	64357	RSBN1	9606	54665	NULL	1	1p13.2	round spermatid basic protein 1	protein-coding	RSBN1	round spermatid basic protein 1	O	NULL
ENSG00000081026	-0.626298	4.96767	13.0577	0.000302047	1	33949	MAGI3	9606	260425	NULL	1	1p12-p11.2	membrane associated guanylate kinase, WW and PDZ domain containing 3	protein-coding	MAGI3	membrane associated guanylate kinase, WW and PDZ domain containing 3	O	membrane-associated guanylate kinase inv
ENSG00000081041	0.950629	3.8887	3.8673	0.0492358	1	14326	CXCL2	9606	2920	NULL	4	4q21	chemokine (C-X-C motif) ligand 2	protein-coding	CXCL2	chemokine (C-X-C motif) ligand 2	O	C-X-C motif chemokine 2|GRO2 oncogene|MG
ENSG00000081052	-1.29514	1.65468	7.32952	0.00678311	1	11402	COL4A4	9606	1286	NULL	2	2q35-q37	collagen, type IV, alpha 4	protein-coding	COL4A4	collagen, type IV, alpha 4	O	Collagen IV, alpha-4 polypeptide|collage
ENSG00000081059	2.99823	5.22779	226.633	3.23344e-51	5.05904e-47	68704	TCF7	9606	6932	NULL	5	5q31.1	transcription factor 7 (T-cell specific, HMG-box)	protein-coding	TCF7	transcription factor 7 (T-cell specific, HMG-box)	O	T-cell-specific transcription factor 1|t
ENSG00000081087	0.0497229	4.18235	0.151414	0.697187	1	40446	OSTM1	9606	28962	HSPC019	6	6q21	osteopetrosis associated transmembrane protein 1	protein-coding	OSTM1	osteopetrosis associated transmembrane protein 1	O	GAIP-interacting protein N terminus|chlo
ENSG00000081154	0.713716	6.25976	53.5315	2.54483e-13	3.27596e-09	40937	PCNP	9606	57092	NULL	3	3q12.3	PEST proteolytic signal containing nuclear protein	protein-coding	PCNP	PEST proteolytic signal containing nuclear protein	O	PEST proteolytic signal-containing nucle
ENSG00000081177	-0.274943	4.64758	3.8846	0.0487307	1	16818	EXD2	9606	55218	NULL	14	14q24.1	exonuclease 3'-5' domain containing 2	protein-coding	EXD2	exonuclease 3'-5' domain containing 2	O	exonuclease 3'-5' domain-containing prot
ENSG00000081181	1.24301	2.61281	9.13526	0.0025073	1	7091	ARG2	9606	384	NULL	14	14q24.1	arginase 2	protein-coding	ARG2	arginase 2	O	L-arginine amidinohydrolase|L-arginine u
ENSG00000081189	-1.53418	3.6909	45.9163	1.23415e-11	1.51616e-07	34353	MEF2C	9606	4208	NULL	5	5q14	myocyte enhancer factor 2C	protein-coding	MEF2C	myocyte enhancer factor 2C	O	MADS box transcription enhancer factor 2
ENSG00000081237	-1.75786	4.34322	26.8499	2.19889e-07	0.00223495	43062	PTPRC	9606	5788	RP11-553K8.4	1	1q31-q32	protein tyrosine phosphatase, receptor type, C	protein-coding	PTPRC	protein tyrosine phosphatase, receptor type, C	O	CD45 antigen|T200 glycoprotein|T200 leuk
ENSG00000081277	3.75572	2.46918	142.058	9.44295e-33	1.45053e-28	41689	PKP1	9606	5317	NULL	1	1q32	plakophilin 1 (ectodermal dysplasia/skin fragility syndrome)	protein-coding	PKP1	plakophilin 1 (ectodermal dysplasia/skin fragility syndrome)	O	band 6 protein|plakophilin-1
ENSG00000081307	0.0335125	5.08213	0.10505	0.745852	1	71686	UBA5	9606	79876	NULL	3	3q22.1	ubiquitin-like modifier activating enzyme 5	protein-coding	UBA5	ubiquitin-like modifier activating enzyme 5	O	UBA5, ubiquitin-activating enzyme E1 hom
ENSG00000081320	-0.375949	4.90288	4.73558	0.0295449	1	68006	STK17B	9606	9262	NULL	2	2q32.3	serine/threonine kinase 17b	protein-coding	STK17B	serine/threonine kinase 17b	O	DAP kinase-related apoptosis-inducing pr
ENSG00000081377	0.35404	4.64929	5.17863	0.0228664	1	10154	CDC14B	9606	8555	RP11-172F4.1	9	9q22.3	cell division cycle 14B	protein-coding	CDC14B	cell division cycle 14B	O	CDC14 cell division cycle 14 homolog B|d
ENSG00000081386	0.41577	3.08214	12.7421	0.000357507	1	74610	ZNF510	9606	22869	RP11-535M15.3	9	9q22.33	zinc finger protein 510	protein-coding	ZNF510	zinc finger protein 510	O	NULL
ENSG00000081665	-0.208515	3.78105	1.91418	0.166499	1	74608	ZNF506	9606	440515	NULL	19	19p13.11	zinc finger protein 506	protein-coding	ZNF506	zinc finger protein 506	O	NULL
ENSG00000081692	0.957015	4.20822	53.341	2.80386e-13	3.60549e-09	22574	JMJD4	9606	65094	NULL	1	1q42.13	jumonji domain containing 4	protein-coding	JMJD4	jumonji domain containing 4	O	jmjC domain-containing protein 4|jumonji
ENSG00000081721	0.322326	3.5548	7.03628	0.00798747	1	15741	DUSP12	9606	11266	NULL	1	1q21-q22	dual specificity phosphatase 12	protein-coding	DUSP12	dual specificity phosphatase 12	O	YVH1 protein-tyrosine phosphatase orthol
ENSG00000081760	-0.137064	5.70355	0.64491	0.421938	1	58	AACS	9606	65985	NULL	12	12q24.31	acetoacetyl-CoA synthetase	protein-coding	AACS	acetoacetyl-CoA synthetase	O	acetoacetate-CoA ligase|acyl-CoA synthet
ENSG00000081791	-0.437402	6.28995	12.2226	0.000472144	1	22963	KIAA0141	9606	9812	NULL	5	5q31.3	KIAA0141	protein-coding	KIAA0141	KIAA0141	O	death ligand signal enhancer
ENSG00000081803	0.652443	4.20883	12.8204	0.000342869	1	9461	CADPS2	9606	93664	NULL	7	7q31.3	Ca++-dependent secretion activator 2	protein-coding	CADPS2	Ca++-dependent secretion activator 2	O	CAPS-2|Ca2+-dependent activator protein
ENSG00000081818	-0.0211552	0.844723	0.00183894	0.965795	1	40873	PCDHB4	9606	56131	NULL	5	5q31	protocadherin beta 4	protein-coding	PCDHB4	protocadherin beta 4	O	PCDH-beta-4|protocadherin beta-4
ENSG00000081870	0.544541	3.33381	15.748	7.2366e-05	0.589638	21229	HSPB11	9606	51668	HSPC034	1	1p32	heat shock protein family B (small), member 11	protein-coding	HSPB11	heat shock protein family B (small), member 11	O	heat shock protein beta-11|intraflagella
ENSG00000081913	-0.467735	4.60097	10.0653	0.00151091	1	41377	PHLPP1	9606	23239	NULL	18	18q21.33	PH domain and leucine rich repeat protein phosphatase 1	protein-coding	PHLPP1	PH domain and leucine rich repeat protein phosphatase 1	O	PH domain leucine-rich repeat-containing
ENSG00000081923	-0.69714	7.82535	11.02	0.000901351	1	7700	ATP8B1	9606	5205	NULL	18	18q21.31	ATPase, aminophospholipid transporter, class I, type 8B, member 1	protein-coding	ATP8B1	ATPase, aminophospholipid transporter, class I, type 8B, member 1	O	ATPase, class I, type 8B, member 1|E1-E2
ENSG00000082014	-1.87135	3.33965	89.36	3.29128e-21	4.77762e-17	66054	SMARCD3	9606	6604	NULL	7	7q35-q36	SWI/SNF related, matrix associated, actin dependent regulator of chromatin, subfamily d, member 3	protein-coding	SMARCD3	SWI/SNF related, matrix associated, actin dependent regulator of chromatin, subfamily d, member 3	O	60 kDa BRG-1/Brm-associated factor subun
ENSG00000082068	0.309051	4.47368	9.26719	0.00233295	1	72761	WDR70	9606	55100	NULL	5	5p13.2	WD repeat domain 70	protein-coding	WDR70	WD repeat domain 70	O	WD repeat-containing protein 70
ENSG00000082074	-1.58124	3.02322	26.8179	2.23561e-07	0.00227116	18588	FYB	9606	2533	NULL	5	5p13.1	FYN binding protein	protein-coding	FYB	FYN binding protein	O	FYB-120/130|FYN-T-binding protein|FYN-bi
ENSG00000082146	-1.16351	5.07427	46.114	1.11571e-11	1.37254e-07	68078	STRADB	9606	55437	PRO1038	2	2q33.1	STE20-related kinase adaptor beta	protein-coding	STRADB	STE20-related kinase adaptor beta	O	ILP-interacting protein ILPIPA|STE20-rel
ENSG00000082153	1.07194	7.50645	72.8793	1.37824e-17	1.92182e-13	8607	BZW1	9606	9689	NULL	2	2q33	basic leucine zipper and W2 domains 1	protein-coding	BZW1	basic leucine zipper and W2 domains 1	O	basic leucine zipper and W2 domain-conta
ENSG00000082175	-2.67968	0.777607	67.0383	2.6628e-16	3.63685e-12	41282	PGR	9606	5241	NULL	11	11q22-q23	progesterone receptor	protein-coding	PGR	progesterone receptor	O	nuclear receptor subfamily 3 group C mem
ENSG00000082196	-0.113302	2.32086	0.272606	0.601589	1	9004	C1QTNF3	9606	114899	UNQ753/PRO1484	5	5p13	C1q and tumor necrosis factor related protein 3	protein-coding	C1QTNF3	C1q and tumor necrosis factor related protein 3	O	cartonectin|collagenous repeat-containin
ENSG00000082212	-0.411147	5.73146	4.56345	0.0326611	1	34285	ME2	9606	4200	NULL	18	18q21	malic enzyme 2, NAD(+)-dependent, mitochondrial	protein-coding	ME2	malic enzyme 2, NAD(+)-dependent, mitochondrial	O	NAD-ME|NAD-dependent malic enzyme, mitoc
ENSG00000082213	0.483165	4.29745	19.1828	1.18779e-05	0.105274	9189	C5orf22	9606	55322	NULL	5	5p13.3	chromosome 5 open reading frame 22	protein-coding	C5orf22	chromosome 5 open reading frame 22	O	UPF0489 protein C5orf22
ENSG00000082258	-0.694335	5.50252	40.0441	2.48299e-10	2.91752e-06	9983	CCNT2	9606	905	NULL	2	2q21.3	cyclin T2	protein-coding	CCNT2	cyclin T2	O	SDS-stable vimentin-bound DNA fragment H
ENSG00000082269	-0.00934566	5.14186	0.00485587	0.944445	1	17013	FAM135A	9606	57579	RP1-198I9.1	6	6q13	family with sequence similarity 135, member A	protein-coding	FAM135A	family with sequence similarity 135, member A	O	protein FAM135A
ENSG00000082397	-3.29371	5.16101	54.427	1.61328e-13	2.08516e-09	16542	EPB41L3	9606	23136	NULL	18	18p11.32	erythrocyte membrane protein band 4.1-like 3	protein-coding	EPB41L3	erythrocyte membrane protein band 4.1-like 3	O	band 4.1-like protein 3|differentially e
ENSG00000082438	0.484202	4.68969	9.48358	0.00207319	1	11351	COBLL1	9606	22837	NULL	2	2q24.3	cordon-bleu WH2 repeat protein-like 1	protein-coding	COBLL1	cordon-bleu WH2 repeat protein-like 1	O	COBL-like 1|cordon-bleu protein-like 1
ENSG00000082458	0.280883	6.49533	5.00115	0.0253306	1	15292	DLG3	9606	1741	RP11-291O7.3	X	Xq13.1	discs, large homolog 3 (Drosophila)	protein-coding	DLG3	discs, large homolog 3 (Drosophila)	O	disks large homolog 3|neuroendocrine-DLG
ENSG00000082497	-0.884387	1.73689	7.27235	0.00700242	1	65122	SERTAD4	9606	56256	NULL	1	1q32.1-q41	SERTA domain containing 4	protein-coding	SERTAD4	SERTA domain containing 4	O	SERTA domain-containing protein 4
ENSG00000082512	1.03125	5.83916	28.9819	7.30562e-08	0.000764971	69822	TRAF5	9606	7188	RP11-318L16.2	1	1q32	TNF receptor-associated factor 5	protein-coding	TRAF5	TNF receptor-associated factor 5	O	RING finger protein 84
ENSG00000082515	0.652282	4.40052	21.6268	3.3119e-06	0.0307609	37120	MRPL22	9606	29093	HSPC158	5	5q33.2	mitochondrial ribosomal protein L22	protein-coding	MRPL22	mitochondrial ribosomal protein L22	O	39S ribosomal protein L22, mitochondrial
ENSG00000082516	1.45069	4.50791	147.671	5.59941e-34	8.62197e-30	18948	GEMIN5	9606	25929	NULL	5	5q33.2	gem (nuclear organelle) associated protein 5	protein-coding	GEMIN5	gem (nuclear organelle) associated protein 5	O	gem-associated protein 5
ENSG00000082641	-0.090958	7.97909	0.55912	0.454615	1	38547	NFE2L1	9606	4779	NULL	17	17q21.3	nuclear factor (erythroid-derived 2)-like 1	protein-coding	NFE2L1	nuclear factor (erythroid-derived 2)-like 1	O	NF-E2-related factor 1|NFE2-related fact
ENSG00000082684	-0.685784	0.684434	10.0927	0.00148855	1	64975	SEMA5B	9606	54437	UNQ5867/PRO34001	3	3q21.1	sema domain, seven thrombospondin repeats (type 1 and type 1-like), transmembrane domain (TM) and short cytoplasmic domain, (semaphorin) 5B	protein-coding	SEMA5B	sema domain, seven thrombospondin repeats (type 1 and type 1-like), transmembrane domain (TM) and short cytoplasmic domain, (semaphorin) 5B	O	semaphorin-5B
ENSG00000082701	0.772298	5.83613	65.6589	5.36134e-16	7.28069e-12	19790	GSK3B	9606	2932	NULL	3	3q13.3	glycogen synthase kinase 3 beta	protein-coding	GSK3B	glycogen synthase kinase 3 beta	O	GSK-3 beta|GSK3beta isoform|glycogen syn
ENSG00000082781	0.842892	6.54002	43.1605	5.04296e-11	6.08281e-07	22495	ITGB5	9606	3693	NULL	3	3q21.2	integrin, beta 5	protein-coding	ITGB5	integrin, beta 5	O	integrin beta-5
ENSG00000082805	0.345067	5.02786	7.39159	0.00655297	1	16613	ERC1	9606	23085	NULL	12	12p13.3	ELKS/RAB6-interacting/CAST family member 1	protein-coding	ERC1	ELKS/RAB6-interacting/CAST family member 1	O	ELKS/Rab6-interacting/CAST family member
ENSG00000082898	0.853443	7.12736	43.0872	5.23528e-11	6.3106e-07	72981	XPO1	9606	7514	NULL	2	2p15	exportin 1 (CRM1 homolog, yeast)	protein-coding	XPO1	exportin 1 (CRM1 homolog, yeast)	O	CRM1, yeast, homolog|chromosome region m
ENSG00000082996	0.456615	5.35751	16.1455	5.86573e-05	0.48316	45638	RNF13	9606	11342	NULL	3	3q25.1	ring finger protein 13	protein-coding	RNF13	ring finger protein 13	O	E3 ubiquitin-protein ligase RNF13|RING z
ENSG00000083093	1.09298	3.85557	100.871	9.8167e-24	1.45022e-19	40638	PALB2	9606	79728	NULL	16	16p12.2	partner and localizer of BRCA2	protein-coding	PALB2	partner and localizer of BRCA2	O	NULL
ENSG00000083097	-0.647832	5.07015	25.6959	3.99683e-07	0.00399014	15544	DOPEY1	9606	23033	RP1-202D23.2	6	6q15	dopey family member 1	protein-coding	DOPEY1	dopey family member 1	O	homolog of yeast DOP1|protein dopey-1
ENSG00000083099	0.360163	4.84056	12.4614	0.000415448	1	33830	LYRM2	9606	57226	NULL	6	6q15	LYR motif containing 2	protein-coding	LYRM2	LYR motif containing 2	O	LYR motif-containing protein 2
ENSG00000083123	-0.0936847	5.00841	0.451791	0.501486	1	7951	BCKDHB	9606	594	RP1-279A18.1	6	6q14.1	branched chain keto acid dehydrogenase E1, beta polypeptide	protein-coding	BCKDHB	branched chain keto acid dehydrogenase E1, beta polypeptide	O	2-oxoisovalerate dehydrogenase beta subu
ENSG00000083168	0.340321	5.6525	6.32575	0.0118997	1	22623	KAT6A	9606	7994	NULL	8	8p11	K(lysine) acetyltransferase 6A	protein-coding	KAT6A	K(lysine) acetyltransferase 6A	O	MOZ, YBF2/SAS3, SAS2 and TIP60 protein 3
ENSG00000083223	0.471152	4.96404	20.4626	6.08079e-06	0.0552683	74153	ZCCHC6	9606	79670	RP11-507D14.3	9	9q21	zinc finger, CCHC domain containing 6	protein-coding	ZCCHC6	zinc finger, CCHC domain containing 6	O	PAP associated domain containing 6|TUTas
ENSG00000083290	0.0655574	3.49984	0.125524	0.723119	1	71996	ULK2	9606	9706	NULL	17	17p11.2	unc-51-like kinase 2 (C. elegans)	protein-coding	ULK2	unc-51-like kinase 2 (C. elegans)	O	serine/threonine-protein kinase ULK2
ENSG00000083307	0.953423	5.46576	62.1172	3.23615e-15	4.32964e-11	19622	GRHL2	9606	79977	NULL	8	8q22.3	grainyhead-like 2 (Drosophila)	protein-coding	GRHL2	grainyhead-like 2 (Drosophila)	O	brother of mammalian grainyhead|grainyhe
ENSG00000083312	0.733515	6.58296	47.5241	5.43305e-12	6.75111e-08	69606	TNPO1	9606	3842	NULL	5	5q13.2	transportin 1	protein-coding	TNPO1	transportin 1	O	M9 region interaction protein|importin 2
ENSG00000083444	1.10191	6.1995	52.6036	4.08142e-13	5.22789e-09	41832	PLOD1	9606	5351	RP5-1077B9.2	1	1p36.22	procollagen-lysine, 2-oxoglutarate 5-dioxygenase 1	protein-coding	PLOD1	procollagen-lysine, 2-oxoglutarate 5-dioxygenase 1	O	lysine hydroxylase|lysyl hydroxlase 1|pr
ENSG00000083454	-0.544169	2.21225	1.60671	0.204955	1	40519	P2RX5	9606	5026	NULL	17	17p13.3	purinergic receptor P2X, ligand-gated ion channel, 5	protein-coding	P2RX5	purinergic receptor P2X, ligand-gated ion channel, 5	O	ATP receptor subunit|P2X purinoceptor 5|
ENSG00000083457	-0.181719	3.53605	1.25982	0.261685	1	22480	ITGAE	9606	3682	NULL	17	17p13	integrin, alpha E (antigen CD103, human mucosal lymphocyte antigen 1
ENSG00000083520	1.08927	5.64396	67.2393	2.40467e-16	3.28622e-12	15204	DIS3	9606	22894	NULL	13	13q22.1	DIS3 mitotic control homolog (S. cerevisiae)	protein-coding	DIS3	DIS3 mitotic control homolog (S. cerevisiae)	O	2810028N01Rik|exosome complex exonucleas
ENSG00000083535	1.46024	4.04991	110.717	6.82338e-26	1.02351e-21	41409	PIBF1	9606	10464	NULL	13	13q22.1	progesterone immunomodulatory binding factor 1	protein-coding	PIBF1	progesterone immunomodulatory binding factor 1	O	progesterone-induced blocking factor 1|p
ENSG00000083544	0.65652	4.2356	22.7822	1.81438e-06	0.017233	68769	TDRD3	9606	81550	RP11-459E2.1	13	13q21.2	tudor domain containing 3	protein-coding	TDRD3	tudor domain containing 3	O	tudor domain-containing protein 3
ENSG00000083635	2.0252	3.60475	182.053	1.72617e-41	2.68782e-37	39190	NUFIP1	9606	26747	NULL	13	13q14	nuclear fragile X mental retardation protein interacting protein 1	protein-coding	NUFIP1	nuclear fragile X mental retardation protein interacting protein 1	O	nuclear FMRP-interacting protein 1|nucle
ENSG00000083642	0.874008	5.05622	43.4109	4.43704e-11	5.36171e-07	41084	PDS5B	9606	23047	RP1-267P19.1	13	13q12.3	PDS5, regulator of cohesion maintenance, homolog B (S. cerevisiae)	protein-coding	PDS5B	PDS5, regulator of cohesion maintenance, homolog B (S. cerevisiae)	O	androgen induced inhibitor of proliferat
ENSG00000083720	0.0484538	4.42607	0.038131	0.84518	1	40502	OXCT1	9606	5019	NULL	5	5p13.1	3-oxoacid CoA transferase 1	protein-coding	OXCT1	3-oxoacid CoA transferase 1	O	3-oxoacid CoA-transferase 1|3-oxoacid-Co
ENSG00000083750	-0.0575586	3.23295	0.110453	0.739629	1	64320	RRAGB	9606	10325	RP11-465E19.1	X	Xp11.21	Ras-related GTP binding B	protein-coding	RRAGB	Ras-related GTP binding B	O	GTP-binding protein ragB|rag B|ras-relat
ENSG00000083799	-0.383098	4.88689	9.23079	0.00237978	1	14447	CYLD	9606	1540	HSPC057	16	16q12.1	cylindromatosis (turban tumor syndrome)	protein-coding	CYLD	cylindromatosis (turban tumor syndrome)	O	deubiquitinating enzyme CYLD|probable ub
ENSG00000083807	0.73812	2.45645	8.82996	0.00296325	1	65691	SLC27A5	9606	10998	NULL	19	19q13.43	solute carrier family 27 (fatty acid transporter), member 5	protein-coding	SLC27A5	solute carrier family 27 (fatty acid transporter), member 5	O	BA-CoA ligase|VLACS-related|bile acid-Co
ENSG00000083812	0.217207	3.22978	4.46637	0.0345683	1	74479	ZNF324	9606	25799	NULL	19	19q13.43	zinc finger protein 324	protein-coding	ZNF324	zinc finger protein 324	O	zinc finger protein 324A|zinc finger pro
ENSG00000083814	-2.28821	1.50257	97.0107	6.89541e-23	1.01273e-18	74768	ZNF671	9606	79891	NULL	19	19q13.43	zinc finger protein 671	protein-coding	ZNF671	zinc finger protein 671	O	NULL
ENSG00000083817	1.03721	1.56873	51.6813	6.52811e-13	8.31225e-09	74543	ZNF416	9606	55659	NULL	19	19q13.4	zinc finger protein 416	protein-coding	ZNF416	zinc finger protein 416	O	NULL
ENSG00000083828	0.212129	2.79159	1.93468	0.164248	1	74690	ZNF586	9606	54807	NULL	19	19q13.43	zinc finger protein 586	protein-coding	ZNF586	zinc finger protein 586	O	NULL
ENSG00000083838	-0.453766	3.8039	15.8399	6.8934e-05	0.563259	74570	ZNF446	9606	55663	NULL	19	19q13.43	zinc finger protein 446	protein-coding	ZNF446	zinc finger protein 446	O	zinc finger protein with KRAB and SCAN d
ENSG00000083844	-0.284404	3.91961	1.49707	0.221122	1	74427	ZNF264	9606	9422	NULL	19	19q13.4	zinc finger protein 264	protein-coding	ZNF264	zinc finger protein 264	O	NULL
ENSG00000083845	1.18711	9.11078	85.9369	1.85773e-20	2.67866e-16	64164	RPS5	9606	6193	NULL	19	19q13.4	ribosomal protein S5	protein-coding	RPS5	ribosomal protein S5	O	40S ribosomal protein S5
ENSG00000083857	1.04623	8.382	44.2509	2.88869e-11	3.5089e-07	17495	FAT1	9606	2195	NULL	4	4q35	FAT tumor suppressor homolog 1 (Drosophila)	protein-coding	FAT1	FAT tumor suppressor homolog 1 (Drosophila)	O	FAT tumor suppressor 1|cadherin ME5|cadh
ENSG00000083896	-0.00782733	6.09072	0.00706045	0.933035	1	73951	YTHDC1	9606	91746	NULL	4	4q13.2	YTH domain containing 1	protein-coding	YTHDC1	YTH domain containing 1	O	YTH domain-containing protein 1|putative
ENSG00000083937	0.392633	5.9129	9.6819	0.00186092	1	10834	CHMP2B	9606	25978	CGI-84	3	3p11.2	charged multivesicular body protein 2B	protein-coding	CHMP2B	charged multivesicular body protein 2B	O	VPS2 homolog B|charged multivesicular bo
ENSG00000084070	-0.893969	5.64923	31.5316	1.96221e-08	0.000211918	66040	SMAP2	9606	64744	NULL	1	1p35.3-p34.1	small ArfGAP2	protein-coding	SMAP2	small ArfGAP2	O	stromal membrane-associated GTPase-activ
ENSG00000084072	0.21205	5.26212	1.75072	0.185786	1	42196	PPIE	9606	10450	RP1-118J21.1	1	1p32	peptidylprolyl isomerase E (cyclophilin E)	protein-coding	PPIE	peptidylprolyl isomerase E (cyclophilin E)	O	PPIase E|cyclophilin-33|peptidyl-prolyl
ENSG00000084073	0.788912	5.90588	43.0215	5.41403e-11	6.52282e-07	74305	ZMPSTE24	9606	10269	NULL	1	1p34	zinc metallopeptidase STE24	protein-coding	ZMPSTE24	zinc metallopeptidase STE24	O	CAAX prenyl protease 1 homolog|farnesyla
ENSG00000084090	0.3698	7.28215	14.1658	0.000167386	1	67965	STARD7	9606	56910	NULL	2	2q11.2	StAR-related lipid transfer (START) domain containing 7	protein-coding	STARD7	StAR-related lipid transfer (START) domain containing 7	O	START domain containing 7|START domain-c
ENSG00000084092	0.671143	5.09791	28.8272	7.91311e-08	0.000826604	38769	NOA1	9606	84273	NULL	4	4q12	nitric oxide associated 1	protein-coding	NOA1	nitric oxide associated 1	O	nitric oxide associated-1|nitric oxide s
ENSG00000084093	0.575783	4.86792	32.3522	1.28612e-08	0.000140303	43805	REST	9606	5978	NULL	4	4q12	RE1-silencing transcription factor	protein-coding	REST	RE1-silencing transcription factor	O	neural-restrictive silencer factor|neuro
ENSG00000084112	-0.00190984	5.24184	0.000280808	0.98663	1	67800	SSH1	9606	54434	NULL	12	12q24.11	slingshot protein phosphatase 1	protein-coding	SSH1	slingshot protein phosphatase 1	O	SSH-like protein 1|hSSH-1L|protein phosp
ENSG00000084207	1.09454	8.29524	30.0146	4.28813e-08	0.00045467	19826	GSTP1	9606	2950	NULL	11	11q13	glutathione S-transferase pi 1	protein-coding	GSTP1	glutathione S-transferase pi 1	O	GST class-pi|GSTP1-1|deafness, X-linked
ENSG00000084234	0.00801939	8.88083	0.00434084	0.947469	1	6967	APLP2	9606	334	NULL	11	11q24	amyloid beta (A4) precursor-like protein 2	protein-coding	APLP2	amyloid beta (A4) precursor-like protein 2	O	CDEI box-binding protein|amyloid precurs
ENSG00000084444	0.269926	1.26969	1.19798	0.273725	1	23024	KIAA1467	9606	57613	NULL	12	12p13.1	KIAA1467	protein-coding	KIAA1467	KIAA1467	O	uncharacterized protein KIAA1467
ENSG00000084463	0.62003	6.25332	32.6027	1.13057e-08	0.000123718	72673	WBP11	9606	51729	NULL	12	12p12.3	WW domain binding protein 11	protein-coding	WBP11	WW domain binding protein 11	O	Npw38-binding protein NpwBP|SH3 domain-b
ENSG00000084623	1.27867	7.35468	82.6195	9.94689e-20	1.4239e-15	16259	EIF3I	9606	8668	RP4-675E8.1	1	1p34.1	eukaryotic translation initiation factor 3, subunit I	protein-coding	EIF3I	eukaryotic translation initiation factor 3, subunit I	O	TGF-beta receptor-interacting protein 1|
ENSG00000084636	-1.1068	5.49406	25.3643	4.74612e-07	0.004711	11376	COL16A1	9606	1307	FP1572	1	1p35-p34	collagen, type XVI, alpha 1	protein-coding	COL16A1	collagen, type XVI, alpha 1	O	alpha 1 type XVI collagen|collagen XVI,
ENSG00000084652	-0.0151803	6.19598	0.0193531	0.889359	1	71447	TXLNA	9606	200081	NULL	1	1p35.1	taxilin alpha	protein-coding	TXLNA	taxilin alpha	O	alpha-taxilin|interleukin 14
ENSG00000084676	-0.261854	5.30718	3.51188	0.0609301	1	38263	NCOA1	9606	8648	NULL	2	2p23	nuclear receptor coactivator 1	protein-coding	NCOA1	nuclear receptor coactivator 1	O	Hin-2 protein|PAX3/NCOA1 fusion protein|
ENSG00000084693	1.16725	4.66042	68.9619	1.00383e-16	1.38198e-12	5055	AGBL5	9606	60509	NULL	2	2p23.3	ATP/GTP binding protein-like 5	protein-coding	AGBL5	ATP/GTP binding protein-like 5	O	ATP/GTP-binding protein-like 5|cytosolic
ENSG00000084710	0.210154	1.67991	0.549525	0.458512	1	16144	EFR3B	9606	22979	NULL	2	2p23.3	EFR3 homolog B (S. cerevisiae)	protein-coding	EFR3B	EFR3 homolog B (S. cerevisiae)	O	protein EFR3 homolog B
ENSG00000084731	1.20403	2.85923	30.2378	3.82186e-08	0.000406229	23095	KIF3C	9606	3797	NULL	2	2p23	kinesin family member 3C	protein-coding	KIF3C	kinesin family member 3C	O	KIF3C variant protein|kinesin-like prote
ENSG00000084733	0.758371	7.20716	52.4161	4.49035e-13	5.7454e-09	43232	RAB10	9606	10890	NULL	2	2p23.3	RAB10, member RAS oncogene family	protein-coding	RAB10	RAB10, member RAS oncogene family	O	GTP-binding protein RAB10|ras-related GT
ENSG00000084754	-0.182623	8.05528	2.45959	0.116809	1	20029	HADHA	9606	3030	NULL	2	2p23	hydroxyacyl-CoA dehydrogenase/3-ketoacyl-CoA thiolase/enoyl-CoA hydratase (trifunctional protein), alpha subunit	protein-coding	HADHA	hydroxyacyl-CoA dehydrogenase/3-ketoacyl-CoA thiolase/enoyl-CoA hydratase (trifunctional protein), alpha subunit	O	3-ketoacyl-Coenzyme A (CoA) thiolase, al
ENSG00000084764	-0.658017	4.73525	7.63585	0.00572193	1	34085	MAPRE3	9606	22924	NULL	2	2p23.3-p23.1	microtubule-associated protein, RP/EB family, member 3	protein-coding	MAPRE3	microtubule-associated protein, RP/EB family, member 3	O	APC binding protein|EB1 protein family m
ENSG00000084774	1.36713	6.14394	112.66	2.561e-26	3.85149e-22	9452	CAD	9606	790	NULL	2	2p22-p21	carbamoyl-phosphate synthetase 2, aspartate transcarbamylase, and dihydroorotase	protein-coding	CAD	carbamoyl-phosphate synthetase 2, aspartate transcarbamylase, and dihydroorotase	O	CAD protein|CAD trifunctional protein|mu
ENSG00000085063	-0.11083	7.34459	0.724379	0.394711	1	10114	CD59	9606	966	NULL	11	11p13	CD59 molecule, complement regulatory protein	protein-coding	CD59	CD59 molecule, complement regulatory protein	O	1F5 antigen|20 kDa homologous restrictio
ENSG00000085117	1.3675	5.19123	42.8605	5.87853e-11	7.07305e-07	10129	CD82	9606	3732	NULL	11	11p11.2	CD82 molecule	protein-coding	CD82	CD82 molecule	O	C33 antigen|CD82 antigen|inducible membr
ENSG00000085185	0.259193	4.17731	2.52437	0.112099	1	7984	BCORL1	9606	63035	RP3-510O21.1	X	Xq25-q26.1	BCL6 corepressor-like 1	protein-coding	BCORL1	BCL6 corepressor-like 1	O	BCL-6 corepressor-like protein 1|BCoR-li
ENSG00000085224	0.645225	5.66759	26.3691	2.8201e-07	0.00284604	7716	ATRX	9606	546	RP5-875J14.1	X	Xq21.1	alpha thalassemia/mental retardation syndrome X-linked	protein-coding	ATRX	alpha thalassemia/mental retardation syndrome X-linked	O	ATP-dependent helicase ATRX|DNA dependen
ENSG00000085231	0.182436	4.02322	1.91374	0.166549	1	5197	AK6	NA	NA	NA	NA	NA	NA	NA	NA	NA	NA	NA
ENSG00000085274	0.446297	4.04135	16.0408	6.19917e-05	0.509262	37950	MYNN	9606	55892	SBBIZ1	3	3q26.2	myoneurin	protein-coding	MYNN	myoneurin	O	zinc finger and BTB domain-containing pr
ENSG00000085276	0.0969631	6.18061	0.377121	0.539148	1	34291	MECOM	9606	2122	hCG_1640438	3	3q26.2	MDS1 and EVI1 complex locus	protein-coding	MECOM	MDS1 and EVI1 complex locus	O	AML1-EVI-1 fusion protein|MDS1 and EVI1
ENSG00000085365	1.28155	5.12545	133.474	7.12039e-31	1.08928e-26	64652	SCAMP1	9606	9522	NULL	5	5q14.1	secretory carrier membrane protein 1	protein-coding	SCAMP1	secretory carrier membrane protein 1	O	secretory carrier-associated membrane pr
ENSG00000085377	0.571379	6.68464	23.3641	1.34056e-06	0.0128667	42458	PREP	9606	5550	RP3-355L5.1	6	6q22	prolyl endopeptidase	protein-coding	PREP	prolyl endopeptidase	O	dJ355L5.1 (prolyl endopeptidase)|post-pr
ENSG00000085382	-0.240342	2.71578	3.64711	0.0561664	1	20026	HACE1	9606	57531	NULL	6	6q16.3	HECT domain and ankyrin repeat containing E3 ubiquitin protein ligase 1	protein-coding	HACE1	HECT domain and ankyrin repeat containing E3 ubiquitin protein ligase 1	O	E3 ubiquitin-protein ligase HACE1|HECT d
ENSG00000085415	0.6397	5.02614	24.0283	9.49297e-07	0.00922147	64944	SEH1L	9606	81929	NULL	18	18p11.21	SEH1-like (S. cerevisiae)	protein-coding	SEH1L	SEH1-like (S. cerevisiae)	O	nucleoporin SEH1|nup107-160 subcomplex s
ENSG00000085433	-0.152102	3.09899	1.87343	0.171083	1	72739	WDR47	9606	22911	NULL	1	1p13.3	WD repeat domain 47	protein-coding	WDR47	WD repeat domain 47	O	WD repeat-containing protein 47|nemitin|
ENSG00000085449	0.496964	5.96565	15.3438	8.96157e-05	0.721764	72699	WDFY1	9606	57590	NULL	2	2q36.1	WD repeat and FYVE domain containing 1	protein-coding	WDFY1	WD repeat and FYVE domain containing 1	O	WD repeat and FYVE domain-containing pro
ENSG00000085465	0.221302	2.50796	0.892455	0.344813	1	40494	OVGP1	9606	5016	NULL	1	1p13	oviductal glycoprotein 1, 120kDa	protein-coding	OVGP1	oviductal glycoprotein 1, 120kDa	O	estrogen-dependent oviduct protein|mucin
ENSG00000085491	-0.00560221	6.0497	0.00149538	0.969153	1	65611	SLC25A24	9606	29957	RP11-356N1.3	1	1p13.3	solute carrier family 25 (mitochondrial carrier
ENSG00000085511	-0.12418	4.72211	1.61387	0.203949	1	34029	MAP3K4	9606	4216	RP3-473J16.4	6	6q26	mitogen-activated protein kinase kinase kinase 4	protein-coding	MAP3K4	mitogen-activated protein kinase kinase kinase 4	O	MAP three kinase 1|MAP/ERK kinase kinase
ENSG00000085514	-1.58028	1.80127	29.3889	5.92147e-08	0.000623827	41483	PILRA	9606	29992	NULL	7	7q22.1	paired immunoglobin-like type 2 receptor alpha	protein-coding	PILRA	paired immunoglobin-like type 2 receptor alpha	O	cell surface receptor FDF03|inhibitory r
ENSG00000085552	-1.85915	5.46677	47.8733	4.54675e-12	5.66297e-08	22092	IGSF9	9606	57549	RP11-48O20.2	1	1q22-q23	immunoglobulin superfamily, member 9	protein-coding	IGSF9	immunoglobulin superfamily, member 9	O	immunoglobulin superfamily member 9A|pro
ENSG00000085563	-0.327004	5.46863	0.826229	0.363365	1	175	ABCB1	9606	5243	NULL	7	7q21.12	ATP-binding cassette, sub-family B (MDR/TAP), member 1	protein-coding	ABCB1	ATP-binding cassette, sub-family B (MDR/TAP), member 1	O	P-glycoprotein 1|colchicin sensitivity|d
ENSG00000085644	0.287688	4.32324	3.9639	0.046486	1	74388	ZNF213	9606	7760	NULL	16	16p13.3	zinc finger protein 213	protein-coding	ZNF213	zinc finger protein 213	O	putative transcription factor CR53|zinc
ENSG00000085662	-1.19127	4.83934	14.2299	0.000161783	1	5232	AKR1B1	9606	231	NULL	7	7q35	aldo-keto reductase family 1, member B1 (aldose reductase)	protein-coding	AKR1B1	aldo-keto reductase family 1, member B1 (aldose reductase)	O	Lii5-2 CTCL tumor antigen|aldehyde reduc
ENSG00000085719	0.994869	6.473	68.3639	1.35946e-16	1.86722e-12	11646	CPNE3	9606	8895	NULL	8	8q21.3	copine III	protein-coding	CPNE3	copine III	O	copine-3
ENSG00000085721	0.799037	5.69878	63.0285	2.0374e-15	2.73643e-11	64337	RRN3	9606	54700	NULL	16	16p12	RRN3 RNA polymerase I transcription factor homolog (S. cerevisiae)	protein-coding	RRN3	RRN3 RNA polymerase I transcription factor homolog (S. cerevisiae)	O	RNA polymerase I-specific transcription
ENSG00000085733	-0.00897972	7.90539	0.00712305	0.93274	1	14264	CTTN	9606	2017	NULL	11	11q13	cortactin	protein-coding	CTTN	cortactin	O	1110020L01Rik|amplaxin|ems1 sequence (ma
ENSG00000085741	3.71535	4.2305	99.6336	1.8337e-23	2.7047e-19	72860	WNT11	9606	7481	NULL	11	11q13.5	wingless-type MMTV integration site family, member 11	protein-coding	WNT11	wingless-type MMTV integration site family, member 11	O	protein Wnt-11
ENSG00000085760	0.360077	5.54673	9.47492	0.002083	1	37585	MTIF2	9606	4528	NULL	2	2p16.1	mitochondrial translational initiation factor 2	protein-coding	MTIF2	mitochondrial translational initiation factor 2	O	IF-2(Mt)|IF-2mt|IF2(mt)|translation init
ENSG00000085788	-0.30579	4.88379	3.86309	0.0493593	1	14756	DDHD2	9606	23259	NULL	8	8p11.23	DDHD domain containing 2	protein-coding	DDHD2	DDHD domain containing 2	O	DDHD domain-containing protein 2|PA-PLA1
ENSG00000085831	0.55297	5.57725	8.83086	0.00296179	1	71232	TTC39A	9606	22996	NULL	1	1p32.3	tetratricopeptide repeat domain 39A	protein-coding	TTC39A	tetratricopeptide repeat domain 39A	O	TPR repeat protein 39A|differentially ex
ENSG00000085832	0.263871	5.50273	7.16112	0.00745009	1	16593	EPS15	9606	2060	NULL	1	1p32	epidermal growth factor receptor pathway substrate 15	protein-coding	EPS15	epidermal growth factor receptor pathway substrate 15	O	ALL1 fused gene from chromosome 1|epider
ENSG00000085840	1.37052	3.29661	37.3716	9.76314e-10	1.12266e-05	40386	ORC1	9606	4998	NULL	1	1p32	origin recognition complex, subunit 1	protein-coding	ORC1	origin recognition complex, subunit 1	O	origin recognition complex subunit 1|ori
ENSG00000085871	0.395277	5.77632	5.64409	0.0175143	1	34799	MGST2	9606	4258	NULL	4	4q28.3	microsomal glutathione S-transferase 2	protein-coding	MGST2	microsomal glutathione S-transferase 2	O	microsomal GST-2|microsomal GST-II
ENSG00000085872	0.661808	6.12072	49.9493	1.57769e-12	1.99215e-08	10805	CHERP	9606	10523	NULL	19	19p13.1	calcium homeostasis endoplasmic reticulum protein	protein-coding	CHERP	calcium homeostasis endoplasmic reticulum protein	O	ERPROT 213-21|ERPROT213-21|SR-related CT
ENSG00000085978	0.20957	5.32387	4.59285	0.0321055	1	7493	ATG16L1	9606	55054	hCG_1817841	2	2q37.1	autophagy related 16-like 1 (S. cerevisiae)	protein-coding	ATG16L1	autophagy related 16-like 1 (S. cerevisiae)	O	APG16L beta|ATG16 autophagy related 16-l
ENSG00000085982	0.104637	5.42405	0.778921	0.377471	1	72201	USP40	9606	55230	NULL	2	2q37.1	ubiquitin specific peptidase 40	protein-coding	USP40	ubiquitin specific peptidase 40	O	deubiquitinating enzyme 40|ubiquitin car
ENSG00000085998	0.552854	5.65406	21.098	4.36393e-06	0.040145	42043	POMGNT1	9606	55624	RP11-322N21.3	1	1p34.1	protein O-linked mannose beta1,2-N-acetylglucosaminyltransferase	protein-coding	POMGNT1	protein O-linked mannose beta1,2-N-acetylglucosaminyltransferase	O	UDP-GlcNAc:alpha-D-mannoside beta-1,2-N-
ENSG00000085999	1.4141	3.48793	43.361	4.55178e-11	5.49627e-07	43386	RAD54L	9606	8438	NULL	1	1p32	RAD54-like (S. cerevisiae)	protein-coding	RAD54L	RAD54-like (S. cerevisiae)	O	DNA repair and recombination protein RAD
ENSG00000086015	-0.935838	6.99442	32.2472	1.35754e-08	0.000147971	34144	MAST2	9606	23139	RP4-533D7.1	1	1p34.1	microtubule associated serine/threonine kinase 2	protein-coding	MAST2	microtubule associated serine/threonine kinase 2	O	microtubule associated testis specific s
ENSG00000086061	1.18475	6.87858	43.0446	5.35067e-11	6.44702e-07	15375	DNAJA1	9606	3301	RP11-54K16.1	9	9p13.3	DnaJ (Hsp40) homolog, subfamily A, member 1	protein-coding	DNAJA1	DnaJ (Hsp40) homolog, subfamily A, member 1	O	HSJ-2|dnaJ homolog subfamily A member 1|
ENSG00000086062	0.166559	6.93152	0.894976	0.344132	1	7820	B4GALT1	9606	2683	NULL	9	9p13	UDP-Gal:betaGlcNAc beta 1,4- galactosyltransferase, polypeptide 1	protein-coding	B4GALT1	UDP-Gal:betaGlcNAc beta 1,4- galactosyltransferase, polypeptide 1	O	UDP-Gal:beta-GlcNAc beta-1,4-galactosylt
ENSG00000086065	0.305902	6.02852	5.92686	0.0149118	1	10840	CHMP5	9606	51510	CGI-34	9	9p13.3	charged multivesicular body protein 5	protein-coding	CHMP5	charged multivesicular body protein 5	O	SNF7 domain containing 2|SNF7 domain-con
ENSG00000086102	-0.0342502	5.60896	0.101564	0.74996	1	38573	NFX1	9606	4799	NULL	9	9p13.3	nuclear transcription factor, X-box binding 1	protein-coding	NFX1	nuclear transcription factor, X-box binding 1	O	nuclear transcription factor, X box-bind
ENSG00000086189	1.33006	4.57814	104.757	1.38076e-24	2.0518e-20	15186	DIMT1	9606	27292	HUSSY-05	5	5q12.1	DIM1 dimethyladenosine transferase 1 homolog (S. cerevisiae)	protein-coding	DIMT1	DIM1 dimethyladenosine transferase 1 homolog (S. cerevisiae)	O	18S rRNA (adenine(1779)-N(6)/adenine(178
ENSG00000086200	1.08276	4.2412	64.8482	8.0894e-16	1.09393e-11	22340	IPO11	9606	51194	NULL	5	5q12.1	importin 11	protein-coding	IPO11	importin 11	O	Ran binding protein 11|imp11|importin-11
ENSG00000086232	1.29392	7.42797	171.717	3.12021e-39	4.84475e-35	16216	EIF2AK1	9606	27102	PRO1362	7	7p22	eukaryotic translation initiation factor 2-alpha kinase 1	protein-coding	EIF2AK1	eukaryotic translation initiation factor 2-alpha kinase 1	O	heme regulated initiation factor 2 alpha
ENSG00000086289	1.34752	4.55761	35.7505	2.24272e-09	2.53719e-05	16552	EPDR1	9606	54749	NULL	7	7p14.1	ependymin related protein 1 (zebrafish)	protein-coding	EPDR1	ependymin related protein 1 (zebrafish)	O	mammalian ependymin related protein 1|ma
ENSG00000086300	1.38744	2.40642	40.3439	2.12969e-10	2.50857e-06	67223	SNX10	9606	29887	NULL	7	7p15.2	sorting nexin 10	protein-coding	SNX10	sorting nexin 10	O	sorting nexin-10
ENSG00000086475	0.917699	5.57196	75.6185	3.4412e-18	4.83351e-14	64999	SEPHS1	9606	22929	RP11-24J20.2	10	10p14	selenophosphate synthetase 1	protein-coding	SEPHS1	selenophosphate synthetase 1	O	selenide, water dikinase 1|selenium dono
ENSG00000086504	0.375714	5.3189	5.83899	0.0156748	1	37126	MRPL28	9606	10573	Z97634.1-001	16	16p13.3	mitochondrial ribosomal protein L28	protein-coding	MRPL28	mitochondrial ribosomal protein L28	O	39S ribosomal protein L28, mitochondrial
ENSG00000086544	0.0885617	5.22939	0.398516	0.527857	1	22522	ITPKC	9606	80271	NULL	19	19q13.1	inositol-trisphosphate 3-kinase C	protein-coding	ITPKC	inositol-trisphosphate 3-kinase C	O	IP3 3-kinase C|IP3K C|InsP 3 kinase C|in
ENSG00000086548	2.56786	9.7722	53.1264	3.12768e-13	4.0172e-09	10382	CEACAM6	9606	4680	NULL	19	19q13.2	carcinoembryonic antigen-related cell adhesion molecule 6 (non-specific cross reacting antigen)	protein-coding	CEACAM6	carcinoembryonic antigen-related cell adhesion molecule 6 (non-specific cross reacting antigen)	O	carcinoembryonic antigen-related cell ad
ENSG00000086589	0.488647	5.41679	25.5102	4.40041e-07	0.00437796	43587	RBM22	9606	55696	199G4	5	5q33.1	RNA binding motif protein 22	protein-coding	RBM22	RNA binding motif protein 22	O	RNA-binding motif protein 22|functional
ENSG00000086598	0.857296	7.81918	50.5587	1.15653e-12	1.46486e-08	69176	TMED2	9606	10959	NULL	12	12q24.31	transmembrane emp24 domain trafficking protein 2	protein-coding	TMED2	transmembrane emp24 domain trafficking protein 2	O	coated vesicle membrane protein|membrane
ENSG00000086619	-0.931363	2.53657	12.9556	0.000318966	1	16663	ERO1LB	9606	56605	RP5-985L19.2	1	1q42.2-q43	ERO1-like beta (S. cerevisiae)	protein-coding	ERO1LB	ERO1-like beta (S. cerevisiae)	O	ERO1-L-beta|ERO1-like protein beta|endop
ENSG00000086666	-0.095418	5.73927	0.56091	0.453894	1	74208	ZFAND6	9606	54469	HT032	15	15q25.1	zinc finger, AN1-type domain 6	protein-coding	ZFAND6	zinc finger, AN1-type domain 6	O	AN1-type zinc finger protein 6|protein a
ENSG00000086696	-3.23131	5.20147	108.212	2.41505e-25	3.61026e-21	21137	HSD17B2	9606	3294	NULL	16	16q24.1-q24.2	hydroxysteroid (17-beta) dehydrogenase 2	protein-coding	HSD17B2	hydroxysteroid (17-beta) dehydrogenase 2	O	17-beta-HSD 2|17-beta-hydroxysteroid deh
ENSG00000086712	1.18219	4.89242	69.587	7.3118e-17	1.00874e-12	71449	TXLNG	9606	55787	RP11-716A19.4	X	Xp22.2	taxilin gamma	protein-coding	TXLNG	taxilin gamma	O	environmental LPS-responding|environment
ENSG00000086730	-0.942166	2.44772	18.9895	1.31437e-05	0.115993	23824	LAT2	9606	7462	HSPC046	7	7q11.23	linker for activation of T cells family, member 2	protein-coding	LAT2	linker for activation of T cells family, member 2	O	Williams-Beuren syndrome chromosomal reg
ENSG00000086758	0.71304	7.87396	36.6534	1.41113e-09	1.61066e-05	21354	HUWE1	9606	10075	RP3-339A18.4	X	Xp11.22	HECT, UBA and WWE domain containing 1, E3 ubiquitin protein ligase	protein-coding	HUWE1	HECT, UBA and WWE domain containing 1, E3 ubiquitin protein ligase	O	ARF-binding protein 1|BJ-HCC-24 tumor an
ENSG00000086827	0.898535	4.29493	59.0167	1.56339e-14	2.06727e-10	75065	ZW10	9606	9183	NULL	11	11q23.2	zw10 kinetochore protein	protein-coding	ZW10	zw10 kinetochore protein	O	ZW10 homolog, centromere/kinetochore pro
ENSG00000086848	0.463193	4.38568	20.3103	6.58452e-06	0.0596953	6152	ALG9	9606	79796	NULL	11	11q23	ALG9, alpha-1,2-mannosyltransferase	protein-coding	ALG9	ALG9, alpha-1,2-mannosyltransferase	O	alpha-1,2-mannosyltransferase ALG9|aspar
ENSG00000087008	-0.0738456	4.14874	0.381349	0.536882	1	4538	ACOX3	9606	8310	NULL	4	4p15.3	acyl-CoA oxidase 3, pristanoyl	protein-coding	ACOX3	acyl-CoA oxidase 3, pristanoyl	O	BRCACox|acyl-Coenzyme A oxidase 3, prist
ENSG00000087053	0.659771	4.79091	24.3408	8.07119e-07	0.00788233	37596	MTMR2	9606	8898	NULL	11	11q22	myotubularin related protein 2	protein-coding	MTMR2	myotubularin related protein 2	O	myotubularin-related protein 2
ENSG00000087074	0.631018	6.0923	13.6775	0.000217037	1	42255	PPP1R15A	9606	23645	NULL	19	19q13.2	protein phosphatase 1, regulatory subunit 15A	protein-coding	PPP1R15A	protein phosphatase 1, regulatory subunit 15A	O	growth arrest and DNA damage-inducible p
ENSG00000087076	-1.23513	1.08308	29.3301	6.104e-08	0.000642629	21135	HSD17B14	9606	51171	UNQ502/PRO474	19	19q13.33	hydroxysteroid (17-beta) dehydrogenase 14	protein-coding	HSD17B14	hydroxysteroid (17-beta) dehydrogenase 14	O	17-beta-HSD 14|17-beta-hydroxysteroid de
ENSG00000087077	1.23498	5.63634	25.6897	4.00952e-07	0.0040023	70271	TRIP6	9606	7205	tcag7.1300	7	7q22	thyroid hormone receptor interactor 6	protein-coding	TRIP6	thyroid hormone receptor interactor 6	O	OPA-interacting protein 1|TR-interacting
ENSG00000087085	-1.46641	3.39384	14.0468	0.000178315	1	4514	ACHE	9606	43	NULL	7	7q22	acetylcholinesterase	protein-coding	ACHE	acetylcholinesterase	O	Yt blood group|apoptosis-related acetylc
ENSG00000087086	0.928554	10.7785	28.3228	1.02677e-07	0.00106487	18507	FTL	9606	2512	NULL	19	19q13.33	ferritin, light polypeptide	protein-coding	FTL	ferritin, light polypeptide	O	ferritin L subunit|ferritin L-chain|ferr
ENSG00000087087	0.0533684	6.89874	0.355126	0.551226	1	67762	SRRT	9606	51593	NULL	7	7q21	serrate RNA effector molecule homolog (Arabidopsis)	protein-coding	SRRT	serrate RNA effector molecule homolog (Arabidopsis)	O	arsenate resistance protein 2|arsenate r
ENSG00000087088	0.588942	6.0886	21.8173	2.99888e-06	0.0279496	7901	BAX	9606	581	NULL	19	19q13.3-q13.4	BCL2-associated X protein	protein-coding	BAX	BCL2-associated X protein	O	BCL2-associated X protein omega|BCL2-ass
ENSG00000087095	0.128894	4.4267	1.30194	0.253859	1	38698	NLK	9606	51701	NULL	17	17q11.2	nemo-like kinase	protein-coding	NLK	nemo-like kinase	O	serine/threonine-protein kinase NLK
ENSG00000087111	-0.105868	5.99086	0.760527	0.383164	1	41447	PIGS	9606	94005	UNQ1873/PRO4316	17	17p13.2	phosphatidylinositol glycan anchor biosynthesis, class S	protein-coding	PIGS	phosphatidylinositol glycan anchor biosynthesis, class S	O	GPI transamidase component PIG-S|GPI tra
ENSG00000087116	0.0674807	4.54411	0.0557788	0.813297	1	4741	ADAMTS2	9606	9509	NULL	5	5qter	ADAM metallopeptidase with thrombospondin type 1 motif, 2	protein-coding	ADAMTS2	ADAM metallopeptidase with thrombospondin type 1 motif, 2	O	A disintegrin and metalloproteinase with
ENSG00000087152	0.0757714	6.06541	0.59402	0.440869	1	7727	ATXN7L3	9606	56970	NULL	17	17q21.31	ataxin 7-like 3	protein-coding	ATXN7L3	ataxin 7-like 3	O	SAGA-associated factor 11 homolog|ataxin
ENSG00000087157	-0.520221	4.87398	19.5717	9.68942e-06	0.0865846	41285	PGS1	9606	9489	NULL	17	17q25.3	phosphatidylglycerophosphate synthase 1	protein-coding	PGS1	phosphatidylglycerophosphate synthase 1	O	CDP-diacylglycerol--glycerol-3-phosphate
ENSG00000087191	0.206366	6.58959	3.42614	0.0641719	1	42857	PSMC5	9606	5705	NULL	17	17q23.3	proteasome (prosome, macropain) 26S subunit, ATPase, 5	protein-coding	PSMC5	proteasome (prosome, macropain) 26S subunit, ATPase, 5	O	26S protease regulatory subunit 8|26S pr
ENSG00000087206	-0.024123	4.4062	0.0564532	0.812192	1	71991	UIMC1	9606	51720	NULL	5	5q35.2	ubiquitin interaction motif containing 1	protein-coding	UIMC1	ubiquitin interaction motif containing 1	O	BRCA1-A complex subunit RAP80|receptor a
ENSG00000087245	-0.550012	7.53561	3.27924	0.0701615	1	36902	MMP2	9606	4313	NULL	16	16q13-q21	matrix metallopeptidase 2 (gelatinase A, 72kDa gelatinase, 72kDa type IV collagenase)	protein-coding	MMP2	matrix metallopeptidase 2 (gelatinase A, 72kDa gelatinase, 72kDa type IV collagenase)	O	72 kDa gelatinase|72 kDa type IV collage
ENSG00000087253	1.65541	4.87769	89.6789	2.8012e-21	4.07043e-17	33523	LPCAT2	9606	54947	NULL	16	16q12.2	lysophosphatidylcholine acyltransferase 2	protein-coding	LPCAT2	lysophosphatidylcholine acyltransferase 2	O	1-acylglycerophosphocholine O-acyltransf
ENSG00000087258	-2.71412	3.05991	48.5834	3.16541e-12	3.96246e-08	19241	GNAO1	9606	2775	NULL	16	16q13	guanine nucleotide binding protein (G protein), alpha activating activity polypeptide O	protein-coding	GNAO1	guanine nucleotide binding protein (G protein), alpha activating activity polypeptide O	O	guanine nucleotide-binding protein G(o)
ENSG00000087263	1.19689	4.9351	107.297	3.83248e-25	5.72074e-21	39398	OGFOD1	9606	55239	NULL	16	16q12.2	2-oxoglutarate and iron-dependent oxygenase domain containing 1	protein-coding	OGFOD1	2-oxoglutarate and iron-dependent oxygenase domain containing 1	O	2-oxoglutarate and iron-dependent oxygen
ENSG00000087266	-0.647816	6.28475	21.3122	3.90233e-06	0.0360224	65270	SH3BP2	9606	6452	RES4-23	4	4p16.3	SH3-domain binding protein 2	protein-coding	SH3BP2	SH3-domain binding protein 2	O	Abl-SH3 binding protein 2|SH3 domain-bin
ENSG00000087269	1.08261	5.79697	70.9399	3.68273e-17	5.10279e-13	38799	NOP14	9606	8602	RES4-25	4	4p16.3	NOP14 nucleolar protein	protein-coding	NOP14	NOP14 nucleolar protein	O	NOP14 homolog|NOP14 nucleolar protein ho
ENSG00000087274	-0.672236	7.61273	45.4203	1.58981e-11	1.94593e-07	4790	ADD1	9606	118	RP11-520M5.1	4	4p16.3	adducin 1 (alpha)	protein-coding	ADD1	adducin 1 (alpha)	O	alpha-adducin|erythrocyte adducin alpha
ENSG00000087299	0.322338	3.58997	3.47107	0.0624507	1	23662	L2HGDH	9606	79944	NULL	14	14q21.3	L-2-hydroxyglutarate dehydrogenase	protein-coding	L2HGDH	L-2-hydroxyglutarate dehydrogenase	O	2-hydroxyglutarate dehydrogenase|L-2-hyd
ENSG00000087301	0.277522	3.53249	3.02911	0.081783	1	71458	TXNDC16	9606	57544	NULL	14	14q22.1	thioredoxin domain containing 16	protein-coding	TXNDC16	thioredoxin domain containing 16	O	thioredoxin domain-containing protein 16
ENSG00000087302	0.580826	6.48934	21.0606	4.44989e-06	0.0408989	8746	C14orf166	9606	51637	CGI-99	14	14q22.1	chromosome 14 open reading frame 166	protein-coding	C14orf166	chromosome 14 open reading frame 166	O	CLE7 homolog|RLL motif containing 1|UPF0
ENSG00000087303	0.497949	3.66733	5.34741	0.020753	1	38610	NID2	9606	22795	NULL	14	14q22.1	nidogen 2 (osteonidogen)	protein-coding	NID2	nidogen 2 (osteonidogen)	O	nidogen-2|osteonidogen
ENSG00000087338	0.823016	4.78919	52.9818	3.36653e-13	4.32263e-09	19208	GMCL1	9606	64395	NULL	2	2p13.3	germ cell-less, spermatogenesis associated 1	protein-coding	GMCL1	germ cell-less, spermatogenesis associated 1	O	germ cell-less homolog 1|germ cell-less
ENSG00000087365	0.507843	7.52705	28.6117	8.84468e-08	0.000920908	65182	SF3B2	9606	10992	NULL	11	11q13.1	splicing factor 3b, subunit 2, 145kDa	protein-coding	SF3B2	splicing factor 3b, subunit 2, 145kDa	O	SAP 145|pre-mRNA splicing factor SF3b 14
ENSG00000087448	-0.358303	5.01717	8.16624	0.00426772	1	23224	KLHL42	9606	57542	NULL	12	12p11.22	kelch-like family member 42	protein-coding	KLHL42	kelch-like family member 42	O	cullin-3-binding protein 9|kelch domain
ENSG00000087460	1.08245	9.43014	56.2547	6.36648e-14	8.31335e-10	19244	GNAS	9606	2778	RP4-543J19.4	20	20q13.3	GNAS complex locus	protein-coding	GNAS	GNAS complex locus	O	adenylate cyclase-stimulating G alpha pr
ENSG00000087470	0.332302	5.92933	11.5049	0.000694116	1	15464	DNM1L	9606	10059	NULL	12	12p11.21	dynamin 1-like	protein-coding	DNM1L	dynamin 1-like	O	Dnm1p/Vps1p-like protein|dynamin family
ENSG00000087495	-0.64759	1.79022	1.70801	0.191244	1	41290	PHACTR3	9606	116154	RP5-899C14.1	20	20q13.32-q13.33	phosphatase and actin regulator 3	protein-coding	PHACTR3	phosphatase and actin regulator 3	O	scaffold-associated PP1-inhibiting prote
ENSG00000087502	0.856549	4.84822	65.1134	7.07079e-16	9.57314e-12	16632	ERGIC2	9606	51290	CDA14	12	12p11.22	ERGIC and golgi 2	protein-coding	ERGIC2	ERGIC and golgi 2	O	CD14 protein|endoplasmic reticulum-Golgi
ENSG00000087510	1.49657	1.16843	17.9741	2.23928e-05	0.193115	68880	TFAP2C	9606	7022	RP4-539E24.1	20	20q13.2	transcription factor AP-2 gamma (activating enhancer binding protein 2 gamma)	protein-coding	TFAP2C	transcription factor AP-2 gamma (activating enhancer binding protein 2 gamma)	O	activating enhancer-binding protein 2 ga
ENSG00000087586	1.59261	5.16984	65.8482	4.87025e-16	6.61916e-12	7735	AURKA	9606	6790	RP5-1167H4.6	20	20q13	aurora kinase A	protein-coding	AURKA	aurora kinase A	O	ARK-1|Aurora-A kinase|IPL1-related kinas
ENSG00000087589	-1.30608	0.099982	17.9672	2.24748e-05	0.193755	9631	CASS4	9606	57091	NULL	20	20q13.31	Cas scaffolding protein family member 4	protein-coding	CASS4	Cas scaffolding protein family member 4	O	HEF-like protein|HEF1-EFS-p130Cas-like p
ENSG00000087842	0.299376	3.12746	1.76399	0.184127	1	41509	PIR	9606	8544	NULL	X	Xp22.2	pirin (iron-binding nuclear protein)	protein-coding	PIR	pirin (iron-binding nuclear protein)	O	pirin|probable quercetin 2,3-dioxygenase
ENSG00000087884	0.135727	3.26736	0.744953	0.388079	1	70	AAMDC	9606	28971	PTD015	11	11q14.1	adipogenesis associated, Mth938 domain containing	protein-coding	AAMDC	adipogenesis associated, Mth938 domain containing	O	UPF0366 protein C11orf67|adipogenesis as
ENSG00000087903	-0.857934	3.18021	11.8127	0.000588289	1	43872	RFX2	9606	5990	NULL	19	19p13.3	regulatory factor X, 2 (influences HLA class II expression)	protein-coding	RFX2	regulatory factor X, 2 (influences HLA class II expression)	O	DNA binding protein RFX2|DNA-binding pro
ENSG00000087995	0.608026	4.19777	22.1443	2.52907e-06	0.0237101	34678	METTL2A	9606	339175	HSPC266	17	17q23.2	methyltransferase like 2A	protein-coding	METTL2A	methyltransferase like 2A	O	methyltransferase-like protein 2A
ENSG00000088002	4.56483	3.70644	209.5	1.76542e-47	2.75917e-43	68178	SULT2B1	9606	6820	NULL	19	19q13.3	sulfotransferase family, cytosolic, 2B, member 1	protein-coding	SULT2B1	sulfotransferase family, cytosolic, 2B, member 1	O	ST2B1|alcohol sulfotransferase|hydroxyst
ENSG00000088035	0.456494	3.74305	12.9634	0.000317632	1	6150	ALG6	9606	29929	My046	1	1p31.3	ALG6, alpha-1,3-glucosyltransferase	protein-coding	ALG6	ALG6, alpha-1,3-glucosyltransferase	O	Man(9)GlcNAc(2)-PP-Dol alpha-1,3-glucosy
ENSG00000088038	-0.192585	5.71511	4.07311	0.0435711	1	11297	CNOT3	9606	4849	XXbac-BCX105G6.1	19	19q13.4	CCR4-NOT transcription complex, subunit 3	protein-coding	CNOT3	CCR4-NOT transcription complex, subunit 3	O	CCR4-NOT transcription complex subunit 3
ENSG00000088179	0.419035	3.88945	9.47669	0.00208099	1	43055	PTPN4	9606	5775	NULL	2	2q14.2	protein tyrosine phosphatase, non-receptor type 4 (megakaryocyte)	protein-coding	PTPN4	protein tyrosine phosphatase, non-receptor type 4 (megakaryocyte)	O	PTPase-MEG1|megakaryocyte phosphatase|me
ENSG00000088205	1.25767	6.43301	115.611	5.78195e-27	8.72381e-23	14794	DDX18	9606	8886	NULL	2	2q14.1	DEAD (Asp-Glu-Ala-Asp) box polypeptide 18	protein-coding	DDX18	DEAD (Asp-Glu-Ala-Asp) box polypeptide 18	O	ATP-dependent RNA helicase DDX18|DEAD bo
ENSG00000088247	0.922112	7.32158	84.9707	3.02823e-20	4.36035e-16	22953	KHSRP	9606	8570	NULL	19	19p13.3	KH-type splicing regulatory protein	protein-coding	KHSRP	KH-type splicing regulatory protein	O	FUSE binding protein 2|FUSE-binding prot
ENSG00000088256	-1.11372	7.64665	49.3662	2.12369e-12	2.66948e-08	19229	GNA11	9606	2767	NULL	19	19p13.3	guanine nucleotide binding protein (G protein), alpha 11 (Gq class)	protein-coding	GNA11	guanine nucleotide binding protein (G protein), alpha 11 (Gq class)	O	G-protein subunit alpha-11|g alpha-11|gu
ENSG00000088280	-2.34145	4.69624	121.031	3.76181e-28	5.70178e-24	7344	ASAP3	9606	55616	NULL	1	1p36.12	ArfGAP with SH3 domain, ankyrin repeat and PH domain 3	protein-coding	ASAP3	ArfGAP with SH3 domain, ankyrin repeat and PH domain 3	O	ARF6 GTPase-activating protein|ArfGAP wi
ENSG00000088298	0.959839	5.09877	59.1521	1.45944e-14	1.93113e-10	16008	EDEM2	9606	55741	UNQ573/PRO1135	20	20q11.22	ER degradation enhancer, mannosidase alpha-like 2	protein-coding	EDEM2	ER degradation enhancer, mannosidase alpha-like 2	O	ER degradation-enhancing alpha-mannosida
ENSG00000088305	1.65846	2.23112	72.518	1.65518e-17	2.305e-13	15507	DNMT3B	9606	1789	RP5-1085F17.2	20	20q11.2	DNA (cytosine-5-)-methyltransferase 3 beta	protein-coding	DNMT3B	DNA (cytosine-5-)-methyltransferase 3 beta	O	DNA (cytosine-5)-methyltransferase 3B|DN
ENSG00000088325	2.45104	6.55468	117.793	1.9249e-27	2.9091e-23	69804	TPX2	9606	22974	RP11-243J16.10-002	20	20q11.2	TPX2, microtubule-associated, homolog (Xenopus laevis)	protein-coding	TPX2	TPX2, microtubule-associated, homolog (Xenopus laevis)	O	TPX2, microtubule-associated protein hom
ENSG00000088340	0.0484484	5.08474	0.0143175	0.904756	1	17687	FER1L4	9606	80307	RP3-477O4.7	20	20q11.22	fer-1-like 4 (C. elegans) pseudogene	pseudo	FER1L4	fer-1-like 4 (C. elegans) pseudogene	O	NULL
ENSG00000088356	1.58911	4.6312	91.8333	9.42936e-22	1.37574e-17	41082	PDRG1	9606	81572	RP1-310O13.8	20	20q11.21	p53 and DNA-damage regulated 1	protein-coding	PDRG1	p53 and DNA-damage regulated 1	O	p53 and DNA damage regulated 1|p53 and D
ENSG00000088367	1.11908	6.2864	29.6941	5.05889e-08	0.000534572	16540	EPB41L1	9606	2036	RP11-234K24.1	20	20q11.2-q12	erythrocyte membrane protein band 4.1-like 1	protein-coding	EPB41L1	erythrocyte membrane protein band 4.1-like 1	O	band 4.1-like protein 1|neuron-type none
ENSG00000088386	-3.40007	4.35553	15.2086	9.62629e-05	0.773084	65495	SLC15A1	9606	6564	RP11-130L10.1	13	13q32.3	solute carrier family 15 (oligopeptide transporter), member 1	protein-coding	SLC15A1	solute carrier family 15 (oligopeptide transporter), member 1	O	Caco-2 oligopeptide transporter|intestin
ENSG00000088387	0.617287	5.69029	14.572	0.000134901	1	15529	DOCK9	9606	23348	RP11-155N3.2	13	13q32.3	dedicator of cytokinesis 9	protein-coding	DOCK9	dedicator of cytokinesis 9	O	cdc42 guanine nucleotide exchange factor
ENSG00000088448	-0.131935	6.58257	0.753172	0.385474	1	6326	ANKRD10	9606	55608	RP11-120J20.3	13	13q34	ankyrin repeat domain 10	protein-coding	ANKRD10	ankyrin repeat domain 10	O	ankyrin repeat domain-containing protein
ENSG00000088451	1.37697	3.97364	76.9157	1.78411e-18	2.5156e-14	68908	TGDS	9606	23483	RP11-124B17.2	13	13q32.1	TDP-glucose 4,6-dehydratase	protein-coding	TGDS	TDP-glucose 4,6-dehydratase	O	dTDP-D-glucose 4,6-dehydratase|growth-in
ENSG00000088543	-0.599837	1.683	7.90144	0.00493955	1	9129	C3orf18	9606	51161	NULL	3	3p21.3	chromosome 3 open reading frame 18	protein-coding	C3orf18	chromosome 3 open reading frame 18	O	uncharacterized protein C3orf18
ENSG00000088682	-0.215039	6.37882	2.10154	0.147151	1	11508	COQ9	9606	57017	HSPC326	16	16q21	coenzyme Q9 homolog (S. cerevisiae)	protein-coding	COQ9	coenzyme Q9 homolog (S. cerevisiae)	O	ubiquinone biosynthesis protein COQ9, mi
ENSG00000088727	1.56244	2.94489	102.137	5.18208e-24	7.67259e-20	23104	KIF9	9606	64147	NULL	3	3p21.31	kinesin family member 9	protein-coding	KIF9	kinesin family member 9	O	kinesin protein 9|kinesin-like protein K
ENSG00000088756	-1.48148	1.26349	27.6196	1.47673e-07	0.00151764	7119	ARHGAP28	9606	79822	NULL	18	18p11.31	Rho GTPase activating protein 28	protein-coding	ARHGAP28	Rho GTPase activating protein 28	O	rho GTPase-activating protein 28|rho-typ
ENSG00000088766	0.968759	5.76538	35.2775	2.85912e-09	3.21966e-05	11761	CRLS1	9606	54675	NULL	20	20p13-p12.3	cardiolipin synthase 1	protein-coding	CRLS1	cardiolipin synthase 1	O	cardiolipin synthase
ENSG00000088808	-0.800131	5.52061	33.285	7.95923e-09	8.77346e-05	42244	PPP1R13B	9606	23368	NULL	14	14q32.33	protein phosphatase 1, regulatory subunit 13B	protein-coding	PPP1R13B	protein phosphatase 1, regulatory subunit 13B	O	apoptosis-stimulating of p53 protein 1|a
ENSG00000088812	0.0958509	5.35226	0.183574	0.66832	1	7714	ATRN	9606	8455	NULL	20	20p13	attractin	protein-coding	ATRN	attractin	O	attractin-2|mahogany homolog|mahogany pr
ENSG00000088826	1.73304	3.49946	63.1112	1.95359e-15	2.62503e-11	66148	SMOX	9606	54498	RP4-779E11.4	20	20p13	spermine oxidase	protein-coding	SMOX	spermine oxidase	O	flavin containing amine oxidase|flavin-c
ENSG00000088827	-4.09083	4.17317	151.188	9.53396e-35	1.47052e-30	65363	SIGLEC1	9606	6614	NULL	20	20p13	sialic acid binding Ig-like lectin 1, sialoadhesin	protein-coding	SIGLEC1	sialic acid binding Ig-like lectin 1, sialoadhesin	O	sialic acid-binding Ig-like lectin 1|sia
ENSG00000088832	0.022934	7.43455	0.0216966	0.882897	1	17821	FKBP1A	9606	2280	RP11-314N13.2	20	20p13	FK506 binding protein 1A, 12kDa	protein-coding	FKBP1A	FK506 binding protein 1A, 12kDa	O	12 kDa FK506-binding protein|12 kDa FKBP
ENSG00000088833	0.472237	5.90977	9.75528	0.00178808	1	39073	NSFL1C	9606	55968	RP4-776F14.2	20	20p13	NSFL1 (p97) cofactor (p47)	protein-coding	NSFL1C	NSFL1 (p97) cofactor (p47)	O	NSFL1 cofactor p47|SHP1 homolog|UBX doma
ENSG00000088836	3.07225	1.9138	67.1824	2.47518e-16	3.38209e-12	65833	SLC4A11	9606	83959	RP4-794I6.3	20	20p12	solute carrier family 4, sodium borate transporter, member 11	protein-coding	SLC4A11	solute carrier family 4, sodium borate transporter, member 11	O	bicarbonate transporter related protein
ENSG00000088854	-2.37672	3.08457	62.1123	3.24425e-15	4.33983e-11	9031	C20orf194	9606	25943	hCG_39261	20	20p13	chromosome 20 open reading frame 194	protein-coding	C20orf194	chromosome 20 open reading frame 194	O	uncharacterized protein C20orf194
ENSG00000088876	0.179584	3.63051	1.2842	0.257119	1	74497	ZNF343	9606	79175	RP4-734P14.3	20	20p13	zinc finger protein 343	protein-coding	ZNF343	zinc finger protein 343	O	NULL
ENSG00000088881	-2.36501	2.99879	81.6699	1.60823e-19	2.29719e-15	15954	EBF4	9606	57593	RP5-860F19.3	20	20p13	early B-cell factor 4	protein-coding	EBF4	early B-cell factor 4	O	EBF-4|OE-4|olf-1/EBF-like 4|transcriptio
ENSG00000088882	0.730825	2.75038	4.2267	0.0397928	1	11678	CPXM1	9606	56265	UNQ3015/PRO9782	20	20p13	carboxypeptidase X (M14 family), member 1	protein-coding	CPXM1	carboxypeptidase X (M14 family), member 1	O	carboxypeptidase-like protein X1|metallo
ENSG00000088888	-0.478375	7.38444	8.82994	0.00296328	1	34162	MAVS	9606	57506	NULL	20	20p13	mitochondrial antiviral signaling protein	protein-coding	MAVS	mitochondrial antiviral signaling protein	O	CARD adapter inducing interferon beta|CA
ENSG00000088899	1.21949	4.869	21.4291	3.67157e-06	0.033973	33853	LZTS3	9606	9762	RP5-1187M17.10-001	20	20p13	leucine zipper, putative tumor suppressor family member 3	protein-coding	NULL	NULL	NULL	ProSAP/Shank-interacting protein 1|proSA
ENSG00000088930	1.24228	6.47379	76.1344	2.64997e-18	3.72692e-14	73003	XRN2	9606	22803	RP11-227D2.1	20	20p11.2-p11.1	5'-3' exoribonuclease 2	protein-coding	XRN2	5'-3' exoribonuclease 2	O	DHP protein|Dhm1-like protein (mouse hom
ENSG00000088970	0.271619	4.11405	2.0457	0.152637	1	23141	KIZ	NA	NA	NA	NA	NA	NA	NA	NA	NA	NA	NA
ENSG00000088986	0.539823	7.09894	15.722	7.33673e-05	0.59743	15851	DYNLL1	9606	8655	NULL	12	12q24.23	dynein, light chain, LC8-type 1	protein-coding	DYNLL1	dynein, light chain, LC8-type 1	O	8 kDa dynein light chain|cytoplasmic dyn
ENSG00000088992	4.77645	4.51681	255.446	1.68766e-57	2.64558e-53	68830	TESC	9606	54997	NULL	12	12q24.22	tescalcin	protein-coding	TESC	tescalcin	O	calcineurin B homologous protein 3|calci
ENSG00000089006	0.412031	6.84718	5.89902	0.0151493	1	67287	SNX5	9606	27131	RP11-504H3.2	20	20p11	sorting nexin 5	protein-coding	SNX5	sorting nexin 5	O	sorting nexin-5
ENSG00000089009	1.08266	9.62785	68.4188	1.32209e-16	1.81603e-12	63313	RPL6	9606	6128	NULL	12	12q24.1	ribosomal protein L6	protein-coding	RPL6	ribosomal protein L6	O	60S ribosomal protein L6|DNA-binding pro
ENSG00000089012	-1.57242	0.393956	20.3395	6.48491e-06	0.0588311	65412	SIRPG	9606	55423	RP11-77C3.2	20	20p13	signal-regulatory protein gamma	protein-coding	SIRPG	signal-regulatory protein gamma	O	CD172 antigen-like family member B|CD172
ENSG00000089022	-0.127651	5.93313	1.58571	0.20794	1	34076	MAPKAPK5	9606	8550	NULL	12	12q24.13	mitogen-activated protein kinase-activated protein kinase 5	protein-coding	MAPKAPK5	mitogen-activated protein kinase-activated protein kinase 5	O	MAP kinase-activated protein kinase 5|MA
ENSG00000089041	-1.84253	1.20058	47.5744	5.29547e-12	6.58175e-08	40523	P2RX7	9606	5027	NULL	12	12q24	purinergic receptor P2X, ligand-gated ion channel, 7	protein-coding	P2RX7	purinergic receptor P2X, ligand-gated ion channel, 7	O	ATP receptor|P2X purinoceptor 7|P2X7 rec
ENSG00000089048	1.09287	4.37178	37.8435	7.66548e-10	8.85516e-06	16749	ESF1	9606	51575	HDCMC28P	20	20p12.1	ESF1, nucleolar pre-rRNA processing protein, homolog (S. cerevisiae)	protein-coding	ESF1	ESF1, nucleolar pre-rRNA processing protein, homolog (S. cerevisiae)	O	ABT1-associated protein|ESF1 homolog
ENSG00000089050	1.4172	4.04202	73.1263	1.21613e-17	1.69699e-13	43560	RBBP9	9606	10741	NULL	20	20p11.2	retinoblastoma binding protein 9	protein-coding	RBBP9	retinoblastoma binding protein 9	O	B5T overexpressed gene protein|B5T-overe
ENSG00000089053	-0.0415258	6.94888	0.169247	0.680782	1	6274	ANAPC5	9606	51433	NULL	12	12q24.31	anaphase promoting complex subunit 5	protein-coding	ANAPC5	anaphase promoting complex subunit 5	O	anaphase-promoting complex subunit 5|cyc
ENSG00000089057	-0.645294	4.55578	13.6399	0.000221424	1	65572	SLC23A2	9606	9962	RP1-237C24.1	20	20p13	solute carrier family 23 (nucleobase transporters), member 2	protein-coding	SLC23A2	solute carrier family 23 (nucleobase transporters), member 2	O	Na(+)/L-ascorbic acid transporter 2|hSVC
ENSG00000089060	-0.847413	5.57253	37.5126	9.08266e-10	1.04587e-05	65908	SLC8B1	NA	NA	NA	NA	NA	NA	NA	NA	NA	NA	NA
ENSG00000089063	0.878223	6.26138	37.7103	8.20718e-10	9.46616e-06	69341	TMEM230	9606	29058	RP5-1116H23.2	20	20p13	transmembrane protein 230	protein-coding	TMEM230	transmembrane protein 230	O	UPF0414 transmembrane protein C20orf30
ENSG00000089091	-0.0950936	1.51603	0.252678	0.615196	1	15920	DZANK1	9606	55184	NULL	20	20p11.23	double zinc ribbon and ankyrin repeat domains 1	protein-coding	DZANK1	double zinc ribbon and ankyrin repeat domains 1	O	ankyrin repeat domain 64|ankyrin repeat-
ENSG00000089094	0.313817	4.86104	9.16446	0.0024676	1	22914	KDM2B	9606	84678	NULL	12	12q24.31	lysine (K)-specific demethylase 2B	protein-coding	KDM2B	lysine (K)-specific demethylase 2B	O	CXXC-type zinc finger protein 2|F-box an
ENSG00000089123	0.609939	3.45126	13.508	0.000237551	1	68501	TASP1	9606	55617	RP4-585I14.1	20	20p12.1	taspase, threonine aspartase, 1	protein-coding	TASP1	taspase, threonine aspartase, 1	O	taspase 1|taspase-1|threonine aspartase
ENSG00000089127	0.391105	6.05349	2.9467	0.0860529	1	39322	OAS1	9606	4938	NULL	12	12q24.2	2'-5'-oligoadenylate synthetase 1, 40/46kDa	protein-coding	OAS1	2'-5'-oligoadenylate synthetase 1, 40/46kDa	O	(2-5')oligo(A) synthase 1|(2-5')oligo(A)
ENSG00000089154	0.509012	7.08101	21.5925	3.37174e-06	0.0313066	18887	GCN1L1	9606	10985	NULL	12	12q24.2	GCN1 general control of amino-acid synthesis 1-like 1 (yeast)	protein-coding	GCN1L1	GCN1 general control of amino-acid synthesis 1-like 1 (yeast)	O	GCN1 (general control of amino-acid synt
ENSG00000089157	1.00669	10.9615	54.4549	1.59054e-13	2.05672e-09	63533	RPLP0	9606	6175	NULL	12	12q24.2	ribosomal protein, large, P0	protein-coding	RPLP0	ribosomal protein, large, P0	O	60S acidic ribosomal protein P0|60S ribo
ENSG00000089159	-0.297127	7.59106	6.62176	0.010074	1	43148	PXN	9606	5829	hCG_1778014	12	12q24.31	paxillin	protein-coding	PXN	paxillin	O	NULL
ENSG00000089177	0.247022	5.41801	1.52887	0.216281	1	23068	KIF16B	9606	55614	RP5-971B4.1	20	20p11.23	kinesin family member 16B	protein-coding	KIF16B	kinesin family member 16B	O	kinesin motor protein|kinesin-like prote
ENSG00000089195	1.49956	4.28823	84.3717	4.09968e-20	5.89165e-16	70296	TRMT6	9606	51605	CGI-09	20	20p12.3	tRNA methyltransferase 6 homolog (S. cerevisiae)	protein-coding	TRMT6	tRNA methyltransferase 6 homolog (S. cerevisiae)	O	tRNA (adenine(58)-N(1))-methyltransferas
ENSG00000089199	-2.24779	1.51114	15.5688	7.95584e-05	0.645935	10809	CHGB	9606	1114	NULL	20	20pter-p12	chromogranin B (secretogranin 1)	protein-coding	CHGB	chromogranin B (secretogranin 1)	O	cgB|chromogranin-B|secretogranin B|secre
ENSG00000089220	0.390907	7.86175	7.17056	0.00741097	1	41115	PEBP1	9606	5037	NULL	12	12q24.23	phosphatidylethanolamine binding protein 1	protein-coding	PEBP1	phosphatidylethanolamine binding protein 1	O	Raf kinase inhibitory protein|hippocampa
ENSG00000089234	0.432741	4.45504	22.9139	1.69421e-06	0.0161306	8348	BRAP	9606	8315	NULL	12	12q24	BRCA1 associated protein	protein-coding	BRAP	BRCA1 associated protein	O	BRCA1-associated protein|RING finger pro
ENSG00000089248	0.41516	7.1397	9.19711	0.00242398	1	16665	ERP29	9606	10961	NULL	12	12q24.13	endoplasmic reticulum protein 29	protein-coding	ERP29	endoplasmic reticulum protein 29	O	endoplasmic reticulum lumenal protein ER
ENSG00000089280	0.117565	8.01773	1.14134	0.28537	1	18556	FUS	9606	2521	NULL	16	16p11.2	fused in sarcoma	protein-coding	FUS	fused in sarcoma	O	75 kDa DNA-pairing protein|RNA-binding p
ENSG00000089289	0.984847	6.32359	62.0941	3.27438e-15	4.37948e-11	21588	IGBP1	9606	3476	RP13-46G5.1	X	Xq13.1-q13.3	immunoglobulin (CD79A) binding protein 1	protein-coding	IGBP1	immunoglobulin (CD79A) binding protein 1	O	B cell signal transduction molecule alph
ENSG00000089327	2.4539	5.85606	134.761	3.72353e-31	5.70036e-27	18581	FXYD5	9606	53827	HSPC113	19	19q13.12	FXYD domain containing ion transport regulator 5	protein-coding	FXYD5	FXYD domain containing ion transport regulator 5	O	FXYD domain-containing ion transport reg
ENSG00000089335	-0.726398	4.52874	26.527	2.59876e-07	0.00262787	74463	ZNF302	9606	55900	NULL	19	19q13.11	zinc finger protein 302	protein-coding	ZNF302	zinc finger protein 302	O	zinc finger protein 327
ENSG00000089351	1.38467	5.82061	81.9006	1.43109e-19	2.0456e-15	19591	GRAMD1A	9606	57655	NULL	19	19q13.13	GRAM domain containing 1A	protein-coding	GRAMD1A	GRAM domain containing 1A	O	GRAM domain-containing protein 1A
ENSG00000089356	-1.36445	9.58392	18.9958	1.31007e-05	0.11564	18579	FXYD3	9606	5349	NULL	19	19q13.12	FXYD domain containing ion transport regulator 3	protein-coding	FXYD3	FXYD domain containing ion transport regulator 3	O	FXYD domain-containing ion transport reg
ENSG00000089472	0.212851	7.92809	2.12643	0.144777	1	20242	HEPH	9606	9843	RP13-238N7.1	X	Xq11-q12	hephaestin	protein-coding	HEPH	hephaestin	O	NULL
ENSG00000089486	-0.455111	4.19541	2.94865	0.0859493	1	10247	CDIP1	9606	29965	NULL	16	16p13.3	cell death-inducing p53 target 1	protein-coding	CDIP1	cell death-inducing p53 target 1	O	LITAF-like protein|cell death inducing p
ENSG00000089597	0.654357	8.50062	46.3366	9.95884e-12	1.22713e-07	18731	GANAB	9606	23193	NULL	11	11q12.3	glucosidase, alpha
ENSG00000089639	-0.0361481	5.03023	0.0784802	0.779368	1	19219	GMIP	9606	51291	NULL	19	19p13.11	GEM interacting protein	protein-coding	GMIP	GEM interacting protein	O	GEM-interacting protein
ENSG00000089682	0.398403	3.25024	9.23718	0.0023715	1	43613	RBM41	9606	55285	RP13-383K5.1	X	Xq22.3	RNA binding motif protein 41	protein-coding	RBM41	RNA binding motif protein 41	O	RNA-binding motif protein 41|RNA-binding
ENSG00000089685	1.88077	5.28892	59.259	1.38223e-14	1.83022e-10	8086	BIRC5	9606	332	NULL	17	17q25	baculoviral IAP repeat containing 5	protein-coding	BIRC5	baculoviral IAP repeat containing 5	O	apoptosis inhibitor 4|apoptosis inhibito
ENSG00000089692	-1.80785	1.27329	48.5687	3.18917e-12	3.99189e-08	23751	LAG3	9606	3902	NULL	12	12p13.32	lymphocyte-activation gene 3	protein-coding	LAG3	lymphocyte-activation gene 3	O	lymphocyte activation gene 3 protein
ENSG00000089693	0.500561	7.39874	14.6569	0.000128959	1	36848	MLF2	9606	8079	NULL	12	12p13	myeloid leukemia factor 2	protein-coding	MLF2	myeloid leukemia factor 2	O	myelodysplasia-myeloid leukemia factor 2
ENSG00000089723	2.25313	2.34856	99.3049	2.16475e-23	3.19062e-19	40472	OTUB2	9606	78990	NULL	14	14q32.12	OTU domain, ubiquitin aldehyde binding 2	protein-coding	OTUB2	OTU domain, ubiquitin aldehyde binding 2	O	OTU domain-containing ubiquitin aldehyde
ENSG00000089737	0.0899644	6.70499	0.635764	0.425249	1	14807	DDX24	9606	57062	NULL	14	14q32	DEAD (Asp-Glu-Ala-Asp) box polypeptide 24	protein-coding	DDX24	DEAD (Asp-Glu-Ala-Asp) box polypeptide 24	O	ATP-dependent RNA helicase DDX24|DEAD bo
ENSG00000089775	-0.68557	3.46924	22.0378	2.67336e-06	0.0250093	74080	ZBTB25	9606	7597	NULL	14	14q23-q24	zinc finger and BTB domain containing 25	protein-coding	ZBTB25	zinc finger and BTB domain containing 25	O	zinc finger and BTB domain-containing pr
ENSG00000089818	-0.323924	5.13415	6.27142	0.0122701	1	38443	NECAP1	9606	25977	NULL	12	12p13.31	NECAP endocytosis associated 1	protein-coding	NECAP1	NECAP endocytosis associated 1	O	NECAP endocytosis-associated protein 1|N
ENSG00000089820	-0.372762	5.733	1.25172	0.263224	1	7129	ARHGAP4	9606	393	NULL	X	Xq28	Rho GTPase activating protein 4	protein-coding	ARHGAP4	Rho GTPase activating protein 4	O	Rho-GAP hematopoietic protein C1|rho GTP
ENSG00000089847	-2.09097	1.61431	35.1006	3.13108e-09	3.5209e-05	6365	ANKRD24	9606	170961	NULL	19	19p13.3	ankyrin repeat domain 24	protein-coding	ANKRD24	ankyrin repeat domain 24	O	ankyrin repeat domain-containing protein
ENSG00000089876	0.223169	5.64598	2.58341	0.107989	1	15158	DHX32	9606	55760	NULL	10	10q26.2	DEAH (Asp-Glu-Ala-His) box polypeptide 32	protein-coding	DHX32	DEAH (Asp-Glu-Ala-His) box polypeptide 32	O	DEAD/H (Asp-Glu-Ala-Asp/His) box polypep
ENSG00000089902	-0.260456	5.4324	3.45333	0.0631244	1	43740	RCOR1	9606	23186	NULL	14	14q32.31	REST corepressor 1	protein-coding	RCOR1	REST corepressor 1	O	NULL
ENSG00000089916	-0.454724	5.01649	14.0195	0.000180921	1	19407	GPATCH2L	9606	55668	NULL	14	14q24.3	G patch domain containing 2-like	protein-coding	GPATCH2L	G patch domain containing 2-like	O	G patch domain-containing protein 2-like
ENSG00000090006	-1.3623	7.46757	58.0247	2.58844e-14	3.40858e-10	33760	LTBP4	9606	8425	NULL	19	19q13.1-q13.2	latent transforming growth factor beta binding protein 4	protein-coding	LTBP4	latent transforming growth factor beta binding protein 4	O	latent transforming growth factor-beta b
ENSG00000090013	0.0345845	5.37946	0.0472948	0.827839	1	8113	BLVRB	9606	645	NULL	19	19q13.1-q13.2	biliverdin reductase B (flavin reductase (NADPH))	protein-coding	BLVRB	biliverdin reductase B (flavin reductase (NADPH))	O	BVR-B|FR|GHBP|NADPH-dependent diaphorase
ENSG00000090020	-0.726365	6.3211	16.6419	4.51429e-05	0.376356	65909	SLC9A1	9606	6548	RP4-633N17.1	1	1p36.1-p35	solute carrier family 9, subfamily A (NHE1, cation proton antiporter 1), member 1	protein-coding	SLC9A1	solute carrier family 9, subfamily A (NHE1, cation proton antiporter 1), member 1	O	Na(+)/H(+) exchanger 1|Na-Li countertran
ENSG00000090054	0.791981	5.46677	58.4741	2.05987e-14	2.71759e-10	67666	SPTLC1	9606	10558	RP11-118F2.1	9	9q22.2	serine palmitoyltransferase, long chain base subunit 1	protein-coding	SPTLC1	serine palmitoyltransferase, long chain base subunit 1	O	LCB 1|SPT 1|long chain base biosynthesis
ENSG00000090060	0.469619	7.35077	16.7949	4.16446e-05	0.348523	40676	PAPOLA	9606	10914	NULL	14	14q32.31	poly(A) polymerase alpha	protein-coding	PAPOLA	poly(A) polymerase alpha	O	PAP-alpha|polynucleotide adenylyltransfe
ENSG00000090061	0.164766	5.84328	2.01032	0.156233	1	9976	CCNK	9606	8812	NULL	14	14q32	cyclin K	protein-coding	CCNK	cyclin K	O	cyclin-K
ENSG00000090097	0.552864	4.7808	11.9177	0.000556021	1	40816	PCBP4	9606	57060	NULL	3	3p21	poly(rC) binding protein 4	protein-coding	PCBP4	poly(rC) binding protein 4	O	LYST-interacting protein|RNA binding pro
ENSG00000090104	-1.38494	4.75138	14.9375	0.000111135	0.884298	43903	RGS1	9606	5996	NULL	1	1q31	regulator of G-protein signaling 1	protein-coding	RGS1	regulator of G-protein signaling 1	O	B-cell activation protein BL34|early res
ENSG00000090238	-0.977303	5.36014	13.7231	0.000211835	1	73939	YPEL3	9606	83719	FKSG5	16	16p11.2	yippee-like 3 (Drosophila)	protein-coding	YPEL3	yippee-like 3 (Drosophila)	O	protein yippee-like 3
ENSG00000090263	0.52039	5.35661	14.5447	0.000136873	1	37252	MRPS33	9606	51650	CGI-139	7	7q34	mitochondrial ribosomal protein S33	protein-coding	MRPS33	mitochondrial ribosomal protein S33	O	28S ribosomal protein S33, mitochondrial
ENSG00000090266	0.265892	6.20559	3.31509	0.0686465	1	38391	NDUFB2	9606	4708	NULL	7	7q34	NADH dehydrogenase (ubiquinone) 1 beta subcomplex, 2, 8kDa	protein-coding	NDUFB2	NADH dehydrogenase (ubiquinone) 1 beta subcomplex, 2, 8kDa	O	NADH dehydrogenase [ubiquinone] 1 beta s
ENSG00000090273	1.01077	6.37857	54.5324	1.52903e-13	1.9778e-09	39149	NUDC	9606	10726	NULL	1	1p35-p34	nuclear distribution C homolog (A. nidulans)	protein-coding	NUDC	nuclear distribution C homolog (A. nidulans)	O	nuclear distribution gene C homolog|nucl
ENSG00000090316	-0.637859	6.54105	31.4606	2.03524e-08	0.000219583	33879	MAEA	9606	10296	HLC10	4	4p16.3	macrophage erythroblast attacher	protein-coding	MAEA	macrophage erythroblast attacher	O	GID complex subunit 9, FYV10 homolog|cel
ENSG00000090339	0.00702392	4.78987	0.000750409	0.978146	1	21429	ICAM1	9606	3383	NULL	19	19p13.3-p13.2	intercellular adhesion molecule 1	protein-coding	ICAM1	intercellular adhesion molecule 1	O	ICAM-1|cell surface glycoprotein P3.58|i
ENSG00000090372	0.242805	6.57663	7.78286	0.00527442	1	68089	STRN4	9606	29888	NULL	19	19q13.2	striatin, calmodulin binding protein 4	protein-coding	STRN4	striatin, calmodulin binding protein 4	O	striatin-4
ENSG00000090376	-2.13743	3.74192	42.5063	7.04542e-11	8.46296e-07	22392	IRAK3	9606	11213	NULL	12	12q14.3	interleukin-1 receptor-associated kinase 3	protein-coding	IRAK3	interleukin-1 receptor-associated kinase 3	O	IL-1 receptor-associated kinase M
ENSG00000090382	1.3558	8.11146	5.11878	0.0236682	1	33842	LYZ	9606	4069	NULL	12	12q15	lysozyme	protein-coding	LYZ	lysozyme	O	1,4-beta-N-acetylmuramidase C|lysozyme C
ENSG00000090402	-2.39899	5.13725	9.23001	0.0023808	1	65352	SI	9606	6476	NULL	3	3q25.2-q26.2	sucrase-isomaltase (alpha-glucosidase)	protein-coding	SI	sucrase-isomaltase (alpha-glucosidase)	O	oligosaccharide alpha-1,6-glucosidase|su
ENSG00000090432	-0.322294	4.93554	8.61666	0.00333102	1	37830	MUL1	9606	79594	NULL	1	1p36.12	mitochondrial E3 ubiquitin protein ligase 1	protein-coding	MUL1	mitochondrial E3 ubiquitin protein ligase 1	O	E3 SUMO-protein ligase MUL1|E3 ubiquitin
ENSG00000090447	1.5807	4.26584	150.658	1.24471e-34	1.91934e-30	68883	TFAP4	9606	7023	NULL	16	16p13	transcription factor AP-4 (activating enhancer binding protein 4)	protein-coding	TFAP4	transcription factor AP-4 (activating enhancer binding protein 4)	O	activating enhancer-binding protein 4|cl
ENSG00000090470	0.222727	4.29961	2.91212	0.0879161	1	40994	PDCD7	9606	10081	NULL	15	15q22.31	programmed cell death 7	protein-coding	PDCD7	programmed cell death 7	O	U11/U12 snRNP 59K|apoptosis-related prot
ENSG00000090487	0.635855	6.10588	35.4061	2.67654e-09	3.01726e-05	67552	SPG21	9606	51324	BM-019	15	15q21-q22	spastic paraplegia 21 (autosomal recessive, Mast syndrome)	protein-coding	SPG21	spastic paraplegia 21 (autosomal recessive, Mast syndrome)	O	acid cluster protein 33|maspardin|spasti
ENSG00000090520	0.442128	6.08332	8.06339	0.00451686	1	15386	DNAJB11	9606	51726	PSEC0121	3	3q27.3	DnaJ (Hsp40) homolog, subfamily B, member 11	protein-coding	DNAJB11	DnaJ (Hsp40) homolog, subfamily B, member 11	O	APOBEC1-binding protein 2|DnaJ protein 9
ENSG00000090530	-0.452132	4.22757	1.11657	0.290659	1	40538	P3H2	NA	NA	NA	NA	NA	NA	NA	NA	NA	NA	NA
ENSG00000090539	-2.35387	2.6946	102.638	4.02306e-24	5.95977e-20	10858	CHRD	9606	8646	UNQ217/PRO243	3	3q27	chordin	protein-coding	CHRD	chordin	O	NULL
ENSG00000090554	-1.25417	1.86377	48.7475	2.91125e-12	3.64693e-08	18106	FLT3LG	9606	2323	NULL	19	19q13.3	fms-related tyrosine kinase 3 ligand	protein-coding	FLT3LG	fms-related tyrosine kinase 3 ligand	O	flt3 ligand
ENSG00000090565	0.230227	5.30587	2.15913	0.141725	1	43241	RAB11FIP3	9606	9727	NULL	16	16p13.3	RAB11 family interacting protein 3 (class II)	protein-coding	RAB11FIP3	RAB11 family interacting protein 3 (class II)	O	EF hands-containing Rab-interacting prot
ENSG00000090581	-0.220491	5.52035	2.62403	0.105256	1	19296	GNPTG	9606	84572	CAB56184	16	16p13.3	N-acetylglucosamine-1-phosphate transferase, gamma subunit	protein-coding	GNPTG	N-acetylglucosamine-1-phosphate transferase, gamma subunit	O	N-acetylglucosamine-1-phosphotransferase
ENSG00000090612	0.491698	3.63659	11.3107	0.000770604	1	74430	ZNF268	9606	10795	NULL	12	12q24.33	zinc finger protein 268	protein-coding	ZNF268	zinc finger protein 268	O	zinc finger protein 3|zinc finger protei
ENSG00000090615	-0.268404	6.58263	4.49672	0.0339599	1	19317	GOLGA3	9606	2802	NULL	12	12q24.33	golgin A3	protein-coding	GOLGA3	golgin A3	O	Golgi membrane associated protein|Golgi
ENSG00000090621	0.766306	7.11869	36.0424	1.93074e-09	2.19235e-05	40576	PABPC4	9606	8761	NULL	1	1p34.2	poly(A) binding protein, cytoplasmic 4 (inducible form)	protein-coding	PABPC4	poly(A) binding protein, cytoplasmic 4 (inducible form)	O	PABP-4|activated-platelet protein 1|indu
ENSG00000090659	-3.15767	3.09726	67.2567	2.3836e-16	3.25791e-12	10065	CD209	9606	30835	NULL	19	19p13	CD209 molecule	protein-coding	CD209	CD209 molecule	O	C-type lectin domain family 4 member L|C
ENSG00000090661	-0.151909	2.48604	0.192219	0.661076	1	10527	CERS4	9606	79603	NULL	19	19p13.2	ceramide synthase 4	protein-coding	CERS4	ceramide synthase 4	O	LAG1 homolog, ceramide synthase 4|LAG1 l
ENSG00000090674	-0.849418	4.19995	41.6595	1.08636e-10	1.29506e-06	34248	MCOLN1	9606	57192	MSTP080	19	19p13.2	mucolipin 1	protein-coding	MCOLN1	mucolipin 1	O	mucolipidin|mucolipidosis type IV protei
ENSG00000090686	-0.142469	5.62471	1.53774	0.214954	1	72210	USP48	9606	84196	NULL	1	1p36.12	ubiquitin specific peptidase 48	protein-coding	USP48	ubiquitin specific peptidase 48	O	deubiquitinating enzyme 48|ubiquitin car
ENSG00000090776	0.605016	6.8188	17.3246	3.15078e-05	0.267627	16140	EFNB1	9606	1947	RP3-496G1.1	X	Xq12	ephrin-B1	protein-coding	EFNB1	ephrin-B1	O	EFL-3|ELK ligand|LERK-2|eph-related rece
ENSG00000090857	-0.198717	5.95442	1.39914	0.236867	1	41080	PDPR	9606	55066	NULL	16	16q22.1	pyruvate dehydrogenase phosphatase regulatory subunit	protein-coding	PDPR	pyruvate dehydrogenase phosphatase regulatory subunit	O	pyruvate dehydrogenase phosphatase regul
ENSG00000090861	1.07424	6.86517	51.1256	8.66416e-13	1.10035e-08	75	AARS	9606	16	NULL	16	16q22	alanyl-tRNA synthetase	protein-coding	AARS	alanyl-tRNA synthetase	O	alaRS|alanine tRNA ligase 1, cytoplasmic
ENSG00000090863	0.723396	7.36629	46.6206	8.61489e-12	1.06342e-07	19116	GLG1	9606	2734	NULL	16	16q22.3	golgi glycoprotein 1	protein-coding	GLG1	golgi glycoprotein 1	O	E-selectin ligand 1|Golgi apparatus prot
ENSG00000090889	1.58447	4.58982	55.624	8.77472e-14	1.14194e-09	23096	KIF4A	9606	24137	NULL	X	Xq13.1	kinesin family member 4A	protein-coding	KIF4A	kinesin family member 4A	O	chromokinesin-A|chromosome-associated ki
ENSG00000090905	-0.929328	5.8506	65.6022	5.51779e-16	7.49151e-12	69620	TNRC6A	9606	27327	NULL	16	16p11.2	trinucleotide repeat containing 6A	protein-coding	TNRC6A	trinucleotide repeat containing 6A	O	CAG repeat protein 26|EDIE|EMSY interact
ENSG00000090924	-0.979981	4.32111	25.59	4.2223e-07	0.00420668	41793	PLEKHG2	9606	64857	NULL	19	19q13.2	pleckstrin homology domain containing, family G (with RhoGef domain) member 2	protein-coding	PLEKHG2	pleckstrin homology domain containing, family G (with RhoGef domain) member 2	O	PH domain-containing family G member 2|c
ENSG00000090971	0.791821	2.619	11.7789	0.000599053	1	38160	NAT14	9606	57106	NULL	19	19q13.42	N-acetyltransferase 14 (GCN5-related, putative)	protein-coding	NAT14	N-acetyltransferase 14 (GCN5-related, putative)	O	K562 cell-derived leucine-zipper-like pr
ENSG00000090975	-1.54694	4.74539	105.479	9.59032e-25	1.42694e-20	41635	PITPNM2	9606	57605	NULL	12	12q24.31	phosphatidylinositol transfer protein, membrane-associated 2	protein-coding	PITPNM2	phosphatidylinositol transfer protein, membrane-associated 2	O	PITPnm 2|PYK2 N-terminal domain-interact
ENSG00000090989	0.177343	5.60983	2.6646	0.102604	1	16822	EXOC1	9606	55763	BM-012	4	4q12	exocyst complex component 1	protein-coding	EXOC1	exocyst complex component 1	O	SEC3-like 1|exocyst complex component Se
ENSG00000091009	0.922511	4.90879	83.4564	6.51374e-20	9.34591e-16	43605	RBM27	9606	54439	NULL	5	5q32	RNA binding motif protein 27	protein-coding	RBM27	RNA binding motif protein 27	O	RNA-binding motif protein 27|RNA-binding
ENSG00000091039	1.2849	4.85744	91.1537	1.32934e-21	1.93751e-17	40412	OSBPL8	9606	114882	NULL	12	12q14	oxysterol binding protein-like 8	protein-coding	OSBPL8	oxysterol binding protein-like 8	O	ORP-8|OSBP-related protein 8|oxysterol-b
ENSG00000091073	0.824799	5.78732	34.4875	4.28988e-09	4.79437e-05	15701	DTX2	9606	113878	NULL	7	7q11.23	deltex homolog 2 (Drosophila)	protein-coding	DTX2	deltex homolog 2 (Drosophila)	O	deltex2|hDTX2|probable E3 ubiquitin-prot
ENSG00000091127	1.80354	4.4734	159.651	1.34858e-36	2.08585e-32	43111	PUS7	9606	54517	NULL	7	7q22.3	pseudouridylate synthase 7 homolog (S. cerevisiae)	protein-coding	PUS7	pseudouridylate synthase 7 homolog (S. cerevisiae)	O	pseudouridylate synthase 7 homolog
ENSG00000091129	-0.0503426	1.39012	0.0119642	0.9129	1	39026	NRCAM	9606	4897	NULL	7	7q31	neuronal cell adhesion molecule	protein-coding	NRCAM	neuronal cell adhesion molecule	O	NgCAM-related cell adhesion molecule|neu
ENSG00000091136	-0.527313	7.75823	6.70099	0.00963595	1	23766	LAMB1	9606	3912	NULL	7	7q22	laminin, beta 1	protein-coding	LAMB1	laminin, beta 1	O	laminin B1 chain|laminin subunit beta-1
ENSG00000091138	-3.78639	9.68645	40.5654	1.90148e-10	2.24432e-06	65679	SLC26A3	9606	1811	NULL	7	7q31	solute carrier family 26, member 3	protein-coding	SLC26A3	solute carrier family 26, member 3	O	chloride anion exchanger|down-regulated
ENSG00000091140	-0.0365128	6.8711	0.0878239	0.766962	1	15262	DLD	9606	1738	tcag7.39	7	7q31-q32	dihydrolipoamide dehydrogenase	protein-coding	DLD	dihydrolipoamide dehydrogenase	O	E3 component of pyruvate dehydrogenase c
ENSG00000091157	-0.699999	3.79322	21.4487	3.63413e-06	0.0336375	72759	WDR7	9606	23335	NULL	18	18q21.31	WD repeat domain 7	protein-coding	WDR7	WD repeat domain 7	O	TGF-beta resistance associated|TGF-beta
ENSG00000091164	0.256876	5.53121	5.50123	0.0190031	1	71465	TXNL1	9606	9352	NULL	18	18q21.31	thioredoxin-like 1	protein-coding	TXNL1	thioredoxin-like 1	O	32 kDa thioredoxin-related protein|thior
ENSG00000091262	-1.02219	4.07404	23.0399	1.58672e-06	0.0151405	197	ABCC6	9606	368	NULL	16	16p13.1	ATP-binding cassette, sub-family C (CFTR/MRP), member 6	protein-coding	ABCC6	ATP-binding cassette, sub-family C (CFTR/MRP), member 6	O	ATP-binding cassette sub-family C member
ENSG00000091317	1.14623	6.60074	86.0406	1.76278e-20	2.54246e-16	11240	CMTM6	9606	54918	NULL	3	3p22.3	CKLF-like MARVEL transmembrane domain containing 6	protein-coding	CMTM6	CKLF-like MARVEL transmembrane domain containing 6	O	CKLF-like MARVEL transmembrane domain-co
ENSG00000091409	1.5507	8.3788	75.5868	3.49688e-18	4.91137e-14	22474	ITGA6	9606	3655	NULL	2	2q31.1	integrin, alpha 6	protein-coding	ITGA6	integrin, alpha 6	O	CD49 antigen-like family member F|integr
ENSG00000091428	0.201081	1.86943	0.573085	0.449036	1	43464	RAPGEF4	9606	11069	NULL	2	2q31-q32	Rap guanine nucleotide exchange factor (GEF) 4	protein-coding	RAPGEF4	Rap guanine nucleotide exchange factor (GEF) 4	O	EPAC 2|RAP guanine-nucleotide-exchange f
ENSG00000091436	1.66626	6.15246	54.866	1.29033e-13	1.6724e-09	41648	pk	NA	NA	NA	NA	NA	NA	NA	NA	NA	NA	NA
ENSG00000091483	-0.151912	6.54904	0.930117	0.334833	1	17781	FH	9606	2271	NULL	1	1q42.1	fumarate hydratase	protein-coding	FH	fumarate hydratase	O	fumarase|fumarate hydratase, mitochondri
ENSG00000091490	0.843633	7.35995	39.5918	3.12987e-10	3.66571e-06	64947	SEL1L3	9606	23231	NULL	4	4p15.2	sel-1 suppressor of lin-12-like 3 (C. elegans)	protein-coding	SEL1L3	sel-1 suppressor of lin-12-like 3 (C. elegans)	O	protein sel-1 homolog 3|suppressor of li
ENSG00000091513	-2.18556	0.105387	21.7215	3.15246e-06	0.0293368	68873	TF	9606	7018	PRO1400	3	3q22.1	transferrin	protein-coding	TF	transferrin	O	beta-1 metal-binding globulin|serotransf
ENSG00000091527	0.58094	7.07168	21.4828	3.57011e-06	0.0330556	10338	CDV3	9606	55573	NULL	3	3q22.1	CDV3 homolog (mouse)	protein-coding	CDV3	CDV3 homolog (mouse)	O	carnitine deficiency-associated gene exp
ENSG00000091536	-1.77673	0.457941	57.0322	4.28726e-14	5.61803e-10	37952	MYO15A	9606	51168	NULL	17	17p11.2	myosin XVA	protein-coding	MYO15A	myosin XVA	O	myosin-XV|unconventional myosin-15|uncon
ENSG00000091542	-0.0226039	5.82226	0.0430461	0.835638	1	6160	ALKBH5	9606	54890	NULL	17	17p11.2|17p11.2	alkB, alkylation repair homolog 5 (E. coli)	protein-coding	ALKBH5	alkB, alkylation repair homolog 5 (E. coli)	O	RNA demethylase ALKBH5|alkylated DNA rep
ENSG00000091592	-2.0491	4.5006	43.0014	5.47e-11	6.58807e-07	38703	NLRP1	9606	22861	NULL	17	17p13.2	NLR family, pyrin domain containing 1	protein-coding	NLRP1	NLR family, pyrin domain containing 1	O	NACHT, LRR and PYD containing protein 1|
ENSG00000091622	-0.760749	4.60011	11.2306	0.000804593	1	41636	PITPNM3	9606	83394	NULL	17	17p13	PITPNM family member 3	protein-coding	PITPNM3	PITPNM family member 3	O	NIR-1|PITPnm 3|PYK2 N-terminal domain-in
ENSG00000091640	-0.10913	4.97446	0.454541	0.500186	1	67413	SPAG7	9606	9552	NULL	17	17p13.2	sperm associated antigen 7	protein-coding	SPAG7	sperm associated antigen 7	O	sperm-associated antigen 7
ENSG00000091651	1.17319	3.48353	34.1915	4.99461e-09	5.56799e-05	40391	ORC6	9606	23594	NULL	16	16q12	origin recognition complex, subunit 6	protein-coding	ORC6	origin recognition complex, subunit 6	O	origin recognition complex subunit 6
ENSG00000091732	0.556985	3.49603	24.628	6.9534e-07	0.0068192	74137	ZC3HC1	9606	51530	HSPC216	7	7q32.2	zinc finger, C3HC-type containing 1	protein-coding	ZC3HC1	zinc finger, C3HC-type containing 1	O	hNIPA|hematopoietic stem/progenitor cell
ENSG00000091844	-0.309718	0.604724	1.9835	0.159023	1	43910	RGS17	9606	26575	NULL	6	6q25.3	regulator of G-protein signaling 17	protein-coding	RGS17	regulator of G-protein signaling 17	O	NULL
ENSG00000091879	0.659341	2.47708	5.46648	0.0193847	1	6284	ANGPT2	9606	285	NULL	8	8p23.1	angiopoietin 2	protein-coding	ANGPT2	angiopoietin 2	O	ANG-2|Tie2-ligand|angiopoietin-2|angiopo
ENSG00000091947	0.578725	4.81946	21.0913	4.379e-06	0.0402737	69188	TMEM101	9606	84336	NULL	17	17q21.31	transmembrane protein 101	protein-coding	TMEM101	transmembrane protein 101	O	putative NF-kappa-B-activating protein 1
ENSG00000091972	0.331147	2.522	1.79563	0.180242	1	10061	CD200	9606	4345	My033	3	3q12-q13	CD200 molecule	protein-coding	CD200	CD200 molecule	O	CD200 antigen|MRC OX-2 antigen|OX-2 memb
ENSG00000091986	-0.550576	4.5035	2.82195	0.0929831	1	9876	CCDC80	9606	151887	HBE245	3	3q13.2	coiled-coil domain containing 80	protein-coding	CCDC80	coiled-coil domain containing 80	O	coiled-coil domain-containing protein 80
ENSG00000092010	0.306719	7.16498	4.0099	0.0452339	1	42886	PSME1	9606	5720	NULL	14	14q11.2	proteasome (prosome, macropain) activator subunit 1 (PA28 alpha)	protein-coding	PSME1	proteasome (prosome, macropain) activator subunit 1 (PA28 alpha)	O	11S regulator complex alpha subunit|11S
ENSG00000092020	-0.200089	3.97149	2.17564	0.140211	1	42317	PPP2R3C	9606	55012	NULL	14	14q13.2	protein phosphatase 2, regulatory subunit B'', gamma	protein-coding	PPP2R3C	protein phosphatase 2, regulatory subunit B'', gamma	O	protein phosphatase 2 (formerly 2A), reg
ENSG00000092036	0.0307626	5.13636	0.0382648	0.844912	1	20069	HAUS4	9606	54930	NULL	14	14q11.2	HAUS augmin-like complex, subunit 4	protein-coding	HAUS4	HAUS augmin-like complex, subunit 4	O	HAUS augmin-like complex subunit 4|homol
ENSG00000092068	0.60572	5.82215	6.69199	0.00968471	1	65902	SLC7A8	9606	23428	NULL	14	14q11.2	solute carrier family 7 (amino acid transporter light chain, L system), member 8	protein-coding	SLC7A8	solute carrier family 7 (amino acid transporter light chain, L system), member 8	O	L-type amino acid transporter 2|integral
ENSG00000092094	-0.624828	5.11515	17.7471	2.52297e-05	0.216471	40423	OSGEP	9606	55644	NULL	14	14q11.2	O-sialoglycoprotein endopeptidase	protein-coding	OSGEP	O-sialoglycoprotein endopeptidase	O	hOSGEP|probable O-sialoglycoprotein endo
ENSG00000092096	-2.1767	3.11098	75.7935	3.14934e-18	4.42545e-14	65555	SLC22A17	9606	51310	NULL	14	14q11.2	solute carrier family 22, member 17	protein-coding	SLC22A17	solute carrier family 22, member 17	O	24p3 receptor|NGAL receptor|brain-type o
ENSG00000092098	-0.340987	5.31858	7.73988	0.00540144	1	45707	RNF31	9606	55072	NULL	14	14q11.2	ring finger protein 31	protein-coding	RNF31	ring finger protein 31	O	E3 ubiquitin-protein ligase RNF31|HOIL-1
ENSG00000092108	-0.0262017	5.19958	0.0441808	0.833518	1	64747	SCFD1	9606	23256	FKSG23	14	14q12	sec1 family domain containing 1	protein-coding	SCFD1	sec1 family domain containing 1	O	SLY1 homolog|sec1 family domain-containi
[truncated: 14,037 more rows]

## Sheet: Sup Table 8B
identifier	log2FoldChange	logCPM	LR	pvalue	padj	V1	gene	tax_id	GeneID	LocusTag	chromosome	map_location	description	type	Symbol_autho	name	status	other
[truncated: 15,867 more rows]

[truncated: 6 more sheets: Sup Table 8C, Sup Table 8D, Sup Table 8E, Sup Table 8F, Sup Table 8G, Sup Table 8H]
