# Supplementary material for: Integrating the secretome and interactome to identify novel biomarkers and therapeutic targets in colorectal cancer
Source: Cell Commun Signal. 2025 Oct 10;23:428. doi: 10.1186/s12964-025-02424-4 (PMC12512465; doi:10.1186/s12964-025-02424-4)
Supplement: Supplementary file 1 — Supplementary Material 1. [file 12964_2025_2424_MOESM1_ESM.zip › Supplementary/Sup Table 9.xlsx]

## Sheet: Sup Table 9
Drugs predicted using the L1000FWD tool for each expression profile of the regions in CRC.
List of Supplementary Tables	Title
Supplementary Table 9A	L1000FWD Table From Left High Purity Expression Profile
Supplementary Table 9B	L1000FWD Table From Left Low Purity Expression Profile
Supplementary Table 9C	L1000FWD Table From Right High Purity Expression Profile
Supplementary Table 9D	L1000FWD Table From Right Low Purity Expression Profile

## Sheet: Sup Table 9A
sig_id	drug	pert_id	similarity_scores
ERG011_VCAP_24H:BRD-A62182663-001-01-4:10	YK-4279	BRD-A62182663-001-01-4	0.0442514
LJP001_SKBR3_24H:BRD-K07859598-001-08-8:10	GW-5074	BRD-K07859598-001-08-8	0.0413565
CPC004_VCAP_24H:BRD-K71266197-236-01-9:10	PSB-06126	BRD-K71266197-236-01-9	0.038048
CPC001_VCAP_24H:BRD-K31268420-001-01-1:10	NSC-693868	BRD-K31268420-001-01-1	0.038048
CPC005_VCAP_6H:BRD-A52660433-066-01-3:10	tetrindole	BRD-A52660433-066-01-3	0.0376344
CPC015_MCF7_24H:BRD-K43068349-001-01-9:10	AMG-9810	BRD-K43068349-001-01-9	0.0376344
CPC010_HT29_6H:BRD-K40941388-001-02-0:10	BRD-K40941388	BRD-K40941388-001-02-0	0.0372208
CPC008_HT29_6H:BRD-K56489029-019-01-0:10	BRD-K56489029	BRD-K56489029-019-01-0	0.0372208
CPC012_VCAP_6H:BRD-K02701279-001-01-8:10	BRD-K02701279	BRD-K02701279-001-01-8	0.0372208
CPC005_MCF7_24H:BRD-A22713669-001-01-9:10	BVT-948	BRD-A22713669-001-01-9	0.0359801
CPC010_HT29_6H:BRD-K81300454-001-05-1:10	BRD-K81300454	BRD-K81300454-001-05-1	0.035153
CPC014_MCF7_6H:BRD-A25337146-003-07-0:10	AT-SUMO-1	BRD-A25337146-003-07-0	0.035153
CPC001_VCAP_24H:BRD-K64341947-003-01-6:10	CFM-1571	BRD-K64341947-003-01-6	0.035153
CPC012_VCAP_6H:BRD-K04534322-001-01-8:10	BRD-K04534322	BRD-K04534322-001-01-8	0.0347395
CPC013_VCAP_24H:BRD-K93215584-001-01-9:10	BRD-K93215584	BRD-K93215584-001-01-9	0.0343259
CPC019_PC3_24H:BRD-K40846327-001-01-7:10	BRD-K40846327	BRD-K40846327-001-01-7	0.0343259
CPC019_VCAP_6H:BRD-K71915010-001-01-4:10	BRD-K71915010	BRD-K71915010-001-01-4	0.0343259
CPC004_VCAP_24H:BRD-K52219182-001-01-6:10	BRD-K52219182	BRD-K52219182-001-01-6	0.0343259
CPC013_MCF7_6H:BRD-K15600710-066-01-7:10	obatoclax	BRD-K15600710-066-01-7	0.0339123
CPC013_SKB_24H:BRD-K83643280-001-01-1:10	BG-FA-0953	BRD-K83643280-001-01-1	0.0339123
MUC.CP005_MCF7_6H:BRD-K14821540-001-02-1:10	FCCP	BRD-K14821540-001-02-1	0.0334988
CPC008_VCAP_24H:BRD-K49712247-001-04-3:10	BRD-K49712247	BRD-K49712247-001-04-3	0.0334988
CPC008_A375_24H:BRD-K66037923-001-04-4:10	BRD-K66037923	BRD-K66037923-001-04-4	0.0330852
CPC020_VCAP_6H:BRD-A03323675-001-01-2:10	ritonavir	BRD-A03323675-001-01-2	0.0326716
CPC001_VCAP_24H:BRD-K62609077-001-02-2:10	scoulerine	BRD-K62609077-001-02-2	0.0326716
CPC006_MCF7_24H:BRD-K74305673-001-01-3:10	IKK-2-inhibitor-V	BRD-K74305673-001-01-3	0.0326716
CPC013_HA1E_6H:BRD-K25884242-001-01-9:10	BRD-K25884242	BRD-K25884242-001-01-9	0.0326716
NMH002_NEU_24H:BRD-K17561142-003-25-9:10	amiodarone	BRD-K17561142-003-25-9	0.0322581
CPC010_HT29_6H:BRD-K82384352-001-02-4:10	BRD-K82384352	BRD-K82384352-001-02-4	0.0318445
CPC012_MCF7_6H:BRD-A15010982-001-01-9:10	HU-211	BRD-A15010982-001-01-9	0.0318445
LJP001_SKBR3_24H:BRD-K04923131-001-10-5:2	GSK-3-inhibitor-IX	BRD-K04923131-001-10-5	0.0318445
CPC012_PC3_6H:BRD-K01614657-001-01-6:10	BRD-K01614657	BRD-K01614657-001-01-6	0.0314309
CPC006_U937_6H:BRD-K18190982-002-01-2:44.4	COT-10b	BRD-K18190982-002-01-2	0.0314309
CPC017_MCF7_24H:BRD-K60762818-003-15-3:10	desipramine	BRD-K60762818-003-15-3	0.0314309
CPC014_VCAP_24H:BRD-K66956375-001-05-5:10	oleoylethanolamide	BRD-K66956375-001-05-5	0.0314309
CPC005_VCAP_24H:BRD-A09925278-003-03-1:10	etilefrine	BRD-A09925278-003-03-1	0.0310174
CPC001_VCAP_24H:BRD-K94176593-001-02-9:10	TWS-119	BRD-K94176593-001-02-9	0.0306038
CPC012_PC3_6H:BRD-K41652870-001-01-9:10	BRD-K41652870	BRD-K41652870-001-01-9	0.0306038
CPC014_MCF7_6H:BRD-A06929388-001-01-1:10	CVF-SUMO-13	BRD-A06929388-001-01-1	0.0301902
CPC001_HCC515_24H:BRD-A14574269-051-01-4:10	UB-165	BRD-A14574269-051-01-4	0.0301902
CPC019_VCAP_24H:BRD-K30849099-001-07-6:10	MW-STK33-2A	BRD-K30849099-001-07-6	0.0301902
CPC010_HT29_6H:BRD-K88511582-001-04-4:10	BRD-K88511582	BRD-K88511582-001-04-4	0.0297767
NMH002_FIBRNPC_24H:BRD-K04923131-001-11-3:10	GSK-3-inhibitor-IX	BRD-K04923131-001-11-3	0.0297767
CPC011_MCF7_6H:BRD-K21806131-050-02-5:10	tegaserod	BRD-K21806131-050-02-5	0.0297767
CPC019_HT29_6H:BRD-K78524708-001-01-4:10	BRD-K78524708	BRD-K78524708-001-01-4	0.0293631
CPC019_HT29_6H:BRD-K78930611-001-07-6:10	MW-STK33-2B	BRD-K78930611-001-07-6	0.0293631
CPC008_MCF7_24H:BRD-K80822897-001-05-0:10	BRD-K80822897	BRD-K80822897-001-05-0	0.0293631
CPC014_PC3_24H:BRD-K77390737-001-03-2:10	xanthohumol	BRD-K77390737-001-03-2	0.0293631
CPC014_VCAP_24H:BRD-M30523314-002-01-5:10	vinorelbine	BRD-M30523314-002-01-5	0.0293631
CPC020_HT29_6H:BRD-A48631911-001-01-9:10	mibefradil	BRD-A48631911-001-01-9	0.0293631
CPC014_ASC_24H:BRD-K77390737-001-03-2:10	xanthohumol	BRD-K77390737-001-03-2	0.0289495
CPC006_MCF7_24H:BRD-K83289131-001-01-4:10	CAY-10618	BRD-K83289131-001-01-4	0.0289495
CPC004_PC3_6H:BRD-K39256324-001-01-5:10	rottlerin	BRD-K39256324-001-01-5	0.0289495
CPC004_PC3_6H:BRD-K08109516-001-02-9:10	L-701324	BRD-K08109516-001-02-9	0.0289495
CPC003_PC3_24H:BRD-K70487031-001-01-0:10	flupentixol	BRD-K70487031-001-01-0	0.0289495
CPC008_A375_6H:BRD-A08662020-014-01-3:10	BRD-A08662020	BRD-A08662020-014-01-3	0.0289495
CPC012_PC3_24H:BRD-K71935468-001-01-9:10	BRD-K71935468	BRD-K71935468-001-01-9	0.0289495
CPC014_HT29_6H:BRD-K84085265-001-01-3:10	CG-930	BRD-K84085265-001-01-3	0.028536
CPC006_PC3_24H:BRD-K01121114-001-01-9:10	BRD-K01121114	BRD-K01121114-001-01-9	0.028536
HOG001_A549_6H:BRD-K74402642-003-01-2:3.3333	NSC-632839	BRD-K74402642-003-01-2	0.028536
MUC.CP005_MCF7_6H:BRD-K14821540-001-02-1:3.3333	FCCP	BRD-K14821540-001-02-1	0.028536
CPC012_MCF7_24H:BRD-K05114711-001-01-7:10	RAN-27	BRD-K05114711-001-01-7	0.028536
CPC001_PC3_6H:BRD-K59469039-001-03-1:10	AG-879	BRD-K59469039-001-03-1	0.028536
CPC012_MCF7_6H:BRD-K21672423-001-01-3:10	BRD-K21672423	BRD-K21672423-001-01-3	0.028536
CPC013_MCF7_24H:BRD-K15600710-066-01-7:10	obatoclax	BRD-K15600710-066-01-7	0.0281224
CPC004_HCC515_24H:BRD-K70301876-034-06-1:10	escitalopram	BRD-K70301876-034-06-1	0.0281224
CPC012_A375_6H:BRD-K32010074-001-01-5:10	MW-A1-14	BRD-K32010074-001-01-5	0.0281224
CPC001_VCAP_24H:BRD-K94441233-001-03-1:10	mevastatin	BRD-K94441233-001-03-1	0.0281224
CPC004_VCAP_24H:BRD-A09472452-015-11-9:10	flecainide	BRD-A09472452-015-11-9	0.0281224
CPC010_HT29_6H:BRD-A25170757-001-05-3:10	BRD-A25170757	BRD-A25170757-001-05-3	0.0281224
ERG011_VCAP_24H:BRD-A62182663-001-01-4:2	YK-4279	BRD-A62182663-001-01-4	0.0277089
CPC005_PC3_24H:BRD-A52588987-004-04-1:10	SKF-83566	BRD-A52588987-004-04-1	0.0277089
LJP001_SKBR3_24H:BRD-K92428232-001-03-1:0.08	GSK-461364	BRD-K92428232-001-03-1	0.0277089
CPC014_HT29_6H:BRD-A55756846-001-16-2:10	H-7	BRD-A55756846-001-16-2	0.0277089
CPC012_PC3_6H:BRD-K16290432-001-01-0:10	BRD-K16290432	BRD-K16290432-001-01-0	0.0277089
CPD001_MCF7_6H:BRD-K32744045-001-23-9:10	disulfiram	BRD-K32744045-001-23-9	0.0277089
LJP001_SKBR3_24H:BRD-K04923131-001-10-5:10	GSK-3-inhibitor-IX	BRD-K04923131-001-10-5	0.0277089
CPC007_PC3_6H:BRD-K40087974-001-10-5:10	BRD-K40087974	BRD-K40087974-001-10-5	0.0277089
CPC006_SW620_6H:BRD-K19295594-001-08-5:11.1	gossypol	BRD-K19295594-001-08-5	0.0277089
CPC019_PC3_24H:BRD-K94987138-001-06-2:10	BRD-K94987138	BRD-K94987138-001-06-2	0.0272953
CPC020_PC3_6H:BRD-K81514393-001-01-0:10	BRD-K81514393	BRD-K81514393-001-01-0	0.0272953
CPC007_VCAP_6H:BRD-K04156788-001-04-1:10	BRD-K04156788	BRD-K04156788-001-04-1	0.0272953
CPC008_HT29_6H:BRD-K05359840-001-05-3:10	BRD-K05359840	BRD-K05359840-001-05-3	0.0272953
CPC020_MCF7_6H:BRD-A49848186-003-01-2:10	BRD-A49848186	BRD-A49848186-003-01-2	0.0272953
CPC014_PC3_6H:BRD-K95901403-001-01-1:10	XL-147	BRD-K95901403-001-01-1	0.0272953
CPC001_VCAP_6H:BRD-A06276885-003-01-1:10	BRD-A06276885	BRD-A06276885-003-01-1	0.0272953
MUC.CP003_MCF7_6H:BRD-K35960502-001-10-1:3.3333	niclosamide	BRD-K35960502-001-10-1	0.0268817
CPC006_A375_6H:BRD-K38985961-001-06-7:160	T-5345967	BRD-K38985961-001-06-7	0.0268817
CPC019_VCAP_24H:BRD-K67798612-001-01-2:10	BRD-K67798612	BRD-K67798612-001-01-2	0.0268817
CPC014_PC3_24H:BRD-K93331255-001-01-2:10	lypressin	BRD-K93331255-001-01-2	0.0268817
CPC008_PC3_24H:BRD-K19410523-001-01-1:10	BRD-K19410523	BRD-K19410523-001-01-1	0.0268817
MUC.CP004_MCF7_6H:BRD-A72180425-001-06-4:10	K784-3188	BRD-A72180425-001-06-4	0.0268817
CPC010_A375_6H:BRD-A75106577-001-03-9:10	BRD-A75106577	BRD-A75106577-001-03-9	0.0268817
CPC017_A549_6H:BRD-K09638361-001-01-4:10	SA-63133	BRD-K09638361-001-01-4	0.0268817
CPC001_VCAP_24H:BRD-K84709232-001-02-6:10	caffeic-acid	BRD-K84709232-001-02-6	0.0268817
CPC019_HT29_6H:BRD-K32101742-001-01-4:10	BRD-K32101742	BRD-K32101742-001-01-4	0.0264682
CPC014_VCAP_6H:BRD-K79404599-001-02-8:10	enzastaurin	BRD-K79404599-001-02-8	0.0264682
CPD001_PC3_24H:BRD-K17075857-001-10-1:10	chloroxine	BRD-K17075857-001-10-1	0.0264682
CPC014_HT29_6H:BRD-K32644160-001-07-3:10	BRD-K32644160	BRD-K32644160-001-07-3	0.0264682
CPC006_H1299_6H:BRD-K05653692-003-04-7:64	DL-PDMP	BRD-K05653692-003-04-7	0.0260546
CPC006_HCC15_6H:BRD-A28105619-001-01-3:10	cucurbitacin-i	BRD-A28105619-001-01-3	0.0260546
CPC005_MCF7_24H:BRD-K21350491-001-02-1:10	phenamil	BRD-K21350491-001-02-1	0.0260546
CPC010_HT29_6H:BRD-K15888437-001-06-6:10	BRD-K15888437	BRD-K15888437-001-06-6	0.0260546
CPC019_PC3_6H:BRD-K19593010-001-01-4:10	BRD-K19593010	BRD-K19593010-001-01-4	0.0260546
CPC013_SKB_24H:BRD-K69852452-001-01-8:10	F-1566-0341	BRD-K69852452-001-01-8	0.0260546
CPC015_A549_24H:BRD-K82036761-003-07-0:10	sertraline	BRD-K82036761-003-07-0	0.0260546
CPC004_VCAP_24H:BRD-K62792802-001-02-8:10	LY-83583	BRD-K62792802-001-02-8	0.0260546
CPC017_HT29_6H:BRD-K16977723-001-01-0:10	PP-3	BRD-K16977723-001-01-0	0.0260546
CPC014_MCF7_6H:BRD-K01493881-001-19-5:10	apigenin	BRD-K01493881-001-19-5	0.0260546
CPC014_VCAP_24H:BRD-K79404599-001-03-6:10	enzastaurin	BRD-K79404599-001-03-6	0.0260546
CPC014_SKB_24H:BRD-K40255344-001-13-5:10	tyrphostin-A9	BRD-K40255344-001-13-5	0.025641
CPC012_A375_6H:BRD-K68535470-001-01-8:10	STK-222600	BRD-K68535470-001-01-8	0.025641
CPC008_VCAP_24H:BRD-K66032149-001-01-9:10	VU-0365117-1	BRD-K66032149-001-01-9	0.025641
HOG002_A549_24H:BRD-K28296557-005-14-6:10	AKT-inhibitor-IV	BRD-K28296557-005-14-6	0.025641
CPC019_VCAP_24H:BRD-K70714754-001-01-2:10	BRD-K70714754	BRD-K70714754-001-01-2	0.025641
CPC005_MCF7_24H:BRD-K40965114-001-01-2:10	cyanopindolol	BRD-K40965114-001-01-2	0.025641
CPC014_A549_24H:BRD-U86922168-000-01-3:10	QL-XII-47	BRD-U86922168-000-01-3	0.025641
CPC001_PC3_24H:BRD-K27665173-001-01-3:10	D-64406	BRD-K27665173-001-01-3	0.025641
CPC020_MCF7_6H:BRD-A93393712-001-01-1:10	CVF-SUMO-14	BRD-A93393712-001-01-1	0.025641
CPD001_MCF7_6H:BRD-K63630713-001-20-9:10	etacrynic-acid	BRD-K63630713-001-20-9	0.025641
CPC003_HA1E_6H:BRD-A50737080-001-01-4:10	CGK-733	BRD-A50737080-001-01-4	0.025641
CPC005_VCAP_24H:BRD-K50464341-001-02-6:10	berbamine	BRD-K50464341-001-02-6	0.025641
CPC020_VCAP_6H:BRD-K32582686-001-01-3:10	BRD-K32582686	BRD-K32582686-001-01-3	0.0252275
CPC014_SKB_24H:BRD-K09436313-001-01-2:10	prostaglandin	BRD-K09436313-001-01-2	0.0252275
CPC018_HT29_6H:BRD-K63151507-001-01-6:10	MNITMT	BRD-K63151507-001-01-6	0.0252275
CPC008_VCAP_24H:BRD-A93975555-001-06-4:10	BRD-A93975555	BRD-A93975555-001-06-4	0.0252275
CPC003_HA1E_24H:BRD-K08438429-001-01-0:10	BRD-K08438429	BRD-K08438429-001-01-0	0.0252275
CPC018_MCF7_24H:BRD-K31491153-001-01-2:10	1-phenylbiguanide	BRD-K31491153-001-01-2	0.0252275
CPC008_HT29_6H:BRD-K07259155-001-05-2:10	BRD-K07259155	BRD-K07259155-001-05-2	0.0252275
CPC015_ASC_24H:BRD-K28168037-001-01-3:10	fenretinide	BRD-K28168037-001-01-3	0.0252275
CPC004_HT29_6H:BRD-K36737713-001-01-6:10	AG-957	BRD-K36737713-001-01-6	0.0252275
CPC008_HT29_6H:BRD-K81592585-001-05-5:10	DM-55-3	BRD-K81592585-001-05-5	0.0252275
CPC008_HT29_6H:BRD-K73082558-019-01-1:10	BRD-K73082558	BRD-K73082558-019-01-1	0.0252275
CPC007_HT29_6H:BRD-K05402890-001-09-2:10	BRD-K05402890	BRD-K05402890-001-09-2	0.0252275
CPC010_PC3_6H:BRD-K08438429-001-04-4:10	BRD-K08438429	BRD-K08438429-001-04-4	0.0252275
CPC014_VCAP_6H:BRD-A52886023-001-01-7:10	antimycin-a	BRD-A52886023-001-01-7	0.0252275
CPC004_VCAP_24H:BRD-K33308633-001-01-6:10	INCA-6	BRD-K33308633-001-01-6	0.0252275
CPC006_SNUC5_6H:BRD-A67788537-001-01-7:120	salermide	BRD-A67788537-001-01-7	0.0252275
CPC012_SKB_24H:BRD-K41652870-001-01-9:10	BRD-K41652870	BRD-K41652870-001-01-9	0.0248139
CPC014_A375_6H:BRD-U33728988-000-01-6:10	QL-X-138	BRD-U33728988-000-01-6	0.0248139
CPC019_PC3_6H:BRD-K31706415-001-01-7:10	BRD-K31706415	BRD-K31706415-001-01-7	0.0248139
CPC010_MCF7_24H:BRD-K05331696-001-02-4:10	BRD-K05331696	BRD-K05331696-001-02-4	0.0248139
CPC019_PC3_6H:BRD-K91145395-001-02-7:10	prostratin	BRD-K91145395-001-02-7	0.0248139
CPC005_PC3_24H:BRD-A77299732-001-01-6:10	salubrinal	BRD-A77299732-001-01-6	0.0248139
CPC016_MCF7_24H:BRD-K37312348-001-06-9:10	kenpaullone	BRD-K37312348-001-06-9	0.0248139
CPC005_PC3_24H:BRD-K59273480-001-01-5:10	propentofylline	BRD-K59273480-001-01-5	0.0248139
CPC019_HT29_6H:BRD-K69159985-001-01-4:10	BRD-K69159985	BRD-K69159985-001-01-4	0.0248139
CPC017_SKB_24H:BRD-K05151076-001-01-8:10	ZK-164015	BRD-K05151076-001-01-8	0.0248139
CPC004_PC3_6H:BRD-K39120595-304-03-9:10	bithionol	BRD-K39120595-304-03-9	0.0244003
CPC018_MCF7_6H:BRD-K03816923-001-06-2:10	rottlerin	BRD-K03816923-001-06-2	0.0244003
CPC008_MCF7_6H:BRD-K66884694-001-05-3:10	BRD-K66884694	BRD-K66884694-001-05-3	0.0244003
CPC007_PC3_24H:BRD-K49967178-001-05-3:10	BRD-K49967178	BRD-K49967178-001-05-3	0.0244003
CPC006_PC3_24H:BRD-K13049116-001-01-6:10	BMS-754807	BRD-K13049116-001-01-6	0.0244003
CPC006_MCF7_24H:BRD-A56592690-001-01-9:30	PX-12	BRD-A56592690-001-01-9	0.0244003
CPC006_HCC515_24H:BRD-A67788537-001-01-7:120	salermide	BRD-A67788537-001-01-7	0.0244003
CPC006_A549_24H:BRD-K39503511-001-02-1:80	quiflapon	BRD-K39503511-001-02-1	0.0244003
CPC018_A375_6H:BRD-K56450366-001-03-7:10	NSC-94258	BRD-K56450366-001-03-7	0.0244003
CPC018_HT29_6H:BRD-K72895815-001-01-4:10	SSR-69071	BRD-K72895815-001-01-4	0.0244003
CPC009_MCF7_24H:BRD-K55844427-019-01-5:10	BRD-K55844427	BRD-K55844427-019-01-5	0.0244003
CPC009_PC3_6H:BRD-K95561591-019-01-7:10	BRD-K95561591	BRD-K95561591-019-01-7	0.0244003
CPC014_MCF7_6H:BRD-A59145032-003-01-6:10	BRD-A59145032	BRD-A59145032-003-01-6	0.0244003
CPC006_MCF7_6H:BRD-A52650764-001-01-0:10	ingenol	BRD-A52650764-001-01-0	0.0244003
CPC020_PC3_24H:BRD-K77877933-001-01-4:10	I-606061	BRD-K77877933-001-01-4	0.0244003
CPC006_HCC515_24H:BRD-K94325918-001-03-8:10	kinetin-riboside	BRD-K94325918-001-03-8	0.0244003
CPC003_HCC515_24H:BRD-K10207760-236-03-0:10	lasalocid	BRD-K10207760-236-03-0	0.0244003
CPC009_PC3_6H:BRD-K39829853-019-01-0:10	BRD-K39829853	BRD-K39829853-019-01-0	0.0244003
CPC016_A375_6H:BRD-K37312348-001-06-9:10	kenpaullone	BRD-K37312348-001-06-9	0.0244003
CPC016_ASC_24H:BRD-A30437061-001-02-7:10	camptothecin	BRD-A30437061-001-02-7	0.0239868
CPC014_HT29_6H:BRD-K52911425-001-02-3:10	GDC-0941	BRD-K52911425-001-02-3	0.0239868
CPC008_PC3_6H:BRD-A11512624-001-04-6:10	BRD-A11512624	BRD-A11512624-001-04-6	0.0239868
CPC006_HT29_24H:BRD-A47829399-001-01-1:10	artesunate	BRD-A47829399-001-01-1	0.0239868
CPC013_ASC_24H:BRD-K80786583-001-01-5:10	BRD-K80786583	BRD-K80786583-001-01-5	0.0239868
CPC008_PC3_24H:BRD-K18711687-019-01-7:10	BRD-K18711687	BRD-K18711687-019-01-7	0.0239868
CPC012_MCF7_24H:BRD-A39093044-001-05-4:10	K784-3187	BRD-A39093044-001-05-4	0.0239868
CPC006_A549_24H:BRD-K78599730-001-02-6:9.08	manumycin-a	BRD-K78599730-001-02-6	0.0239868
CPC004_HA1E_6H:BRD-K10974103-001-14-6:10	diloxanide	BRD-K10974103-001-14-6	0.0239868
CPC006_VCAP_24H:BRD-A25004090-001-03-5:4.8	erastin	BRD-A25004090-001-03-5	0.0239868
LJP002_HS578T_24H:BRD-K64857848-001-03-1:10	XMD-885	BRD-K64857848-001-03-1	0.0239868
ERG005_VCAP_48H:BRD-K88378636-001-02-8:1	withaferin-a	BRD-K88378636-001-02-8	0.0239868
CPC019_VCAP_6H:BRD-K82594686-001-01-7:10	BRD-K82594686	BRD-K82594686-001-01-7	0.0239868
MUC.CP001_MCF7_24H:BRD-K77987382-001-08-2:20	mebendazole	BRD-K77987382-001-08-2	0.0239868
CPC017_HT29_6H:BRD-A54927599-001-07-8:10	KF-38789	BRD-A54927599-001-07-8	0.0239868
CPC006_VCAP_24H:BRD-K45399554-001-03-2:10	CAM-9-027-3	BRD-K45399554-001-03-2	0.0239868
CPC018_HEPG2_6H:BRD-K80431395-001-02-4:10	triciribine	BRD-K80431395-001-02-4	0.0239868
CPC008_PC3_6H:BRD-K24564544-001-01-3:10	AT-CSC-07	BRD-K24564544-001-01-3	0.0239868
CPC006_VCAP_24H:BRD-K35716340-001-02-0:12	BRD-K35716340	BRD-K35716340-001-02-0	0.0239868
CPC010_PC3_6H:BRD-K37724988-001-02-9:10	BRD-K37724988	BRD-K37724988-001-02-9	0.0235732
CPC020_HT29_6H:BRD-K89997465-003-33-1:10	chlorpromazine	BRD-K89997465-003-33-1	0.0235732
CPC016_HT29_6H:BRD-K70487031-001-01-0:10	flupentixol	BRD-K70487031-001-01-0	0.0235732
CPC019_HEPG2_6H:BRD-A68061604-003-01-2:10	BRD-A68061604	BRD-A68061604-003-01-2	0.0235732
CPC012_HT29_6H:BRD-K30993697-001-01-1:10	SC-I-004	BRD-K30993697-001-01-1	0.0235732
CPC006_MCF7_24H:BRD-K64451768-001-01-3:10	GANT-58	BRD-K64451768-001-01-3	0.0235732
CPC012_HT29_6H:BRD-A50388635-001-01-6:10	BRD-A50388635	BRD-A50388635-001-01-6	0.0235732
CPC012_PC3_6H:BRD-K02223034-001-01-9:10	BRD-K02223034	BRD-K02223034-001-01-9	0.0235732
CPC008_VCAP_6H:BRD-K55487965-001-04-3:10	BRD-K55487965	BRD-K55487965-001-04-3	0.0235732
CPC006_HT29_6H:BRD-K96354014-001-09-6:10	nifedipine	BRD-K96354014-001-09-6	0.0235732
CPC013_VCAP_24H:BRD-K35687265-236-01-8:10	ON-01910	BRD-K35687265-236-01-8	0.0235732
CPC009_PC3_24H:BRD-K51377689-001-04-5:10	BRD-K51377689	BRD-K51377689-001-04-5	0.0235732
LJP001_MDAMB231_24H:BRD-A68739437-001-02-8:10	NPK76-II-72-1	BRD-A68739437-001-02-8	0.0235732
CPC019_A375_6H:BRD-K83816656-001-01-9:10	BRD-K83816656	BRD-K83816656-001-01-9	0.0235732
CPC012_VCAP_6H:BRD-K85123403-001-01-4:10	BRD-K85123403	BRD-K85123403-001-01-4	0.0235732
CPC007_MCF7_6H:BRD-K39345836-001-05-8:10	BRD-K39345836	BRD-K39345836-001-05-8	0.0235732
CPC004_VCAP_24H:BRD-A33447119-001-03-3:10	oxfendazole	BRD-A33447119-001-03-3	0.0235732
CPC019_VCAP_24H:BRD-K33720404-001-01-9:10	BRD-K33720404	BRD-K33720404-001-01-9	0.0235732
CPC004_VCAP_24H:BRD-A01643550-001-03-1:10	prednisolone	BRD-A01643550-001-03-1	0.0235732
CPC012_PC3_24H:BRD-K41652870-001-01-9:10	BRD-K41652870	BRD-K41652870-001-01-9	0.0235732
CPC006_A549_6H:BRD-K61662457-001-02-2:20	CAY-10594	BRD-K61662457-001-02-2	0.0235732
CPC010_HT29_6H:BRD-K04136539-001-03-7:10	BRD-K04136539	BRD-K04136539-001-03-7	0.0235732
LJP001_BT20_6H:BRD-K93918653-001-03-0:10	quizartinib	BRD-K93918653-001-03-0	0.0235732
CPC006_HA1E_24H:BRD-K73261812-001-01-1:10	BRD-K73261812	BRD-K73261812-001-01-1	0.0231596
CPC009_MCF7_24H:BRD-U32049204-000-01-6:10	BRD-U32049204	BRD-U32049204-000-01-6	0.0231596
CPC015_MCF7_24H:BRD-A55594068-065-03-1:10	vinblastine	BRD-A55594068-065-03-1	0.0231596
CPC014_VCAP_24H:BRD-A68739437-001-01-0:10	NPK76-II-72-1	BRD-A68739437-001-01-0	0.0231596
CPC008_VCAP_6H:BRD-K98173387-001-01-4:10	BRD-K98173387	BRD-K98173387-001-01-4	0.0231596
CPC012_MCF7_24H:BRD-K36087356-001-01-8:10	BRD-K36087356	BRD-K36087356-001-01-8	0.0231596
CPC014_VCAP_6H:BRD-K53561341-001-02-6:10	KIN001-220	BRD-K53561341-001-02-6	0.0231596
CPC012_MCF7_24H:BRD-K28610502-001-01-0:10	RAN-05	BRD-K28610502-001-01-0	0.0231596
CPC019_MCF7_6H:BRD-K34363599-001-02-0:10	RJC-00245SC	BRD-K34363599-001-02-0	0.0231596
CPC013_SKB_24H:BRD-K18163752-001-01-9:10	BRD-K18163752	BRD-K18163752-001-01-9	0.0231596
CPC004_VCAP_24H:BRD-K37694030-003-05-1:10	doxepin	BRD-K37694030-003-05-1	0.0231596
CPC014_PC3_6H:BRD-K81528515-001-03-9:10	nilotinib	BRD-K81528515-001-03-9	0.0231596
CPC017_MCF7_24H:BRD-K09549677-300-01-8:10	mibefradil	BRD-K09549677-300-01-8	0.0231596
CPC012_SKB_24H:BRD-K03736784-001-01-1:10	MD-II-038	BRD-K03736784-001-01-1	0.0231596
CPC012_PC3_6H:BRD-K10554164-001-01-9:10	BRD-K10554164	BRD-K10554164-001-01-9	0.0231596
CPC020_VCAP_6H:BRD-K10995081-001-21-2:10	perphenazine	BRD-K10995081-001-21-2	0.0231596
CPC019_VCAP_24H:BRD-K67870070-001-01-4:10	SA-247615	BRD-K67870070-001-01-4	0.0231596
CPC019_PC3_6H:BRD-K86899078-001-01-2:10	BRD-K86899078	BRD-K86899078-001-01-2	0.0231596
HOG002_MCF7_6H:BRD-K88378636-001-02-8:3.33	withaferin-a	BRD-K88378636-001-02-8	0.0231596
CPC006_SKMEL1_6H:BRD-K06792661-001-01-9:10	narciclasine	BRD-K06792661-001-01-9	0.0231596
CPC010_VCAP_24H:BRD-K82384352-001-02-4:10	BRD-K82384352	BRD-K82384352-001-02-4	0.0231596
CPC001_VCAP_24H:BRD-K27737647-300-01-4:10	H-89	BRD-K27737647-300-01-4	0.0231596
CPC001_PC3_24H:BRD-K92138166-001-01-0:10	mammea-a	BRD-K92138166-001-01-0	0.0231596
HOG001_MCF7_24H:BRD-K88378636-001-02-8:0.3704	withaferin-a	BRD-K88378636-001-02-8	0.0231596
CPC019_MCF7_24H:BRD-K00007652-001-01-9:10	BRD-K00007652	BRD-K00007652-001-01-9	0.0231596
CPC020_MCF7_6H:BRD-A50774520-001-01-5:10	CVF-SUMO-11	BRD-A50774520-001-01-5	0.0231596
CPC007_A375_24H:BRD-K24426149-001-07-1:10	BRD-K24426149	BRD-K24426149-001-07-1	0.0231596
CPC006_A549_6H:BRD-K89687904-001-01-8:10	PKCbeta-inhibitor	BRD-K89687904-001-01-8	0.0231596
CPC004_PC3_6H:BRD-K78126613-001-16-0:10	menadione	BRD-K78126613-001-16-0	0.0231596
CPC003_PC3_6H:BRD-K15616905-001-01-5:10	CCCP	BRD-K15616905-001-01-5	0.0227461
CPC004_HA1E_6H:BRD-K19136521-001-03-0:10	indirubin	BRD-K19136521-001-03-0	0.0227461
CPC007_A375_6H:BRD-K68313733-001-11-2:10	BRD-K68313733	BRD-K68313733-001-11-2	0.0227461
CPC007_VCAP_24H:BRD-K26767475-001-05-4:10	BRD-K26767475	BRD-K26767475-001-05-4	0.0227461
CPC006_HCC15_6H:BRD-K67566344-001-01-8:10	KU-0063794	BRD-K67566344-001-01-8	0.0227461
CPC019_A375_6H:BRD-K44136596-001-02-1:10	HTS-12264SC	BRD-K44136596-001-02-1	0.0227461
LJP001_MCF7_6H:BRD-K01253243-001-02-2:0.4	SB-590885	BRD-K01253243-001-02-2	0.0227461
CPC005_MCF7_6H:BRD-A71765365-001-01-6:10	mepireserpate	BRD-A71765365-001-01-6	0.0227461
CPC004_VCAP_24H:BRD-K45861246-001-08-4:10	azaperone	BRD-K45861246-001-08-4	0.0227461
CPC001_VCAP_24H:BRD-A54927599-001-07-8:10	KF-38789	BRD-A54927599-001-07-8	0.0227461
CPC017_HT29_6H:BRD-K06208435-003-03-3:10	YS-035	BRD-K06208435-003-03-3	0.0227461
CPC013_ASC_24H:BRD-K16798053-001-01-0:10	ST-4029573	BRD-K16798053-001-01-0	0.0227461
CPC010_VCAP_24H:BRD-A25170757-001-05-3:10	BRD-A25170757	BRD-A25170757-001-05-3	0.0227461
CPC012_MCF7_6H:BRD-K82971429-001-01-9:10	BRD-K82971429	BRD-K82971429-001-01-9	0.0227461
CPC016_A375_6H:BRD-K33396764-001-02-0:10	alpha-linolenic-acid	BRD-K33396764-001-02-0	0.0227461
CPC014_HT29_6H:BRD-K29582115-311-02-0:10	ziprasidone	BRD-K29582115-311-02-0	0.0227461
CPC004_HT29_6H:BRD-A10303790-003-03-7:10	talampicillin	BRD-A10303790-003-03-7	0.0227461
CPC004_VCAP_24H:BRD-K00234327-001-01-4:10	RU-24969	BRD-K00234327-001-01-4	0.0227461
CPC012_HCC515_6H:BRD-K26818574-001-03-0:10	BIX-01294	BRD-K26818574-001-03-0	0.0227461
CPC008_PC3_24H:BRD-K07995125-001-04-1:10	KU-C104487	BRD-K07995125-001-04-1	0.0227461
CPC016_HT29_6H:BRD-A94413429-003-01-6:10	NTNCB	BRD-A94413429-003-01-6	0.0227461
CPC013_PC3_6H:BRD-K18163752-001-01-9:10	BRD-K18163752	BRD-K18163752-001-01-9	0.0227461
CPC012_PC3_24H:BRD-K35483542-001-03-1:10	alitretinoin	BRD-K35483542-001-03-1	0.0227461
CPC019_VCAP_24H:BRD-K53610452-001-01-8:10	BRD-K53610452	BRD-K53610452-001-01-8	0.0227461
CPC018_A375_6H:BRD-K27499107-001-03-4:10	carbacyclin	BRD-K27499107-001-03-4	0.0227461
CPC014_MCF7_6H:BRD-M30523314-002-01-5:10	vinorelbine	BRD-M30523314-002-01-5	0.0223325
CPC013_A375_6H:BRD-K41925105-001-01-6:10	BRD-K41925105	BRD-K41925105-001-01-6	0.0223325
CPC006_EFO27_6H:BRD-K35716340-001-02-0:12	BRD-K35716340	BRD-K35716340-001-02-0	0.0223325
CPC006_PC3_6H:BRD-K92241597-001-02-9:80	tosedostat	BRD-K92241597-001-02-9	0.0223325
CPC019_VCAP_6H:BRD-K70714754-001-01-2:10	BRD-K70714754	BRD-K70714754-001-01-2	0.0223325
CPC004_MCF7_6H:BRD-K03557653-001-02-7:10	sappanone-a	BRD-K03557653-001-02-7	0.0223325
CPC010_MCF7_24H:BRD-K54168141-001-05-4:10	BRD-K54168141	BRD-K54168141-001-05-4	0.0223325
CPC012_HT29_6H:BRD-K66224104-001-01-5:10	BRD-K66224104	BRD-K66224104-001-01-5	0.0223325
CPC012_VCAP_24H:BRD-K48935217-001-01-3:10	epothilone	BRD-K48935217-001-01-3	0.0223325
CPC004_MCF7_6H:BRD-K37991163-003-06-8:10	paroxetine	BRD-K37991163-003-06-8	0.0223325
CPC015_A549_24H:BRD-A65449987-001-06-2:10	flunisolide	BRD-A65449987-001-06-2	0.0223325
CPC005_A549_24H:BRD-A31159102-003-13-0:10	fluoxetine	BRD-A31159102-003-13-0	0.0223325
CPC019_MCF7_6H:BRD-K91145395-001-02-7:10	prostratin	BRD-K91145395-001-02-7	0.0223325
CPC001_PC3_6H:BRD-K92138166-001-01-0:10	mammea-a	BRD-K92138166-001-01-0	0.0223325
CPC008_A375_6H:BRD-K98079119-001-01-8:10	BRD-K98079119	BRD-K98079119-001-01-8	0.0223325
CPC004_VCAP_24H:BRD-A06352508-001-02-9:10	SB-218078	BRD-A06352508-001-02-9	0.0223325
CPC005_MCF7_6H:BRD-K63630713-001-15-9:10	etacrynic-acid	BRD-K63630713-001-15-9	0.0223325
CPC006_HT29_6H:BRD-K89687904-001-01-8:10	PKCbeta-inhibitor	BRD-K89687904-001-01-8	0.0223325
CPC004_PC3_6H:BRD-A15131297-003-01-9:10	benazepril	BRD-A15131297-003-01-9	0.0223325
CPC006_MCF7_24H:BRD-K03816923-001-04-7:9.68	rottlerin	BRD-K03816923-001-04-7	0.0223325
CPC019_VCAP_6H:BRD-K30523950-001-01-8:10	BRD-K30523950	BRD-K30523950-001-01-8	0.0223325
CPC019_PC3_6H:BRD-K50234570-001-06-6:10	EMF-bca1-16	BRD-K50234570-001-06-6	0.0223325
CPC012_VCAP_24H:BRD-K21165668-001-01-2:10	BRD-K21165668	BRD-K21165668-001-01-2	0.0223325
CPC002_VCAP_24H:BRD-K95851186-001-02-9:10	CGP-13501	BRD-K95851186-001-02-9	0.0223325
CPC010_HA1E_6H:BRD-A61825514-001-06-9:10	BRD-A61825514	BRD-A61825514-001-06-9	0.0223325
CPC014_ASC_24H:BRD-A72180425-001-06-4:10	K784-3188	BRD-A72180425-001-06-4	0.0223325
CPC009_PC3_24H:BRD-K40955748-001-01-7:10	BRD-K40955748	BRD-K40955748-001-01-7	0.0219189
CPC002_PC3_24H:BRD-K34608650-001-01-6:10	BRD-K34608650	BRD-K34608650-001-01-6	0.0219189
CPC008_HT29_6H:BRD-K66037923-001-04-4:10	BRD-K66037923	BRD-K66037923-001-04-4	0.0219189
CPC012_ASC_24H:BRD-K86472598-001-02-7:10	MD-II-051	BRD-K86472598-001-02-7	0.0219189
CPC019_VCAP_6H:BRD-K71599932-001-01-1:10	BRD-K71599932	BRD-K71599932-001-01-1	0.0219189
CPC010_VCAP_6H:BRD-K41845021-004-02-9:10	BRD-K41845021	BRD-K41845021-004-02-9	0.0219189
CPC018_A375_6H:BRD-K67439147-001-01-7:10	SIB-1893	BRD-K67439147-001-01-7	0.0219189
CPC012_PC3_6H:BRD-K95976153-001-01-5:10	BRD-K95976153	BRD-K95976153-001-01-5	0.0219189
CPC013_ASC_24H:BRD-K45818044-001-01-3:10	SA-425500	BRD-K45818044-001-01-3	0.0219189
PCLB002_HA1E_24H:BRD-K93754473:10	tamoxifen	BRD-K93754473	0.0219189
CPC019_PC3_24H:BRD-K88008216-001-01-1:10	BRD-K88008216	BRD-K88008216-001-01-1	0.0219189
CPC010_PC3_6H:BRD-K54168141-001-05-4:10	BRD-K54168141	BRD-K54168141-001-05-4	0.0219189
HOG003_A549_6H:BRD-K60230970-001-04-3:3.5042	MG-132	BRD-K60230970-001-04-3	0.0219189
CPC009_MCF7_24H:BRD-K42499654-001-06-5:10	BRD-K42499654	BRD-K42499654-001-06-5	0.0219189
CPC006_RMUGS_6H:BRD-K78659596-001-01-3:10	MLN-2238	BRD-K78659596-001-01-3	0.0219189
CPC019_VCAP_24H:BRD-K37043259-001-01-8:10	BRD-K37043259	BRD-K37043259-001-01-8	0.0219189
CPC018_HT29_6H:BRD-K13544237-001-01-0:10	r(-)-propylnorapomorphine	BRD-K13544237-001-01-0	0.0219189
NMH002_NPC_24H:BRD-K59184148-001-13-3:10	SB-216763	BRD-K59184148-001-13-3	0.0219189
CPC003_PC3_24H:BRD-K95435023-001-01-0:10	PHA-665752	BRD-K95435023-001-01-0	0.0219189
CPC001_VCAP_24H:BRD-A07875874-001-01-6:10	cilnidipine	BRD-A07875874-001-01-6	0.0219189
CPC010_HT29_6H:BRD-K59962020-001-10-1:10	CHEMBL-374350	BRD-K59962020-001-10-1	0.0219189
MUC.CP004_MCF7_24H:BRD-K28168037-001-01-3:3.3333	fenretinide	BRD-K28168037-001-01-3	0.0219189
CPC013_MCF7_24H:BRD-K35687265-236-01-8:10	ON-01910	BRD-K35687265-236-01-8	0.0219189
CPC019_MCF7_24H:BRD-K96076993-001-01-7:10	SA-25547	BRD-K96076993-001-01-7	0.0219189
CPC003_HA1E_24H:BRD-K31912990-003-01-0:10	CGP-71683	BRD-K31912990-003-01-0	0.0219189
CPC008_A375_6H:BRD-K93060291-001-03-9:10	TL-HRAS-24	BRD-K93060291-001-03-9	0.0219189
HOG003_A549_6H:BRD-K60230970-001-04-3:1.1681	MG-132	BRD-K60230970-001-04-3	0.0215054
CPC020_MCF7_6H:BRD-A25088322-001-01-2:10	CVF-SUMO-7	BRD-A25088322-001-01-2	0.0215054
CPC009_VCAP_6H:BRD-K56593336-001-05-6:10	BRD-K56593336	BRD-K56593336-001-05-6	0.0215054
CPC012_PC3_6H:BRD-K03857568-001-06-6:10	BRD-K03857568	BRD-K03857568-001-06-6	0.0215054
CPC010_PC3_6H:BRD-K31412180-001-05-6:10	BRD-K31412180	BRD-K31412180-001-05-6	0.0215054
CPC008_HEPG2_6H:BRD-K00910650-001-01-6:10	BRD-K00910650	BRD-K00910650-001-01-6	0.0215054
CPC014_HT29_6H:BRD-K04923131-001-06-3:10	GSK-3-inhibitor-IX	BRD-K04923131-001-06-3	0.0215054
CPC012_SKB_24H:BRD-A63583287-001-01-8:10	SA-1447005	BRD-A63583287-001-01-8	0.0215054
CPC010_HT29_6H:BRD-K13277629-001-02-1:10	BRD-K13277629	BRD-K13277629-001-02-1	0.0215054
CPC002_PC3_24H:BRD-K32501161-300-04-7:10	vanoxerine	BRD-K32501161-300-04-7	0.0215054
CVD001_HEPG2_6H:BRD-A49680073-001-01-9:10	cucurbitacin-i	BRD-A49680073-001-01-9	0.0215054
CPC007_HCC515_6H:BRD-K10057859-001-02-1:10	BRD-K10057859	BRD-K10057859-001-02-1	0.0215054
CPC001_VCAP_24H:BRD-K76840893-003-01-7:10	RS-17053	BRD-K76840893-003-01-7	0.0215054
CPC019_PC3_24H:BRD-K64366758-001-01-5:10	BRD-K64366758	BRD-K64366758-001-01-5	0.0215054
CPC016_NEU_24H:BRD-K61177364-003-01-1:10	NBI-27914	BRD-K61177364-003-01-1	0.0215054
CPC004_VCAP_24H:BRD-A28746609-001-05-7:10	paclitaxel	BRD-A28746609-001-05-7	0.0215054
CPC007_VCAP_6H:BRD-A58924247-001-08-5:10	BRD-A58924247	BRD-A58924247-001-08-5	0.0215054
CPC019_HT29_6H:BRD-K18249495-001-01-8:10	BRD-K18249495	BRD-K18249495-001-01-8	0.0215054
CPC004_HEPG2_6H:BRD-K80431395-001-02-4:10	triciribine	BRD-K80431395-001-02-4	0.0215054
CPC005_PC3_24H:BRD-A07000685-001-03-6:10	hydrocortisone	BRD-A07000685-001-03-6	0.0215054
CPC007_VCAP_6H:BRD-A35141262-001-02-7:10	BRD-A35141262	BRD-A35141262-001-02-7	0.0215054
CPC007_PC3_24H:BRD-A39093044-001-09-6:10	K784-3187	BRD-A39093044-001-09-6	0.0215054
CPC016_MCF7_24H:BRD-A86109770-001-01-9:10	guggulsterone	BRD-A86109770-001-01-9	0.0215054
CPC005_VCAP_24H:BRD-A72711497-236-02-0:10	lasalocid	BRD-A72711497-236-02-0	0.0215054
MUC.CP005_MCF7_6H:BRD-K32896438-001-01-8:10	BRD-K32896438	BRD-K32896438-001-01-8	0.0215054
CPC006_MCF7_6H:BRD-K89732114-001-05-9:10	trifluoperazine	BRD-K89732114-001-05-9	0.0215054
CPC007_MCF7_6H:BRD-A76490030-001-09-4:10	K784-3131	BRD-A76490030-001-09-4	0.0215054
CPC006_SW620_6H:BRD-K96799727-001-02-5:10	pifithrin-mu	BRD-K96799727-001-02-5	0.0215054
CPC005_VCAP_24H:BRD-A71203467-001-01-5:10	l-stepholidine	BRD-A71203467-001-01-5	0.0215054
CPC006_HT29_6H:BRD-K81651477-001-03-5:20	parthenolide	BRD-K81651477-001-03-5	0.0215054
CPC019_VCAP_24H:BRD-K64366758-001-01-5:10	BRD-K64366758	BRD-K64366758-001-01-5	0.0215054
CPC019_PC3_24H:BRD-K74486276-001-01-2:10	BRD-K74486276	BRD-K74486276-001-01-2	0.0210918
CPC013_VCAP_6H:BRD-K15600710-066-01-7:10	obatoclax	BRD-K15600710-066-01-7	0.0210918
CPC001_HA1E_24H:BRD-A06276885-003-01-1:10	BRD-A06276885	BRD-A06276885-003-01-1	0.0210918
CPC007_HT29_6H:BRD-K44929916-001-05-5:10	JAS07-005	BRD-K44929916-001-05-5	0.0210918
CPC003_PC3_6H:BRD-K78122587-300-01-9:10	NNC-55-0396	BRD-K78122587-300-01-9	0.0210918
CPD002_MCF7_24H:BRD-K52075715-001-04-2:10	oxibendazole	BRD-K52075715-001-04-2	0.0210918
CPC006_HT29_24H:BRD-K10882151-001-06-8:40	BO2-inhibits-RAD51	BRD-K10882151-001-06-8	0.0210918
CPC012_PC3_24H:BRD-A62200266-001-01-5:10	BRD-A62200266	BRD-A62200266-001-01-5	0.0210918
CPC012_PC3_6H:BRD-K68588778-001-05-7:10	BRD-K68588778	BRD-K68588778-001-05-7	0.0210918
CPC009_VCAP_24H:BRD-K17739445-019-01-2:10	BRD-K17739445	BRD-K17739445-019-01-2	0.0210918
CPD003_MCF7_24H:BRD-A10977446-001-08-9:10	carvedilol	BRD-A10977446-001-08-9	0.0210918
CPC019_PC3_24H:BRD-K27151060-001-01-0:10	BRD-K27151060	BRD-K27151060-001-01-0	0.0210918
MUC.CP004_MCF7_6H:BRD-K28168037-001-01-3:10	fenretinide	BRD-K28168037-001-01-3	0.0210918
CPC002_VCAP_6H:BRD-K44849676-001-05-5:10	capsazepine	BRD-K44849676-001-05-5	0.0210918
CPC020_MCF7_6H:BRD-K63630713-001-22-5:10	etacrynic-acid	BRD-K63630713-001-22-5	0.0210918
CPC014_VCAP_6H:BRD-K36529613-001-01-8:10	PU-H71	BRD-K36529613-001-01-8	0.0210918
NMH002_NPC_24H:BRD-K04923131-001-11-3:10	GSK-3-inhibitor-IX	BRD-K04923131-001-11-3	0.0210918
CPC016_A375_6H:BRD-K38477985-001-01-8:10	malonoben	BRD-K38477985-001-01-8	0.0210918
CPC007_PC3_6H:BRD-K04156788-001-04-1:10	BRD-K04156788	BRD-K04156788-001-04-1	0.0210918
CPC018_ASC_24H:BRD-K17497770-001-01-0:10	butein	BRD-K17497770-001-01-0	0.0210918
CPC016_MCF7_24H:BRD-K30867024-003-01-7:10	SB-216641	BRD-K30867024-003-01-7	0.0210918
CPC014_HT29_6H:BRD-K50720187-050-04-1:10	flupirtine	BRD-K50720187-050-04-1	0.0210918
CPC020_MCF7_6H:BRD-A83124583-003-01-4:10	EMF-sumo1-39	BRD-A83124583-003-01-4	0.0210918
CPC019_VCAP_6H:BRD-K98834634-001-01-2:10	BRD-K98834634	BRD-K98834634-001-01-2	0.0210918
CPC006_HA1E_6H:BRD-K98404142-001-01-9:11.1	BRD-K98404142	BRD-K98404142-001-01-9	0.0210918
CPC008_MCF7_24H:BRD-K07259155-001-05-2:10	BRD-K07259155	BRD-K07259155-001-05-2	0.0210918
CPC009_VCAP_6H:BRD-A75301702-001-01-8:10	BRD-A75301702	BRD-A75301702-001-01-8	0.0210918
CPC018_NPC_24H:BRD-A71459254-001-02-8:10	cymarin	BRD-A71459254-001-02-8	0.0210918
CPC014_MCF7_6H:BRD-U64289953-000-01-2:10	XMD-1185H	BRD-U64289953-000-01-2	0.0210918
CPC013_VCAP_24H:BRD-K96433222-001-01-3:10	BRD-K96433222	BRD-K96433222-001-01-3	0.0210918
CPC010_VCAP_6H:BRD-U86222656-000-01-7:10	BRD-U86222656	BRD-U86222656-000-01-7	0.0210918
CPC014_A549_24H:BRD-K91047982-001-01-6:10	BRD-K91047982	BRD-K91047982-001-01-6	0.0210918
CPC012_HT29_6H:BRD-K07850148-001-01-7:10	BRD-K07850148	BRD-K07850148-001-01-7	0.0210918
CPC017_HT29_6H:BRD-K09638361-001-01-4:10	SA-63133	BRD-K09638361-001-01-4	0.0210918
CPC012_SKB_24H:BRD-A76490030-001-06-0:10	K784-3131	BRD-A76490030-001-06-0	0.0210918
CPC019_MCF7_6H:BRD-K64366758-001-01-5:10	BRD-K64366758	BRD-K64366758-001-01-5	0.0206782
CPC017_HT29_6H:BRD-K40919711-001-02-4:10	BAPTA-AM	BRD-K40919711-001-02-4	0.0206782
CPC009_MCF7_6H:BRD-K49094915-019-01-5:10	BRD-K49094915	BRD-K49094915-019-01-5	0.0206782
CPC003_PC3_6H:BRD-A50737080-001-01-4:10	CGK-733	BRD-A50737080-001-01-4	0.0206782
CPC009_HT29_6H:BRD-K82732294-001-05-8:10	BRD-K82732294	BRD-K82732294-001-05-8	0.0206782
CPC009_A375_6H:BRD-K39580048-001-04-7:10	ARG-A1-2	BRD-K39580048-001-04-7	0.0206782
CPC014_SKB_24H:BRD-K85402309-001-01-7:10	dovitinib	BRD-K85402309-001-01-7	0.0206782
CPC019_PC3_24H:BRD-K25719068-001-01-8:10	BRD-K25719068	BRD-K25719068-001-01-8	0.0206782
CPC006_MCF7_6H:BRD-K96799727-001-02-5:10	pifithrin-mu	BRD-K96799727-001-02-5	0.0206782
CPC006_MCF7_24H:BRD-A15079084-001-02-9:10	phorbol-12-myristate-13-acetate	BRD-A15079084-001-02-9	0.0206782
CPC008_MCF7_24H:BRD-K87726525-001-05-6:10	BRD-K87726525	BRD-K87726525-001-05-6	0.0206782
CPC004_PC3_6H:BRD-A28746609-001-05-7:10	paclitaxel	BRD-A28746609-001-05-7	0.0206782
MUC.CP003_MCF7_6H:BRD-A52650764-001-01-0:1.1111	ingenol	BRD-A52650764-001-01-0	0.0206782
CPC015_MCF7_24H:BRD-K53737926-003-14-6:10	amitriptyline	BRD-K53737926-003-14-6	0.0206782
CPC015_HT29_6H:BRD-K76805682-001-05-0:10	SB-415286	BRD-K76805682-001-05-0	0.0206782
CPC001_VCAP_6H:BRD-A10355991-003-01-8:10	norketamine	BRD-A10355991-003-01-8	0.0206782
CPC019_A549_6H:BRD-K91145395-001-02-7:10	prostratin	BRD-K91145395-001-02-7	0.0206782
CPC004_VCAP_24H:BRD-K77947974-001-05-6:10	fluspirilene	BRD-K77947974-001-05-6	0.0206782
CPC006_PC3_6H:BRD-K86574132-001-04-9:48	BRD-K86574132	BRD-K86574132-001-04-9	0.0206782
LJP001_SKBR3_24H:BRD-K68174511-001-02-5:2	torin-2	BRD-K68174511-001-02-5	0.0206782
CPC010_PC3_24H:BRD-A84524947-001-05-0:10	BRD-A84524947	BRD-A84524947-001-05-0	0.0206782
CPC014_VCAP_6H:BRD-K52911425-001-02-3:10	GDC-0941	BRD-K52911425-001-02-3	0.0206782
CPC012_VCAP_6H:BRD-K81795824-001-01-4:10	BRD-K81795824	BRD-K81795824-001-01-4	0.0206782
CPC019_VCAP_6H:BRD-K71554540-001-04-4:10	ARG-CSC-81	BRD-K71554540-001-04-4	0.0206782
MUC.CP002_MCF7_6H:BRD-A77467113-001-01-8:3.3333	EMF-sumo1-11	BRD-A77467113-001-01-8	0.0206782
CPC006_SW948_6H:BRD-K10882151-001-06-8:40	BO2-inhibits-RAD51	BRD-K10882151-001-06-8	0.0206782
CPC007_MCF7_24H:BRD-K88198340-001-05-0:10	BRD-K88198340	BRD-K88198340-001-05-0	0.0206782
MUC.CP003_MCF7_6H:BRD-K43682718-001-01-0:9.9621	SA-424589	BRD-K43682718-001-01-0	0.0206782
LJP001_BT20_6H:BRD-K15592317-001-02-8:2	CP466722	BRD-K15592317-001-02-8	0.0206782
CPC018_MCF7_24H:BRD-K72895815-001-01-4:10	SSR-69071	BRD-K72895815-001-01-4	0.0206782
CPC008_HT29_6H:BRD-K05002121-001-01-8:10	BRD-K05002121	BRD-K05002121-001-01-8	0.0206782
CPC014_MCF7_24H:BRD-K89085489-001-11-7:10	fenretinide	BRD-K89085489-001-11-7	0.0206782
CPC008_HT29_6H:BRD-K45399554-001-04-0:10	CAM-9-027-3	BRD-K45399554-001-04-0	0.0206782
CPC010_VCAP_24H:BRD-K88863622-001-02-5:10	KUC103903N	BRD-K88863622-001-02-5	0.0202647
CPC004_VCAP_24H:BRD-K47717570-304-01-5:10	NBQX	BRD-K47717570-304-01-5	0.0202647
CPC014_VCAP_24H:BRD-K15891719-001-01-0:10	tenofovir	BRD-K15891719-001-01-0	0.0202647
LJP001_MDAMB231_24H:BRD-K04923131-001-10-5:10	GSK-3-inhibitor-IX	BRD-K04923131-001-10-5	0.0202647
CPC015_NPC_24H:BRD-A41519720-001-03-0:10	ezetimibe	BRD-A41519720-001-03-0	0.0202647
CPC015_A375_6H:BRD-A50737080-001-01-4:10	CGK-733	BRD-A50737080-001-01-4	0.0202647
CPC009_A549_6H:BRD-K82732294-001-05-8:10	BRD-K82732294	BRD-K82732294-001-05-8	0.0202647
CPC007_HT29_6H:BRD-K78883024-067-02-0:10	BRD-K78883024	BRD-K78883024-067-02-0	0.0202647
CPC012_NEU_24H:BRD-A15010982-001-01-9:10	HU-211	BRD-A15010982-001-01-9	0.0202647
CPC020_VCAP_6H:BRD-A09722536-002-09-9:10	cyclophosphamide	BRD-A09722536-002-09-9	0.0202647
MUC.CP006_MCF7_24H:BRD-K49049886-001-03-8:10	CGS-15943	BRD-K49049886-001-03-8	0.0202647
CPC018_MCF7_24H:BRD-K06712146-001-01-2:10	YM-90709	BRD-K06712146-001-01-2	0.0202647
CPC017_SKB_24H:BRD-K72024482-001-01-3:10	MRS-1754	BRD-K72024482-001-01-3	0.0202647
CPC012_PC3_24H:BRD-K19624190-001-01-9:10	BRD-K19624190	BRD-K19624190-001-01-9	0.0202647
CPC011_VCAP_6H:BRD-K17849083-001-23-8:10	tranilast	BRD-K17849083-001-23-8	0.0202647
CPC006_VCAP_24H:BRD-K10882151-001-06-8:40	BO2-inhibits-RAD51	BRD-K10882151-001-06-8	0.0202647
CPC019_PC3_24H:BRD-K91145395-001-02-7:10	prostratin	BRD-K91145395-001-02-7	0.0202647
CPC013_VCAP_24H:BRD-K42125900-001-01-9:10	docetaxel	BRD-K42125900-001-01-9	0.0202647
CPC012_SKB_24H:BRD-A39093044-001-05-4:10	K784-3187	BRD-A39093044-001-05-4	0.0202647
MUC.CP003_MCF7_6H:BRD-K80431395-001-02-4:3.3333	triciribine	BRD-K80431395-001-02-4	0.0202647
CPC014_VCAP_6H:BRD-K83988098-003-01-8:10	alvespimycin	BRD-K83988098-003-01-8	0.0202647
CPC014_VCAP_24H:BRD-K91047982-001-01-6:10	BRD-K91047982	BRD-K91047982-001-01-6	0.0202647
CPC018_HT29_6H:BRD-K17378184-300-03-4:10	prestwick-559	BRD-K17378184-300-03-4	0.0202647
CPC006_A375_6H:BRD-K84924563-001-01-2:40	BRD-K84924563	BRD-K84924563-001-01-2	0.0202647
CPC014_HT29_6H:BRD-U44618005-000-01-5:10	WH-4023	BRD-U44618005-000-01-5	0.0202647
CPC009_PC3_6H:BRD-K51443908-001-03-2:10	KU-C104486	BRD-K51443908-001-03-2	0.0202647
CPC004_HA1E_6H:BRD-K77830450-001-02-4:10	forskolin	BRD-K77830450-001-02-4	0.0202647
CPC014_VCAP_6H:BRD-K53972329-001-01-3:10	ruxolitinib	BRD-K53972329-001-01-3	0.0202647
CPC006_A375_6H:BRD-K74305673-001-01-3:10	IKK-2-inhibitor-V	BRD-K74305673-001-01-3	0.0202647
CPC017_MCF7_24H:BRD-K06208435-003-03-3:10	YS-035	BRD-K06208435-003-03-3	0.0202647
CPC006_HEPG2_6H:BRD-A52650764-001-01-0:10	ingenol	BRD-A52650764-001-01-0	0.0202647
CPC014_HEPG2_6H:BRD-A06929388-001-01-1:10	CVF-SUMO-13	BRD-A06929388-001-01-1	0.0202647
CPC018_ASC_24H:BRD-K13169950-001-04-5:10	NSC-3852	BRD-K13169950-001-04-5	0.0202647
CPC006_HT29_24H:BRD-A85860691-001-02-2:0.08	chaetocin	BRD-A85860691-001-02-2	0.0202647
CPC006_SW620_6H:BRD-K92301463-001-03-0:10	16,16-dimethylprostaglandin-e2	BRD-K92301463-001-03-0	0.0198511
LJP001_MCF10A_6H:BRD-K99252563-001-01-1:10	QL-XII-47	BRD-K99252563-001-01-1	0.0198511
CPC017_ASC_24H:BRD-K14441456-001-01-2:10	tyrphostin-AG-556	BRD-K14441456-001-01-2	0.0198511
CPC014_VCAP_6H:BRD-A55756846-001-16-2:10	H-7	BRD-A55756846-001-16-2	0.0198511
CPC010_A375_6H:BRD-K32656671-001-06-1:10	BRD-K32656671	BRD-K32656671-001-06-1	0.0198511
CPC013_SKB_24H:BRD-K23657553-001-01-4:10	BRD-K23657553	BRD-K23657553-001-01-4	0.0198511
CPC013_PC3_6H:BRD-K27630390-001-01-4:10	BRD-K27630390	BRD-K27630390-001-01-4	0.0198511
CPC012_PC3_24H:BRD-K58972465-001-01-2:10	BRD-K58972465	BRD-K58972465-001-01-2	0.0198511
CPC008_MCF7_6H:BRD-K44366801-001-04-1:10	BRD-K44366801	BRD-K44366801-001-04-1	0.0198511
CPC019_VCAP_6H:BRD-K63399564-001-01-1:10	BRD-K63399564	BRD-K63399564-001-01-1	0.0198511
CPC005_PC3_6H:BRD-K19554809-001-01-1:10	MK-212	BRD-K19554809-001-01-1	0.0198511
CPC006_PC3_6H:BRD-K01121114-001-01-9:10	BRD-K01121114	BRD-K01121114-001-01-9	0.0198511
CPC006_PC3_24H:BRD-A25004090-001-03-5:4.8	erastin	BRD-A25004090-001-03-5	0.0198511
CPC002_HA1E_24H:BRD-K51318897-001-07-0:10	fenbendazole	BRD-K51318897-001-07-0	0.0198511
CPC012_NEU_24H:BRD-K69406317-001-01-8:10	BRD-K69406317	BRD-K69406317-001-01-8	0.0198511
CPC012_HT29_6H:BRD-K54822214-001-01-7:10	BRD-K54822214	BRD-K54822214-001-01-7	0.0198511
CPC006_VCAP_24H:BRD-K87947369-001-01-6:10	tozasertib	BRD-K87947369-001-01-6	0.0198511
CPC014_VCAP_6H:BRD-K33551950-001-01-6:10	radicicol	BRD-K33551950-001-01-6	0.0198511
CPC006_MCF7_24H:BRD-K09907482-001-02-5:40	PRL-3-inhibitor-I	BRD-K09907482-001-02-5	0.0198511
CPC015_MCF7_24H:BRD-K47869605-001-18-9:10	podophyllotoxin	BRD-K47869605-001-18-9	0.0198511
CPC014_ASC_24H:BRD-U08759356-000-01-6:10	EI-346-erlotinib-analog	BRD-U08759356-000-01-6	0.0198511
CPC020_PC3_6H:BRD-A79803969-003-13-8:10	memantine	BRD-A79803969-003-13-8	0.0198511
CPC006_HA1E_24H:BRD-K78513633-001-07-4:177.6	lonidamine	BRD-K78513633-001-07-4	0.0198511
CPC008_MCF7_6H:BRD-K30351863-019-01-2:10	BRD-K30351863	BRD-K30351863-019-01-2	0.0198511
CPC010_MCF7_6H:BRD-K53932786-001-08-8:10	BRD-K53932786	BRD-K53932786-001-08-8	0.0198511
CPC012_PC3_6H:BRD-K94991378-001-02-2:10	BRD-K94991378	BRD-K94991378-001-02-2	0.0198511
CPC012_HT29_6H:BRD-K19624190-001-01-9:10	BRD-K19624190	BRD-K19624190-001-01-9	0.0198511
CPC019_VCAP_24H:BRD-K20123385-001-01-4:10	BRD-K20123385	BRD-K20123385-001-01-4	0.0198511
LJP001_BT20_24H:BRD-K69932463-001-05-6:0.4	AZD-8055	BRD-K69932463-001-05-6	0.0198511
CPC008_VCAP_6H:BRD-K45399554-001-04-0:10	CAM-9-027-3	BRD-K45399554-001-04-0	0.0198511
CPC019_PC3_6H:BRD-A32595718-001-01-9:10	BJM-CSC-15	BRD-A32595718-001-01-9	0.0198511
CPC007_PC3_6H:BRD-K92895207-001-05-7:10	FU-JMBII227B	BRD-K92895207-001-05-7	0.0198511
CPC004_MCF7_6H:BRD-K19227686-001-12-9:10	phenolphthalein	BRD-K19227686-001-12-9	0.0198511
CPC006_MCF7_6H:BRD-A84045418-001-01-5:10	calpeptin	BRD-A84045418-001-01-5	0.0194376
CPC004_VCAP_24H:BRD-A64977602-001-04-3:10	mirtazapine	BRD-A64977602-001-04-3	0.0194376
CPC013_SKB_24H:BRD-K66254772-001-01-3:10	RS-I-002-6	BRD-K66254772-001-01-3	0.0194376
CPC009_A375_6H:BRD-K59139557-001-01-6:10	BRD-K59139557	BRD-K59139557-001-01-6	0.0194376
CPC009_VCAP_24H:BRD-K53732802-019-01-9:10	VU-0365118-1	BRD-K53732802-019-01-9	0.0194376
CPC014_HA1E_6H:BRD-K67506692-001-07-9:10	tyrphostin-AG-126	BRD-K67506692-001-07-9	0.0194376
CPC005_PC3_6H:BRD-A43150328-001-03-8:10	penicillic-acid	BRD-A43150328-001-03-8	0.0194376
CPC019_MCF7_6H:BRD-K32238524-001-01-8:10	BRD-K32238524	BRD-K32238524-001-01-8	0.0194376
CPC010_VCAP_6H:BRD-K28916077-001-04-0:10	BRD-K28916077	BRD-K28916077-001-04-0	0.0194376
CPC019_PC3_6H:BRD-K30849099-001-07-6:10	MW-STK33-2A	BRD-K30849099-001-07-6	0.0194376
CPC019_A375_6H:BRD-K92817986-001-01-7:10	BJM-CSC-19	BRD-K92817986-001-01-7	0.0194376
CPC009_MCF7_6H:BRD-K78167523-019-01-7:10	BRD-K78167523	BRD-K78167523-019-01-7	0.0194376
CPC009_VCAP_24H:BRD-K22878149-337-02-4:10	SB-205607	BRD-K22878149-337-02-4	0.0194376
CPC009_HCC515_6H:BRD-K39829853-019-01-0:10	BRD-K39829853	BRD-K39829853-019-01-0	0.0194376
LJP001_HS578T_24H:BRD-K93918653-001-03-0:10	quizartinib	BRD-K93918653-001-03-0	0.0194376
CPC006_JHUEM2_6H:BRD-K03618428-001-01-3:22.2	PP-110	BRD-K03618428-001-01-3	0.0194376
CPC019_PC3_24H:BRD-K28377013-001-01-8:10	BRD-K28377013	BRD-K28377013-001-01-8	0.0194376
CPC018_MCF7_6H:BRD-K65503129-001-04-8:10	HSP90-inhibitor	BRD-K65503129-001-04-8	0.0194376
CPC013_VCAP_24H:BRD-K92428232-001-01-5:10	GSK-461364	BRD-K92428232-001-01-5	0.0194376
CPC003_PC3_24H:BRD-K08438429-001-01-0:10	BRD-K08438429	BRD-K08438429-001-01-0	0.0194376
MUC.CP001_NKDBA_24H:BRD-K45818044-001-01-3:10	SA-425500	BRD-K45818044-001-01-3	0.0194376
CPC009_PC3_24H:BRD-K94390040-019-01-9:10	BRD-K94390040	BRD-K94390040-019-01-9	0.0194376
CPC009_VCAP_24H:BRD-K14939371-019-01-9:10	BRD-K14939371	BRD-K14939371-019-01-9	0.0194376
CPC011_PC3_6H:BRD-K96471533-001-04-1:10	nitazoxanide	BRD-K96471533-001-04-1	0.0194376
CPC006_HCC515_6H:BRD-K56411643-001-02-6:10	BRD-K56411643	BRD-K56411643-001-02-6	0.0194376
CPC014_MCF7_6H:BRD-A72180425-001-06-4:10	K784-3188	BRD-A72180425-001-06-4	0.0194376
CPC014_MCF7_24H:BRD-K11147885-001-01-9:10	BRD-K11147885	BRD-K11147885-001-01-9	0.0194376
CPC006_HT29_6H:BRD-K28360340-001-01-8:10	TW-37	BRD-K28360340-001-01-8	0.0194376
CPC013_MCF7_6H:BRD-K28120222-001-05-0:10	parthenolide	BRD-K28120222-001-05-0	0.0194376
CPC010_HT29_6H:BRD-K29160485-001-02-4:10	BRD-K29160485	BRD-K29160485-001-02-4	0.0194376
CPC009_PC3_24H:BRD-A05565054-001-01-7:10	BRD-A05565054	BRD-A05565054-001-01-7	0.0194376
CPC020_PC3_24H:BRD-K94173926-001-01-6:10	I-505056	BRD-K94173926-001-01-6	0.0194376
NMH002_FIBRNPC_24H:BRD-K59184148-001-13-3:10	SB-216763	BRD-K59184148-001-13-3	0.0194376
CPC015_A549_24H:BRD-K29458283-001-17-4:10	chlorambucil	BRD-K29458283-001-17-4	0.0194376
CPC011_PC3_24H:BRD-K55462201-001-05-7:10	AM-404	BRD-K55462201-001-05-7	0.0194376
CPC013_VCAP_24H:BRD-K05323277-001-05-1:10	MW-STK33-22	BRD-K05323277-001-05-1	0.0194376
CPC008_VCAP_24H:BRD-K37498076-003-01-1:10	BRD-K37498076	BRD-K37498076-003-01-1	0.0194376
CPC009_MCF7_6H:BRD-K77547920-001-04-2:10	BRD-K77547920	BRD-K77547920-001-04-2	0.0194376
CPC012_VCAP_6H:BRD-K35004659-001-01-8:10	BRD-K35004659	BRD-K35004659-001-01-8	0.0194376
CPC015_MCF7_24H:BRD-A25775766-001-03-3:10	securinine	BRD-A25775766-001-03-3	0.0194376
CPC008_HT29_6H:BRD-K89997465-001-07-9:10	chlorpromazine	BRD-K89997465-001-07-9	0.0194376
PCLB003_PC3_24H:BRD-K77908580-001-04-7:0.04	entinostat	BRD-K77908580-001-04-7	0.0194376
CPC014_VCAP_24H:BRD-K25311561-001-02-4:10	KU-55933	BRD-K25311561-001-02-4	0.0194376
CPC013_ASC_24H:BRD-K15600710-066-01-7:10	obatoclax	BRD-K15600710-066-01-7	0.0194376
CPC006_RMUGS_6H:BRD-K18849474-001-01-0:79.44	dalcetrapib	BRD-K18849474-001-01-0	0.0194376
LJP001_BT20_6H:BRD-K01253243-001-02-2:0.08	SB-590885	BRD-K01253243-001-02-2	0.019024
CPC008_MCF7_6H:BRD-K87726525-001-05-6:10	BRD-K87726525	BRD-K87726525-001-05-6	0.019024
KMS002_NOMO1_6H:BRD-K35669573-001-02-9:0.01	TUL-XX023	BRD-K35669573-001-02-9	0.019024
LJP001_SKBR3_6H:BRD-K68174511-001-02-5:2	torin-2	BRD-K68174511-001-02-5	0.019024
CPC009_VCAP_24H:BRD-K55070890-001-02-1:10	thiothixene	BRD-K55070890-001-02-1	0.019024
CPC008_MCF7_24H:BRD-K23412959-001-05-5:10	BRD-K23412959	BRD-K23412959-001-05-5	0.019024
LJP001_BT20_6H:BRD-K99252563-001-01-1:10	QL-XII-47	BRD-K99252563-001-01-1	0.019024
CPC006_VCAP_24H:BRD-K12994359-001-07-7:177.6	valdecoxib	BRD-K12994359-001-07-7	0.019024
CPC019_PC3_6H:BRD-K58479490-001-03-3:10	BRD-K58479490	BRD-K58479490-001-03-3	0.019024
CPC011_VCAP_6H:BRD-K00610438-311-04-8:10	altanserin	BRD-K00610438-311-04-8	0.019024
CPC003_PC3_24H:BRD-A99449986-001-01-4:10	MT-21	BRD-A99449986-001-01-4	0.019024
CPC010_PC3_6H:BRD-A18411371-001-10-6:10	BRD-A18411371	BRD-A18411371-001-10-6	0.019024
CPC016_MCF7_24H:BRD-A06352508-001-02-9:10	SB-218078	BRD-A06352508-001-02-9	0.019024
CPC003_VCAP_6H:BRD-K26373640-001-02-8:10	IKK-2-inhibitor	BRD-K26373640-001-02-8	0.019024
CPC015_MCF7_24H:BRD-A34205397-001-03-7:10	suloctidil	BRD-A34205397-001-03-7	0.019024
CPC006_A375_24H:BRD-K45399554-001-03-2:10	CAM-9-027-3	BRD-K45399554-001-03-2	0.019024
CPC010_HT29_6H:BRD-A24225650-001-05-4:10	BRD-A24225650	BRD-A24225650-001-05-4	0.019024
CPC005_VCAP_24H:BRD-K20995441-001-01-7:10	U-54494A	BRD-K20995441-001-01-7	0.019024
CPC009_VCAP_24H:BRD-A43640821-001-04-8:10	BRD-A43640821	BRD-A43640821-001-04-8	0.019024
CPC020_HA1E_6H:BRD-K94173926-001-01-6:10	I-505056	BRD-K94173926-001-01-6	0.019024
CPC014_HA1E_6H:BRD-K39944607-001-03-0:10	ochratoxin-a	BRD-K39944607-001-03-0	0.019024
CPC019_HT29_6H:BRD-K20112532-001-05-0:10	BRD-K20112532	BRD-K20112532-001-05-0	0.019024
CPC012_HCC515_6H:BRD-K10484463-001-06-6:10	BRD-K10484463	BRD-K10484463-001-06-6	0.019024
CPC006_MCF7_6H:BRD-K02526760-001-01-5:10	QS-11	BRD-K02526760-001-01-5	0.019024
CPC015_ASC_24H:BRD-K17705806-003-01-0:10	JTC-801	BRD-K17705806-003-01-0	0.019024
CPC020_VCAP_6H:BRD-A26334849-001-04-7:10	propafenone	BRD-A26334849-001-04-7	0.019024
LJP002_BT20_24H:BRD-K42918627-001-01-9:0.4	GSK-2126458	BRD-K42918627-001-01-9	0.019024
CPC010_PC3_6H:BRD-A82913781-001-03-1:10	BRD-A82913781	BRD-A82913781-001-03-1	0.019024
CPC016_HEPG2_6H:BRD-K53523901-001-02-8:10	arctigenin	BRD-K53523901-001-02-8	0.019024
CPC003_VCAP_24H:BRD-K97309399-001-05-2:10	thiothixene	BRD-K97309399-001-05-2	0.019024
CPC019_PC3_24H:BRD-K30523950-001-01-8:10	BRD-K30523950	BRD-K30523950-001-01-8	0.019024
CPC003_HA1E_24H:BRD-K17497770-001-01-0:10	butein	BRD-K17497770-001-01-0	0.019024
CPC010_HT29_6H:BRD-A54632525-001-03-2:10	BRD-A54632525	BRD-A54632525-001-03-2	0.019024
CPC002_HA1E_6H:BRD-K39111395-001-01-6:10	BCL2-inhibitor	BRD-K39111395-001-01-6	0.019024
CPC019_PC3_24H:BRD-K06405410-001-01-2:10	BRD-K06405410	BRD-K06405410-001-01-2	0.019024
CPC006_HCC515_6H:BRD-K33272502-001-01-2:40	DG-041	BRD-K33272502-001-01-2	0.019024
CPC017_HEPG2_6H:BRD-A54927599-001-07-8:10	KF-38789	BRD-A54927599-001-07-8	0.019024
CPC006_VCAP_24H:BRD-K08316444-001-04-3:0.63	rotenone	BRD-K08316444-001-04-3	0.019024
CPC006_PC3_6H:BRD-K26664453-001-03-4:10	cytochalasin-b	BRD-K26664453-001-03-4	0.019024
CPC014_MCF7_6H:BRD-K85402309-001-01-7:10	dovitinib	BRD-K85402309-001-01-7	0.019024
CPC005_A375_24H:BRD-K48735772-001-01-4:10	PD-158780	BRD-K48735772-001-01-4	0.019024
CPC006_HT29_6H:BRD-A28105619-001-01-3:10	cucurbitacin-i	BRD-A28105619-001-01-3	0.019024
CPC014_MCF7_6H:BRD-K93918653-001-01-4:10	quizartinib	BRD-K93918653-001-01-4	0.019024
MUC.CP003_MCF7_6H:BRD-A52650764-001-01-0:3.3333	ingenol	BRD-A52650764-001-01-0	0.019024
CPC004_HCC515_24H:BRD-K72726508-001-01-3:10	arcyriaflavin-a	BRD-K72726508-001-01-3	0.019024
CPC018_MCF7_6H:BRD-A28970875-300-03-1:10	puromycin	BRD-A28970875-300-03-1	0.0186104
CPC009_HA1E_6H:BRD-K56593336-001-05-6:10	BRD-K56593336	BRD-K56593336-001-05-6	0.0186104
CPC009_VCAP_6H:BRD-K82732294-001-05-8:10	BRD-K82732294	BRD-K82732294-001-05-8	0.0186104
CPC013_PC3_6H:BRD-K41925105-001-01-6:10	BRD-K41925105	BRD-K41925105-001-01-6	0.0186104
CPC018_A375_6H:BRD-K63151507-001-01-6:10	MNITMT	BRD-K63151507-001-01-6	0.0186104
CPC006_A375_6H:BRD-K86682249-001-05-7:10	BRD-K86682249	BRD-K86682249-001-05-7	0.0186104
CPC014_VCAP_6H:BRD-K73982490-001-01-1:10	BI-78D3	BRD-K73982490-001-01-1	0.0186104
CPC013_VCAP_6H:BRD-K59460069-001-01-7:10	BRD-K59460069	BRD-K59460069-001-01-7	0.0186104
CPC020_VCAP_6H:BRD-K93433262-001-01-7:10	alfacalcidol	BRD-K93433262-001-01-7	0.0186104
CPC009_PC3_6H:BRD-K32318651-001-15-3:10	acyclovir	BRD-K32318651-001-15-3	0.0186104
CPC006_MCF7_6H:BRD-K78716413-001-02-0:10	BRD-K78716413	BRD-K78716413-001-02-0	0.0186104
CPC006_A375_6H:BRD-K94325918-001-03-8:10	kinetin-riboside	BRD-K94325918-001-03-8	0.0186104
CPC017_A375_6H:BRD-K76674262-001-01-7:10	homoharringtonine	BRD-K76674262-001-01-7	0.0186104
CPC002_VCAP_6H:BRD-K60230970-001-04-3:10	MG-132	BRD-K60230970-001-04-3	0.0186104
CPC004_PC3_24H:BRD-A93206962-001-01-2:10	L-755507	BRD-A93206962-001-01-2	0.0186104
CPC007_VCAP_24H:BRD-K76933066-001-04-9:10	BRD-K76933066	BRD-K76933066-001-04-9	0.0186104
CPC017_HT29_6H:BRD-K07079548-001-01-9:10	BRD-K07079548	BRD-K07079548-001-01-9	0.0186104
CPC006_WSUDLCL2_6H:BRD-A20131130-001-01-7:10	2',5'-dideoxyadenosine	BRD-A20131130-001-01-7	0.0186104
NMH002_NPC_24H:BRD-K37312348-001-12-7:10	kenpaullone	BRD-K37312348-001-12-7	0.0186104
CPC019_PC3_6H:BRD-K98824517-001-06-4:10	BRD-K98824517	BRD-K98824517-001-06-4	0.0186104
CPC019_A549_24H:BRD-K30849099-001-07-6:10	MW-STK33-2A	BRD-K30849099-001-07-6	0.0186104
CPC015_MCF7_24H:BRD-A10977446-001-05-5:10	carvedilol	BRD-A10977446-001-05-5	0.0186104
LJP001_SKBR3_6H:BRD-K04923131-001-10-5:2	GSK-3-inhibitor-IX	BRD-K04923131-001-10-5	0.0186104
CPC006_HT29_6H:BRD-K59184148-001-04-2:10	SB-216763	BRD-K59184148-001-04-2	0.0186104
CPC011_VCAP_24H:BRD-K59753975-065-02-1:10	vindesine	BRD-K59753975-065-02-1	0.0186104
LJP002_MCF10A_24H:BRD-K41859756-001-03-5:10	NVP-AUY922	BRD-K41859756-001-03-5	0.0186104
CPC013_VCAP_24H:BRD-K15600710-066-01-7:10	obatoclax	BRD-K15600710-066-01-7	0.0186104
CPC006_HEC108_6H:BRD-K08845546-001-02-2:22.2	tacrolimus	BRD-K08845546-001-02-2	0.0186104
CPC017_MCF7_24H:BRD-A54927599-001-07-8:10	KF-38789	BRD-A54927599-001-07-8	0.0186104
CPC006_HA1E_6H:BRD-K57011718-001-01-5:10	UK-356618	BRD-K57011718-001-01-5	0.0186104
CPC019_HT29_6H:BRD-K50204028-001-01-8:10	BRD-K50204028	BRD-K50204028-001-01-8	0.0186104
CPC016_NPC_24H:BRD-A18579359-001-02-3:10	wiskostatin	BRD-A18579359-001-02-3	0.0186104
CPC020_HA1E_6H:BRD-K50234570-001-09-0:10	EMF-bca1-16	BRD-K50234570-001-09-0	0.0186104
LJP001_HS578T_24H:BRD-K64890080-001-09-6:2	BI-2536	BRD-K64890080-001-09-6	0.0186104
CPC014_MCF7_6H:BRD-K05396879-001-05-9:10	15-delta-prostaglandin-j2	BRD-K05396879-001-05-9	0.0186104
CPC014_HT29_6H:BRD-K66902379-001-01-4:10	BRD-K66902379	BRD-K66902379-001-01-4	0.0186104
CPC015_HEPG2_6H:BRD-A50737080-001-01-4:10	CGK-733	BRD-A50737080-001-01-4	0.0186104
CPC002_HCC515_24H:BRD-A18579359-001-02-3:10	wiskostatin	BRD-A18579359-001-02-3	0.0186104
CPC020_PC3_24H:BRD-K16533489-001-01-5:10	I-606051	BRD-K16533489-001-01-5	0.0186104
CPC017_MCF7_24H:BRD-K12906962-001-02-1:10	dichlorobenzamil	BRD-K12906962-001-02-1	0.0186104
CPC020_VCAP_6H:BRD-K20718732-001-01-1:10	BRD-K20718732	BRD-K20718732-001-01-1	0.0186104
CPC017_MCF7_6H:BRD-K84987553-001-01-1:10	MDM2-inhibitor	BRD-K84987553-001-01-1	0.0186104
CPC010_PC3_24H:BRD-K70977695-001-04-1:10	BRD-K70977695	BRD-K70977695-001-04-1	0.0186104
CPC005_MCF7_6H:BRD-A55484088-050-01-7:10	BNTX	BRD-A55484088-050-01-7	0.0186104
CPC019_PC3_24H:BRD-K32101742-001-01-4:10	BRD-K32101742	BRD-K32101742-001-01-4	0.0186104
CPC001_PC3_24H:BRD-K94832621-001-01-5:10	Y-134	BRD-K94832621-001-01-5	0.0186104
CPC020_PC3_6H:BRD-K08806317-001-02-1:10	timolol	BRD-K08806317-001-02-1	0.0186104
CPC003_PC3_6H:BRD-K31912990-003-01-0:10	CGP-71683	BRD-K31912990-003-01-0	0.0186104
CPC019_PC3_24H:BRD-K87387614-001-01-8:10	BRD-K87387614	BRD-K87387614-001-01-8	0.0186104
CPC015_NPC_24H:BRD-A72596465-001-01-3:10	GW-6471	BRD-A72596465-001-01-3	0.0181969
CPC006_HCC515_24H:BRD-K49371609-310-01-1:0.09	PIK-75	BRD-K49371609-310-01-1	0.0181969
CPC006_LOVO_6H:BRD-K31342827-001-05-4:12.12	bisindolylmaleimide	BRD-K31342827-001-05-4	0.0181969
CPC017_HT29_6H:BRD-K11911061-003-02-8:10	GR-127935	BRD-K11911061-003-02-8	0.0181969
DOS025_VCAP_6H:BRD-A84481105:10	thioridazine	BRD-A84481105	0.0181969
CPC016_A375_6H:BRD-K96809896-300-01-5:10	SKF-86002	BRD-K96809896-300-01-5	0.0181969
CPC006_MCF7_24H:BRD-K86574132-001-04-9:48	BRD-K86574132	BRD-K86574132-001-04-9	0.0181969
CPC019_A549_24H:BRD-K49010888-001-01-2:10	BRD-K49010888	BRD-K49010888-001-01-2	0.0181969
CPC013_SKB_24H:BRD-K04833372-001-01-3:10	GSK-1904529A	BRD-K04833372-001-01-3	0.0181969
NMH001_NPC_24H:BRD-K60511616-001-01-2:10	pravastatin	BRD-K60511616-001-01-2	0.0181969
LJP002_SKBR3_24H:BRD-K83972459-001-02-7:10	JWE-035	BRD-K83972459-001-02-7	0.0181969
CPC019_VCAP_6H:BRD-K57200229-001-04-0:10	SD-6-035-B3	BRD-K57200229-001-04-0	0.0181969
CPC019_VCAP_24H:BRD-K28377013-001-01-8:10	BRD-K28377013	BRD-K28377013-001-01-8	0.0181969
CPC006_SW620_6H:BRD-A67788537-001-01-7:120	salermide	BRD-A67788537-001-01-7	0.0181969
CPC002_PC3_24H:BRD-K98548675-001-02-6:10	parthenolide	BRD-K98548675-001-02-6	0.0181969
ERG005_VCAP_48H:BRD-A84481105-003-15-6:20	thioridazine	BRD-A84481105-003-15-6	0.0181969
CPC010_HEPG2_6H:BRD-K05331696-001-02-4:10	BRD-K05331696	BRD-K05331696-001-02-4	0.0181969
CPC011_VCAP_6H:BRD-A64977602-001-10-0:10	mirtazapine	BRD-A64977602-001-10-0	0.0181969
CPC004_HA1E_24H:BRD-K62200014-003-05-5:10	anagrelide	BRD-K62200014-003-05-5	0.0181969
CPC008_VCAP_6H:BRD-A83993876-001-04-6:10	BRD-A83993876	BRD-A83993876-001-04-6	0.0181969
CPC001_VCAP_6H:BRD-A09828896-004-04-5:10	SKF-81297	BRD-A09828896-004-04-5	0.0181969
CPC009_MCF7_6H:BRD-K28366633-001-05-2:10	BRD-K28366633	BRD-K28366633-001-05-2	0.0181969
CPC009_HEPG2_6H:BRD-K74690444-001-01-6:10	BRD-K74690444	BRD-K74690444-001-01-6	0.0181969
CPC019_A549_24H:BRD-K85818861-001-01-4:10	BRD-K85818861	BRD-K85818861-001-01-4	0.0181969
CPC006_MDST8_6H:BRD-K67566344-001-01-8:10	KU-0063794	BRD-K67566344-001-01-8	0.0181969
CPC019_PC3_24H:BRD-K34974324-001-01-8:10	BRD-K34974324	BRD-K34974324-001-01-8	0.0181969
CPC002_PC3_6H:BRD-K31792052-004-01-9:10	pifithrin	BRD-K31792052-004-01-9	0.0181969
CPC008_PC3_6H:BRD-K68833544-001-01-9:10	BRD-K68833544	BRD-K68833544-001-01-9	0.0181969
CPC009_PC3_24H:BRD-K00313977-019-01-1:10	BRD-K00313977	BRD-K00313977-019-01-1	0.0181969
CPC020_MCF7_24H:BRD-K64517075-001-01-9:10	heliomycin	BRD-K64517075-001-01-9	0.0181969
CPC009_HT29_6H:BRD-K36354764-001-04-2:10	BRD-K36354764	BRD-K36354764-001-04-2	0.0181969
CPC007_HT29_6H:BRD-K37940862-004-03-4:10	BRD-K37940862	BRD-K37940862-004-03-4	0.0181969
CPC004_HT29_6H:BRD-A06352418-001-15-0:10	terfenadine	BRD-A06352418-001-15-0	0.0181969
CPC016_MCF7_24H:BRD-A81795050-003-01-7:10	U-18666A	BRD-A81795050-003-01-7	0.0181969
CPC007_PC3_6H:BRD-K44929916-001-05-5:10	JAS07-005	BRD-K44929916-001-05-5	0.0181969
CPC008_VCAP_6H:BRD-K05566481-003-03-8:10	KU-C104137	BRD-K05566481-003-03-8	0.0181969
CPC010_HCC515_6H:BRD-A25170757-001-05-3:10	BRD-A25170757	BRD-A25170757-001-05-3	0.0181969
CPC014_HCC515_6H:BRD-K77008974-001-01-6:10	WYE-354	BRD-K77008974-001-01-6	0.0181969
CPC019_PC3_24H:BRD-K84106030-001-01-1:10	BRD-K84106030	BRD-K84106030-001-01-1	0.0181969
CPC018_A549_24H:BRD-K10207760-236-03-0:10	lasalocid	BRD-K10207760-236-03-0	0.0181969
CPC006_PC3_6H:BRD-K39503511-001-02-1:80	quiflapon	BRD-K39503511-001-02-1	0.0181969
CPC014_MCF7_6H:BRD-K79404599-001-03-6:10	enzastaurin	BRD-K79404599-001-03-6	0.0181969
CPC001_HA1E_24H:BRD-K86958018-001-01-9:10	olvanil	BRD-K86958018-001-01-9	0.0181969
CPC001_HA1E_6H:BRD-A54927599-001-07-8:10	KF-38789	BRD-A54927599-001-07-8	0.0181969
CPC009_A375_6H:BRD-K68756823-001-01-4:10	FR-180204	BRD-K68756823-001-01-4	0.0181969
CPC006_SKLU1_6H:BRD-K78867378-001-07-3:10	MW-A1-12	BRD-K78867378-001-07-3	0.0181969
CPC013_HEPG2_6H:BRD-K58900438-001-01-7:10	BRD-K58900438	BRD-K58900438-001-01-7	0.0181969
CPC019_HCC515_6H:BRD-K20178228-001-01-9:10	BRD-K20178228	BRD-K20178228-001-01-9	0.0181969
CPC012_PC3_6H:BRD-K58499478-001-01-1:10	SPB02137	BRD-K58499478-001-01-1	0.0181969
CPC013_MCF7_24H:BRD-A14178283-001-01-1:10	BRD-A14178283	BRD-A14178283-001-01-1	0.0181969
CPC020_VCAP_6H:BRD-K42543304-001-01-5:10	BRD-K42543304	BRD-K42543304-001-01-5	0.0181969
CPC012_MCF7_24H:BRD-K82971429-001-01-9:10	BRD-K82971429	BRD-K82971429-001-01-9	0.0181969
CPC014_SKB_24H:BRD-K05396879-001-05-9:10	15-delta-prostaglandin-j2	BRD-K05396879-001-05-9	0.0181969
CPC008_PC3_6H:BRD-K91913968-001-08-2:10	BRD-K91913968	BRD-K91913968-001-08-2	0.0177833
CPC004_PC3_6H:BRD-A69815203-001-05-0:10	cyclosporin-a	BRD-A69815203-001-05-0	0.0177833
CPC006_AGS_6H:BRD-K73261812-001-01-1:10	BRD-K73261812	BRD-K73261812-001-01-1	0.0177833
CPC001_VCAP_6H:BRD-K12906962-001-02-1:10	dichlorobenzamil	BRD-K12906962-001-02-1	0.0177833
CPC014_VCAP_6H:BRD-K43764301-001-07-6:10	dexketoprofen	BRD-K43764301-001-07-6	0.0177833
CPC018_SKB_24H:BRD-A28970875-300-03-1:10	puromycin	BRD-A28970875-300-03-1	0.0177833
CPC012_PC3_6H:BRD-K10573841-001-01-0:10	tunicamycin	BRD-K10573841-001-01-0	0.0177833
MUC.CP001_MCF7_6H:BRD-K06765193-001-05-3:10	BRD-K06765193	BRD-K06765193-001-05-3	0.0177833
CPC019_PC3_24H:BRD-K34363599-001-02-0:10	RJC-00245SC	BRD-K34363599-001-02-0	0.0177833
CPC014_VCAP_6H:BRD-M30523314-002-01-5:10	vinorelbine	BRD-M30523314-002-01-5	0.0177833
CPC006_H1299_6H:BRD-A24054354-001-05-7:10	BRD-A24054354	BRD-A24054354-001-05-7	0.0177833
CPC004_HA1E_24H:BRD-K39256324-001-01-5:10	rottlerin	BRD-K39256324-001-01-5	0.0177833
CPC002_HA1E_6H:BRD-A76528577-065-01-2:10	vincristine	BRD-A76528577-065-01-2	0.0177833
CPC017_A549_6H:BRD-K76840893-003-01-7:10	RS-17053	BRD-K76840893-003-01-7	0.0177833
CPC014_HT29_6H:BRD-M30523314-002-01-5:10	vinorelbine	BRD-M30523314-002-01-5	0.0177833
LJP002_MCF7_6H:BRD-K19220233-001-02-3:2	JNK-9L	BRD-K19220233-001-02-3	0.0177833
CPC018_HT29_6H:BRD-K37270826-001-16-9:10	mifepristone	BRD-K37270826-001-16-9	0.0177833
CPC014_MCF7_6H:BRD-K85985071-001-20-7:10	ellipticine	BRD-K85985071-001-20-7	0.0177833
LJP001_BT20_6H:BRD-K63068307-001-04-8:2	ZSTK-474	BRD-K63068307-001-04-8	0.0177833
CPC005_PC3_24H:BRD-A72711497-236-02-0:10	lasalocid	BRD-A72711497-236-02-0	0.0177833
CPC010_PC3_6H:BRD-A54632525-001-03-2:10	BRD-A54632525	BRD-A54632525-001-03-2	0.0177833
CPC013_SKB_24H:BRD-K23984367-075-05-3:10	sorafenib	BRD-K23984367-075-05-3	0.0177833
CPC017_MCF7_24H:BRD-A07029265-004-02-9:10	ipratropium	BRD-A07029265-004-02-9	0.0177833
CPC016_A375_6H:BRD-A51410489-003-02-8:10	yohimbine	BRD-A51410489-003-02-8	0.0177833
CPC012_MCF7_24H:BRD-K26818574-001-03-0:10	BIX-01294	BRD-K26818574-001-03-0	0.0177833
CPD001_MCF7_24H:BRD-K06926592-001-02-5:10	tretinoin	BRD-K06926592-001-02-5	0.0177833
CPC018_HEPG2_6H:BRD-K26997899-001-01-4:10	SA-792574	BRD-K26997899-001-01-4	0.0177833
CPC009_PC3_6H:BRD-K14939371-019-01-9:10	BRD-K14939371	BRD-K14939371-019-01-9	0.0177833
CPC011_A375_6H:BRD-K63265447-001-05-8:10	docetaxel	BRD-K63265447-001-05-8	0.0177833
CPC011_VCAP_6H:BRD-K19352500-050-02-7:10	prochlorperazine	BRD-K19352500-050-02-7	0.0177833
CPC006_A375_24H:BRD-K56301217-001-01-7:11.1	ABT-737	BRD-K56301217-001-01-7	0.0177833
CPC019_VCAP_6H:BRD-K36022244-001-01-1:10	BRD-K36022244	BRD-K36022244-001-01-1	0.0177833
CPC014_A549_24H:BRD-K60460488-066-01-0:10	nelfinavir	BRD-K60460488-066-01-0	0.0177833
CPC006_SW480_6H:BRD-A15079084-001-02-9:10	phorbol-12-myristate-13-acetate	BRD-A15079084-001-02-9	0.0177833
CPC001_HA1E_24H:BRD-K97330509-001-01-4:10	SRC-kinase-inhibitor-II	BRD-K97330509-001-01-4	0.0177833
CPC006_HEPG2_6H:BRD-A71390734-001-01-7:0.08	idarubicin	BRD-A71390734-001-01-7	0.0177833
CPC006_A375_6H:BRD-A79465854-001-01-3:10	auranofin	BRD-A79465854-001-01-3	0.0177833
CPC003_PC3_6H:BRD-K71059170-001-02-5:10	cefixime	BRD-K71059170-001-02-5	0.0177833
MUC.CP003_MCF7_6H:BRD-A52650764-001-01-0:0.3704	ingenol	BRD-A52650764-001-01-0	0.0177833
CPC016_A549_6H:BRD-A69960130-066-01-4:10	bromocriptine	BRD-A69960130-066-01-4	0.0177833
CPC005_A375_24H:BRD-A43150328-001-03-8:10	penicillic-acid	BRD-A43150328-001-03-8	0.0177833
CPC005_A375_6H:BRD-K04210847-001-01-1:10	tamoxifen	BRD-K04210847-001-01-1	0.0177833
CPC014_MCF7_6H:BRD-K40255344-001-13-5:10	tyrphostin-A9	BRD-K40255344-001-13-5	0.0177833
CPC014_HA1E_6H:BRD-K40255344-001-13-5:10	tyrphostin-A9	BRD-K40255344-001-13-5	0.0177833
CPC019_HT29_6H:BRD-K57309821-001-05-8:10	BRD-K57309821	BRD-K57309821-001-05-8	0.0177833
CPC001_HA1E_6H:BRD-K61323504-001-02-4:10	SB-225002	BRD-K61323504-001-02-4	0.0177833
CPC013_MCF7_6H:BRD-K80786583-001-01-5:10	BRD-K80786583	BRD-K80786583-001-01-5	0.0177833
CPC019_HEPG2_6H:BRD-K91145395-001-02-7:10	prostratin	BRD-K91145395-001-02-7	0.0177833
CPC019_MCF7_24H:BRD-K71138616-001-01-1:10	BRD-K71138616	BRD-K71138616-001-01-1	0.0177833
CPC018_HEPG2_6H:BRD-A46747628-001-01-9:10	ouabain	BRD-A46747628-001-01-9	0.0177833
CPC012_NPC_24H:BRD-K58972465-001-01-2:10	BRD-K58972465	BRD-K58972465-001-01-2	0.0177833
CPC006_NCIH508_6H:BRD-K14329163-001-01-3:10	BAY-K8644	BRD-K14329163-001-01-3	0.0177833
CPC013_HT29_6H:BRD-K45818044-001-01-3:10	SA-425500	BRD-K45818044-001-01-3	0.0177833
CPC006_HT29_6H:BRD-K17140735-300-02-4:11.1	SCH-79797	BRD-K17140735-300-02-4	0.0177833
LJP001_SKBR3_24H:BRD-K90382497-001-06-5:10	GW-843682X	BRD-K90382497-001-06-5	0.0177833
CPC014_HT29_6H:BRD-K74109131-001-01-5:10	BRD-K74109131	BRD-K74109131-001-01-5	0.0177833
LJP002_SKBR3_24H:BRD-K04853698-001-01-8:10	LDN-193189	BRD-K04853698-001-01-8	0.0177833
CPC007_VCAP_6H:BRD-A39093044-001-09-6:10	K784-3187	BRD-A39093044-001-09-6	0.0177833
CPC012_A375_6H:BRD-K32896438-001-01-8:10	BRD-K32896438	BRD-K32896438-001-01-8	0.0177833
CPC006_HCC515_24H:BRD-K73261812-001-01-1:10	BRD-K73261812	BRD-K73261812-001-01-1	0.0177833
CPC006_SW620_6H:BRD-A24054354-001-05-7:10	BRD-A24054354	BRD-A24054354-001-05-7	0.0177833
CPC014_A549_6H:BRD-K01493881-001-20-3:10	apigenin	BRD-K01493881-001-20-3	0.0177833
CPC016_MCF7_24H:BRD-K38477985-001-01-8:10	malonoben	BRD-K38477985-001-01-8	0.0177833
HOG003_MCF7_6H:BRD-A61304759-001-01-0:1.11	tanespimycin	BRD-A61304759-001-01-0	0.0177833
CPC013_HA1E_6H:BRD-K72451865-001-01-5:10	BRD-K72451865	BRD-K72451865-001-01-5	0.0177833
CPC006_PC3_24H:BRD-K39503511-001-02-1:80	quiflapon	BRD-K39503511-001-02-1	0.0177833
CPC014_SKB_24H:BRD-K69852452-001-02-6:10	F-1566-0341	BRD-K69852452-001-02-6	0.0177833
CPC019_A375_6H:BRD-K05197617-001-05-8:10	BRD-K05197617	BRD-K05197617-001-05-8	0.0177833
CPC020_VCAP_6H:BRD-A83124583-003-01-4:10	EMF-sumo1-39	BRD-A83124583-003-01-4	0.0177833
CPC014_HT29_6H:BRD-K84937637-001-03-2:10	sirolimus	BRD-K84937637-001-03-2	0.0173697
CPC016_MCF7_24H:BRD-A94413429-003-01-6:10	NTNCB	BRD-A94413429-003-01-6	0.0173697
CPC009_PC3_6H:BRD-A67981824-236-01-2:10	cefotaxime	BRD-A67981824-236-01-2	0.0173697
CPC002_HA1E_24H:BRD-A62336480-001-02-5:10	niguldipine	BRD-A62336480-001-02-5	0.0173697
CPC003_HA1E_6H:BRD-K15409150-001-01-7:10	penfluridol	BRD-K15409150-001-01-7	0.0173697
CPC020_A375_6H:BRD-K06750613-001-01-6:10	GSK-1059615	BRD-K06750613-001-01-6	0.0173697
CPC012_NEU_24H:BRD-K25731886-001-01-3:10	BRD-K25731886	BRD-K25731886-001-01-3	0.0173697
CPC018_HT29_6H:BRD-K26429091-051-01-9:10	J-104129	BRD-K26429091-051-01-9	0.0173697
CPC012_MCF7_6H:BRD-K32896438-001-01-8:10	BRD-K32896438	BRD-K32896438-001-01-8	0.0173697
CPC019_HT29_6H:BRD-K40956802-001-04-2:10	SD-6-035-A8	BRD-K40956802-001-04-2	0.0173697
CPC014_VCAP_24H:BRD-K14880289-001-01-4:10	GW-501516	BRD-K14880289-001-01-4	0.0173697
CPC019_MCF7_6H:BRD-A68061604-003-01-2:10	BRD-A68061604	BRD-A68061604-003-01-2	0.0173697
CPC006_HT29_24H:BRD-K70792160-003-02-0:24	10-DEBC	BRD-K70792160-003-02-0	0.0173697
CPC019_MCF7_24H:BRD-K43226598-001-01-1:10	BRD-K43226598	BRD-K43226598-001-01-1	0.0173697
CPC008_HT29_6H:BRD-K58846134-001-05-0:10	BRD-K58846134	BRD-K58846134-001-05-0	0.0173697
CPC004_VCAP_24H:BRD-A09467419-003-14-1:10	mebeverine	BRD-A09467419-003-14-1	0.0173697
CPC007_A549_6H:BRD-A39093044-001-09-6:10	K784-3187	BRD-A39093044-001-09-6	0.0173697
CPC017_MCF7_24H:BRD-K00486786-001-01-4:10	RO-08-2750	BRD-K00486786-001-01-4	0.0173697
CPC013_VCAP_6H:BRD-K19540840-001-01-1:10	saracatinib	BRD-K19540840-001-01-1	0.0173697
CPC011_VCAP_24H:BRD-K97514127-045-02-0:10	vinorelbine	BRD-K97514127-045-02-0	0.0173697
CPC018_HT29_6H:BRD-K27351809-001-02-0:10	nomegestrol	BRD-K27351809-001-02-0	0.0173697
CPC006_PC3_24H:BRD-K77947974-001-05-6:4.21	fluspirilene	BRD-K77947974-001-05-6	0.0173697
CPC014_VCAP_6H:BRD-A52193669-001-01-7:10	withaferin-a	BRD-A52193669-001-01-7	0.0173697
CPC019_PC3_24H:BRD-K25144184-001-05-9:10	BRD-K25144184	BRD-K25144184-001-05-9	0.0173697
CPC006_MCF7_24H:BRD-K10882151-001-06-8:40	BO2-inhibits-RAD51	BRD-K10882151-001-06-8	0.0173697
CPC012_VCAP_6H:BRD-K54822214-001-01-7:10	BRD-K54822214	BRD-K54822214-001-01-7	0.0173697
CPC019_MCF7_24H:BRD-K32568627-001-01-4:10	BRD-K32568627	BRD-K32568627-001-01-4	0.0173697
CPC012_ASC_24H:BRD-K56653679-001-01-2:10	MD-041	BRD-K56653679-001-01-2	0.0173697
CPC005_MCF7_24H:BRD-A49225603-045-05-0:10	alimemazine	BRD-A49225603-045-05-0	0.0173697
CPC006_MCF7_24H:BRD-K06854232-001-03-3:10	AM-580	BRD-K06854232-001-03-3	0.0173697
ERG005_VCAP_6H:BRD-K89732114-300-06-3:20	trifluoperazine	BRD-K89732114-300-06-3	0.0173697
CPC014_PC3_24H:BRD-K53561341-001-02-6:10	KIN001-220	BRD-K53561341-001-02-6	0.0173697
CPC013_HA1E_6H:BRD-K83643280-001-01-1:10	BG-FA-0953	BRD-K83643280-001-01-1	0.0173697
CPC004_VCAP_24H:BRD-A72703248-003-01-5:10	SKF-96365	BRD-A72703248-003-01-5	0.0173697
CPC019_HT29_6H:BRD-K88217904-001-01-5:10	BRD-K88217904	BRD-K88217904-001-01-5	0.0173697
CPC002_HCC515_24H:BRD-A64290322-001-01-6:10	cyclosporin-a	BRD-A64290322-001-01-6	0.0173697
CPC005_A549_6H:BRD-K47150025-001-01-2:10	KI-8751	BRD-K47150025-001-01-2	0.0173697
CPC010_HT29_6H:BRD-K33086940-001-05-7:10	JAS07-007	BRD-K33086940-001-05-7	0.0173697
CPC020_MCF7_6H:BRD-K03406345-001-11-2:10	azacitidine	BRD-K03406345-001-11-2	0.0173697
CPC014_MCF7_6H:BRD-K19499941-001-05-9:10	BRD-K19499941	BRD-K19499941-001-05-9	0.0173697
CPC002_VCAP_6H:BRD-K63516691-003-01-2:10	T-0156	BRD-K63516691-003-01-2	0.0173697
CPC006_MCF7_6H:BRD-A56592690-001-01-9:30	PX-12	BRD-A56592690-001-01-9	0.0173697
CPC020_A375_6H:BRD-K64517075-001-01-9:10	heliomycin	BRD-K64517075-001-01-9	0.0173697
CPC014_HT29_6H:BRD-A25337146-003-07-0:10	AT-SUMO-1	BRD-A25337146-003-07-0	0.0173697
CPC020_HT29_6H:BRD-K61250553-003-23-1:10	loperamide	BRD-K61250553-003-23-1	0.0173697
CPC013_HT29_6H:BRD-K24346336-001-01-7:10	BRD-K24346336	BRD-K24346336-001-01-7	0.0173697
CPC006_PL21_6H:BRD-K89391146-001-02-3:80	RG-108	BRD-K89391146-001-02-3	0.0173697
CPC017_HEPG2_6H:BRD-K59469039-001-03-1:10	AG-879	BRD-K59469039-001-03-1	0.0173697
CPC002_PC3_6H:BRD-K88677950-001-01-3:10	PD-198306	BRD-K88677950-001-01-3	0.0173697
CPC013_PC3_6H:BRD-K72451865-001-01-5:10	BRD-K72451865	BRD-K72451865-001-01-5	0.0173697
CPC006_VCAP_6H:BRD-K51575138-001-01-7:10	TPCA-1	BRD-K51575138-001-01-7	0.0173697
CPC013_VCAP_24H:BRD-A32161980-001-01-1:10	carbetocin	BRD-A32161980-001-01-1	0.0173697
CPC013_A375_6H:BRD-K28120222-001-05-0:10	parthenolide	BRD-K28120222-001-05-0	0.0173697
CPC014_MCF7_6H:BRD-U86922168-000-01-3:10	QL-XII-47	BRD-U86922168-000-01-3	0.0173697
CPC005_HT29_24H:BRD-K49027941-237-01-1:10	PSB-1115	BRD-K49027941-237-01-1	0.0173697
CPC013_SKB_24H:BRD-K15600710-066-01-7:10	obatoclax	BRD-K15600710-066-01-7	0.0173697
CPC003_HA1E_24H:BRD-K37618799-001-01-4:10	MRS-1220	BRD-K37618799-001-01-4	0.0173697
CPC019_VCAP_6H:BRD-K82524003-001-01-0:10	BRD-K82524003	BRD-K82524003-001-01-0	0.0173697
NMH002_FIBRNPC_24H:BRD-K03816923-001-08-8:10	rottlerin	BRD-K03816923-001-08-8	0.0173697
CPC006_VCAP_24H:BRD-A70155556-001-04-4:40	lovastatin	BRD-A70155556-001-04-4	0.0173697
CPC007_HT29_6H:BRD-K68313733-001-11-2:10	BRD-K68313733	BRD-K68313733-001-11-2	0.0173697
CPC001_VCAP_6H:BRD-K26521938-001-04-9:10	dinoprostone	BRD-K26521938-001-04-9	0.0173697
CPC009_MCF7_24H:BRD-K45435259-003-09-5:10	SCH-23390	BRD-K45435259-003-09-5	0.0173697
CPC019_VCAP_6H:BRD-K90417362-001-01-2:10	BRD-K90417362	BRD-K90417362-001-01-2	0.0173697
CPC009_MCF7_6H:BRD-K18861610-001-04-4:10	BRD-K18861610	BRD-K18861610-001-04-4	0.0173697
CPC006_HT29_6H:BRD-A56592690-001-01-9:30	PX-12	BRD-A56592690-001-01-9	0.0173697
CPC012_HCC515_6H:BRD-A27640568-001-01-1:10	BRD-A27640568	BRD-A27640568-001-01-1	0.0173697
CPC014_MCF7_6H:BRD-K04923131-001-06-3:10	GSK-3-inhibitor-IX	BRD-K04923131-001-06-3	0.0173697
CPC008_PC3_6H:BRD-K30606628-001-03-9:10	KU-C104233	BRD-K30606628-001-03-9	0.0173697
CPC002_PC3_6H:BRD-A62336480-001-02-5:10	niguldipine	BRD-A62336480-001-02-5	0.0173697
CPC018_A375_6H:BRD-K88329126-001-01-0:10	BRD-K88329126	BRD-K88329126-001-01-0	0.0173697
CPC004_MCF7_6H:BRD-A68930007-001-03-1:10	ouabain	BRD-A68930007-001-03-1	0.0173697
CPC006_VCAP_6H:BRD-K56700933-001-01-3:10	phenethyl-isothiocyanate	BRD-K56700933-001-01-3	0.0173697
CPC013_SKB_24H:BRD-K97764662-001-08-2:10	PD-173074	BRD-K97764662-001-08-2	0.0173697
CPC008_MCF7_6H:BRD-K75999307-001-05-7:10	BRD-K75999307	BRD-K75999307-001-05-7	0.0173697
CPC001_VCAP_24H:BRD-K28761384-003-03-6:10	zuclopenthixol	BRD-K28761384-003-03-6	0.0173697
CPC006_HT29_6H:BRD-K28296557-005-14-6:10	AKT-inhibitor-IV	BRD-K28296557-005-14-6	0.0173697
CPC006_PC3_24H:BRD-K89329876-001-02-9:40	BRD-K89329876	BRD-K89329876-001-02-9	0.0173697
CPC016_MCF7_24H:BRD-K12079898-001-01-8:10	PD-160170	BRD-K12079898-001-01-8	0.0173697
CPC006_JHUEM2_6H:BRD-A20131130-001-01-7:10	2',5'-dideoxyadenosine	BRD-A20131130-001-01-7	0.0169562
CPC006_PC3_24H:BRD-K05653692-003-04-7:64	DL-PDMP	BRD-K05653692-003-04-7	0.0169562
CPC009_PC3_6H:BRD-K20914082-001-01-2:10	BRD-K20914082	BRD-K20914082-001-01-2	0.0169562
MUC.CP001_NKDBA_24H:BRD-K20197062-001-01-8:1.1111	SA-94315	BRD-K20197062-001-01-8	0.0169562
CPC015_MCF7_24H:BRD-K88625236-001-03-4:10	nonoxynol-9	BRD-K88625236-001-03-4	0.0169562
CPC015_NPC_24H:BRD-K68873215-001-01-3:10	phosphodiesterase-V-inhibitor-II	BRD-K68873215-001-01-3	0.0169562
CPC011_VCAP_24H:BRD-K56614220-001-15-8:10	clofazimine	BRD-K56614220-001-15-8	0.0169562
CPC015_MCF7_24H:BRD-K10995081-001-15-4:10	perphenazine	BRD-K10995081-001-15-4	0.0169562
MUC.CP005_MCF7_6H:BRD-A11007541-003-01-9:3.3333	BCI-hydrochloride	BRD-A11007541-003-01-9	0.0169562
CPC014_MCF7_24H:BRD-K64857848-001-02-3:10	XMD-885	BRD-K64857848-001-02-3	0.0169562
CPC016_SKB_24H:BRD-K54210043-001-02-0:10	NS-1619	BRD-K54210043-001-02-0	0.0169562
CPC004_PC3_24H:BRD-K39256324-001-01-5:10	rottlerin	BRD-K39256324-001-01-5	0.0169562
CPC020_HA1E_6H:BRD-A50774520-001-01-5:10	CVF-SUMO-11	BRD-A50774520-001-01-5	0.0169562
HDAC001_MCF7_6H:BRD-K64606589-001-02-7:0.15625	apicidin	BRD-K64606589-001-02-7	0.0169562
CPC012_MCF7_6H:BRD-A63583287-001-01-8:10	SA-1447005	BRD-A63583287-001-01-8	0.0169562
CPC012_HT29_6H:BRD-K03857568-001-06-6:10	BRD-K03857568	BRD-K03857568-001-06-6	0.0169562
CPC014_VCAP_24H:BRD-K70511574-001-01-0:10	sunitinib	BRD-K70511574-001-01-0	0.0169562
CPC008_PC3_24H:BRD-K48654774-001-01-5:10	BRD-K48654774	BRD-K48654774-001-01-5	0.0169562
CPC018_MCF7_6H:BRD-K74305673-001-02-1:10	IKK-2-inhibitor-V	BRD-K74305673-001-02-1	0.0169562
CPC006_HCC515_24H:BRD-A17883755-001-02-0:177.6	lenalidomide	BRD-A17883755-001-02-0	0.0169562
CPC001_VCAP_24H:BRD-K07220430-001-03-6:10	cinnarizine	BRD-K07220430-001-03-6	0.0169562
CPC011_A549_6H:BRD-K22009844-001-08-3:10	phenprobamate	BRD-K22009844-001-08-3	0.0169562
CPC006_NCIH2073_6H:BRD-A31107743-001-01-3:0.09	brefeldin-a	BRD-A31107743-001-01-3	0.0169562
CPC006_MCF7_24H:BRD-K89687904-001-01-8:10	PKCbeta-inhibitor	BRD-K89687904-001-01-8	0.0169562
CPC009_MCF7_6H:BRD-K36354764-001-04-2:10	BRD-K36354764	BRD-K36354764-001-04-2	0.0169562
CPC005_VCAP_24H:BRD-K95655893-001-01-0:10	MAZ-51	BRD-K95655893-001-01-0	0.0169562
CPC015_MCF7_24H:BRD-K26801045-001-01-1:10	pipamperone	BRD-K26801045-001-01-1	0.0169562
CPC016_NEU_24H:BRD-A17065207-001-06-9:10	brefeldin-a	BRD-A17065207-001-06-9	0.0169562
ERG011_VCAP_24H:BRD-M86331534-373-03-1:0.4	pyrvinium-pamoate	BRD-M86331534-373-03-1	0.0169562
CPD003_MCF7_24H:BRD-A70649075-008-24-1:10	sulconazole	BRD-A70649075-008-24-1	0.0169562
CPC006_A375_6H:BRD-K77947974-001-05-6:4.21	fluspirilene	BRD-K77947974-001-05-6	0.0169562
CPC009_HT29_6H:BRD-K53732802-019-01-9:10	VU-0365118-1	BRD-K53732802-019-01-9	0.0169562
CPC011_VCAP_6H:BRD-A52282606-001-05-5:10	lacidipine	BRD-A52282606-001-05-5	0.0169562
CPC020_PC3_24H:BRD-A75144621-001-02-8:10	digoxin	BRD-A75144621-001-02-8	0.0169562
MUC.CP006_MCF7_24H:BRD-A55594068-065-02-3:10	vinblastine	BRD-A55594068-065-02-3	0.0169562
LJP002_MDAMB231_24H:BRD-K41859756-001-03-5:0.4	NVP-AUY922	BRD-K41859756-001-03-5	0.0169562
CPC019_PC3_24H:BRD-K91836367-001-01-7:10	BRD-K91836367	BRD-K91836367-001-01-7	0.0169562
CPC005_MCF7_24H:BRD-K50841342-001-01-6:10	PAC-1	BRD-K50841342-001-01-6	0.0169562
CPC014_A549_6H:BRD-K13566078-003-01-1:10	BMS-345541	BRD-K13566078-003-01-1	0.0169562
CPC007_MCF7_6H:BRD-A58924247-001-08-5:10	BRD-A58924247	BRD-A58924247-001-08-5	0.0169562
CPC009_HA1E_6H:BRD-K08463963-001-12-7:10	BRD-K08463963	BRD-K08463963-001-12-7	0.0169562
HOG001_A549_6H:BRD-A85860691-001-02-2:1.11	chaetocin	BRD-A85860691-001-02-2	0.0169562
CPC002_VCAP_24H:BRD-K26997899-001-01-4:10	SA-792574	BRD-K26997899-001-01-4	0.0169562
CPC019_HT29_6H:BRD-K65983740-001-01-7:10	BRD-K65983740	BRD-K65983740-001-01-7	0.0169562
CPC008_HCC515_6H:BRD-K66037923-001-04-4:10	BRD-K66037923	BRD-K66037923-001-04-4	0.0169562
CPC017_A375_6H:BRD-A25687296-300-03-5:10	emetine	BRD-A25687296-300-03-5	0.0169562
CPC003_PC3_24H:BRD-A72596465-001-01-3:10	GW-6471	BRD-A72596465-001-01-3	0.0169562
CPC001_VCAP_24H:BRD-A74269027-003-03-8:10	isoxsuprine	BRD-A74269027-003-03-8	0.0169562
CPC010_A375_6H:BRD-K05331696-001-02-4:10	BRD-K05331696	BRD-K05331696-001-02-4	0.0169562
CPC013_PC3_6H:BRD-K49810818-001-01-0:10	sorafenib	BRD-K49810818-001-01-0	0.0169562
CPC012_HA1E_6H:BRD-K74710236-001-02-2:10	VU-0410183-2	BRD-K74710236-001-02-2	0.0169562
CPC013_A375_6H:BRD-K83336168-001-01-9:10	MD-040	BRD-K83336168-001-01-9	0.0169562
CPC010_A375_6H:BRD-K75641083-001-02-2:10	BRD-K75641083	BRD-K75641083-001-02-2	0.0169562
CPC007_VCAP_24H:BRD-K71265179-001-07-8:10	BRD-K71265179	BRD-K71265179-001-07-8	0.0169562
CPC008_HT29_6H:BRD-K05566481-003-03-8:10	KU-C104137	BRD-K05566481-003-03-8	0.0169562
CPC012_HT29_6H:BRD-K94991378-001-02-2:10	BRD-K94991378	BRD-K94991378-001-02-2	0.0169562
CPC019_VCAP_6H:BRD-K71138616-001-01-1:10	BRD-K71138616	BRD-K71138616-001-01-1	0.0169562
CPC012_HA1E_6H:BRD-K00486725-001-01-8:10	BRD-K00486725	BRD-K00486725-001-01-8	0.0165426
CPC004_HCC515_24H:BRD-K03109492-001-01-4:10	NSC-663284	BRD-K03109492-001-01-4	0.0165426
CPC004_HT29_6H:BRD-K89997465-001-05-3:10	chlorpromazine	BRD-K89997465-001-05-3	0.0165426
CPC009_HA1E_6H:BRD-K79251086-019-01-7:10	BRD-K79251086	BRD-K79251086-019-01-7	0.0165426
CPC020_VCAP_24H:BRD-K72093121-001-13-0:10	vidarabine	BRD-K72093121-001-13-0	0.0165426
CPC014_SKB_24H:BRD-U08759356-000-01-6:10	EI-346-erlotinib-analog	BRD-U08759356-000-01-6	0.0165426
CPC012_VCAP_6H:BRD-K45842176-001-01-3:10	BRD-K45842176	BRD-K45842176-001-01-3	0.0165426
CPC013_A375_6H:BRD-K83643280-001-01-1:10	BG-FA-0953	BRD-K83643280-001-01-1	0.0165426
CPC002_HCC515_24H:BRD-K26997899-001-01-4:10	SA-792574	BRD-K26997899-001-01-4	0.0165426
CPC018_MCF7_6H:BRD-K96799727-001-01-7:10	pifithrin-mu	BRD-K96799727-001-01-7	0.0165426
CPC013_VCAP_6H:BRD-K97056771-001-05-7:10	HY-11007	BRD-K97056771-001-05-7	0.0165426
CPC006_HT29_6H:BRD-A62182663-001-01-4:10	YK-4279	BRD-A62182663-001-01-4	0.0165426
CPC009_A375_6H:BRD-K20914082-001-01-2:10	BRD-K20914082	BRD-K20914082-001-01-2	0.0165426
CPC002_VCAP_24H:BRD-K05181463-001-04-0:10	L-741626	BRD-K05181463-001-04-0	0.0165426
CPC007_VCAP_24H:BRD-K27484191-001-07-4:10	BRD-K27484191	BRD-K27484191-001-07-4	0.0165426
CPC006_EFO27_6H:BRD-K33272502-001-01-2:40	DG-041	BRD-K33272502-001-01-2	0.0165426
LJP001_HS578T_24H:BRD-K04923131-001-10-5:10	GSK-3-inhibitor-IX	BRD-K04923131-001-10-5	0.0165426
CPC019_PC3_6H:BRD-K08448573-001-01-3:10	BRD-K08448573	BRD-K08448573-001-01-3	0.0165426
CPC014_A549_24H:BRD-K97764662-001-09-0:10	PD-173074	BRD-K97764662-001-09-0	0.0165426
CPC013_HT29_6H:BRD-K15600710-066-01-7:10	obatoclax	BRD-K15600710-066-01-7	0.0165426
CPC004_PC3_24H:BRD-A94756469-001-03-9:10	digoxin	BRD-A94756469-001-03-9	0.0165426
CPC017_HEPG2_6H:BRD-K05151076-001-01-8:10	ZK-164015	BRD-K05151076-001-01-8	0.0165426
CPC009_PC3_6H:BRD-K65242613-001-04-6:10	BRD-K65242613	BRD-K65242613-001-04-6	0.0165426
CPC008_MCF7_6H:BRD-K93623501-019-01-6:10	BRD-K93623501	BRD-K93623501-019-01-6	0.0165426
CPC019_VCAP_6H:BRD-K94544211-001-01-2:10	BRD-K94544211	BRD-K94544211-001-01-2	0.0165426
CPC015_ASC_24H:BRD-K98490050-001-01-8:10	amsacrine	BRD-K98490050-001-01-8	0.0165426
CPC006_NOMO1_6H:BRD-A28105619-001-01-3:10	cucurbitacin-i	BRD-A28105619-001-01-3	0.0165426
CPC014_A549_6H:BRD-K83972459-001-01-9:10	JWE-035	BRD-K83972459-001-01-9	0.0165426
CPC006_A375_6H:BRD-K59184148-001-04-2:10	SB-216763	BRD-K59184148-001-04-2	0.0165426
CPC014_PC3_6H:BRD-A60245366-001-01-1:10	AS-601245	BRD-A60245366-001-01-1	0.0165426
CPC002_VCAP_24H:BRD-K51318897-001-07-0:10	fenbendazole	BRD-K51318897-001-07-0	0.0165426
CPC014_VCAP_24H:BRD-A98283014-003-07-7:10	calmidazolium	BRD-A98283014-003-07-7	0.0165426
CPC017_HT29_6H:BRD-A93236127-001-03-7:10	digitoxin	BRD-A93236127-001-03-7	0.0165426
CPC006_A375_6H:BRD-K54256913-001-01-2:10	MK-1775	BRD-K54256913-001-01-2	0.0165426
CPC009_A375_6H:BRD-K03857568-001-14-0:10	BRD-K03857568	BRD-K03857568-001-14-0	0.0165426
CPC006_HCT116_6H:BRD-K99818283-001-01-8:10	PIK-90	BRD-K99818283-001-01-8	0.0165426
CPC009_VCAP_24H:BRD-K62412498-001-05-5:10	BRD-K62412498	BRD-K62412498-001-05-5	0.0165426
CPC005_VCAP_24H:BRD-K48427617-001-01-7:10	U-0124	BRD-K48427617-001-01-7	0.0165426
ERG006_VCAP_24H:BRD-A62182663-001-01-4:2.5	YK-4279	BRD-A62182663-001-01-4	0.0165426
CPC004_VCAP_24H:BRD-K26801045-001-01-1:10	pipamperone	BRD-K26801045-001-01-1	0.0165426
CPC010_A375_6H:BRD-A18725729-001-08-2:10	BRD-A18725729	BRD-A18725729-001-08-2	0.0165426
CPC004_HT29_6H:BRD-K13544237-001-01-0:10	r(-)-propylnorapomorphine	BRD-K13544237-001-01-0	0.0165426
CPC020_PC3_6H:BRD-K64517075-001-01-9:10	heliomycin	BRD-K64517075-001-01-9	0.0165426
CPC014_VCAP_6H:BRD-K73293050-001-01-5:10	WZ-3146	BRD-K73293050-001-01-5	0.0165426
CPC013_HT29_6H:BRD-K61175124-001-01-0:10	BRD-K61175124	BRD-K61175124-001-01-0	0.0165426
CPC009_HEPG2_6H:BRD-K36354764-001-04-2:10	BRD-K36354764	BRD-K36354764-001-04-2	0.0165426
CPC019_HT29_6H:BRD-K02598395-001-01-7:10	BRD-K02598395	BRD-K02598395-001-01-7	0.0165426
CPC015_SKB_24H:BRD-A50737080-001-01-4:10	CGK-733	BRD-A50737080-001-01-4	0.0165426
CPC016_HEPG2_6H:BRD-A42649439-001-02-8:10	triciribine	BRD-A42649439-001-02-8	0.0165426
CPC007_VCAP_6H:BRD-A76490030-001-09-4:10	K784-3131	BRD-A76490030-001-09-4	0.0165426
CPC017_MCF7_24H:BRD-K14618467-003-01-8:10	IKK-16	BRD-K14618467-003-01-8	0.0165426
CPC012_HA1E_6H:BRD-K07023879-001-01-6:10	BRD-K07023879	BRD-K07023879-001-01-6	0.0165426
CPC003_PC3_24H:BRD-A25775766-001-03-3:10	securinine	BRD-A25775766-001-03-3	0.0165426
CPC012_A375_6H:BRD-K48935217-001-01-3:10	epothilone	BRD-K48935217-001-01-3	0.0165426
CPC004_PC3_6H:BRD-A62184259-001-02-8:10	cycloheximide	BRD-A62184259-001-02-8	0.0165426
CPC008_HT29_6H:BRD-K49712247-001-04-3:10	BRD-K49712247	BRD-K49712247-001-04-3	0.0165426
CPC015_HT29_6H:BRD-A22032524-074-04-0:10	amlodipine	BRD-A22032524-074-04-0	0.0165426
CPC011_MCF7_24H:BRD-K96471533-001-04-1:10	nitazoxanide	BRD-K96471533-001-04-1	0.0165426
CPC008_HEPG2_6H:BRD-K66037923-001-04-4:10	BRD-K66037923	BRD-K66037923-001-04-4	0.0165426
LJP001_SKBR3_6H:BRD-K04923131-001-10-5:10	GSK-3-inhibitor-IX	BRD-K04923131-001-10-5	0.0165426
CPC018_A549_6H:BRD-K77987382-001-08-2:10	mebendazole	BRD-K77987382-001-08-2	0.0165426
CPC018_NPC_24H:BRD-A39415247-001-06-2:10	norethisterone	BRD-A39415247-001-06-2	0.0165426
CPC017_PHH_24H:BRD-A80502530-001-01-2:10	cinobufagin	BRD-A80502530-001-01-2	0.0165426
CPC005_HT29_6H:BRD-A45333398-001-01-7:10	periplocymarin	BRD-A45333398-001-01-7	0.0165426
CPC013_A375_6H:BRD-K18163752-001-01-9:10	BRD-K18163752	BRD-K18163752-001-01-9	0.0165426
CPC002_PC3_24H:BRD-K88677950-001-01-3:10	PD-198306	BRD-K88677950-001-01-3	0.0165426
CPC004_VCAP_24H:BRD-K38305202-001-08-3:10	domperidone	BRD-K38305202-001-08-3	0.0165426
LJP001_MDAMB231_24H:BRD-K04923131-001-10-5:2	GSK-3-inhibitor-IX	BRD-K04923131-001-10-5	0.0165426
CPD003_MCF7_24H:BRD-K70358946-001-09-0:10	aripiprazole	BRD-K70358946-001-09-0	0.0165426
CPC009_HCC515_6H:BRD-K14788918-019-01-0:10	BRD-K14788918	BRD-K14788918-019-01-0	0.016129
CPC011_MCF7_6H:BRD-K86003836-001-06-3:10	flubendazole	BRD-K86003836-001-06-3	0.016129
CPC006_A375_24H:BRD-K78513633-001-07-4:177.6	lonidamine	BRD-K78513633-001-07-4	0.016129
CPC009_PC3_6H:BRD-K97534490-001-06-1:10	BRD-K97534490	BRD-K97534490-001-06-1	0.016129
CPC013_VCAP_24H:BRD-K67808578-001-01-1:10	BRD-K67808578	BRD-K67808578-001-01-1	0.016129
LJP001_MCF7_6H:BRD-K04923131-001-10-5:10	GSK-3-inhibitor-IX	BRD-K04923131-001-10-5	0.016129
CPC012_HT29_6H:BRD-K71935468-001-01-9:10	BRD-K71935468	BRD-K71935468-001-01-9	0.016129
CPC003_PC3_6H:BRD-A48570745-001-01-1:10	ivermectin	BRD-A48570745-001-01-1	0.016129
CPC014_HEPG2_6H:BRD-K99498722-001-01-8:10	NPI-2358	BRD-K99498722-001-01-8	0.016129
CPC006_A375_6H:BRD-K04887706-001-01-6:9.1	AKT-inhibitor-1-2	BRD-K04887706-001-01-6	0.016129
CPC006_PL21_6H:BRD-K78659596-001-01-3:10	MLN-2238	BRD-K78659596-001-01-3	0.016129
CPC020_A549_6H:BRD-A49848186-003-01-2:10	BRD-A49848186	BRD-A49848186-003-01-2	0.016129
CPC008_PC3_6H:BRD-K87726525-001-05-6:10	BRD-K87726525	BRD-K87726525-001-05-6	0.016129
CPC019_VCAP_6H:BRD-A03926027-001-02-5:10	ST-014147	BRD-A03926027-001-02-5	0.016129
CPC008_VCAP_6H:BRD-K08640787-001-01-7:10	BRD-K08640787	BRD-K08640787-001-01-7	0.016129
CPC013_MCF7_6H:BRD-K16798053-001-01-0:10	ST-4029573	BRD-K16798053-001-01-0	0.016129
CPC020_PC3_6H:BRD-K10799896-001-18-9:10	clobetasol	BRD-K10799896-001-18-9	0.016129
CPC014_A375_6H:BRD-K74514084-003-01-9:10	pazopanib	BRD-K74514084-003-01-9	0.016129
CPC004_HEPG2_6H:BRD-K12539581-001-14-6:10	nocodazole	BRD-K12539581-001-14-6	0.016129
CPC006_AGS_6H:BRD-K90999434-003-01-9:10	BRD-K90999434	BRD-K90999434-003-01-9	0.016129
CPC008_VCAP_6H:BRD-K92343999-001-03-5:10	KU-C104253	BRD-K92343999-001-03-5	0.016129
CPC008_MCF7_6H:BRD-K99530743-001-01-3:10	BRD-K99530743	BRD-K99530743-001-01-3	0.016129
CPC008_A549_6H:BRD-K14609189-001-06-7:10	BRD-K14609189	BRD-K14609189-001-06-7	0.016129
CPC014_MCF7_6H:BRD-K00184207-001-03-2:10	GR-206	BRD-K00184207-001-03-2	0.016129
CPC013_VCAP_6H:BRD-K35638681-001-01-5:10	BRD-K35638681	BRD-K35638681-001-01-5	0.016129
CPC020_MCF7_6H:BRD-K64517075-001-01-9:10	heliomycin	BRD-K64517075-001-01-9	0.016129
CPC013_A375_6H:BRD-K64881305-001-01-1:10	ispinesib	BRD-K64881305-001-01-1	0.016129
CPC004_VCAP_24H:BRD-K55191674-237-12-6:10	benzylpenicillin	BRD-K55191674-237-12-6	0.016129
CPC007_PC3_24H:BRD-A58924247-001-08-5:10	BRD-A58924247	BRD-A58924247-001-08-5	0.016129
CPC003_HA1E_24H:BRD-K04218075-048-03-4:10	clomifene	BRD-K04218075-048-03-4	0.016129
CPC006_SW620_6H:BRD-K33272502-001-01-2:40	DG-041	BRD-K33272502-001-01-2	0.016129
CPC012_HT29_6H:BRD-K72615639-001-01-0:10	BRD-K72615639	BRD-K72615639-001-01-0	0.016129
CPC006_HT29_6H:BRD-K81647657-001-01-9:10	BRD-K81647657	BRD-K81647657-001-01-9	0.016129
CPC019_VCAP_24H:BRD-K00007652-001-01-9:10	BRD-K00007652	BRD-K00007652-001-01-9	0.016129
CPC006_HT29_6H:BRD-K31342827-001-05-4:12.12	bisindolylmaleimide	BRD-K31342827-001-05-4	0.016129
CPC019_VCAP_6H:BRD-K71303366-001-01-3:10	BRD-K71303366	BRD-K71303366-001-01-3	0.016129
CPC012_HT29_6H:BRD-K10484463-001-06-6:10	BRD-K10484463	BRD-K10484463-001-06-6	0.016129
CPC012_MCF7_6H:BRD-A51777634-001-01-0:10	VU-0418933-1	BRD-A51777634-001-01-0	0.016129
CPC010_PC3_6H:BRD-K88511582-001-04-4:10	BRD-K88511582	BRD-K88511582-001-04-4	0.016129
CPC013_ASC_24H:BRD-K24681473-004-01-4:10	YM-155	BRD-K24681473-004-01-4	0.016129
CPC009_VCAP_24H:BRD-K51443908-001-03-2:10	KU-C104486	BRD-K51443908-001-03-2	0.016129
CPC015_MCF7_24H:BRD-K15834839-001-01-5:10	lobendazole	BRD-K15834839-001-01-5	0.016129
CPC006_HT29_6H:BRD-K74305673-001-01-3:10	IKK-2-inhibitor-V	BRD-K74305673-001-01-3	0.016129
CPC013_SKB_24H:BRD-K19166598-001-01-9:10	BRD-K19166598	BRD-K19166598-001-01-9	0.016129
CPC014_HA1E_6H:BRD-K79404599-001-03-6:10	enzastaurin	BRD-K79404599-001-03-6	0.016129
CPC009_PC3_6H:BRD-K95138506-019-01-8:10	BRD-K95138506	BRD-K95138506-019-01-8	0.016129
CPC010_PC3_6H:BRD-K71523760-001-02-6:10	BRD-K71523760	BRD-K71523760-001-02-6	0.016129
CPC014_HCC515_6H:BRD-A77467113-001-01-8:10	EMF-sumo1-11	BRD-A77467113-001-01-8	0.016129
CPC011_VCAP_6H:BRD-A64297288-001-07-0:10	amlodipine	BRD-A64297288-001-07-0	0.016129
CPC010_HEPG2_6H:BRD-K28916077-001-04-0:10	BRD-K28916077	BRD-K28916077-001-04-0	0.016129
CPC004_PC3_6H:BRD-K71266197-236-01-9:10	PSB-06126	BRD-K71266197-236-01-9	0.016129
CPC015_A549_24H:BRD-A34751532-001-04-4:10	homosalate	BRD-A34751532-001-04-4	0.016129
CPC012_A549_6H:BRD-K04534322-001-01-8:10	BRD-K04534322	BRD-K04534322-001-01-8	0.016129
PCLB003_HCC515_24H:BRD-K56411643-001-02-6:1.11	BRD-K56411643	BRD-K56411643-001-02-6	0.016129
CPC006_MCF7_24H:BRD-K66792149-001-01-8:11.1	quinoclamine	BRD-K66792149-001-01-8	0.016129
CPC013_HCC515_6H:BRD-K20032655-001-01-0:10	BRD-K20032655	BRD-K20032655-001-01-0	0.016129
CPC006_A375_6H:BRD-K33272502-001-01-2:40	DG-041	BRD-K33272502-001-01-2	0.016129
CPC008_A375_6H:BRD-K16940042-001-01-2:10	BRD-K16940042	BRD-K16940042-001-01-2	0.016129
CPC012_MCF7_24H:BRD-K32896438-001-01-8:10	BRD-K32896438	BRD-K32896438-001-01-8	0.016129
CPC006_LOVO_6H:BRD-K98548675-001-02-6:10	parthenolide	BRD-K98548675-001-02-6	0.016129
CPC004_VCAP_24H:BRD-A84174393-236-03-0:10	meloxicam	BRD-A84174393-236-03-0	0.016129
CPC008_HT29_6H:BRD-K16940042-001-01-2:10	BRD-K16940042	BRD-K16940042-001-01-2	0.016129
CPC011_PC3_6H:BRD-K74117820-066-08-2:10	nelfinavir	BRD-K74117820-066-08-2	0.016129
CPC002_PC3_24H:BRD-K73824630-001-03-2:10	skatole	BRD-K73824630-001-03-2	0.016129
CPC012_HA1E_6H:BRD-A51777634-001-01-0:10	VU-0418933-1	BRD-A51777634-001-01-0	0.016129
CPD002_PC3_24H:BRD-K52075715-001-04-2:10	oxibendazole	BRD-K52075715-001-04-2	0.016129
CPC011_A549_6H:BRD-K97514127-045-02-0:10	vinorelbine	BRD-K97514127-045-02-0	0.016129
CPC012_SKB_24H:BRD-K74797618-001-01-9:10	MD-049	BRD-K74797618-001-01-9	0.016129
CPC007_MCF7_6H:BRD-K24426149-001-07-1:10	BRD-K24426149	BRD-K24426149-001-07-1	0.016129
CPC017_HT29_6H:BRD-K89997465-001-05-3:10	chlorpromazine	BRD-K89997465-001-05-3	0.016129
CPC004_HCC515_24H:BRD-K09631521-001-05-7:10	thiotepa	BRD-K09631521-001-05-7	0.016129
CPC008_PC3_6H:BRD-K69396629-001-01-4:10	BRD-K69396629	BRD-K69396629-001-01-4	0.016129
CPC001_VCAP_6H:BRD-K17896185-001-01-2:10	FIT	BRD-K17896185-001-01-2	0.016129
CPC018_A375_6H:BRD-K12057390-001-02-5:10	apigenin	BRD-K12057390-001-02-5	0.016129
CPC014_HCC515_6H:BRD-K62459624-001-07-9:10	BRD-K62459624	BRD-K62459624-001-07-9	0.016129
CPC006_MCF7_24H:BRD-K70792160-003-02-0:24	10-DEBC	BRD-K70792160-003-02-0	0.016129
CPC007_PC3_24H:BRD-K95080525-001-04-1:10	BRD-K95080525	BRD-K95080525-001-04-1	0.016129
CPC006_PC3_24H:BRD-K52075040-001-03-0:44.4	cerulenin	BRD-K52075040-001-03-0	0.016129
CPC006_HCC515_6H:BRD-K28296557-005-14-6:10	AKT-inhibitor-IV	BRD-K28296557-005-14-6	0.016129
LJP001_MDAMB231_24H:BRD-K79090631-001-18-1:0.08	CGP-60474	BRD-K79090631-001-18-1	0.016129
CPC013_NPC_24H:BRD-A90643929-001-01-1:10	BRD-A90643929	BRD-A90643929-001-01-1	0.016129
CPC006_HA1E_24H:BRD-K35960502-001-10-1:10	niclosamide	BRD-K35960502-001-10-1	0.016129
CPC013_SKB_24H:BRD-K74133369-001-01-8:10	oligomycin-a	BRD-K74133369-001-01-8	0.016129
CPC007_HA1E_24H:BRD-K97274161-001-05-4:10	BRD-K97274161	BRD-K97274161-001-05-4	0.016129
CPC019_PC3_24H:BRD-K50204028-001-01-8:10	BRD-K50204028	BRD-K50204028-001-01-8	0.016129
CPC005_VCAP_24H:BRD-K27305650-003-01-4:10	LY-294002	BRD-K27305650-003-01-4	0.016129
CPC008_A375_6H:BRD-K14749055-001-01-3:10	BRD-K14749055	BRD-K14749055-001-01-3	0.016129
CPC018_ASC_24H:BRD-A40431293-001-01-0:10	BRD-A40431293	BRD-A40431293-001-01-0	0.0157155
CPC009_VCAP_6H:BRD-A05565054-001-01-7:10	BRD-A05565054	BRD-A05565054-001-01-7	0.0157155
CPC013_A375_6H:BRD-K20032655-001-01-0:10	BRD-K20032655	BRD-K20032655-001-01-0	0.0157155
CPC006_A375_6H:BRD-K67778494-001-05-8:10	BRD-K67778494	BRD-K67778494-001-05-8	0.0157155
CPC013_HCC515_6H:BRD-K28120222-001-05-0:10	parthenolide	BRD-K28120222-001-05-0	0.0157155
CPC006_HCC515_6H:BRD-K73395020-001-01-5:10	SA-1478088	BRD-K73395020-001-01-5	0.0157155
MUC.CP002_MCF7_6H:BRD-A77467113-001-01-8:10	EMF-sumo1-11	BRD-A77467113-001-01-8	0.0157155
CPC004_HT29_6H:BRD-K52075715-001-03-4:10	oxibendazole	BRD-K52075715-001-03-4	0.0157155
CPC006_HCC515_6H:BRD-A93255169-001-13-5:10	thalidomide	BRD-A93255169-001-13-5	0.0157155
CPC009_HCC515_6H:BRD-K01834163-001-04-1:10	BRD-K01834163	BRD-K01834163-001-04-1	0.0157155
CPC006_RMUGS_6H:BRD-K88510285-001-01-2:0.04	bortezomib	BRD-K88510285-001-01-2	0.0157155
CPC018_MCF7_24H:BRD-K33882852-003-01-0:10	ZK-93423	BRD-K33882852-003-01-0	0.0157155
CPC019_VCAP_24H:BRD-K51189903-001-01-0:10	BRD-K51189903	BRD-K51189903-001-01-0	0.0157155
CPC010_MCF7_24H:BRD-K57037351-001-05-3:10	BRD-K57037351	BRD-K57037351-001-05-3	0.0157155
CPC012_SKB_24H:BRD-K26818574-001-03-0:10	BIX-01294	BRD-K26818574-001-03-0	0.0157155
CPC020_A375_6H:BRD-K47869605-001-27-0:10	podophyllotoxin	BRD-K47869605-001-27-0	0.0157155
CPC004_VCAP_24H:BRD-A27887842-001-03-2:10	prednisolone	BRD-A27887842-001-03-2	0.0157155
CPC006_HCC15_6H:BRD-K28360340-001-01-8:10	TW-37	BRD-K28360340-001-01-8	0.0157155
CPC016_A549_24H:BRD-A06352508-001-02-9:10	SB-218078	BRD-A06352508-001-02-9	0.0157155
NMH001_NEU_6H:BRD-K26818574-305-02-7:10	BIX-01294	BRD-K26818574-305-02-7	0.0157155
PCLB003_MCF7_24H:BRD-K81528515-001-01-3:10	nilotinib	BRD-K81528515-001-01-3	0.0157155
CPC010_MCF7_6H:BRD-A25170757-001-05-3:10	BRD-A25170757	BRD-A25170757-001-05-3	0.0157155
HOG003_A549_6H:BRD-K09499853-305-01-1:10	KU-0060648	BRD-K09499853-305-01-1	0.0157155
CPC013_HCC515_6H:BRD-K51967704-001-01-0:10	BIIB021	BRD-K51967704-001-01-0	0.0157155
CPC001_PC3_6H:BRD-K31268420-001-01-1:10	NSC-693868	BRD-K31268420-001-01-1	0.0157155
CPC006_A549_24H:BRD-K19295594-001-08-5:11.1	gossypol	BRD-K19295594-001-08-5	0.0157155
CPC008_MCF7_24H:BRD-K47695085-019-01-5:10	BRD-K47695085	BRD-K47695085-019-01-5	0.0157155
CPC004_VCAP_24H:BRD-K28307902-001-09-2:10	flutamide	BRD-K28307902-001-09-2	0.0157155
CPC011_HT29_6H:BRD-K37991163-050-13-5:10	paroxetine	BRD-K37991163-050-13-5	0.0157155
CPC016_SKB_24H:BRD-K38477985-001-01-8:10	malonoben	BRD-K38477985-001-01-8	0.0157155
CPC017_HT29_6H:BRD-K13646352-001-01-2:10	midostaurin	BRD-K13646352-001-01-2	0.0157155
CPC005_VCAP_24H:BRD-A08003242-001-02-7:10	rhodomyrtoxin-b	BRD-A08003242-001-02-7	0.0157155
CPC004_A375_6H:BRD-A58564983-001-03-8:10	selamectin	BRD-A58564983-001-03-8	0.0157155
CPC005_VCAP_24H:BRD-A79672927-001-10-8:10	tropicamide	BRD-A79672927-001-10-8	0.0157155
CPC020_HT29_6H:BRD-K79131256-001-14-6:10	albendazole	BRD-K79131256-001-14-6	0.0157155
CPC014_A549_24H:BRD-K13514097-001-01-2:10	everolimus	BRD-K13514097-001-01-2	0.0157155
CPC012_HA1E_6H:BRD-K70771662-001-01-3:10	BRD-K70771662	BRD-K70771662-001-01-3	0.0157155
CPC020_PC3_6H:BRD-K93568044-001-24-7:10	hydrocortisone	BRD-K93568044-001-24-7	0.0157155
CPC012_VCAP_6H:BRD-K42308740-001-01-5:10	ST-056792	BRD-K42308740-001-01-5	0.0157155
CPC018_MCF7_24H:BRD-K20141153-003-03-8:10	atomoxetine	BRD-K20141153-003-03-8	0.0157155
CPC020_HT29_6H:BRD-A49848186-003-01-2:10	BRD-A49848186	BRD-A49848186-003-01-2	0.0157155
CPC014_MCF7_24H:BRD-K40255344-001-13-5:10	tyrphostin-A9	BRD-K40255344-001-13-5	0.0157155
CPC014_MCF7_24H:BRD-K70511574-001-01-0:10	sunitinib	BRD-K70511574-001-01-0	0.0157155
CPC020_VCAP_6H:BRD-K51267267-001-01-4:10	BRD-K51267267	BRD-K51267267-001-01-4	0.0157155
CPC009_VCAP_24H:BRD-A16820783-001-06-0:10	BRD-A16820783	BRD-A16820783-001-06-0	0.0157155
CPC004_A375_6H:BRD-K55191674-237-12-6:10	benzylpenicillin	BRD-K55191674-237-12-6	0.0157155
CPC004_VCAP_6H:BRD-A46747628-001-01-9:10	ouabain	BRD-A46747628-001-01-9	0.0157155
CPC013_MCF7_6H:BRD-A41114263-001-01-7:10	BRD-A41114263	BRD-A41114263-001-01-7	0.0157155
CPC007_MCF7_24H:BRD-A43126523-001-06-4:10	BRD-A43126523	BRD-A43126523-001-06-4	0.0157155
CPC018_MCF7_6H:BRD-K35960502-001-10-1:10	niclosamide	BRD-K35960502-001-10-1	0.0157155
CPC004_HA1E_6H:BRD-K39256324-001-01-5:10	rottlerin	BRD-K39256324-001-01-5	0.0157155
CPC010_VCAP_6H:BRD-K65955264-005-03-8:10	BRD-K65955264	BRD-K65955264-005-03-8	0.0157155
CPC020_MCF7_24H:BRD-K73819439-001-02-7:10	BRD-K73819439	BRD-K73819439-001-02-7	0.0157155
CPC005_VCAP_24H:BRD-K53959060-001-01-3:10	indirubin	BRD-K53959060-001-01-3	0.0157155
CPC019_PC3_24H:BRD-K77480336-001-02-8:10	BRD-K77480336	BRD-K77480336-001-02-8	0.0157155
CPC006_A549_24H:BRD-K10882151-001-06-8:40	BO2-inhibits-RAD51	BRD-K10882151-001-06-8	0.0157155
CPC016_MCF7_24H:BRD-K70487031-001-01-0:10	flupentixol	BRD-K70487031-001-01-0	0.0157155
CPC006_PC3_6H:BRD-A56592690-001-01-9:30	PX-12	BRD-A56592690-001-01-9	0.0157155
CPC020_A375_6H:BRD-K85660637-001-02-1:10	BRD-K85660637	BRD-K85660637-001-02-1	0.0157155
CVD001_HEPG2_24H:BRD-K31542390-001-01-5:10	mycophenolic-acid	BRD-K31542390-001-01-5	0.0157155
CPC012_PC3_24H:BRD-K19300944-001-01-5:10	MW-STK33-2C	BRD-K19300944-001-01-5	0.0157155
CPC020_PC3_6H:BRD-K50234570-001-09-0:10	EMF-bca1-16	BRD-K50234570-001-09-0	0.0157155
CPC016_SKB_24H:BRD-K72783841-001-01-0:10	tyrphostin-AG-555	BRD-K72783841-001-01-0	0.0157155
CPC014_MCF7_6H:BRD-A77467113-001-01-8:10	EMF-sumo1-11	BRD-A77467113-001-01-8	0.0157155
CPC006_A375_6H:BRD-A41451487-001-06-2:160	PK-11195	BRD-A41451487-001-06-2	0.0157155
CPC013_MCF7_6H:BRD-K72192970-001-01-7:10	ST-019365	BRD-K72192970-001-01-7	0.0157155
CPC018_MCF7_24H:BRD-K33308633-001-01-6:10	INCA-6	BRD-K33308633-001-01-6	0.0157155
CPC013_MCF7_24H:BRD-K18163752-001-01-9:10	BRD-K18163752	BRD-K18163752-001-01-9	0.0157155
CPC001_VCAP_6H:BRD-K23478508-001-03-7:10	digoxin	BRD-K23478508-001-03-7	0.0157155
LJP002_HS578T_24H:BRD-K16189898-001-07-8:10	CHIR-99021	BRD-K16189898-001-07-8	0.0157155
CPC007_VCAP_6H:BRD-K10057859-001-02-1:10	BRD-K10057859	BRD-K10057859-001-02-1	0.0157155
CPC006_HT29_24H:BRD-A15079084-001-02-9:10	phorbol-12-myristate-13-acetate	BRD-A15079084-001-02-9	0.0157155
CPC007_A375_24H:BRD-K63569039-001-04-0:10	BRD-K63569039	BRD-K63569039-001-04-0	0.0157155
CPC012_PC3_6H:BRD-K27170250-001-01-0:10	BRD-K27170250	BRD-K27170250-001-01-0	0.0157155
CPC006_VCAP_24H:BRD-K67844266-001-01-3:11.1	MLN-4924	BRD-K67844266-001-01-3	0.0157155
CPC018_MCF7_24H:BRD-K17497770-001-01-0:10	butein	BRD-K17497770-001-01-0	0.0157155
CPC003_PC3_6H:BRD-K10207760-236-03-0:10	lasalocid	BRD-K10207760-236-03-0	0.0157155
CPC002_HA1E_6H:BRD-A51410489-003-02-8:10	yohimbine	BRD-A51410489-003-02-8	0.0157155
CPC004_MCF7_6H:BRD-A83326220-001-04-2:10	brazilin	BRD-A83326220-001-04-2	0.0157155
CPC006_VCAP_6H:BRD-K67075780-001-03-7:160	TGX-115	BRD-K67075780-001-03-7	0.0157155
CPC014_SKB_24H:BRD-K43764301-001-07-6:10	dexketoprofen	BRD-K43764301-001-07-6	0.0153019
CPC007_HT29_24H:BRD-K06956503-001-02-0:10	BRD-K06956503	BRD-K06956503-001-02-0	0.0153019
CPC008_VCAP_24H:BRD-K76079827-001-01-7:10	BRD-K76079827	BRD-K76079827-001-01-7	0.0153019
CPC020_A375_6H:BRD-K28667793-001-23-2:10	pyrazinamide	BRD-K28667793-001-23-2	0.0153019
CPC009_VCAP_6H:BRD-K94390040-019-01-9:10	BRD-K94390040	BRD-K94390040-019-01-9	0.0153019
CPC008_VCAP_24H:BRD-K14749055-001-01-3:10	BRD-K14749055	BRD-K14749055-001-01-3	0.0153019
CPC001_HA1E_6H:BRD-K76840893-003-01-7:10	RS-17053	BRD-K76840893-003-01-7	0.0153019
CPC015_NPC_24H:BRD-K42500029-001-01-9:10	CGP-57380	BRD-K42500029-001-01-9	0.0153019
CPC001_VCAP_24H:BRD-K17896185-001-01-2:10	FIT	BRD-K17896185-001-01-2	0.0153019
CPC006_HT29_24H:BRD-A12230535-001-02-6:44.4	nutlin-3	BRD-A12230535-001-02-6	0.0153019
NMH002_NPC_6H:BRD-K77947974-001-14-8:10	fluspirilene	BRD-K77947974-001-14-8	0.0153019
CPC006_HCC515_6H:BRD-K81651477-001-03-5:20	parthenolide	BRD-K81651477-001-03-5	0.0153019
CPC016_A375_6H:BRD-K35708212-331-03-1:10	ouabain	BRD-K35708212-331-03-1	0.0153019
CPC005_PC3_6H:BRD-A08003242-001-02-7:10	rhodomyrtoxin-b	BRD-A08003242-001-02-7	0.0153019
CPC019_A549_6H:BRD-A14985772-001-02-5:10	ascorbyl-palmitate	BRD-A14985772-001-02-5	0.0153019
CPC006_A375_24H:BRD-A24054354-001-05-7:10	BRD-A24054354	BRD-A24054354-001-05-7	0.0153019
CPC017_MCF7_24H:BRD-A64125466-236-03-8:10	dehydrocholic-acid	BRD-A64125466-236-03-8	0.0153019
CPC006_MCF7_24H:BRD-K01292756-001-10-2:10	pimozide	BRD-K01292756-001-10-2	0.0153019
CPC020_MCF7_24H:BRD-K47869605-001-27-0:10	podophyllotoxin	BRD-K47869605-001-27-0	0.0153019
CPC020_HT29_6H:BRD-K43887077-003-20-6:10	dopamine	BRD-K43887077-003-20-6	0.0153019
CPC004_HA1E_24H:BRD-K09537769-001-02-4:10	NU-7026	BRD-K09537769-001-02-4	0.0153019
CPC018_A549_24H:BRD-K08438429-001-01-0:10	BRD-K08438429	BRD-K08438429-001-01-0	0.0153019
CPC018_SKB_24H:BRD-K10207760-236-03-0:10	lasalocid	BRD-K10207760-236-03-0	0.0153019
CPC006_NCIH596_6H:BRD-K92317137-001-04-0:10	BRD-K92317137	BRD-K92317137-001-04-0	0.0153019
CPC007_A549_24H:BRD-K33305493-001-02-9:10	BRD-K33305493	BRD-K33305493-001-02-9	0.0153019
DOSBIO002_MCF7_24H:BRD-K27305650:10	LY-294002	BRD-K27305650	0.0153019
CPC006_A375_6H:BRD-K01868942-001-02-1:160	RS-23597-190	BRD-K01868942-001-02-1	0.0153019
CPC007_A375_24H:BRD-K39345836-001-05-8:10	BRD-K39345836	BRD-K39345836-001-05-8	0.0153019
CPC008_PC3_6H:BRD-K88707333-001-04-0:10	BRD-K88707333	BRD-K88707333-001-04-0	0.0153019
CPC014_MCF7_6H:BRD-K99498722-001-01-8:10	NPI-2358	BRD-K99498722-001-01-8	0.0153019
CPC009_HEPG2_6H:BRD-K92981876-001-01-4:10	BRD-K92981876	BRD-K92981876-001-01-4	0.0153019
CPC013_PC3_24H:BRD-A09164687-003-01-6:10	BRD-A09164687	BRD-A09164687-003-01-6	0.0153019
CPC018_HT29_6H:BRD-A02006392-001-09-9:10	nitrendipine	BRD-A02006392-001-09-9	0.0153019
CPC005_VCAP_24H:BRD-A16311756-003-06-9:10	profenamine	BRD-A16311756-003-06-9	0.0153019
CPC017_MCF7_6H:BRD-K39111395-001-01-6:10	BCL2-inhibitor	BRD-K39111395-001-01-6	0.0153019
CPC012_SKB_24H:BRD-K87375115-001-06-6:10	KM-00799	BRD-K87375115-001-06-6	0.0153019
CPC019_HCC515_6H:BRD-K05563014-001-01-9:10	CAM-9-021	BRD-K05563014-001-01-9	0.0153019
CPC004_PC3_6H:BRD-K30867024-003-01-7:10	SB-216641	BRD-K30867024-003-01-7	0.0153019
CPC006_SNUC5_6H:BRD-K04010869-001-02-6:1	prostaglandin-a1	BRD-K04010869-001-02-6	0.0153019
CPC010_MCF7_24H:BRD-K57457519-001-07-8:10	BRD-K57457519	BRD-K57457519-001-07-8	0.0153019
CPC005_MCF7_24H:BRD-A47513740-001-02-5:10	calyculin	BRD-A47513740-001-02-5	0.0153019
CPC015_A549_24H:BRD-K95435023-001-01-0:10	PHA-665752	BRD-K95435023-001-01-0	0.0153019
CPC018_MCF7_24H:BRD-K98548675-001-02-6:10	parthenolide	BRD-K98548675-001-02-6	0.0153019
CPC006_HCC515_24H:BRD-K74305673-001-01-3:10	IKK-2-inhibitor-V	BRD-K74305673-001-01-3	0.0153019
CPC005_VCAP_6H:BRD-A65440446-001-03-3:10	cimaterol	BRD-A65440446-001-03-3	0.0153019
CPC002_PC3_24H:BRD-K34092021-001-02-3:10	arvanil	BRD-K34092021-001-02-3	0.0153019
CPC008_VCAP_6H:BRD-K17086338-001-01-6:10	BRD-K17086338	BRD-K17086338-001-01-6	0.0153019
CPC002_HA1E_24H:BRD-A86109770-001-01-9:10	guggulsterone	BRD-A86109770-001-01-9	0.0153019
CPC006_H1299_6H:BRD-K88510285-001-01-2:0.04	bortezomib	BRD-K88510285-001-01-2	0.0153019
CPC007_HT29_6H:BRD-K23673040-001-12-9:10	BRD-K23673040	BRD-K23673040-001-12-9	0.0153019
CPC009_VCAP_24H:BRD-K65242613-001-04-6:10	BRD-K65242613	BRD-K65242613-001-04-6	0.0153019
CPC005_HA1E_6H:BRD-A56020723-001-02-0:10	CA-074-Me	BRD-A56020723-001-02-0	0.0153019
CPC014_MCF7_6H:BRD-A29901043-001-01-0:10	KIN001-127	BRD-A29901043-001-01-0	0.0153019
CPC013_VCAP_24H:BRD-K66175015-001-01-7:10	afatinib	BRD-K66175015-001-01-7	0.0153019
CPC014_VCAP_6H:BRD-K01493881-001-20-3:10	apigenin	BRD-K01493881-001-20-3	0.0153019
CPC014_A375_6H:BRD-K70161581-001-01-5:10	BRD-K70161581	BRD-K70161581-001-01-5	0.0153019
CPC006_MCF7_6H:BRD-K04623885-001-03-4:80	BIBR-1532	BRD-K04623885-001-03-4	0.0153019
CPC019_A549_6H:BRD-K33619512-001-01-2:10	BRD-K33619512	BRD-K33619512-001-01-2	0.0153019
CPC006_HCC515_24H:BRD-M86331534-373-01-5:10	pyrvinium-pamoate	BRD-M86331534-373-01-5	0.0153019
CPC012_MCF7_24H:BRD-K61776140-001-01-5:10	BRD-K61776140	BRD-K61776140-001-01-5	0.0153019
CPC008_A375_24H:BRD-K88707333-001-04-0:10	BRD-K88707333	BRD-K88707333-001-04-0	0.0153019
CPC002_PC3_24H:BRD-A86109770-001-01-9:10	guggulsterone	BRD-A86109770-001-01-9	0.0153019
CPC008_PC3_6H:BRD-K37456065-001-01-6:10	VU-0365114-2	BRD-K37456065-001-01-6	0.0153019
LJP001_BT20_6H:BRD-K01253243-001-02-2:2	SB-590885	BRD-K01253243-001-02-2	0.0153019
CPC004_MCF7_6H:BRD-A69815203-001-05-0:10	cyclosporin-a	BRD-A69815203-001-05-0	0.0153019
CPC006_A375_24H:BRD-K77947974-001-05-6:4.21	fluspirilene	BRD-K77947974-001-05-6	0.0153019
CPC012_HT29_6H:BRD-K61717269-001-01-4:10	BRD-K61717269	BRD-K61717269-001-01-4	0.0153019
CPC019_HT29_6H:BRD-K50234570-001-06-6:10	EMF-bca1-16	BRD-K50234570-001-06-6	0.0153019
CPC006_HCC515_24H:BRD-K31342827-001-05-4:12.12	bisindolylmaleimide	BRD-K31342827-001-05-4	0.0153019
CPC006_PC3_6H:BRD-K06593056-001-02-2:20	LE-135	BRD-K06593056-001-02-2	0.0153019
CPC005_PC3_24H:BRD-K89152108-236-04-3:10	liothyronine	BRD-K89152108-236-04-3	0.0153019
CPC013_HEPG2_6H:BRD-K63425657-001-01-2:10	BRD-K63425657	BRD-K63425657-001-01-2	0.0153019
CPC019_MCF7_24H:BRD-A00420644-001-01-7:10	SA-3676	BRD-A00420644-001-01-7	0.0153019
CPC009_PC3_24H:BRD-K96147838-001-01-5:10	BRD-K96147838	BRD-K96147838-001-01-5	0.0153019
CPC004_PC3_6H:BRD-K19136521-001-03-0:10	indirubin	BRD-K19136521-001-03-0	0.0153019
CPC014_MCF7_6H:BRD-K09186807-001-01-6:10	KIN001-244	BRD-K09186807-001-01-6	0.0153019
CPC004_HT29_6H:BRD-K72726508-001-01-3:10	arcyriaflavin-a	BRD-K72726508-001-01-3	0.0153019
CPC012_VCAP_6H:BRD-K32896438-001-01-8:10	BRD-K32896438	BRD-K32896438-001-01-8	0.0153019
HOG001_MCF7_24H:BRD-A19633847-050-20-6:10	perhexiline	BRD-A19633847-050-20-6	0.0153019
CPC014_MCF7_6H:BRD-K10916986-001-01-6:10	vinorelbine	BRD-K10916986-001-01-6	0.0153019
CPC003_HA1E_24H:BRD-A75409952:10	wortmannin	BRD-A75409952	0.0153019
CPC011_A375_6H:BRD-K81855038-003-08-9:10	roxatidine	BRD-K81855038-003-08-9	0.0153019
LJP001_MCF10A_24H:BRD-K51313569-001-03-7:0.4	palbociclib	BRD-K51313569-001-03-7	0.0153019
CPC002_VCAP_6H:BRD-K93658967-001-01-7:10	aloisine	BRD-K93658967-001-01-7	0.0153019
LJP001_MCF10A_6H:BRD-K38615104-001-08-4:0.4	A-443644	BRD-K38615104-001-08-4	0.0153019
CPC001_HA1E_24H:BRD-K62289640-003-01-9:10	lylamine	BRD-K62289640-003-01-9	0.0153019
CPC018_A375_6H:BRD-A09495397-001-02-7:10	bicuculline	BRD-A09495397-001-02-7	0.0153019
CPC013_MCF7_24H:BRD-K80346834-001-01-5:10	BRD-K80346834	BRD-K80346834-001-01-5	0.0153019
CPC006_VCAP_24H:BRD-A62182663-001-01-4:10	YK-4279	BRD-A62182663-001-01-4	0.0153019
CPC006_MCF7_24H:BRD-K92241597-001-02-9:80	tosedostat	BRD-K92241597-001-02-9	0.0148883
CPC001_PC3_24H:BRD-K78692225-001-11-2:10	leflunomide	BRD-K78692225-001-11-2	0.0148883
CPC019_VCAP_6H:BRD-K73945663-001-01-9:10	BRD-K73945663	BRD-K73945663-001-01-9	0.0148883
CPC008_MCF7_6H:BRD-K66037923-001-04-4:10	BRD-K66037923	BRD-K66037923-001-04-4	0.0148883
CPC017_NPC_24H:BRD-K07888196-001-01-8:10	tyrphostin-AG-538	BRD-K07888196-001-01-8	0.0148883
CPC006_HEPG2_6H:BRD-A15079084-001-02-9:10	phorbol-12-myristate-13-acetate	BRD-A15079084-001-02-9	0.0148883
CPC020_VCAP_6H:BRD-K81514393-001-01-0:10	BRD-K81514393	BRD-K81514393-001-01-0	0.0148883
CPC020_VCAP_6H:BRD-A49848186-003-01-2:10	BRD-A49848186	BRD-A49848186-003-01-2	0.0148883
CPC006_HCT116_6H:BRD-K50128260-001-01-6:160	sildenafil	BRD-K50128260-001-01-6	0.0148883
CPC006_HT29_24H:BRD-K54256913-001-01-2:10	MK-1775	BRD-K54256913-001-01-2	0.0148883
CPC019_PC3_24H:BRD-K23582869-001-01-3:10	BRD-K23582869	BRD-K23582869-001-01-3	0.0148883
CPC020_HT29_6H:BRD-K50234570-001-09-0:10	EMF-bca1-16	BRD-K50234570-001-09-0	0.0148883
CPC012_HA1E_6H:BRD-K94991378-001-02-2:10	BRD-K94991378	BRD-K94991378-001-02-2	0.0148883
CPC003_HA1E_24H:BRD-K17415526-001-02-7:10	tyrphostin-AG-835	BRD-K17415526-001-02-7	0.0148883
CPC004_VCAP_24H:BRD-K29673530-001-03-9:10	hypericin	BRD-K29673530-001-03-9	0.0148883
CPC014_VCAP_24H:BRD-A97833537-001-06-4:10	EMF-sumo1-1	BRD-A97833537-001-06-4	0.0148883
CPC010_VCAP_6H:BRD-A18725729-001-08-2:10	BRD-A18725729	BRD-A18725729-001-08-2	0.0148883
CPC010_MCF7_24H:BRD-K43913647-001-07-2:10	BRD-K43913647	BRD-K43913647-001-07-2	0.0148883
CPC013_PC3_6H:BRD-K28120222-001-05-0:10	parthenolide	BRD-K28120222-001-05-0	0.0148883
CPC013_PC3_24H:BRD-K45818044-001-01-3:10	SA-425500	BRD-K45818044-001-01-3	0.0148883
CPC011_HT29_6H:BRD-K86003836-001-06-3:10	flubendazole	BRD-K86003836-001-06-3	0.0148883
CPC018_MCF7_24H:BRD-K39256324-001-01-5:10	rottlerin	BRD-K39256324-001-01-5	0.0148883
CPC014_MCF7_6H:BRD-K33551950-001-01-6:10	radicicol	BRD-K33551950-001-01-6	0.0148883
PCLB003_MCF7_24H:BRD-A36275421-001-06-1:10	BRD-A36275421	BRD-A36275421-001-06-1	0.0148883
CPC018_MCF7_24H:BRD-K74305673-001-02-1:10	IKK-2-inhibitor-V	BRD-K74305673-001-02-1	0.0148883
CPC012_VCAP_24H:BRD-K03568209-001-07-2:10	MW-STK33-4C	BRD-K03568209-001-07-2	0.0148883
CPC009_PC3_6H:BRD-K26211296-001-01-9:10	BRD-K26211296	BRD-K26211296-001-01-9	0.0148883
CPC006_A375_24H:BRD-K10882151-001-06-8:40	BO2-inhibits-RAD51	BRD-K10882151-001-06-8	0.0148883
CPC012_HCC515_6H:BRD-A51777634-001-01-0:10	VU-0418933-1	BRD-A51777634-001-01-0	0.0148883
CPC006_A375_6H:BRD-A62025033-001-01-8:10	temsirolimus	BRD-A62025033-001-01-8	0.0148883
CPC007_PC3_24H:BRD-A93942655-001-02-2:10	BRD-A93942655	BRD-A93942655-001-02-2	0.0148883
CPC010_PC3_6H:BRD-A25170757-001-05-3:10	BRD-A25170757	BRD-A25170757-001-05-3	0.0148883
CPC006_A375_24H:BRD-A31107743-001-01-3:0.09	brefeldin-a	BRD-A31107743-001-01-3	0.0148883
CPC006_HCC515_24H:BRD-K00615600-001-06-1:25	AG-14361	BRD-K00615600-001-06-1	0.0148883
CPC001_VCAP_24H:BRD-A15530910-001-01-3:10	carpindolol	BRD-A15530910-001-01-3	0.0148883
CPC012_A375_6H:BRD-K41652870-001-01-9:10	BRD-K41652870	BRD-K41652870-001-01-9	0.0148883
CPC012_VCAP_6H:BRD-K88708949-001-01-0:10	BRD-K88708949	BRD-K88708949-001-01-0	0.0148883
CPC016_A375_6H:BRD-K37691127-001-02-2:10	hinokitiol	BRD-K37691127-001-02-2	0.0148883
CPC006_HA1E_24H:BRD-A19633847-050-20-6:10	perhexiline	BRD-A19633847-050-20-6	0.0148883
CPC015_MCF7_24H:BRD-K46137903-001-03-3:10	prednicarbate	BRD-K46137903-001-03-3	0.0148883
CPC007_MCF7_24H:BRD-K23673040-001-12-9:10	BRD-K23673040	BRD-K23673040-001-12-9	0.0148883
CPC006_HT29_6H:BRD-K64642496-001-01-6:40	KO-143	BRD-K64642496-001-01-6	0.0148883
CPC018_HEPG2_6H:BRD-K03816923-001-06-2:10	rottlerin	BRD-K03816923-001-06-2	0.0148883
CPC006_NCIH508_6H:BRD-A81541225-001-02-7:10	oligomycin-a	BRD-A81541225-001-02-7	0.0148883
CPC017_HEPG2_6H:BRD-A62336480-001-02-5:10	niguldipine	BRD-A62336480-001-02-5	0.0148883
CPC007_MCF7_6H:BRD-A09719808-001-02-3:10	BRD-A09719808	BRD-A09719808-001-02-3	0.0148883
CPC001_HA1E_6H:BRD-K05151076-001-01-8:10	ZK-164015	BRD-K05151076-001-01-8	0.0148883
LJP001_MDAMB231_24H:BRD-K13390322-001-02-2:0.4	AT-7519	BRD-K13390322-001-02-2	0.0148883
CPC002_VCAP_24H:BRD-K25433859-003-14-8:10	maprotiline	BRD-K25433859-003-14-8	0.0148883
CPC016_HT29_6H:BRD-A80017228-001-15-8:10	bendroflumethiazide	BRD-A80017228-001-15-8	0.0148883
CPC001_HA1E_24H:BRD-K94832621-001-01-5:10	Y-134	BRD-K94832621-001-01-5	0.0148883
CPC003_VCAP_24H:BRD-K92049597-001-10-9:10	triamterene	BRD-K92049597-001-10-9	0.0148883
CPC004_HCC515_24H:BRD-A06352508-001-02-9:10	SB-218078	BRD-A06352508-001-02-9	0.0148883
CPC013_PC3_24H:BRD-K58347372-001-02-7:10	BRD-K58347372	BRD-K58347372-001-02-7	0.0148883
CPC016_MCF7_6H:BRD-A49680073-001-01-9:10	cucurbitacin-i	BRD-A49680073-001-01-9	0.0148883
CPC006_TYKNU_6H:BRD-K92317137-001-04-0:10	BRD-K92317137	BRD-K92317137-001-04-0	0.0148883
NMH002_NPC_24H:BRD-K08316444-001-06-8:10	rotenone	BRD-K08316444-001-06-8	0.0148883
CPC006_HT29_24H:BRD-K61250553-003-13-2:10	loperamide	BRD-K61250553-003-13-2	0.0148883
CPC013_VCAP_6H:BRD-K93215584-001-01-9:10	BRD-K93215584	BRD-K93215584-001-01-9	0.0148883
CPC019_VCAP_6H:BRD-K77480336-001-02-8:10	BRD-K77480336	BRD-K77480336-001-02-8	0.0148883
CPC015_A549_6H:BRD-K17705806-003-01-0:10	JTC-801	BRD-K17705806-003-01-0	0.0148883
CPC011_MCF7_24H:BRD-K59753975-065-02-1:10	vindesine	BRD-K59753975-065-02-1	0.0148883
CPC006_A549_6H:BRD-A19633847-050-20-6:10	perhexiline	BRD-A19633847-050-20-6	0.0148883
CPC008_A549_6H:BRD-K44366801-001-04-1:10	BRD-K44366801	BRD-K44366801-001-04-1	0.0148883
CPC006_HT29_24H:BRD-K17561142-003-16-8:10	amiodarone	BRD-K17561142-003-16-8	0.0148883
CPC013_PC3_24H:BRD-K49810818-001-01-0:10	sorafenib	BRD-K49810818-001-01-0	0.0148883
CPC014_PC3_24H:BRD-K60460488-066-01-0:10	nelfinavir	BRD-K60460488-066-01-0	0.0148883
CPC014_PHH_24H:BRD-K82091397-001-01-4:10	SB-239063	BRD-K82091397-001-01-4	0.0148883
CPC014_ASC_24H:BRD-K89085489-001-10-9:10	fenretinide	BRD-K89085489-001-10-9	0.0148883
CPC002_HA1E_24H:BRD-K14821540-001-03-9:10	FCCP	BRD-K14821540-001-03-9	0.0148883
CPC010_MCF7_24H:BRD-K06765193-001-08-7:10	BRD-K06765193	BRD-K06765193-001-08-7	0.0148883
CPC006_MCF7_24H:BRD-K08478539-001-02-1:10	RLM-2-12	BRD-K08478539-001-02-1	0.0148883
CPC005_HCC515_6H:BRD-A08003242-001-02-7:10	rhodomyrtoxin-b	BRD-A08003242-001-02-7	0.0148883
CPC010_PC3_6H:BRD-A84524947-001-05-0:10	BRD-A84524947	BRD-A84524947-001-05-0	0.0148883
CPC013_A549_6H:BRD-K14791739-001-01-9:10	fluticasone	BRD-K14791739-001-01-9	0.0148883
CPC011_MCF7_24H:BRD-K63265447-001-05-8:10	docetaxel	BRD-K63265447-001-05-8	0.0148883
CPC001_VCAP_24H:BRD-A34706053-003-01-9:10	CGP-12177	BRD-A34706053-003-01-9	0.0148883
CPC008_VCAP_24H:BRD-K30443205-001-05-3:10	BRD-K30443205	BRD-K30443205-001-05-3	0.0148883
CPC019_PC3_6H:BRD-K06405410-001-01-2:10	BRD-K06405410	BRD-K06405410-001-01-2	0.0148883
CPC011_VCAP_24H:BRD-K09963420-066-10-9:10	saquinavir	BRD-K09963420-066-10-9	0.0148883
CPC010_PC3_6H:BRD-K76534306-001-17-7:10	enrofloxacin	BRD-K76534306-001-17-7	0.0148883
CPC013_MCF7_6H:BRD-K82685933-001-02-2:10	BRD-K82685933	BRD-K82685933-001-02-2	0.0148883
CPC009_A375_6H:BRD-K29143967-001-03-5:10	KU-C104140	BRD-K29143967-001-03-5	0.0148883
CPC020_VCAP_6H:BRD-K72093121-001-13-0:10	vidarabine	BRD-K72093121-001-13-0	0.0148883
CPC015_MCF7_6H:BRD-A68930007-001-03-1:10	ouabain	BRD-A68930007-001-03-1	0.0148883
CPC019_MCF7_24H:BRD-K82524003-001-01-0:10	BRD-K82524003	BRD-K82524003-001-01-0	0.0148883
CPC017_A549_6H:BRD-K13533483-001-03-0:10	cyclosporin-a	BRD-K13533483-001-03-0	0.0148883
LJP002_MCF10A_6H:BRD-K41859756-001-03-5:10	NVP-AUY922	BRD-K41859756-001-03-5	0.0148883
CPC014_HT29_6H:BRD-K19540840-001-02-9:10	saracatinib	BRD-K19540840-001-02-9	0.0148883
CPC006_HA1E_24H:BRD-K27316855-001-02-6:1	calcitriol	BRD-K27316855-001-02-6	0.0148883
CPC006_MCF7_24H:BRD-A36275421-001-11-1:10	BRD-A36275421	BRD-A36275421-001-11-1	0.0148883
CPC012_VCAP_24H:BRD-K39687892-001-05-4:10	BRD-K39687892	BRD-K39687892-001-05-4	0.0148883
CPC019_HT29_6H:BRD-K90700939-001-01-5:10	BRD-K90700939	BRD-K90700939-001-01-5	0.0148883
CPC013_MCF7_6H:BRD-K83336168-001-01-9:10	MD-040	BRD-K83336168-001-01-9	0.0148883
CPC008_HEPG2_6H:BRD-K75999307-001-05-7:10	BRD-K75999307	BRD-K75999307-001-05-7	0.0148883
CPC014_VCAP_6H:BRD-K79404599-001-03-6:10	enzastaurin	BRD-K79404599-001-03-6	0.0148883
CPC006_A375_6H:BRD-K82135108-001-01-9:10	elesclomol	BRD-K82135108-001-01-9	0.0148883
CPC001_PC3_24H:BRD-K63150726-001-01-3:10	JTE-907	BRD-K63150726-001-01-3	0.0148883
MUC.CP006_MCF7_6H:BRD-K49049886-001-03-8:40	CGS-15943	BRD-K49049886-001-03-8	0.0148883
CPC012_HT29_6H:BRD-K54987996-001-01-2:10	CAY-10578	BRD-K54987996-001-01-2	0.0148883
CPC013_HEPG2_6H:BRD-K18163752-001-01-9:10	BRD-K18163752	BRD-K18163752-001-01-9	0.0148883
CPC019_HT29_6H:BRD-K14868367-001-01-4:10	SA-97259	BRD-K14868367-001-01-4	0.0148883
CPC004_HT29_6H:BRD-K63675182-003-14-5:10	triflupromazine	BRD-K63675182-003-14-5	0.0148883
CPC006_PC3_6H:BRD-K73261812-001-01-1:10	BRD-K73261812	BRD-K73261812-001-01-1	0.0148883
CPC018_HT29_6H:BRD-K73290745-003-01-8:10	ICI-199441	BRD-K73290745-003-01-8	0.0148883
CPC011_PC3_24H:BRD-A10977446-001-09-7:10	carvedilol	BRD-A10977446-001-09-7	0.0148883
CPC012_ASC_24H:BRD-K32896438-001-01-8:10	BRD-K32896438	BRD-K32896438-001-01-8	0.0148883
CPC018_A375_6H:BRD-K73395020-001-01-5:10	SA-1478088	BRD-K73395020-001-01-5	0.0148883
CPC006_PC3_24H:BRD-K47983010-001-02-1:10	BX-795	BRD-K47983010-001-02-1	0.0148883
CPC006_MCF7_24H:BRD-A52650764-001-01-0:10	ingenol	BRD-A52650764-001-01-0	0.0148883
CPC004_VCAP_24H:BRD-A91008255-003-16-4:10	bepridil	BRD-A91008255-003-16-4	0.0148883
CPC004_MCF7_6H:BRD-A22032524-074-04-0:10	amlodipine	BRD-A22032524-074-04-0	0.0148883
CPC013_HT29_6H:BRD-U68942961-000-01-2:10	JW-7-24-1	BRD-U68942961-000-01-2	0.0144748
CPC003_PC3_24H:BRD-K95885906-001-01-8:10	quercetagetin	BRD-K95885906-001-01-8	0.0144748
CPC009_VCAP_24H:BRD-K01834163-001-04-1:10	BRD-K01834163	BRD-K01834163-001-04-1	0.0144748
CPC001_VCAP_6H:BRD-K05433219-001-02-6:10	sericetin	BRD-K05433219-001-02-6	0.0144748
CPC017_HT29_6H:BRD-K07691486-001-04-9:10	roscovitine	BRD-K07691486-001-04-9	0.0144748
CPC016_HT29_6H:BRD-A82590476-001-01-1:10	SDZ-NKT-343	BRD-A82590476-001-01-1	0.0144748
CPC006_PC3_6H:BRD-K33272502-001-01-2:40	DG-041	BRD-K33272502-001-01-2	0.0144748
CPC010_PC3_6H:BRD-K55630727-001-04-7:10	BRD-K55630727	BRD-K55630727-001-04-7	0.0144748
CPC002_HCC515_24H:BRD-K60640630-001-03-7:10	mometasone	BRD-K60640630-001-03-7	0.0144748
CPC010_MCF7_24H:BRD-K78062244-001-10-7:10	BRD-K78062244	BRD-K78062244-001-10-7	0.0144748
CPC013_SKB_24H:BRD-K19181733-001-01-4:10	BRD-K19181733	BRD-K19181733-001-01-4	0.0144748
CPC008_A375_6H:BRD-K89209981-001-01-7:10	BRD-K89209981	BRD-K89209981-001-01-7	0.0144748
CPC010_HT29_6H:BRD-K65955264-005-03-8:10	BRD-K65955264	BRD-K65955264-005-03-8	0.0144748
CPC006_HT29_6H:BRD-K37865504-001-02-5:10	LY-2183240	BRD-K37865504-001-02-5	0.0144748
CPC006_HCC515_6H:BRD-K33583600-001-09-6:10	isoliquiritigenin	BRD-K33583600-001-09-6	0.0144748
CPC013_HT29_6H:BRD-A75931230-001-03-9:10	F-1061-0166	BRD-A75931230-001-03-9	0.0144748
CPC004_VCAP_24H:BRD-A68723818-050-18-4:10	brompheniramine	BRD-A68723818-050-18-4	0.0144748
CPC011_VCAP_24H:BRD-A47342814-311-04-9:10	naltrindole	BRD-A47342814-311-04-9	0.0144748
CPC002_HA1E_24H:BRD-K80348542-001-01-4:10	cephaeline	BRD-K80348542-001-01-4	0.0144748
MUC.CP006_MCF7_24H:BRD-K51290057-001-01-0:3.3333	SA-792709	BRD-K51290057-001-01-0	0.0144748
CPC005_PC3_24H:BRD-A47144777-001-02-5:10	dihydro-7-desacetyldeoxygedunin	BRD-A47144777-001-02-5	0.0144748
LJP001_MDAMB231_24H:BRD-K92428232-001-03-1:0.08	GSK-461364	BRD-K92428232-001-03-1	0.0144748
CPC019_PC3_24H:BRD-K08777248-001-01-0:10	BRD-K08777248	BRD-K08777248-001-01-0	0.0144748
CPC011_VCAP_24H:BRD-K63265447-001-05-8:10	docetaxel	BRD-K63265447-001-05-8	0.0144748
CPC014_A375_6H:BRD-A26002865-001-01-5:10	verrucarin-a	BRD-A26002865-001-01-5	0.0144748
MUC.CP001_MCF7_24H:BRD-K45818044-001-01-3:10	SA-425500	BRD-K45818044-001-01-3	0.0144748
CPC009_A549_6H:BRD-K55070890-001-02-1:10	thiothixene	BRD-K55070890-001-02-1	0.0144748
LJP001_BT20_6H:BRD-K99252563-001-01-1:0.4	QL-XII-47	BRD-K99252563-001-01-1	0.0144748
CPC007_VCAP_24H:BRD-K18595892-001-09-6:10	BRD-K18595892	BRD-K18595892-001-09-6	0.0144748
CPC008_HCC515_6H:BRD-K75999307-001-05-7:10	BRD-K75999307	BRD-K75999307-001-05-7	0.0144748
ERG005_VCAP_48H:BRD-K71879491-001-17-6:20	tretinoin	BRD-K71879491-001-17-6	0.0144748
CPD001_PC3_24H:BRD-K12184470-300-02-6:10	flunarizine	BRD-K12184470-300-02-6	0.0144748
CPC006_SKM1_6H:BRD-K05649647-001-03-7:20	BRD-K05649647	BRD-K05649647-001-03-7	0.0144748
CPC010_MCF7_24H:BRD-K55127134-003-15-3:10	fluphenazine	BRD-K55127134-003-15-3	0.0144748
CPC012_VCAP_6H:BRD-K61717269-001-01-4:10	BRD-K61717269	BRD-K61717269-001-01-4	0.0144748
CPC015_MCF7_6H:BRD-A26334849-003-16-7:10	propafenone	BRD-A26334849-003-16-7	0.0144748
CPC014_HT29_6H:BRD-U74615290-000-01-8:10	THZ-2-98-01	BRD-U74615290-000-01-8	0.0144748
CPC009_HA1E_6H:BRD-K14788918-019-01-0:10	BRD-K14788918	BRD-K14788918-019-01-0	0.0144748
LJP001_MCF7_6H:BRD-K90382497-001-06-5:10	GW-843682X	BRD-K90382497-001-06-5	0.0144748
CPC006_MCF7_24H:BRD-A79465854-001-01-3:10	auranofin	BRD-A79465854-001-01-3	0.0144748
CPC014_SKB_24H:BRD-K34387287-001-01-8:10	BRD-K34387287	BRD-K34387287-001-01-8	0.0144748
CPC007_A375_6H:BRD-A39093044-001-09-6:10	K784-3187	BRD-A39093044-001-09-6	0.0144748
CPC009_PC3_24H:BRD-K56593336-001-05-6:10	BRD-K56593336	BRD-K56593336-001-05-6	0.0144748
CPC014_PC3_24H:BRD-K81142122-001-15-8:10	STK-249718	BRD-K81142122-001-15-8	0.0144748
CPC006_HA1E_6H:BRD-K71726959-001-06-7:122.55	BRD-K71726959	BRD-K71726959-001-06-7	0.0144748
CPC018_ASC_24H:BRD-A19037878:10	trichostatin-a	BRD-A19037878	0.0144748
CPC006_MCF7_6H:BRD-K67075780-001-03-7:160	TGX-115	BRD-K67075780-001-03-7	0.0144748
CPC011_PC3_24H:BRD-K23369905-008-01-6:10	oxiconazole	BRD-K23369905-008-01-6	0.0144748
MUC.CP005_MCF7_24H:BRD-A11007541-003-01-9:10	BCI-hydrochloride	BRD-A11007541-003-01-9	0.0144748
CPC003_VCAP_24H:BRD-K37618799-001-01-4:10	MRS-1220	BRD-K37618799-001-01-4	0.0144748
CPC003_HA1E_24H:BRD-K15616905-001-01-5:10	CCCP	BRD-K15616905-001-01-5	0.0144748
CPC012_VCAP_24H:BRD-K32485462-001-01-9:10	BRD-K32485462	BRD-K32485462-001-01-9	0.0144748
CPC015_HT29_6H:BRD-A70649075-008-17-5:10	sulconazole	BRD-A70649075-008-17-5	0.0144748
CPC001_VCAP_24H:BRD-K58938839-001-03-8:10	cyclopamine	BRD-K58938839-001-03-8	0.0144748
CPC004_HA1E_6H:BRD-K41731458-001-04-5:10	triclosan	BRD-K41731458-001-04-5	0.0144748
CPC015_A375_6H:BRD-A73741725-001-01-0:10	exemestane	BRD-A73741725-001-01-0	0.0144748
CPC002_PC3_24H:BRD-K18619710-001-03-7:10	digoxigenin	BRD-K18619710-001-03-7	0.0144748
CPC011_MCF7_24H:BRD-K97514127-045-02-0:10	vinorelbine	BRD-K97514127-045-02-0	0.0144748
CPC014_VCAP_6H:BRD-A98283014-003-07-7:10	calmidazolium	BRD-A98283014-003-07-7	0.0144748
CPC019_PC3_24H:BRD-K31706415-001-01-7:10	BRD-K31706415	BRD-K31706415-001-01-7	0.0144748
CPC020_MCF7_6H:BRD-K77877933-001-01-4:10	I-606061	BRD-K77877933-001-01-4	0.0144748
ERG011_VCAP_6H:BRD-K69023402-001-05-8:0.4	thapsigargin	BRD-K69023402-001-05-8	0.0144748
MUC.CP004_MCF7_24H:BRD-A36275421-001-15-2:10	BRD-A36275421	BRD-A36275421-001-15-2	0.0144748
CPC011_VCAP_6H:BRD-K71430621-001-02-3:10	clobenpropit	BRD-K71430621-001-02-3	0.0144748
CPC007_MCF7_24H:BRD-K24426149-001-07-1:10	BRD-K24426149	BRD-K24426149-001-07-1	0.0144748
CPC016_SKB_24H:BRD-K89930444-001-01-9:10	AG-592	BRD-K89930444-001-01-9	0.0144748
CPC009_PC3_6H:BRD-A81233518-004-14-6:10	glycopyrrolate	BRD-A81233518-004-14-6	0.0144748
CPC014_SKB_24H:BRD-K94018295-001-06-5:10	EMF-sumo1-3	BRD-K94018295-001-06-5	0.0144748
CPC006_A549_24H:BRD-K21672174-001-02-2:160	RO-28-1675	BRD-K21672174-001-02-2	0.0144748
CPC015_ASC_24H:BRD-K53987533-003-01-9:10	fluphenazine	BRD-K53987533-003-01-9	0.0144748
CPC012_A375_6H:BRD-K15402119-001-01-2:10	huperzine-a	BRD-K15402119-001-01-2	0.0144748
CPC012_PC3_6H:BRD-K89626439-001-01-0:10	sirolimus	BRD-K89626439-001-01-0	0.0144748
CPC011_PC3_6H:BRD-A88254928-065-02-5:10	salbutamol	BRD-A88254928-065-02-5	0.0144748
CPC001_VCAP_6H:BRD-K94832621-001-01-5:10	Y-134	BRD-K94832621-001-01-5	0.0144748
CPC017_ASC_24H:BRD-K65814004-003-01-1:10	diphenyleneiodonium	BRD-K65814004-003-01-1	0.0144748
CPC013_SKB_24H:BRD-A89333723-001-01-0:10	BRD-A89333723	BRD-A89333723-001-01-0	0.0144748
CPC020_PC3_6H:BRD-K94173926-001-01-6:10	I-505056	BRD-K94173926-001-01-6	0.0144748
CPC004_VCAP_24H:BRD-K12539581-001-14-6:10	nocodazole	BRD-K12539581-001-14-6	0.0144748
CPC018_A375_6H:BRD-K09602097-001-04-5:10	forskolin	BRD-K09602097-001-04-5	0.0144748
CPC006_MCF7_6H:BRD-K17140735-300-02-4:11.1	SCH-79797	BRD-K17140735-300-02-4	0.0144748
CPC005_PC3_6H:BRD-A22713669-001-01-9:10	BVT-948	BRD-A22713669-001-01-9	0.0144748
CPC014_MCF7_24H:BRD-K40175214-001-01-7:10	torin-1	BRD-K40175214-001-01-7	0.0144748
LJP001_SKBR3_24H:BRD-K40175214-001-03-3:10	torin-1	BRD-K40175214-001-03-3	0.0144748
CPC017_ASC_24H:BRD-A20968261-001-01-3:10	WAY-213613	BRD-A20968261-001-01-3	0.0144748
CVD001_HEPG2_6H:BRD-K94512704-001-01-3:2.5	spiramide	BRD-K94512704-001-01-3	0.0144748
CPC013_MCF7_24H:BRD-K93215584-001-01-9:10	BRD-K93215584	BRD-K93215584-001-01-9	0.0144748
CPC004_VCAP_6H:BRD-K03842655-001-02-1:10	penitrem-a	BRD-K03842655-001-02-1	0.0144748
CPC012_HT29_6H:BRD-K81795824-001-01-4:10	BRD-K81795824	BRD-K81795824-001-01-4	0.0144748
CPC018_MCF7_24H:BRD-K32501161-300-04-7:10	vanoxerine	BRD-K32501161-300-04-7	0.0144748
CPC017_SKB_24H:BRD-K60230970-001-04-3:10	MG-132	BRD-K60230970-001-04-3	0.0144748
CPC014_HCC515_6H:BRD-K40255344-001-13-5:10	tyrphostin-A9	BRD-K40255344-001-13-5	0.0144748
CPC008_HCC515_6H:BRD-K44432556-001-03-0:10	VU-0418946-1	BRD-K44432556-001-03-0	0.0144748
CPC005_A375_24H:BRD-K69023402-001-02-5:10	thapsigargin	BRD-K69023402-001-02-5	0.0140612
CPC019_HA1E_6H:BRD-K34363599-001-02-0:10	RJC-00245SC	BRD-K34363599-001-02-0	0.0140612
CPC010_PC3_6H:BRD-K91264756-001-05-2:10	BRD-K91264756	BRD-K91264756-001-05-2	0.0140612
CPC018_MCF7_6H:BRD-K73290745-003-01-8:10	ICI-199441	BRD-K73290745-003-01-8	0.0140612
CPC006_VCAP_24H:BRD-K23363278-001-01-3:1	CYT-997	BRD-K23363278-001-01-3	0.0140612
CPC013_VCAP_24H:BRD-K51696048-001-01-0:10	BRD-K51696048	BRD-K51696048-001-01-0	0.0140612
CPC014_ASC_24H:BRD-K19499941-001-05-9:10	BRD-K19499941	BRD-K19499941-001-05-9	0.0140612
CPC009_A375_6H:BRD-K01834163-001-04-1:10	BRD-K01834163	BRD-K01834163-001-04-1	0.0140612
CPC014_HT29_6H:BRD-U86922168-000-01-3:10	QL-XII-47	BRD-U86922168-000-01-3	0.0140612
CPC006_PC3_24H:BRD-A47829399-001-01-1:10	artesunate	BRD-A47829399-001-01-1	0.0140612
MUC.CP005_MCF7_24H:BRD-K59563627-001-01-3:10.0456	BRD-K59563627	BRD-K59563627-001-01-3	0.0140612
CPC008_A549_6H:BRD-A89104433-019-01-8:10	VU-0415556-1	BRD-A89104433-019-01-8	0.0140612
CPC013_VCAP_24H:BRD-A93015352-003-01-1:10	BRD-A93015352	BRD-A93015352-003-01-1	0.0140612
CPC012_VCAP_24H:BRD-K26818574-001-03-0:10	BIX-01294	BRD-K26818574-001-03-0	0.0140612
CPC012_ASC_24H:BRD-K08307026-001-01-4:10	BRD-K08307026	BRD-K08307026-001-01-4	0.0140612
CPC018_HT29_6H:BRD-K51318897-001-07-0:10	fenbendazole	BRD-K51318897-001-07-0	0.0140612
CPC011_VCAP_6H:BRD-K73999723-001-07-1:10	telmisartan	BRD-K73999723-001-07-1	0.0140612
CPC006_PC3_24H:BRD-A75517195-001-01-3:40	thiazolopyrimidine	BRD-A75517195-001-01-3	0.0140612
CPC014_HT29_6H:BRD-K48722833-001-01-9:10	iloperidone	BRD-K48722833-001-01-9	0.0140612
CPC018_MCF7_6H:BRD-K36055864-001-09-3:10	cycloheximide	BRD-K36055864-001-09-3	0.0140612
CPC004_PC3_6H:BRD-A48430263-003-06-5:10	pioglitazone	BRD-A48430263-003-06-5	0.0140612
CPC006_MCF7_6H:BRD-K33583600-001-09-6:10	isoliquiritigenin	BRD-K33583600-001-09-6	0.0140612
CPD001_MCF7_24H:BRD-K10995081-001-19-6:10	perphenazine	BRD-K10995081-001-19-6	0.0140612
CPC019_PC3_6H:BRD-K60070073-001-02-3:10	BRD-K60070073	BRD-K60070073-001-02-3	0.0140612
CPC001_HA1E_24H:BRD-K61323504-001-02-4:10	SB-225002	BRD-K61323504-001-02-4	0.0140612
CPC006_HCC15_6H:BRD-K81651477-001-03-5:20	parthenolide	BRD-K81651477-001-03-5	0.0140612
CPC013_VCAP_24H:BRD-K56287385-001-01-4:10	ST-001903	BRD-K56287385-001-01-4	0.0140612
CPC006_MCF7_24H:BRD-K16406336-311-01-2:10	methylene-blue	BRD-K16406336-311-01-2	0.0140612
CPC020_VCAP_6H:BRD-A25088322-001-01-2:10	CVF-SUMO-7	BRD-A25088322-001-01-2	0.0140612
CPD003_PC3_24H:BRD-K70358946-001-09-0:10	aripiprazole	BRD-K70358946-001-09-0	0.0140612
CPC008_HCC515_6H:BRD-K87726525-001-05-6:10	BRD-K87726525	BRD-K87726525-001-05-6	0.0140612
LJP001_MCF10A_24H:BRD-K15592317-001-02-8:10	CP466722	BRD-K15592317-001-02-8	0.0140612
CPC002_VCAP_6H:BRD-K14821540-001-03-9:10	FCCP	BRD-K14821540-001-03-9	0.0140612
CPC013_PC3_6H:BRD-K15600710-066-01-7:10	obatoclax	BRD-K15600710-066-01-7	0.0140612
CPC018_ASC_24H:BRD-K36055864-001-09-3:10	cycloheximide	BRD-K36055864-001-09-3	0.0140612
CPC014_PC3_24H:BRD-K89085489-001-10-9:10	fenretinide	BRD-K89085489-001-10-9	0.0140612
CPC004_PC3_24H:BRD-K03109492-001-01-4:10	NSC-663284	BRD-K03109492-001-01-4	0.0140612
CPC019_HT29_6H:BRD-K23582869-001-01-3:10	BRD-K23582869	BRD-K23582869-001-01-3	0.0140612
CPC013_HT29_6H:BRD-K16541732-001-01-3:10	BRD-K16541732	BRD-K16541732-001-01-3	0.0140612
CPC012_MCF7_24H:BRD-K45842176-001-01-3:10	BRD-K45842176	BRD-K45842176-001-01-3	0.0140612
LJP001_SKBR3_6H:BRD-K07691486-001-11-4:10	roscovitine	BRD-K07691486-001-11-4	0.0140612
CPC019_VCAP_6H:BRD-A68061604-003-01-2:10	BRD-A68061604	BRD-A68061604-003-01-2	0.0140612
CPC013_VCAP_24H:BRD-K29905972-001-03-0:10	axitinib	BRD-K29905972-001-03-0	0.0140612
CPC013_ASC_24H:BRD-A14178283-001-01-1:10	BRD-A14178283	BRD-A14178283-001-01-1	0.0140612
CPC013_PC3_6H:BRD-U68942961-000-01-2:10	JW-7-24-1	BRD-U68942961-000-01-2	0.0140612
CPC006_A375_6H:BRD-K06792661-001-01-9:10	narciclasine	BRD-K06792661-001-01-9	0.0140612
CPC012_PC3_6H:BRD-K81795824-001-01-4:10	BRD-K81795824	BRD-K81795824-001-01-4	0.0140612
CPC012_HT29_6H:BRD-K99532291-001-03-1:10	SPB02303	BRD-K99532291-001-03-1	0.0140612
CPC011_VCAP_6H:BRD-K63265447-001-05-8:10	docetaxel	BRD-K63265447-001-05-8	0.0140612
CPC012_A375_6H:BRD-K01614657-001-01-6:10	BRD-K01614657	BRD-K01614657-001-01-6	0.0140612
CPC005_MCF7_24H:BRD-A55484088-050-01-7:10	BNTX	BRD-A55484088-050-01-7	0.0140612
ASG001_MCF7_24H:BRD-A61304759-001-01-0:2	tanespimycin	BRD-A61304759-001-01-0	0.0140612
CPC013_A375_6H:BRD-K80346834-001-01-5:10	BRD-K80346834	BRD-K80346834-001-01-5	0.0140612
CPC015_MCF7_24H:BRD-A93206962-001-01-2:10	L-755507	BRD-A93206962-001-01-2	0.0140612
CPC003_PC3_24H:BRD-K18799075-001-01-0:10	BAY-59-3074	BRD-K18799075-001-01-0	0.0140612
CPC009_MCF7_24H:BRD-A75301702-001-01-8:10	BRD-A75301702	BRD-A75301702-001-01-8	0.0140612
MUC.CP006_MCF7_24H:BRD-K77987382-001-08-2:10	mebendazole	BRD-K77987382-001-08-2	0.0140612
CPC001_PC3_24H:BRD-K17896185-001-01-2:10	FIT	BRD-K17896185-001-01-2	0.0140612
LJP002_MDAMB231_24H:BRD-K87737963-001-02-9:10	CYT387	BRD-K87737963-001-02-9	0.0140612
CPC005_VCAP_24H:BRD-K13725475-001-02-4:10	rhodomyrtoxin	BRD-K13725475-001-02-4	0.0140612
CPC005_VCAP_24H:BRD-A54236247-003-03-5:10	racephedrine	BRD-A54236247-003-03-5	0.0140612
CPC019_VCAP_6H:BRD-A70311631-001-05-9:10	BRD-A70311631	BRD-A70311631-001-05-9	0.0140612
LJP001_MDAMB231_24H:BRD-K92571446-001-01-4:0.08	WZ-3105	BRD-K92571446-001-01-4	0.0140612
CPC008_PC3_24H:BRD-K92817986-001-03-3:10	BJM-CSC-19	BRD-K92817986-001-03-3	0.0140612
CPC008_VCAP_6H:BRD-K25536815-001-01-2:10	BRD-K25536815	BRD-K25536815-001-01-2	0.0140612
CPC001_VCAP_6H:BRD-K73395020-001-01-5:10	SA-1478088	BRD-K73395020-001-01-5	0.0140612
CPC006_MCF7_6H:BRD-K81473043-001-04-7:0.35	tanespimycin	BRD-K81473043-001-04-7	0.0140612
CPC006_HCC515_24H:BRD-U88459701-000-01-8:10	atorvastatin	BRD-U88459701-000-01-8	0.0140612
CPC019_MCF7_6H:BRD-K50234570-001-06-6:10	EMF-bca1-16	BRD-K50234570-001-06-6	0.0140612
CPC013_MCF7_6H:BRD-U68942961-000-01-2:10	JW-7-24-1	BRD-U68942961-000-01-2	0.0140612
CPC018_HT29_6H:BRD-K06980535-003-15-0:10	promazine	BRD-K06980535-003-15-0	0.0140612
CPC006_HT29_6H:BRD-K83289131-001-01-4:10	CAY-10618	BRD-K83289131-001-01-4	0.0140612
CPC005_A549_24H:BRD-A72711497-236-02-0:10	lasalocid	BRD-A72711497-236-02-0	0.0140612
CPC016_A375_6H:BRD-K87696786-003-01-0:10	LY-456236	BRD-K87696786-003-01-0	0.0140612
CPC003_PC3_24H:BRD-A34205397-001-03-7:10	suloctidil	BRD-A34205397-001-03-7	0.0140612
CPC013_VCAP_24H:BRD-K64881305-001-01-1:10	ispinesib	BRD-K64881305-001-01-1	0.0140612
CPC005_A549_24H:BRD-A71765365-001-01-6:10	mepireserpate	BRD-A71765365-001-01-6	0.0140612
CPC006_MCF7_6H:BRD-K52075040-001-03-0:44.4	cerulenin	BRD-K52075040-001-03-0	0.0140612
CPC010_VCAP_24H:BRD-K92317137-001-08-1:10	BRD-K92317137	BRD-K92317137-001-08-1	0.0140612
CPC006_MCF7_24H:BRD-K92991072-001-02-3:10	PAC-1	BRD-K92991072-001-02-3	0.0140612
CPC001_VCAP_6H:BRD-A94624445-236-02-2:10	bucladesine	BRD-A94624445-236-02-2	0.0140612
CPC014_HA1E_6H:BRD-A26002865-001-01-5:10	verrucarin-a	BRD-A26002865-001-01-5	0.0140612
CPC019_PC3_24H:BRD-K05684908-001-01-2:10	BRD-K05684908	BRD-K05684908-001-01-2	0.0140612
CPC003_PC3_24H:BRD-K31627533-001-03-8:10	rimexolone	BRD-K31627533-001-03-8	0.0140612
CPC006_PC3_6H:BRD-K64642496-001-01-6:40	KO-143	BRD-K64642496-001-01-6	0.0140612
CPC010_HCC515_6H:BRD-K28916077-001-04-0:10	BRD-K28916077	BRD-K28916077-001-04-0	0.0140612
CPC006_VCAP_24H:BRD-K91623615-001-01-9:10	ABT-751	BRD-K91623615-001-01-9	0.0140612
CPC019_A375_6H:BRD-K88278225-001-01-9:10	BRD-K88278225	BRD-K88278225-001-01-9	0.0140612
CPC012_A549_6H:BRD-K41652870-001-01-9:10	BRD-K41652870	BRD-K41652870-001-01-9	0.0140612
CPC017_HT29_6H:BRD-K60762818-003-15-3:10	desipramine	BRD-K60762818-003-15-3	0.0140612
CPC006_SW620_6H:BRD-A81541225-001-02-7:10	oligomycin-a	BRD-A81541225-001-02-7	0.0140612
CPC008_VCAP_6H:BRD-K30443205-001-05-3:10	BRD-K30443205	BRD-K30443205-001-05-3	0.0140612
CPC003_HA1E_24H:BRD-K38003476-001-03-4:10	clocortolone	BRD-K38003476-001-03-4	0.0140612
LJP001_BT20_24H:BRD-K99252563-001-01-1:10	QL-XII-47	BRD-K99252563-001-01-1	0.0140612
CPC005_MCF7_6H:BRD-K18518344-001-03-5:10	digitoxigenin	BRD-K18518344-001-03-5	0.0140612
CPC020_VCAP_6H:BRD-A76019558-001-02-8:10	ketoconazole	BRD-A76019558-001-02-8	0.0140612
CPC011_PC3_24H:BRD-K63265447-001-05-8:10	docetaxel	BRD-K63265447-001-05-8	0.0140612
CPC006_A549_24H:BRD-K68185022-001-06-4:70.07	ursolic-acid	BRD-K68185022-001-06-4	0.0140612
CPC013_SKB_24H:BRD-K53592093-001-01-3:10	BRD-K53592093	BRD-K53592093-001-01-3	0.0140612
CPC002_PC3_6H:BRD-K80348542-001-01-4:10	cephaeline	BRD-K80348542-001-01-4	0.0140612
CPC013_A549_6H:BRD-K63923597-001-02-7:10	barasertib	BRD-K63923597-001-02-7	0.0140612
CPC014_PC3_6H:BRD-K81142122-001-15-8:10	STK-249718	BRD-K81142122-001-15-8	0.0140612
CPC006_A549_6H:BRD-K56301217-001-01-7:11.1	ABT-737	BRD-K56301217-001-01-7	0.0140612
CPC006_VCAP_6H:BRD-K59184148-001-04-2:10	SB-216763	BRD-K59184148-001-04-2	0.0140612
CPC006_HT29_6H:BRD-K21672174-001-02-2:160	RO-28-1675	BRD-K21672174-001-02-2	0.0140612
CPC008_A375_6H:BRD-K52163391-001-05-4:10	BRD-K52163391	BRD-K52163391-001-05-4	0.0140612
MUC.CP004_MCF7_6H:BRD-A72180425-001-06-4:3.3333	K784-3188	BRD-A72180425-001-06-4	0.0140612
CPC016_A375_6H:BRD-K89930444-001-01-9:10	AG-592	BRD-K89930444-001-01-9	0.0136476
PCLB002_A375_24H:BRD-K93754473:10	tamoxifen	BRD-K93754473	0.0136476
CPC006_HT29_24H:BRD-K61829047-001-01-6:10	7b-cis	BRD-K61829047-001-01-6	0.0136476
CPC008_HT29_6H:BRD-K37456065-001-01-6:10	VU-0365114-2	BRD-K37456065-001-01-6	0.0136476
CPC016_SKB_24H:BRD-A06352508-001-02-9:10	SB-218078	BRD-A06352508-001-02-9	0.0136476
CPC019_PC3_6H:BRD-K23582869-001-01-3:10	BRD-K23582869	BRD-K23582869-001-01-3	0.0136476
CPC012_PC3_6H:BRD-K37852224-001-01-4:10	BRD-K37852224	BRD-K37852224-001-01-4	0.0136476
CPC010_VCAP_24H:BRD-K43913647-001-07-2:10	BRD-K43913647	BRD-K43913647-001-07-2	0.0136476
CPC006_MDST8_6H:BRD-K61662457-001-02-2:20	CAY-10594	BRD-K61662457-001-02-2	0.0136476
CPC003_HCC515_6H:BRD-K28168037-001-01-3:10	fenretinide	BRD-K28168037-001-01-3	0.0136476
CPC006_VCAP_24H:BRD-K03816923-001-04-7:9.68	rottlerin	BRD-K03816923-001-04-7	0.0136476
CPC014_HCC515_6H:BRD-A26199074-003-02-0:10	calmidazolium	BRD-A26199074-003-02-0	0.0136476
HOG001_A549_24H:BRD-K74402642-003-01-2:3.3333	NSC-632839	BRD-K74402642-003-01-2	0.0136476
CPC001_PC3_6H:BRD-K11911061-003-02-8:10	GR-127935	BRD-K11911061-003-02-8	0.0136476
CPC006_PC3_24H:BRD-K73261812-001-01-1:10	BRD-K73261812	BRD-K73261812-001-01-1	0.0136476
CPC013_HEPG2_6H:BRD-K83336168-001-01-9:10	MD-040	BRD-K83336168-001-01-9	0.0136476
CPC012_MCF7_6H:BRD-K10554164-001-01-9:10	BRD-K10554164	BRD-K10554164-001-01-9	0.0136476
CPC003_PC3_24H:BRD-K28168037-001-01-3:10	fenretinide	BRD-K28168037-001-01-3	0.0136476
CPC015_MCF7_24H:BRD-K28168037-001-01-3:10	fenretinide	BRD-K28168037-001-01-3	0.0136476
CPC005_MCF7_24H:BRD-A92670106-003-03-9:10	tocainide	BRD-A92670106-003-03-9	0.0136476
CPC015_A375_6H:BRD-K19136521-001-03-0:10	indirubin	BRD-K19136521-001-03-0	0.0136476
NMH002_FIBRNPC_24H:BRD-K31342827-001-12-0:10	bisindolylmaleimide	BRD-K31342827-001-12-0	0.0136476
CPC020_MCF7_6H:BRD-A75144621-001-02-8:10	digoxin	BRD-A75144621-001-02-8	0.0136476
CPC008_PC3_24H:BRD-A63949900-019-01-0:10	BRD-A63949900	BRD-A63949900-019-01-0	0.0136476
CPC012_HT29_6H:BRD-K08630646-001-01-9:10	BRD-K08630646	BRD-K08630646-001-01-9	0.0136476
CPC015_MCF7_24H:BRD-K19227686-001-12-9:10	phenolphthalein	BRD-K19227686-001-12-9	0.0136476
CPC004_HCC515_24H:BRD-K30867024-003-01-7:10	SB-216641	BRD-K30867024-003-01-7	0.0136476
CPC004_VCAP_24H:BRD-K79131256-001-08-8:10	albendazole	BRD-K79131256-001-08-8	0.0136476
CPC012_MCF7_6H:BRD-K36087356-001-01-8:10	BRD-K36087356	BRD-K36087356-001-01-8	0.0136476
CPC008_HT29_6H:BRD-K80822897-001-05-0:10	BRD-K80822897	BRD-K80822897-001-05-0	0.0136476
CPC002_HA1E_6H:BRD-A28970875-300-03-1:10	puromycin	BRD-A28970875-300-03-1	0.0136476
CPC015_NPC_24H:BRD-K42748308-300-01-2:10	XE-991	BRD-K42748308-300-01-2	0.0136476
CPC008_A549_6H:BRD-K99530743-001-01-3:10	BRD-K99530743	BRD-K99530743-001-01-3	0.0136476
CPC014_HT29_6H:BRD-K51998148-001-01-9:10	BRD-K51998148	BRD-K51998148-001-01-9	0.0136476
CPC015_SKB_24H:BRD-K39120595-304-03-9:10	bithionol	BRD-K39120595-304-03-9	0.0136476
CPC006_PL21_6H:BRD-A15079084-001-02-9:10	phorbol-12-myristate-13-acetate	BRD-A15079084-001-02-9	0.0136476
LJP001_SKBR3_6H:BRD-K68174511-001-02-5:10	torin-2	BRD-K68174511-001-02-5	0.0136476
CPC011_MCF7_24H:BRD-A14395271-074-13-7:10	mesoridazine	BRD-A14395271-074-13-7	0.0136476
CPC006_MDST8_6H:BRD-A12083771-001-05-5:10	BRD-A12083771	BRD-A12083771-001-05-5	0.0136476
CPC014_PC3_6H:BRD-K36740062-001-01-7:10	GSK-1070916	BRD-K36740062-001-01-7	0.0136476
CPC015_A549_24H:BRD-K47869605-001-18-9:10	podophyllotoxin	BRD-K47869605-001-18-9	0.0136476
CPC006_HT29_24H:BRD-K76205745-237-05-8:160	losartan	BRD-K76205745-237-05-8	0.0136476
CPC008_HEPG2_6H:BRD-K57238941-001-06-2:10	BRD-K57238941	BRD-K57238941-001-06-2	0.0136476
CPC015_HT29_6H:BRD-K72726508-001-01-3:10	arcyriaflavin-a	BRD-K72726508-001-01-3	0.0136476
CPC006_HA1E_24H:BRD-K74305673-001-01-3:10	IKK-2-inhibitor-V	BRD-K74305673-001-01-3	0.0136476
CPC010_HT29_6H:BRD-K64835161-019-03-8:10	BRD-K64835161	BRD-K64835161-019-03-8	0.0136476
CPC020_MCF7_24H:BRD-K03406345-001-11-2:10	azacitidine	BRD-K03406345-001-11-2	0.0136476
CPC017_MCF7_24H:BRD-K17896185-001-01-2:10	FIT	BRD-K17896185-001-01-2	0.0136476
CPC015_HT29_6H:BRD-A58564983-001-03-8:10	selamectin	BRD-A58564983-001-03-8	0.0136476
CPC019_HT29_6H:BRD-K08448573-001-01-3:10	BRD-K08448573	BRD-K08448573-001-01-3	0.0136476
CPC013_HT29_6H:BRD-K18163752-001-01-9:10	BRD-K18163752	BRD-K18163752-001-01-9	0.0136476
CPC020_VCAP_6H:BRD-K11759662-001-01-0:10	BRD-K11759662	BRD-K11759662-001-01-0	0.0136476
CPC002_VCAP_6H:BRD-A35989968-001-03-4:10	megestrol	BRD-A35989968-001-03-4	0.0136476
CPC017_HEPG2_6H:BRD-K30189597-001-01-7:10	SYK-inhibitor	BRD-K30189597-001-01-7	0.0136476
CPC019_MCF7_24H:BRD-K38340366-001-06-6:10	MW-STK33-1C	BRD-K38340366-001-06-6	0.0136476
LJP001_MDAMB231_24H:BRD-K64800655-001-03-3:2	PHA-793887	BRD-K64800655-001-03-3	0.0136476
CPC014_VCAP_6H:BRD-K19540840-001-02-9:10	saracatinib	BRD-K19540840-001-02-9	0.0136476
CPC012_VCAP_24H:BRD-K40087974-001-05-5:10	BRD-K40087974	BRD-K40087974-001-05-5	0.0136476
CPC014_HA1E_6H:BRD-K78431006-001-02-9:10	crizotinib	BRD-K78431006-001-02-9	0.0136476
CPC001_PC3_24H:BRD-K26521938-001-04-9:10	dinoprostone	BRD-K26521938-001-04-9	0.0136476
CPC001_HA1E_24H:BRD-K30189597-001-01-7:10	SYK-inhibitor	BRD-K30189597-001-01-7	0.0136476
CPC014_MCF7_6H:BRD-K00337317-001-01-7:10	NU-7441	BRD-K00337317-001-01-7	0.0136476
CPC012_PC3_24H:BRD-K04534322-001-01-8:10	BRD-K04534322	BRD-K04534322-001-01-8	0.0136476
CPC008_HT29_6H:BRD-K46872340-001-03-6:10	KU-C103672	BRD-K46872340-001-03-6	0.0136476
CPC016_A375_6H:BRD-A11678676-001-03-4:10	wortmannin	BRD-A11678676-001-03-4	0.0136476
MUC.CP003_MCF7_6H:BRD-K06854232-001-03-3:1.1111	AM-580	BRD-K06854232-001-03-3	0.0136476
CPC017_HT29_6H:BRD-K76840893-003-01-7:10	RS-17053	BRD-K76840893-003-01-7	0.0136476
CPC003_HA1E_6H:BRD-K35708212-331-03-1:10	ouabain	BRD-K35708212-331-03-1	0.0136476
CPC006_HCC515_6H:BRD-A67788537-001-01-7:120	salermide	BRD-A67788537-001-01-7	0.0136476
CPC009_MCF7_24H:BRD-A84702196-001-07-6:10	penicillin	BRD-A84702196-001-07-6	0.0136476
CPC012_VCAP_24H:BRD-A10330754-001-01-2:10	BRD-A10330754	BRD-A10330754-001-01-2	0.0136476
CPC012_SKB_24H:BRD-K71935468-001-01-9:10	BRD-K71935468	BRD-K71935468-001-01-9	0.0136476
CPC016_HT29_6H:BRD-K70799801-311-02-7:10	quinidine	BRD-K70799801-311-02-7	0.0136476
CPC013_HCC515_6H:BRD-K16798053-001-01-0:10	ST-4029573	BRD-K16798053-001-01-0	0.0136476
LJP001_MDAMB231_24H:BRD-K53561341-001-03-4:10	KIN001-220	BRD-K53561341-001-03-4	0.0136476
CPC008_HT29_6H:BRD-K02381115-001-01-7:10	BRD-K02381115	BRD-K02381115-001-01-7	0.0136476
CPC008_PC3_24H:BRD-K30836161-019-01-1:10	BRD-K30836161	BRD-K30836161-019-01-1	0.0136476
MUC.CP002_MCF7_24H:BRD-K89085489-001-02-6:10	fenretinide	BRD-K89085489-001-02-6	0.0136476
CPC006_SKMEL1_6H:BRD-K56411643-001-02-6:10	BRD-K56411643	BRD-K56411643-001-02-6	0.0136476
CPC006_HT29_6H:BRD-K71799778-001-03-0:80	BML-259	BRD-K71799778-001-03-0	0.0136476
CPC020_VCAP_24H:BRD-K08339178-001-01-3:10	BRD-K08339178	BRD-K08339178-001-01-3	0.0136476
CPC010_A375_6H:BRD-K29359156-001-22-8:10	ebselen	BRD-K29359156-001-22-8	0.0136476
CPC006_HT29_6H:BRD-K88560311-011-02-2:10	rucaparib	BRD-K88560311-011-02-2	0.0136476
MUC.CP005_MCF7_24H:BRD-K79131256-001-03-9:10	albendazole	BRD-K79131256-001-03-9	0.0136476
CPC020_VCAP_6H:BRD-K48970916-001-11-3:10	danazol	BRD-K48970916-001-11-3	0.0136476
CPC013_HEPG2_6H:BRD-K63068307-001-01-4:10	ZSTK-474	BRD-K63068307-001-01-4	0.0136476
CPC020_VCAP_24H:BRD-K04733502-001-01-8:10	BRD-K04733502	BRD-K04733502-001-01-8	0.0136476
CPC013_HT29_6H:BRD-K72451865-001-01-5:10	BRD-K72451865	BRD-K72451865-001-01-5	0.0136476
LJP001_MDAMB231_24H:BRD-K64890080-001-09-6:0.4	BI-2536	BRD-K64890080-001-09-6	0.0136476
CPC013_MCF7_24H:BRD-K96167523-001-01-3:10	BRD-K96167523	BRD-K96167523-001-01-3	0.0136476
CPC007_A375_24H:BRD-K95196255-001-09-0:10	BRD-K95196255	BRD-K95196255-001-09-0	0.0136476
CPC007_A549_6H:BRD-K13046565-001-05-9:10	BRD-K13046565	BRD-K13046565-001-05-9	0.0136476
CPC006_HCC515_24H:BRD-K23875128-001-04-2:10	RHO-kinase-inhibitor-III[rockout]	BRD-K23875128-001-04-2	0.0136476
CPC014_VCAP_24H:BRD-K22631935-001-01-9:10	neurodazine	BRD-K22631935-001-01-9	0.0136476
CPC004_PC3_24H:BRD-K41731458-001-04-5:10	triclosan	BRD-K41731458-001-04-5	0.0136476
CPC020_PC3_24H:BRD-A76019558-001-02-8:10	ketoconazole	BRD-A76019558-001-02-8	0.0136476
CPC009_HA1E_6H:BRD-K94390040-019-01-9:10	BRD-K94390040	BRD-K94390040-019-01-9	0.0136476
CPC004_VCAP_24H:BRD-A79981887-003-09-9:10	midodrine	BRD-A79981887-003-09-9	0.0136476
CPC002_HCC515_6H:BRD-A80502530-001-01-2:10	cinobufagin	BRD-A80502530-001-01-2	0.0136476
CPC012_MCF7_6H:BRD-A39093044-001-05-4:10	K784-3187	BRD-A39093044-001-05-4	0.0136476
CPC007_VCAP_24H:BRD-K49630153-001-05-6:10	BRD-K49630153	BRD-K49630153-001-05-6	0.0136476
CPC012_PC3_24H:BRD-K45842176-001-01-3:10	BRD-K45842176	BRD-K45842176-001-01-3	0.0136476
CPC020_PC3_6H:BRD-K88868628-001-01-0:10	iodoacetic-acid	BRD-K88868628-001-01-0	0.0136476
CPC004_VCAP_24H:BRD-K03557653-001-02-7:10	sappanone-a	BRD-K03557653-001-02-7	0.0136476
CPC012_A549_24H:BRD-K82837433-001-01-6:10	BRD-K82837433	BRD-K82837433-001-01-6	0.0136476
CPC011_MCF7_24H:BRD-A23359898-001-06-2:10	sibutramine	BRD-A23359898-001-06-2	0.0136476
CPC013_PC3_6H:BRD-K16541732-001-01-3:10	BRD-K16541732	BRD-K16541732-001-01-3	0.0136476
LJP001_SKBR3_24H:BRD-K93747373-001-01-6:10	HG-5-113-01	BRD-K93747373-001-01-6	0.0136476
CPC016_MCF7_24H:BRD-A22783572-065-01-3:10	vinblastine	BRD-A22783572-065-01-3	0.0136476
CPC013_PC3_24H:BRD-K35961280-300-01-2:10	BRD-K35961280	BRD-K35961280-300-01-2	0.0136476
CPC019_VCAP_6H:BRD-K49553303-001-01-8:10	BRD-K49553303	BRD-K49553303-001-01-8	0.0136476
CPC008_PC3_24H:BRD-K88761633-001-01-0:10	BRD-K88761633	BRD-K88761633-001-01-0	0.0136476
CPC006_HA1E_24H:BRD-A02481876-001-09-9:60	importazole	BRD-A02481876-001-09-9	0.0136476
CPC019_HT29_6H:BRD-K37549600-001-01-0:10	BRD-K37549600	BRD-K37549600-001-01-0	0.0136476
CPC020_MCF7_24H:BRD-K93433262-001-01-7:10	alfacalcidol	BRD-K93433262-001-01-7	0.0136476
CPC013_PC3_24H:BRD-K74133369-001-01-8:10	oligomycin-a	BRD-K74133369-001-01-8	0.0136476
CPC016_NEU_24H:BRD-K35708212-331-03-1:10	ouabain	BRD-K35708212-331-03-1	0.0136476
CPC006_A549_6H:BRD-K74148702-001-03-8:48	curcumin	BRD-K74148702-001-03-8	0.0136476
CPC020_VCAP_6H:BRD-K89997465-003-33-1:10	chlorpromazine	BRD-K89997465-003-33-1	0.0136476
CPC006_HCC15_6H:BRD-K21672174-001-02-2:160	RO-28-1675	BRD-K21672174-001-02-2	0.0136476
CPC009_HCC515_6H:BRD-K51377689-001-04-5:10	BRD-K51377689	BRD-K51377689-001-04-5	0.0136476
CPC014_A375_6H:BRD-A93893742-001-07-1:10	EMF-sumo1-2	BRD-A93893742-001-07-1	0.0136476
CPC013_PC3_6H:BRD-K58347372-001-02-7:10	BRD-K58347372	BRD-K58347372-001-02-7	0.0136476
CPC012_PC3_6H:BRD-K74710236-001-02-2:10	VU-0410183-2	BRD-K74710236-001-02-2	0.0136476
CPC010_A375_6H:BRD-K71879957-001-02-5:10	BRD-K71879957	BRD-K71879957-001-02-5	0.0132341
CPC015_HT29_6H:BRD-A25775766-001-03-3:10	securinine	BRD-A25775766-001-03-3	0.0132341
CPC006_H1299_6H:BRD-K39503511-001-02-1:80	quiflapon	BRD-K39503511-001-02-1	0.0132341
CPC011_HT29_6H:BRD-K08547377-311-11-2:10	irinotecan	BRD-K08547377-311-11-2	0.0132341
CPC011_PC3_24H:BRD-A97437073-050-08-7:10	rosiglitazone	BRD-A97437073-050-08-7	0.0132341
CPC014_MCF7_24H:BRD-K10916986-001-01-6:10	vinorelbine	BRD-K10916986-001-01-6	0.0132341
CPC005_PC3_6H:BRD-K84895041-001-01-6:10	BMY-45778	BRD-K84895041-001-01-6	0.0132341
NMH001_NPC_24H:BRD-K22134346-001-18-1:10	simvastatin	BRD-K22134346-001-18-1	0.0132341
CPC006_VCAP_24H:BRD-K64642496-001-01-6:40	KO-143	BRD-K64642496-001-01-6	0.0132341
CPC007_HT29_6H:BRD-K54018158-001-02-8:10	BRD-K54018158	BRD-K54018158-001-02-8	0.0132341
CPC012_MCF7_24H:BRD-A15010982-001-01-9:10	HU-211	BRD-A15010982-001-01-9	0.0132341
CPC007_PC3_24H:BRD-A76490030-001-09-4:10	K784-3131	BRD-A76490030-001-09-4	0.0132341
CPC003_VCAP_6H:BRD-A10715913-001-03-8:10	sulpiride	BRD-A10715913-001-03-8	0.0132341
CPC016_A375_6H:BRD-K18250272-003-03-7:10	propoxycaine	BRD-K18250272-003-03-7	0.0132341
NMH002_FIBRNPC_6H:BRD-K60230970-001-09-2:10	MG-132	BRD-K60230970-001-09-2	0.0132341
CPC020_A549_6H:BRD-A83124583-003-01-4:10	EMF-sumo1-39	BRD-A83124583-003-01-4	0.0132341
CPC002_HCC515_6H:BRD-A86109770-001-01-9:10	guggulsterone	BRD-A86109770-001-01-9	0.0132341
CPC018_HT29_6H:BRD-K48692744-001-01-2:10	NU-1025	BRD-K48692744-001-01-2	0.0132341
DEB001_MCF7_6H:BRD-A39996500-001-01-4:10	radicicol	BRD-A39996500-001-01-4	0.0132341
CPC016_HEPG2_6H:BRD-K93480852-001-02-2:10	KN-93	BRD-K93480852-001-02-2	0.0132341
CPC017_A549_6H:BRD-K62221994-001-01-8:10	T-98475	BRD-K62221994-001-01-8	0.0132341
CPC006_A375_6H:BRD-K21672174-001-02-2:160	RO-28-1675	BRD-K21672174-001-02-2	0.0132341
CPC020_MCF7_6H:BRD-K79390395-001-07-4:10	BRD-K79390395	BRD-K79390395-001-07-4	0.0132341
HOG003_MCF7_24H:BRD-K60230970-001-04-3:3.5042	MG-132	BRD-K60230970-001-04-3	0.0132341
CPC002_HCC515_24H:BRD-K91263825-001-03-6:10	nortriptyline	BRD-K91263825-001-03-6	0.0132341
CPC014_MCF7_24H:BRD-K70161581-001-01-5:10	BRD-K70161581	BRD-K70161581-001-01-5	0.0132341
CPC010_PC3_24H:BRD-K28916077-001-04-0:10	BRD-K28916077	BRD-K28916077-001-04-0	0.0132341
CPC012_HT29_6H:BRD-K32896438-001-01-8:10	BRD-K32896438	BRD-K32896438-001-01-8	0.0132341
CPC006_MCF7_6H:BRD-K20285085-001-01-4:10	fostamatinib	BRD-K20285085-001-01-4	0.0132341
CPC014_PC3_24H:BRD-K40255344-001-13-5:10	tyrphostin-A9	BRD-K40255344-001-13-5	0.0132341
CPC006_SW948_6H:BRD-K78659596-001-01-3:10	MLN-2238	BRD-K78659596-001-01-3	0.0132341
CPC008_HEPG2_6H:BRD-K37456065-001-01-6:10	VU-0365114-2	BRD-K37456065-001-01-6	0.0132341
CPC004_PC3_6H:BRD-A17819071-001-02-1:10	gedunin	BRD-A17819071-001-02-1	0.0132341
CPC013_MCF7_6H:BRD-K93215584-001-01-9:10	BRD-K93215584	BRD-K93215584-001-01-9	0.0132341
LJP001_MCF10A_6H:BRD-K99252563-001-01-1:2	QL-XII-47	BRD-K99252563-001-01-1	0.0132341
BRAF001_A375_24H:BRD-K92049597-001-14-1:10	triamterene	BRD-K92049597-001-14-1	0.0132341
CPC014_A549_6H:BRD-K53972329-001-02-1:10	ruxolitinib	BRD-K53972329-001-02-1	0.0132341
CPC018_MCF7_24H:BRD-K78126613-001-16-0:10	menadione	BRD-K78126613-001-16-0	0.0132341
CPC001_HA1E_6H:BRD-A17065207-001-06-9:10	brefeldin-a	BRD-A17065207-001-06-9	0.0132341
CPC004_MCF7_6H:BRD-A93236127-001-03-7:10	digitoxin	BRD-A93236127-001-03-7	0.0132341
CPC006_HA1E_6H:BRD-K59184148-001-04-2:10	SB-216763	BRD-K59184148-001-04-2	0.0132341
CPC009_MCF7_24H:BRD-K96704648-001-05-4:10	BRD-K96704648	BRD-K96704648-001-05-4	0.0132341
CPC006_A549_6H:BRD-K68336408-001-04-2:56.78	tyrphostin-AG-1478	BRD-K68336408-001-04-2	0.0132341
CPC006_HEPG2_6H:BRD-K81473043-001-04-7:0.35	tanespimycin	BRD-K81473043-001-04-7	0.0132341
CPC014_MCF7_6H:BRD-K07061353-001-01-1:10	BRD-K07061353	BRD-K07061353-001-01-1	0.0132341
CPC006_VCAP_6H:BRD-K57011718-001-01-5:10	UK-356618	BRD-K57011718-001-01-5	0.0132341
CPC002_PC3_24H:BRD-K78633253-001-04-6:10	EXO-1	BRD-K78633253-001-04-6	0.0132341
CPC008_VCAP_6H:BRD-K88707333-001-04-0:10	BRD-K88707333	BRD-K88707333-001-04-0	0.0132341
CPC010_A375_6H:BRD-A24643465-001-05-3:10	homoharringtonine	BRD-A24643465-001-05-3	0.0132341
CPC015_MCF7_24H:BRD-K71103788-003-04-7:10	duloxetine	BRD-K71103788-003-04-7	0.0132341
CPC001_HA1E_24H:BRD-K17896185-001-01-2:10	FIT	BRD-K17896185-001-01-2	0.0132341
CPC016_A549_6H:BRD-K97365803-001-01-3:10	PI-828	BRD-K97365803-001-01-3	0.0132341
CPC006_A375_24H:BRD-K89687904-001-01-8:10	PKCbeta-inhibitor	BRD-K89687904-001-01-8	0.0132341
CPC009_MCF7_6H:BRD-A11087911-001-05-8:10	BRD-A11087911	BRD-A11087911-001-05-8	0.0132341
CPC010_A375_6H:BRD-K78062244-001-10-7:10	BRD-K78062244	BRD-K78062244-001-10-7	0.0132341
CPC012_NEU_24H:BRD-K32896438-001-01-8:10	BRD-K32896438	BRD-K32896438-001-01-8	0.0132341
CPC012_A375_6H:BRD-A15010982-001-01-9:10	HU-211	BRD-A15010982-001-01-9	0.0132341
CPC010_MCF7_24H:BRD-K73951926-001-03-6:10	BRD-K73951926	BRD-K73951926-001-03-6	0.0132341
CPC012_PC3_24H:BRD-K73155123-001-01-9:10	BRD-K73155123	BRD-K73155123-001-01-9	0.0132341
CPC013_MCF7_6H:BRD-K61175124-001-01-0:10	BRD-K61175124	BRD-K61175124-001-01-0	0.0132341
CPC014_HEPG2_6H:BRD-K81142122-001-15-8:10	STK-249718	BRD-K81142122-001-15-8	0.0132341
HOG003_A549_24H:BRD-A47829399-001-01-1:10	artesunate	BRD-A47829399-001-01-1	0.0132341
CPC002_HCC515_24H:BRD-A20126139-001-03-4:10	medrysone	BRD-A20126139-001-03-4	0.0132341
CPC007_VCAP_24H:BRD-K63569039-001-04-0:10	BRD-K63569039	BRD-K63569039-001-04-0	0.0132341
CPC017_A375_6H:BRD-K02265150-001-15-8:10	amoxapine	BRD-K02265150-001-15-8	0.0132341
CPC010_VCAP_24H:BRD-K74980345-019-03-9:10	BRD-K74980345	BRD-K74980345-019-03-9	0.0132341
CPC014_VCAP_24H:BRD-U74615290-000-01-8:10	THZ-2-98-01	BRD-U74615290-000-01-8	0.0132341
CPC010_HCC515_6H:BRD-K78062244-001-10-7:10	BRD-K78062244	BRD-K78062244-001-10-7	0.0132341
CPC004_PC3_24H:BRD-K17075857-001-06-9:10	chloroxine	BRD-K17075857-001-06-9	0.0132341
CPC006_SKMEL1_6H:BRD-A67788537-001-01-7:120	salermide	BRD-A67788537-001-01-7	0.0132341
CPC014_MCF7_24H:BRD-K22631935-001-01-9:10	neurodazine	BRD-K22631935-001-01-9	0.0132341
CPC010_VCAP_24H:BRD-K60228169-001-06-3:10	BRD-K60228169	BRD-K60228169-001-06-3	0.0132341
CPC004_PC3_6H:BRD-K03109492-001-01-4:10	NSC-663284	BRD-K03109492-001-01-4	0.0132341
CPC006_HCC515_6H:BRD-K67844266-001-01-3:11.1	MLN-4924	BRD-K67844266-001-01-3	0.0132341
CPC020_VCAP_6H:BRD-K56555032-001-05-2:10	BRD-K56555032	BRD-K56555032-001-05-2	0.0132341
CPC014_PC3_24H:BRD-A96799240-001-01-7:10	4-hydroxyretinoic-acid	BRD-A96799240-001-01-7	0.0132341
CPC020_PC3_6H:BRD-K03406345-001-11-2:10	azacitidine	BRD-K03406345-001-11-2	0.0132341
CPC014_NPC_24H:BRD-K78431006-001-02-9:10	crizotinib	BRD-K78431006-001-02-9	0.0132341
CPC007_VCAP_24H:BRD-K32862555-001-04-1:10	BRD-K32862555	BRD-K32862555-001-04-1	0.0132341
CPC014_A549_6H:BRD-K67578145-001-01-4:10	GDC-0879	BRD-K67578145-001-01-4	0.0132341
CPC001_HA1E_24H:BRD-A81795050-003-01-7:10	U-18666A	BRD-A81795050-003-01-7	0.0132341
CPC016_MCF7_24H:BRD-K37618799-001-01-4:10	MRS-1220	BRD-K37618799-001-01-4	0.0132341
CPC006_A375_24H:BRD-K01292756-001-10-2:10	pimozide	BRD-K01292756-001-10-2	0.0132341
CPC012_VCAP_24H:BRD-K05114711-001-01-7:10	RAN-27	BRD-K05114711-001-01-7	0.0132341
CPC010_MCF7_24H:BRD-K74980345-019-03-9:10	BRD-K74980345	BRD-K74980345-019-03-9	0.0132341
CPC008_PC3_24H:BRD-K81592585-001-05-5:10	DM-55-3	BRD-K81592585-001-05-5	0.0132341
CPC013_VCAP_6H:BRD-K71670746-001-01-6:10	BRD-K71670746	BRD-K71670746-001-01-6	0.0132341
LJP001_MCF7_24H:BRD-K93747373-001-01-6:10	HG-5-113-01	BRD-K93747373-001-01-6	0.0132341
CPC004_HT29_6H:BRD-A22032524-074-04-0:10	amlodipine	BRD-A22032524-074-04-0	0.0132341
CPC018_A375_6H:BRD-A29082194-001-02-4:10	gitoxigenin	BRD-A29082194-001-02-4	0.0132341
CPC012_A375_6H:BRD-K36087356-001-01-8:10	BRD-K36087356	BRD-K36087356-001-01-8	0.0132341
CPC018_SKB_24H:BRD-A29082194-001-02-4:10	gitoxigenin	BRD-A29082194-001-02-4	0.0132341
CPC006_HCC15_6H:BRD-K74402642-003-01-2:10	NSC-632839	BRD-K74402642-003-01-2	0.0132341
CPC003_VCAP_24H:BRD-K17497770-001-01-0:10	butein	BRD-K17497770-001-01-0	0.0132341
PCLB003_A375_24H:BRD-K95309561-001-19-7:0.12	dienestrol	BRD-K95309561-001-19-7	0.0132341
CPC014_PC3_6H:BRD-A11706664-001-01-1:10	triciribine	BRD-A11706664-001-01-1	0.0132341
CPC008_VCAP_6H:BRD-K93060291-001-03-9:10	TL-HRAS-24	BRD-K93060291-001-03-9	0.0132341
CPC011_VCAP_6H:BRD-K21806131-050-02-5:10	tegaserod	BRD-K21806131-050-02-5	0.0132341
CPC019_VCAP_24H:BRD-K58479490-001-02-5:10	BRD-K58479490	BRD-K58479490-001-02-5	0.0132341
CPC015_SKB_24H:BRD-K28168037-001-01-3:10	fenretinide	BRD-K28168037-001-01-3	0.0132341
CPC001_PC3_6H:BRD-K87696786-003-01-0:10	LY-456236	BRD-K87696786-003-01-0	0.0132341
CPC016_MCF7_24H:BRD-K36737713-001-01-6:10	AG-957	BRD-K36737713-001-01-6	0.0132341
CPC002_PC3_6H:BRD-A86109770-001-01-9:10	guggulsterone	BRD-A86109770-001-01-9	0.0132341
CPC007_HT29_6H:BRD-A24021119-001-06-0:10	BRD-A24021119	BRD-A24021119-001-06-0	0.0132341
CPC020_MCF7_6H:BRD-K88868628-001-01-0:10	iodoacetic-acid	BRD-K88868628-001-01-0	0.0132341
CPC014_PHH_24H:BRD-K39944607-001-03-0:10	ochratoxin-a	BRD-K39944607-001-03-0	0.0132341
CPC001_PC3_24H:BRD-K59469039-001-03-1:10	AG-879	BRD-K59469039-001-03-1	0.0132341
MUC.CP006_MCF7_6H:BRD-K77987382-001-08-2:10	mebendazole	BRD-K77987382-001-08-2	0.0132341
CPC012_MCF7_24H:BRD-K31851742-001-01-5:10	BRD-K31851742	BRD-K31851742-001-01-5	0.0132341
CPC013_VCAP_24H:BRD-K19540840-001-01-1:10	saracatinib	BRD-K19540840-001-01-1	0.0132341
CPC015_MCF7_6H:BRD-K31912990-003-01-0:10	CGP-71683	BRD-K31912990-003-01-0	0.0132341
CPC006_PC3_6H:BRD-K15108141-001-01-7:0.08	gemcitabine	BRD-K15108141-001-01-7	0.0132341
CPC008_HT29_6H:BRD-K84881516-001-01-2:10	BRD-K84881516	BRD-K84881516-001-01-2	0.0132341
CPC002_PC3_6H:BRD-A42649439-001-02-8:10	triciribine	BRD-A42649439-001-02-8	0.0132341
CPC010_HA1E_6H:BRD-A24643465-001-05-3:10	homoharringtonine	BRD-A24643465-001-05-3	0.0132341
CPC011_PC3_24H:BRD-K44094599-001-02-9:10	tacrolimus	BRD-K44094599-001-02-9	0.0132341
CPC017_NPC_24H:BRD-K62609077-001-02-2:10	scoulerine	BRD-K62609077-001-02-2	0.0132341
CPC019_A549_24H:BRD-K51556300-001-01-9:10	BRD-K51556300	BRD-K51556300-001-01-9	0.0132341
CPC006_NCIH508_6H:BRD-A28105619-001-01-3:10	cucurbitacin-i	BRD-A28105619-001-01-3	0.0132341
CPC013_PC3_6H:BRD-K49861754-001-04-3:10	BRD-K49861754	BRD-K49861754-001-04-3	0.0128205
CPC010_A375_6H:BRD-K78278890-001-07-2:10	NM-PP1	BRD-K78278890-001-07-2	0.0128205
CPC004_HA1E_24H:BRD-K35960502-001-10-1:10	niclosamide	BRD-K35960502-001-10-1	0.0128205
CPC009_HCC515_6H:BRD-K36354764-001-04-2:10	BRD-K36354764	BRD-K36354764-001-04-2	0.0128205
CPC006_VCAP_24H:BRD-A02481876-001-09-9:60	importazole	BRD-A02481876-001-09-9	0.0128205
CPC007_HT29_6H:BRD-K68495126-001-04-7:10	BRD-K68495126	BRD-K68495126-001-04-7	0.0128205
CPC004_A375_6H:BRD-A25687296-300-03-5:10	emetine	BRD-A25687296-300-03-5	0.0128205
CPC014_A549_6H:BRD-U86922168-000-01-3:10	QL-XII-47	BRD-U86922168-000-01-3	0.0128205
CPC004_MCF7_6H:BRD-A25687296-300-03-5:10	emetine	BRD-A25687296-300-03-5	0.0128205
CPC020_HA1E_6H:BRD-K16533489-001-01-5:10	I-606051	BRD-K16533489-001-01-5	0.0128205
CPC005_HCC515_6H:BRD-K50841342-001-01-6:10	PAC-1	BRD-K50841342-001-01-6	0.0128205
CPC015_HT29_6H:BRD-K47869605-001-18-9:10	podophyllotoxin	BRD-K47869605-001-18-9	0.0128205
CPC012_HT29_6H:BRD-K78701355-001-01-4:10	BRD-K78701355	BRD-K78701355-001-01-4	0.0128205
CPC001_HCC515_24H:BRD-K05433219-001-02-6:10	sericetin	BRD-K05433219-001-02-6	0.0128205
CPC013_HCC515_6H:BRD-K49810818-001-01-0:10	sorafenib	BRD-K49810818-001-01-0	0.0128205
CPC007_A375_6H:BRD-A76490030-001-09-4:10	K784-3131	BRD-A76490030-001-09-4	0.0128205
CPC019_PC3_6H:BRD-K82524003-001-02-8:10	BRD-K82524003	BRD-K82524003-001-02-8	0.0128205
CPC013_MCF7_24H:BRD-K22322324-001-01-4:10	BRD-K22322324	BRD-K22322324-001-01-4	0.0128205
CPC014_MCF7_6H:BRD-A59808129-001-01-7:10	guggulsterone	BRD-A59808129-001-01-7	0.0128205
CPC019_PC3_24H:BRD-K43226598-001-01-1:10	BRD-K43226598	BRD-K43226598-001-01-1	0.0128205
CPC006_T3M10_6H:BRD-K74148702-001-03-8:48	curcumin	BRD-K74148702-001-03-8	0.0128205
CPC002_PC3_24H:BRD-A10420615-001-03-6:10	cyclopiazonic-acid	BRD-A10420615-001-03-6	0.0128205
CPC005_A549_24H:BRD-A63998256-001-02-3:10	helveticoside	BRD-A63998256-001-02-3	0.0128205
CPC016_HEPG2_6H:BRD-A22783572-065-01-3:10	vinblastine	BRD-A22783572-065-01-3	0.0128205
CPC005_HT29_6H:BRD-K49294207-300-01-2:10	BIBU-1361	BRD-K49294207-300-01-2	0.0128205
CPC007_PC3_24H:BRD-K08878345-001-07-5:10	BRD-K08878345	BRD-K08878345-001-07-5	0.0128205
NMH002_NPC_6H:BRD-K81473043-001-07-0:10	tanespimycin	BRD-K81473043-001-07-0	0.0128205
CPC018_MCF7_24H:BRD-K87158025-003-01-2:10	benzamil	BRD-K87158025-003-01-2	0.0128205
CPC019_PC3_24H:BRD-K22832646-001-06-2:10	MW-STK33-1A	BRD-K22832646-001-06-2	0.0128205
CPC014_SKB_24H:BRD-A80775386-001-01-9:10	hyperforin	BRD-A80775386-001-01-9	0.0128205
CPC014_PC3_24H:BRD-A11706664-001-01-1:10	triciribine	BRD-A11706664-001-01-1	0.0128205
CPC006_A375_24H:BRD-K64642496-001-01-6:40	KO-143	BRD-K64642496-001-01-6	0.0128205
DOS008_VCAP_6H:BRD-A19500257:10	geldanamycin	BRD-A19500257	0.0128205
CPC001_HCC515_6H:BRD-A17065207-001-06-9:10	brefeldin-a	BRD-A17065207-001-06-9	0.0128205
CPC018_A375_6H:BRD-K15616905-001-01-5:10	CCCP	BRD-K15616905-001-01-5	0.0128205
CPC014_VCAP_24H:BRD-K52911425-001-01-5:10	GDC-0941	BRD-K52911425-001-01-5	0.0128205
CPC007_HCC515_6H:BRD-K03067624-003-19-3:10	emetine	BRD-K03067624-003-19-3	0.0128205
CPC020_VCAP_24H:BRD-K75308990-001-06-1:10	BRD-K75308990	BRD-K75308990-001-06-1	0.0128205
CPC016_A375_6H:BRD-K16664969-001-02-5:10	GTP-14564	BRD-K16664969-001-02-5	0.0128205
CPC008_PC3_6H:BRD-K93623501-019-01-6:10	BRD-K93623501	BRD-K93623501-019-01-6	0.0128205
CPC010_VCAP_6H:BRD-K31471398-311-04-6:10	dihydrexidine	BRD-K31471398-311-04-6	0.0128205
CPC011_VCAP_6H:BRD-K88679075-001-04-3:10	methandriol	BRD-K88679075-001-04-3	0.0128205
HOG002_A549_6H:BRD-K20755323-001-02-6:3.3333	SA-792728	BRD-K20755323-001-02-6	0.0128205
CPC019_VCAP_6H:BRD-K98739056-001-01-2:10	BRD-K98739056	BRD-K98739056-001-01-2	0.0128205
CPC006_VCAP_24H:BRD-K68185022-001-06-4:70.07	ursolic-acid	BRD-K68185022-001-06-4	0.0128205
CPC006_PL21_6H:BRD-K74402642-003-01-2:10	NSC-632839	BRD-K74402642-003-01-2	0.0128205
CPC005_PC3_6H:BRD-K18518344-001-03-5:10	digitoxigenin	BRD-K18518344-001-03-5	0.0128205
CPC006_VCAP_6H:BRD-K05653692-003-04-7:64	DL-PDMP	BRD-K05653692-003-04-7	0.0128205
CPC019_A375_6H:BRD-K48388979-001-04-7:10	BRD-K48388979	BRD-K48388979-001-04-7	0.0128205
CPC004_HA1E_24H:BRD-K14920963-304-01-9:10	erythrosine	BRD-K14920963-304-01-9	0.0128205
CPC006_HCC515_24H:BRD-K47983010-001-02-1:10	BX-795	BRD-K47983010-001-02-1	0.0128205
CPC009_VCAP_24H:BRD-K96704648-001-05-4:10	BRD-K96704648	BRD-K96704648-001-05-4	0.0128205
CPC009_PC3_6H:BRD-K02641134-001-01-1:10	BRD-K02641134	BRD-K02641134-001-01-1	0.0128205
CPC005_VCAP_6H:BRD-A65076780-001-01-3:10	dihydroergocristine	BRD-A65076780-001-01-3	0.0128205
CPC017_MCF7_6H:BRD-A54927599-001-07-8:10	KF-38789	BRD-A54927599-001-07-8	0.0128205
CPC015_ASC_24H:BRD-A36471396-003-02-2:10	biperiden	BRD-A36471396-003-02-2	0.0128205
NMH002_NEU.KCL_24H.4H:BRD-K05396879-001-06-7:10	15-delta-prostaglandin-j2	BRD-K05396879-001-06-7	0.0128205
CPC010_HCC515_6H:BRD-K55630727-001-04-7:10	BRD-K55630727	BRD-K55630727-001-04-7	0.0128205
CPC014_MCF7_6H:BRD-K37846922-001-07-8:10	3,3'-diindolylmethane	BRD-K37846922-001-07-8	0.0128205
CPC011_PC3_24H:BRD-K21806131-050-02-5:10	tegaserod	BRD-K21806131-050-02-5	0.0128205
ERG011_VCAP_24H:BRD-K69023402-001-05-8:10	thapsigargin	BRD-K69023402-001-05-8	0.0128205
CPC006_HT29_6H:BRD-K41087962-001-01-7:0.63	BRD-K41087962	BRD-K41087962-001-01-7	0.0128205
CPC008_HEPG2_6H:BRD-K89209981-001-01-7:10	BRD-K89209981	BRD-K89209981-001-01-7	0.0128205
CPC013_ASC_24H:BRD-A09749088-001-01-3:10	ST-023431	BRD-A09749088-001-01-3	0.0128205
CPC005_HT29_24H:BRD-K49294207-300-01-2:10	BIBU-1361	BRD-K49294207-300-01-2	0.0128205
CPC017_HT29_6H:BRD-K82823804-001-01-7:10	SA-792987	BRD-K82823804-001-01-7	0.0128205
CPC020_PC3_6H:BRD-A11170096-001-01-8:10	pravastatin	BRD-A11170096-001-01-8	0.0128205
CPC015_HT29_6H:BRD-K95435023-001-01-0:10	PHA-665752	BRD-K95435023-001-01-0	0.0128205
CPC014_A549_24H:BRD-M30523314-002-01-5:10	vinorelbine	BRD-M30523314-002-01-5	0.0128205
CPC012_ASC_24H:BRD-A39093044-001-05-4:10	K784-3187	BRD-A39093044-001-05-4	0.0128205
CPC009_PC3_24H:BRD-K88784410-001-01-1:10	BRD-K88784410	BRD-K88784410-001-01-1	0.0128205
CPC001_PC3_24H:BRD-K03816923-001-04-7:10	rottlerin	BRD-K03816923-001-04-7	0.0128205
CPC006_PC3_6H:BRD-K98548675-001-02-6:10	parthenolide	BRD-K98548675-001-02-6	0.0128205
CPC009_VCAP_24H:BRD-K18861610-001-04-4:10	BRD-K18861610	BRD-K18861610-001-04-4	0.0128205
CPC007_PC3_6H:BRD-A58924247-001-08-5:10	BRD-A58924247	BRD-A58924247-001-08-5	0.0128205
CPC016_HT29_6H:BRD-A86109770-001-01-9:10	guggulsterone	BRD-A86109770-001-01-9	0.0128205
CPC006_SW948_6H:BRD-K17140735-300-02-4:11.1	SCH-79797	BRD-K17140735-300-02-4	0.0128205
CPC012_NPC_24H:BRD-K32896438-001-01-8:10	BRD-K32896438	BRD-K32896438-001-01-8	0.0128205
CPC006_MCF7_6H:BRD-K66792149-001-01-8:11.1	quinoclamine	BRD-K66792149-001-01-8	0.0128205
CPC011_VCAP_6H:BRD-K10961822-001-03-6:10	latanoprost	BRD-K10961822-001-03-6	0.0128205
CPC009_VCAP_24H:BRD-A47598013-001-03-4:10	citalopram	BRD-A47598013-001-03-4	0.0128205
CPC008_HT29_6H:BRD-K54070802-001-11-0:10	BRD-K54070802	BRD-K54070802-001-11-0	0.0128205
CPC004_VCAP_24H:BRD-K69600043-328-03-0:10	thiethylperazine	BRD-K69600043-328-03-0	0.0128205
CPC012_VCAP_6H:BRD-K10484463-001-06-6:10	BRD-K10484463	BRD-K10484463-001-06-6	0.0128205
CPC012_VCAP_6H:BRD-K32485462-001-01-9:10	BRD-K32485462	BRD-K32485462-001-01-9	0.0128205
CPC006_HEPG2_6H:BRD-K67566344-001-01-8:10	KU-0063794	BRD-K67566344-001-01-8	0.0128205
CPC020_HT29_6H:BRD-K47869605-001-27-0:10	podophyllotoxin	BRD-K47869605-001-27-0	0.0128205
CPC009_MCF7_6H:BRD-K00313977-019-01-1:10	BRD-K00313977	BRD-K00313977-019-01-1	0.0128205
CPC007_VCAP_24H:BRD-K97274161-001-05-4:10	BRD-K97274161	BRD-K97274161-001-05-4	0.0128205
CPC006_HCC515_6H:BRD-K88510285-001-01-2:0.04	bortezomib	BRD-K88510285-001-01-2	0.0128205
CPC019_VCAP_24H:BRD-K53501402-001-01-0:10	BRD-K53501402	BRD-K53501402-001-01-0	0.0128205
HOG003_A549_6H:BRD-A79465854-001-01-3:10	auranofin	BRD-A79465854-001-01-3	0.0128205
CPC008_HT29_6H:BRD-K66032149-001-01-9:10	VU-0365117-1	BRD-K66032149-001-01-9	0.0128205
CPC002_PC3_24H:BRD-K53913732-001-01-8:10	SB-408124	BRD-K53913732-001-01-8	0.0128205
CPC005_VCAP_6H:BRD-K48722258-300-04-5:10	dilazep	BRD-K48722258-300-04-5	0.0128205
CPC019_PC3_24H:BRD-K63979920-001-01-9:10	BRD-K63979920	BRD-K63979920-001-01-9	0.0128205
MUC.CP003_MCF7_24H:BRD-K02407574-001-04-8:1.1111	parbendazole	BRD-K02407574-001-04-8	0.0128205
HOG001_A549_6H:BRD-A15079084-001-02-9:0.013	phorbol-12-myristate-13-acetate	BRD-A15079084-001-02-9	0.0128205
CPC011_PC3_24H:BRD-K56429665-001-06-2:10	calcipotriol	BRD-K56429665-001-06-2	0.0128205
CPC007_PC3_24H:BRD-K88198340-001-05-0:10	BRD-K88198340	BRD-K88198340-001-05-0	0.0128205
MUC.CP005_MCF7_24H:BRD-A39093044-001-05-4:10	K784-3187	BRD-A39093044-001-05-4	0.0128205
CPC018_MCF7_24H:BRD-K90610876-001-01-1:10	BRD-K90610876	BRD-K90610876-001-01-1	0.0128205
CPC002_PC3_24H:BRD-M00539986-051-01-1:10	formoterol	BRD-M00539986-051-01-1	0.0128205
ERG014_VCAP_6H:BRD-K68007270-001-01-0:10	BRD-K68007270	BRD-K68007270-001-01-0	0.0128205
CPC006_PC3_24H:BRD-K73789395-001-06-5:102.71	ZM-336372	BRD-K73789395-001-06-5	0.0128205
CPC009_HT29_6H:BRD-K97534490-001-06-1:10	BRD-K97534490	BRD-K97534490-001-06-1	0.0128205
CPC010_MCF7_24H:BRD-A72180425-001-10-6:10	K784-3188	BRD-A72180425-001-10-6	0.0128205
CPC002_PC3_24H:BRD-K91263825-001-03-6:10	nortriptyline	BRD-K91263825-001-03-6	0.0128205
CPC004_VCAP_24H:BRD-K03109492-001-01-4:10	NSC-663284	BRD-K03109492-001-01-4	0.0128205
CPC014_A375_6H:BRD-K55420858-001-01-0:10	mirin	BRD-K55420858-001-01-0	0.0128205
CPC005_HA1E_24H:BRD-A30435184-001-01-5:10	metergoline	BRD-A30435184-001-01-5	0.0124069
CPC004_PC3_24H:BRD-A50675702-001-04-8:10	fipronil	BRD-A50675702-001-04-8	0.0124069
CPC004_VCAP_6H:BRD-K76810206-001-06-5:10	nicergoline	BRD-K76810206-001-06-5	0.0124069
CPC010_MCF7_6H:BRD-A68065211-001-08-7:10	BRD-A68065211	BRD-A68065211-001-08-7	0.0124069
CPC006_NCIH2073_6H:BRD-K04853698-003-01-4:10	LDN-193189	BRD-K04853698-003-01-4	0.0124069
CPC007_MCF7_6H:BRD-K19499941-001-09-1:10	BRD-K19499941	BRD-K19499941-001-09-1	0.0124069
CPC013_PC3_24H:BRD-K19166598-001-01-9:10	BRD-K19166598	BRD-K19166598-001-01-9	0.0124069
CPC006_A375_24H:BRD-K83289131-001-01-4:10	CAY-10618	BRD-K83289131-001-01-4	0.0124069
CPC007_HCC515_6H:BRD-K39345836-001-05-8:10	BRD-K39345836	BRD-K39345836-001-05-8	0.0124069
CPC005_MCF7_24H:BRD-K55454768-001-01-8:10	TAS-301	BRD-K55454768-001-01-8	0.0124069
CPC013_MCF7_24H:BRD-K05520923-001-02-7:10	BRD-K05520923	BRD-K05520923-001-02-7	0.0124069
CPC010_MCF7_24H:BRD-K08438429-001-04-4:10	BRD-K08438429	BRD-K08438429-001-04-4	0.0124069
CPC006_PC3_24H:BRD-K09635314-001-02-6:80	M-3M3FBS	BRD-K09635314-001-02-6	0.0124069
CPC006_HT29_24H:BRD-K62810658-001-06-4:10	PD-98059	BRD-K62810658-001-06-4	0.0124069
CPC006_HA1E_6H:BRD-K69328504-001-01-7:10	L-690488	BRD-K69328504-001-01-7	0.0124069
CPC006_MCF7_6H:BRD-K90999434-003-01-9:10	BRD-K90999434	BRD-K90999434-003-01-9	0.0124069
CPC007_VCAP_6H:BRD-K58214070-001-07-3:10	BRD-K58214070	BRD-K58214070-001-07-3	0.0124069
CPC006_HT29_6H:BRD-K23363278-001-01-3:1	CYT-997	BRD-K23363278-001-01-3	0.0124069
CPC018_A375_6H:BRD-K17110974-001-04-7:10	aristolochic-acid	BRD-K17110974-001-04-7	0.0124069
CPC006_U937_6H:BRD-K78659596-001-01-3:10	MLN-2238	BRD-K78659596-001-01-3	0.0124069
CPC013_HCC515_6H:BRD-K66254772-001-01-3:10	RS-I-002-6	BRD-K66254772-001-01-3	0.0124069
CPC009_A375_6H:BRD-K39232234-001-03-1:10	KU-C104123	BRD-K39232234-001-03-1	0.0124069
CPC015_MCF7_24H:BRD-A83326220-001-04-2:10	brazilin	BRD-A83326220-001-04-2	0.0124069
CPC005_A549_6H:BRD-K52512893-001-03-0:10	SC-19220	BRD-K52512893-001-03-0	0.0124069
CPC013_PC3_24H:BRD-K23984367-075-05-3:10	sorafenib	BRD-K23984367-075-05-3	0.0124069
MUC.CP003_MCF7_6H:BRD-A52650764-001-01-0:10	ingenol	BRD-A52650764-001-01-0	0.0124069
CPC006_SW948_6H:BRD-K01976263-003-04-5:0.63	emetine	BRD-K01976263-003-04-5	0.0124069
CPC006_HCC515_6H:BRD-K92991072-001-02-3:10	PAC-1	BRD-K92991072-001-02-3	0.0124069
LJP002_MDAMB231_6H:BRD-K41859756-001-03-5:0.08	NVP-AUY922	BRD-K41859756-001-03-5	0.0124069
CPC014_NPC_24H:BRD-K82206012-001-01-3:10	BRD-K82206012	BRD-K82206012-001-01-3	0.0124069
CPC015_HT29_6H:BRD-K37991163-003-06-8:10	paroxetine	BRD-K37991163-003-06-8	0.0124069
CPC018_MCF7_24H:BRD-A29082194-001-02-4:10	gitoxigenin	BRD-A29082194-001-02-4	0.0124069
CPC017_MCF7_24H:BRD-K15791587-003-01-7:10	L-733060	BRD-K15791587-003-01-7	0.0124069
CPC017_MCF7_24H:BRD-A88080608-001-03-4:10	equilin	BRD-A88080608-001-03-4	0.0124069
CPC014_MCF7_24H:BRD-K91701654-001-01-5:10	U-0126	BRD-K91701654-001-01-5	0.0124069
CPC009_MCF7_6H:BRD-A75301702-001-01-8:10	BRD-A75301702	BRD-A75301702-001-01-8	0.0124069
CPC006_MCF7_24H:BRD-A67788537-001-01-7:120	salermide	BRD-A67788537-001-01-7	0.0124069
CPC019_VCAP_6H:BRD-K23103632-001-01-4:10	BRD-K23103632	BRD-K23103632-001-01-4	0.0124069
CVD001_PHH_6H:BRD-K76674262-001-01-7:10	homoharringtonine	BRD-K76674262-001-01-7	0.0124069
CPC019_VCAP_6H:BRD-K83509924-001-01-6:10	BRD-K83509924	BRD-K83509924-001-01-6	0.0124069
CPC006_HT29_6H:BRD-K06980535-003-15-0:10	promazine	BRD-K06980535-003-15-0	0.0124069
CPC006_LOVO_6H:BRD-K01976263-003-04-5:0.63	emetine	BRD-K01976263-003-04-5	0.0124069
CPC002_PC3_6H:BRD-A28970875-300-03-1:10	puromycin	BRD-A28970875-300-03-1	0.0124069
CPC015_A549_24H:BRD-A22032524-074-04-0:10	amlodipine	BRD-A22032524-074-04-0	0.0124069
CPC010_PC3_6H:BRD-K78062244-001-10-7:10	BRD-K78062244	BRD-K78062244-001-10-7	0.0124069
CPC008_PC3_24H:BRD-K30351863-019-01-2:10	BRD-K30351863	BRD-K30351863-019-01-2	0.0124069
CPC014_A549_24H:BRD-K86930074-001-01-9:10	cediranib	BRD-K86930074-001-01-9	0.0124069
CPC006_RMUGS_6H:BRD-K17140735-300-02-4:11.1	SCH-79797	BRD-K17140735-300-02-4	0.0124069
CPC014_HA1E_6H:BRD-K70511574-001-01-0:10	sunitinib	BRD-K70511574-001-01-0	0.0124069
CPC013_VCAP_24H:BRD-U68942961-000-01-2:10	JW-7-24-1	BRD-U68942961-000-01-2	0.0124069
CPC006_MCF7_24H:BRD-A43331270-001-01-6:10	niguldipine	BRD-A43331270-001-01-6	0.0124069
CPC011_MCF7_6H:BRD-K33425534-001-06-7:10	exemestane	BRD-K33425534-001-06-7	0.0124069
CPC006_SKM1_6H:BRD-K94325918-001-03-8:10	kinetin-riboside	BRD-K94325918-001-03-8	0.0124069
CPC012_PC3_24H:BRD-K37852224-001-01-4:10	BRD-K37852224	BRD-K37852224-001-01-4	0.0124069
CPC006_HT29_24H:BRD-K35716340-001-02-0:12	BRD-K35716340	BRD-K35716340-001-02-0	0.0124069
CPC016_NPC_24H:BRD-K59331372-001-01-2:10	SB-366791	BRD-K59331372-001-01-2	0.0124069
CPC009_PC3_24H:BRD-K38634661-019-01-7:10	BRD-K38634661	BRD-K38634661-019-01-7	0.0124069
CPC007_HA1E_24H:BRD-K88198340-001-05-0:10	BRD-K88198340	BRD-K88198340-001-05-0	0.0124069
CPC006_HCC515_6H:BRD-A79465854-001-01-3:10	auranofin	BRD-A79465854-001-01-3	0.0124069
CPC012_SKB_24H:BRD-K73155123-001-01-9:10	BRD-K73155123	BRD-K73155123-001-01-9	0.0124069
CPC004_PC3_24H:BRD-K37991163-003-06-8:10	paroxetine	BRD-K37991163-003-06-8	0.0124069
CPC004_VCAP_24H:BRD-A44008656-036-15-9:10	doxylamine	BRD-A44008656-036-15-9	0.0124069
CPC014_HT29_6H:BRD-K80622725-001-10-2:10	STK-397047	BRD-K80622725-001-10-2	0.0124069
CPC006_A549_24H:BRD-K33272502-001-01-2:40	DG-041	BRD-K33272502-001-01-2	0.0124069
CPC019_VCAP_24H:BRD-K23931216-001-01-2:10	BRD-K23931216	BRD-K23931216-001-01-2	0.0124069
CPC012_PC3_6H:BRD-K21672423-001-01-3:10	BRD-K21672423	BRD-K21672423-001-01-3	0.0124069
CPC019_VCAP_24H:BRD-K68038686-001-01-3:10	BRD-K68038686	BRD-K68038686-001-01-3	0.0124069
CPC010_PC3_6H:BRD-K30536692-001-04-7:10	BRD-K30536692	BRD-K30536692-001-04-7	0.0124069
CPC006_HT29_6H:BRD-K56477805-001-08-8:10	BRD-K56477805	BRD-K56477805-001-08-8	0.0124069
CPC014_SKB_24H:BRD-K10916986-001-01-6:10	vinorelbine	BRD-K10916986-001-01-6	0.0124069
CPC008_VCAP_6H:BRD-K71382703-001-01-9:10	BRD-K71382703	BRD-K71382703-001-01-9	0.0124069
CPC011_VCAP_24H:BRD-K55055802-001-06-0:10	BRD-K55055802	BRD-K55055802-001-06-0	0.0124069
CPC007_A375_6H:BRD-A24021119-001-06-0:10	BRD-A24021119	BRD-A24021119-001-06-0	0.0124069
CPC008_HT29_6H:BRD-K57238941-001-06-2:10	BRD-K57238941	BRD-K57238941-001-06-2	0.0124069
CPC016_A375_6H:BRD-K30867024-003-01-7:10	SB-216641	BRD-K30867024-003-01-7	0.0124069
CPC006_MCF7_24H:BRD-A34817987-001-11-8:10	itraconazole	BRD-A34817987-001-11-8	0.0124069
CPC010_PC3_24H:BRD-A68065211-001-08-7:10	BRD-A68065211	BRD-A68065211-001-08-7	0.0124069
CPC014_MCF7_6H:BRD-K36529613-001-01-8:10	PU-H71	BRD-K36529613-001-01-8	0.0124069
CPC003_HCC515_6H:BRD-K30296925-001-02-1:10	flavokavain-b	BRD-K30296925-001-02-1	0.0124069
CPC006_MCF7_6H:BRD-K93176058-001-02-8:10	AC-55649	BRD-K93176058-001-02-8	0.0124069
CPC013_VCAP_24H:BRD-K61217870-001-01-6:10	n-(3-acetamidophenyl)-3-chlorobenzamide	BRD-K61217870-001-01-6	0.0124069
CPC012_SKB_24H:BRD-K62459624-001-08-7:10	BRD-K62459624	BRD-K62459624-001-08-7	0.0124069
CPC006_HA1E_24H:BRD-K10882151-001-06-8:40	BO2-inhibits-RAD51	BRD-K10882151-001-06-8	0.0124069
CPC014_VCAP_24H:BRD-K55420858-001-01-0:10	mirin	BRD-K55420858-001-01-0	0.0124069
CPC007_HT29_6H:BRD-A39093044-001-09-6:10	K784-3187	BRD-A39093044-001-09-6	0.0124069
CPC002_VCAP_6H:BRD-K24240364-003-02-1:10	GYKI-52466	BRD-K24240364-003-02-1	0.0124069
CPC016_MCF7_24H:BRD-K94441233-001-03-1:10	mevastatin	BRD-K94441233-001-03-1	0.0124069
CPC006_NOMO1_6H:BRD-A15079084-001-02-9:10	phorbol-12-myristate-13-acetate	BRD-A15079084-001-02-9	0.0124069
CPC015_HT29_6H:BRD-A48430263-003-06-5:10	pioglitazone	BRD-A48430263-003-06-5	0.0124069
CPC006_A375_6H:BRD-K05653692-003-04-7:64	DL-PDMP	BRD-K05653692-003-04-7	0.0124069
CPC013_VCAP_6H:BRD-K74623475-001-02-7:10	BRD-K74623475	BRD-K74623475-001-02-7	0.0124069
CPC019_PC3_24H:BRD-A29731977-001-03-7:10	17-hydroxyprogesterone-caproate	BRD-A29731977-001-03-7	0.0124069
MUC.CP003_MCF7_24H:BRD-A52650764-001-01-0:10	ingenol	BRD-A52650764-001-01-0	0.0124069
LJP001_MCF10A_24H:BRD-A45498368-001-03-0:2	WYE-125132	BRD-A45498368-001-03-0	0.0124069
CPC009_PC3_6H:BRD-K88172511-003-15-3:10	naltrexone	BRD-K88172511-003-15-3	0.0124069
CPC011_PC3_6H:BRD-K32398298-001-02-2:10	alprazolam	BRD-K32398298-001-02-2	0.0124069
CPC006_HCC515_24H:BRD-K81473043-001-04-7:0.35	tanespimycin	BRD-K81473043-001-04-7	0.0124069
CPC011_VCAP_24H:BRD-A10977446-001-09-7:10	carvedilol	BRD-A10977446-001-09-7	0.0124069
CPC009_MCF7_6H:BRD-A42737819-001-01-3:10	BRD-A42737819	BRD-A42737819-001-01-3	0.0124069
CPC019_HT29_6H:BRD-K18580829-001-01-3:10	ARG-CSC-18	BRD-K18580829-001-01-3	0.0124069
CPC014_HEPG2_6H:BRD-K40255344-001-13-5:10	tyrphostin-A9	BRD-K40255344-001-13-5	0.0124069
CPC006_THP1_6H:BRD-K01121114-001-01-9:10	BRD-K01121114	BRD-K01121114-001-01-9	0.0124069
CPC012_VCAP_6H:BRD-K62169556-001-01-9:10	BRD-K62169556	BRD-K62169556-001-01-9	0.0124069
CPC004_VCAP_24H:BRD-K89997465-001-05-3:10	chlorpromazine	BRD-K89997465-001-05-3	0.0124069
CPC008_PC3_6H:BRD-K69097969-001-03-2:10	VU-0418939-2	BRD-K69097969-001-03-2	0.0124069
CPC008_HT29_6H:BRD-A93975555-001-06-4:10	BRD-A93975555	BRD-A93975555-001-06-4	0.0124069
CPC006_NOMO1_6H:BRD-K24132293-001-16-0:10	piperlongumine	BRD-K24132293-001-16-0	0.0124069
CPC015_MCF7_24H:BRD-K52075715-001-03-4:10	oxibendazole	BRD-K52075715-001-03-4	0.0124069
LJP002_MDAMB231_24H:BRD-K83972459-001-02-7:10	JWE-035	BRD-K83972459-001-02-7	0.0124069
HOG003_A549_6H:BRD-A18763547-300-04-8:10	BAX-channel-blocker	BRD-A18763547-300-04-8	0.0124069
CVD001_HEPG2_6H:BRD-K07762753-001-03-6:50	aminopurvalanol-a	BRD-K07762753-001-03-6	0.0124069
CPC014_HT29_6H:BRD-K53561341-001-02-6:10	KIN001-220	BRD-K53561341-001-02-6	0.0124069
CPC013_HA1E_6H:BRD-K24681473-004-01-4:10	YM-155	BRD-K24681473-004-01-4	0.0124069
CPC009_A549_24H:BRD-K39829853-019-01-0:10	BRD-K39829853	BRD-K39829853-019-01-0	0.0124069
CPC004_VCAP_6H:BRD-K39746403-084-03-1:10	erythromycin	BRD-K39746403-084-03-1	0.0124069
CPC001_PC3_24H:BRD-K74305673-001-01-3:10	IKK-2-inhibitor-V	BRD-K74305673-001-01-3	0.0124069
CPC014_HCC515_6H:BRD-K83972459-001-01-9:10	JWE-035	BRD-K83972459-001-01-9	0.0124069
CPC014_VCAP_6H:BRD-K16485616-001-03-0:10	mocetinostat	BRD-K16485616-001-03-0	0.0124069
CPC014_VCAP_24H:BRD-K66902379-001-01-4:10	BRD-K66902379	BRD-K66902379-001-01-4	0.0124069
CPC009_VCAP_6H:BRD-K55216615-001-05-7:10	BRD-K55216615	BRD-K55216615-001-05-7	0.0124069
CPC012_HT29_6H:BRD-K28610502-001-01-0:10	RAN-05	BRD-K28610502-001-01-0	0.0124069
CPC004_MCF7_6H:BRD-K98490050-001-01-8:10	amsacrine	BRD-K98490050-001-01-8	0.0119934
HOG001_MCF7_24H:BRD-K06854232-001-03-3:0.0045	AM-580	BRD-K06854232-001-03-3	0.0119934
CPC020_VCAP_6H:BRD-K36862742-001-21-5:10	hydroflumethiazide	BRD-K36862742-001-21-5	0.0119934
CPC013_SKB_24H:BRD-K16798053-001-01-0:10	ST-4029573	BRD-K16798053-001-01-0	0.0119934
CPC013_A549_24H:BRD-K80786583-001-01-5:10	BRD-K80786583	BRD-K80786583-001-01-5	0.0119934
CPC010_HEPG2_6H:BRD-K61217870-001-04-0:10	n-(3-acetamidophenyl)-3-chlorobenzamide	BRD-K61217870-001-04-0	0.0119934
CPC012_HA1E_6H:BRD-K01614657-001-01-6:10	BRD-K01614657	BRD-K01614657-001-01-6	0.0119934
CPC006_VCAP_24H:BRD-A85860691-001-02-2:0.08	chaetocin	BRD-A85860691-001-02-2	0.0119934
CPC014_ASC_24H:BRD-A20697603-001-06-4:10	thiostrepton	BRD-A20697603-001-06-4	0.0119934
CPC004_HT29_6H:BRD-K19227686-001-12-9:10	phenolphthalein	BRD-K19227686-001-12-9	0.0119934
CPC004_MCF7_6H:BRD-A34806832-001-02-7:10	proscillaridin	BRD-A34806832-001-02-7	0.0119934
[truncated: 14,849 more rows]

## Sheet: Sup Table 9B
sig_id	drug	pert_id	similarity_scores
CPC010_HT29_6H:BRD-K40941388-001-02-0:10	BRD-K40941388	BRD-K40941388-001-02-0	0.0473282
LJP001_SKBR3_24H:BRD-K07859598-001-08-8:10	GW-5074	BRD-K07859598-001-08-8	0.0447837
CPC012_VCAP_6H:BRD-K02701279-001-01-8:10	BRD-K02701279	BRD-K02701279-001-01-8	0.0437659
CPC004_VCAP_24H:BRD-K71266197-236-01-9:10	PSB-06126	BRD-K71266197-236-01-9	0.043257
CPC004_HCC515_24H:BRD-K70301876-034-06-1:10	escitalopram	BRD-K70301876-034-06-1	0.0412214
CPC005_VCAP_6H:BRD-A52660433-066-01-3:10	tetrindole	BRD-A52660433-066-01-3	0.0402036
CPC007_VCAP_6H:BRD-K04156788-001-04-1:10	BRD-K04156788	BRD-K04156788-001-04-1	0.0402036
CPC004_VCAP_24H:BRD-A09472452-015-11-9:10	flecainide	BRD-A09472452-015-11-9	0.0391858
CPC020_PC3_6H:BRD-A11170096-001-01-8:10	pravastatin	BRD-A11170096-001-01-8	0.0386768
CPC019_PC3_24H:BRD-K40846327-001-01-7:10	BRD-K40846327	BRD-K40846327-001-01-7	0.0386768
MUC.CP003_MCF7_6H:BRD-K35960502-001-10-1:3.3333	niclosamide	BRD-K35960502-001-10-1	0.0381679
CPC013_VCAP_24H:BRD-K93215584-001-01-9:10	BRD-K93215584	BRD-K93215584-001-01-9	0.0381679
CPC010_HT29_6H:BRD-K81300454-001-05-1:10	BRD-K81300454	BRD-K81300454-001-05-1	0.037659
CPC014_VCAP_24H:BRD-K66956375-001-05-5:10	oleoylethanolamide	BRD-K66956375-001-05-5	0.0371501
CPC020_VCAP_6H:BRD-K32582686-001-01-3:10	BRD-K32582686	BRD-K32582686-001-01-3	0.0366412
CPC012_PC3_6H:BRD-K01614657-001-01-6:10	BRD-K01614657	BRD-K01614657-001-01-6	0.0366412
CPC013_VCAP_24H:BRD-K15600710-066-01-7:10	obatoclax	BRD-K15600710-066-01-7	0.0366412
CPC005_MCF7_24H:BRD-K21350491-001-02-1:10	phenamil	BRD-K21350491-001-02-1	0.0361323
CPC012_VCAP_6H:BRD-K45842176-001-01-3:10	BRD-K45842176	BRD-K45842176-001-01-3	0.0361323
CPC019_VCAP_6H:BRD-K98834634-001-01-2:10	BRD-K98834634	BRD-K98834634-001-01-2	0.0361323
CPC011_PC3_6H:BRD-K96471533-001-04-1:10	nitazoxanide	BRD-K96471533-001-04-1	0.0361323
CPC012_A375_6H:BRD-K32010074-001-01-5:10	MW-A1-14	BRD-K32010074-001-01-5	0.0361323
CPC012_NEU_24H:BRD-K25731886-001-01-3:10	BRD-K25731886	BRD-K25731886-001-01-3	0.0356234
CPC003_HA1E_24H:BRD-K08438429-001-01-0:10	BRD-K08438429	BRD-K08438429-001-01-0	0.0356234
CPC005_VCAP_24H:BRD-A09925278-003-03-1:10	etilefrine	BRD-A09925278-003-03-1	0.0351145
CPC005_MCF7_24H:BRD-A22713669-001-01-9:10	BVT-948	BRD-A22713669-001-01-9	0.0351145
CPC006_SW620_6H:BRD-K19295594-001-08-5:11.1	gossypol	BRD-K19295594-001-08-5	0.0351145
CPC008_MCF7_24H:BRD-K80822897-001-05-0:10	BRD-K80822897	BRD-K80822897-001-05-0	0.0351145
CPC020_MCF7_6H:BRD-A49848186-003-01-2:10	BRD-A49848186	BRD-A49848186-003-01-2	0.0351145
CPC004_HA1E_6H:BRD-K19136521-001-03-0:10	indirubin	BRD-K19136521-001-03-0	0.0346056
NMH002_FIBRNPC_24H:BRD-K04923131-001-11-3:10	GSK-3-inhibitor-IX	BRD-K04923131-001-11-3	0.0346056
MUC.CP005_MCF7_6H:BRD-K14821540-001-02-1:10	FCCP	BRD-K14821540-001-02-1	0.0346056
CPC014_VCAP_24H:BRD-K79404599-001-03-6:10	enzastaurin	BRD-K79404599-001-03-6	0.0346056
CPC015_ASC_24H:BRD-K28168037-001-01-3:10	fenretinide	BRD-K28168037-001-01-3	0.0346056
CPC013_MCF7_24H:BRD-K15600710-066-01-7:10	obatoclax	BRD-K15600710-066-01-7	0.0340967
CPC006_MCF7_24H:BRD-K74305673-001-01-3:10	IKK-2-inhibitor-V	BRD-K74305673-001-01-3	0.0340967
CPC019_VCAP_6H:BRD-K82594686-001-01-7:10	BRD-K82594686	BRD-K82594686-001-01-7	0.0335878
CPC013_MCF7_6H:BRD-K15600710-066-01-7:10	obatoclax	BRD-K15600710-066-01-7	0.0335878
CPC019_VCAP_24H:BRD-K30849099-001-07-6:10	MW-STK33-2A	BRD-K30849099-001-07-6	0.0335878
NMH002_NEU_24H:BRD-K17561142-003-25-9:10	amiodarone	BRD-K17561142-003-25-9	0.0335878
CPD001_MCF7_6H:BRD-K32744045-001-23-9:10	disulfiram	BRD-K32744045-001-23-9	0.0330789
CPC001_VCAP_24H:BRD-K64341947-003-01-6:10	CFM-1571	BRD-K64341947-003-01-6	0.0330789
CPC017_A549_6H:BRD-K09638361-001-01-4:10	SA-63133	BRD-K09638361-001-01-4	0.0330789
CPD001_PC3_24H:BRD-K17075857-001-10-1:10	chloroxine	BRD-K17075857-001-10-1	0.0330789
CPC020_VCAP_6H:BRD-K10995081-001-21-2:10	perphenazine	BRD-K10995081-001-21-2	0.0330789
CPC012_PC3_6H:BRD-K41652870-001-01-9:10	BRD-K41652870	BRD-K41652870-001-01-9	0.03257
CPC019_MCF7_6H:BRD-K91145395-001-02-7:10	prostratin	BRD-K91145395-001-02-7	0.03257
CPC010_VCAP_24H:BRD-K88863622-001-02-5:10	KUC103903N	BRD-K88863622-001-02-5	0.03257
CPC019_VCAP_6H:BRD-K71303366-001-01-3:10	BRD-K71303366	BRD-K71303366-001-01-3	0.03257
MUC.CP001_MCF7_24H:BRD-K45818044-001-01-3:10	SA-425500	BRD-K45818044-001-01-3	0.03257
CPC012_MCF7_24H:BRD-K05114711-001-01-7:10	RAN-27	BRD-K05114711-001-01-7	0.03257
CPC004_PC3_6H:BRD-K08109516-001-02-9:10	L-701324	BRD-K08109516-001-02-9	0.03257
CPC019_HT29_6H:BRD-K32101742-001-01-4:10	BRD-K32101742	BRD-K32101742-001-01-4	0.03257
CPC012_PC3_6H:BRD-K16290432-001-01-0:10	BRD-K16290432	BRD-K16290432-001-01-0	0.03257
CPC001_VCAP_24H:BRD-K94441233-001-03-1:10	mevastatin	BRD-K94441233-001-03-1	0.03257
CPC017_MCF7_24H:BRD-K60762818-003-15-3:10	desipramine	BRD-K60762818-003-15-3	0.0320611
CPC006_SNUC5_6H:BRD-A67788537-001-01-7:120	salermide	BRD-A67788537-001-01-7	0.0320611
CPC008_VCAP_24H:BRD-K49712247-001-04-3:10	BRD-K49712247	BRD-K49712247-001-04-3	0.0320611
CPC014_VCAP_6H:BRD-K79404599-001-02-8:10	enzastaurin	BRD-K79404599-001-02-8	0.0320611
CPC019_VCAP_24H:BRD-K67798612-001-01-2:10	BRD-K67798612	BRD-K67798612-001-01-2	0.0320611
CPC012_MCF7_6H:BRD-A15010982-001-01-9:10	HU-211	BRD-A15010982-001-01-9	0.0320611
CPC001_PC3_6H:BRD-K59469039-001-03-1:10	AG-879	BRD-K59469039-001-03-1	0.0320611
CPC012_HT29_6H:BRD-K94991378-001-02-2:10	BRD-K94991378	BRD-K94991378-001-02-2	0.0320611
CPC014_PC3_6H:BRD-K81528515-001-03-9:10	nilotinib	BRD-K81528515-001-03-9	0.0315522
CPC013_VCAP_6H:BRD-K15600710-066-01-7:10	obatoclax	BRD-K15600710-066-01-7	0.0315522
CPC012_PC3_24H:BRD-K71935468-001-01-9:10	BRD-K71935468	BRD-K71935468-001-01-9	0.0315522
MUC.CP004_MCF7_6H:BRD-K28168037-001-01-3:10	fenretinide	BRD-K28168037-001-01-3	0.0315522
CPC001_VCAP_24H:BRD-K31268420-001-01-1:10	NSC-693868	BRD-K31268420-001-01-1	0.0315522
CPC014_PC3_24H:BRD-K77390737-001-03-2:10	xanthohumol	BRD-K77390737-001-03-2	0.0315522
CPC017_MCF7_24H:BRD-K09549677-300-01-8:10	mibefradil	BRD-K09549677-300-01-8	0.0310433
CPC006_MCF7_24H:BRD-A15079084-001-02-9:10	phorbol-12-myristate-13-acetate	BRD-A15079084-001-02-9	0.0310433
CPC006_MCF7_6H:BRD-A52650764-001-01-0:10	ingenol	BRD-A52650764-001-01-0	0.0310433
CPC015_MCF7_24H:BRD-K43068349-001-01-9:10	AMG-9810	BRD-K43068349-001-01-9	0.0310433
CPC016_MCF7_24H:BRD-K37312348-001-06-9:10	kenpaullone	BRD-K37312348-001-06-9	0.0310433
CPC009_PC3_6H:BRD-K39829853-019-01-0:10	BRD-K39829853	BRD-K39829853-019-01-0	0.0310433
CPC014_ASC_24H:BRD-K77390737-001-03-2:10	xanthohumol	BRD-K77390737-001-03-2	0.0310433
CPC011_A375_6H:BRD-K63265447-001-05-8:10	docetaxel	BRD-K63265447-001-05-8	0.0310433
CPC006_VCAP_24H:BRD-K45399554-001-03-2:10	CAM-9-027-3	BRD-K45399554-001-03-2	0.0310433
CPC003_HA1E_6H:BRD-A50737080-001-01-4:10	CGK-733	BRD-A50737080-001-01-4	0.0305344
CPC013_ASC_24H:BRD-K80786583-001-01-5:10	BRD-K80786583	BRD-K80786583-001-01-5	0.0305344
CPC018_ASC_24H:BRD-K17497770-001-01-0:10	butein	BRD-K17497770-001-01-0	0.0305344
CPC006_PC3_6H:BRD-K92241597-001-02-9:80	tosedostat	BRD-K92241597-001-02-9	0.0305344
CPC007_PC3_24H:BRD-K49967178-001-05-3:10	BRD-K49967178	BRD-K49967178-001-05-3	0.0305344
CPC008_HT29_6H:BRD-K07259155-001-05-2:10	BRD-K07259155	BRD-K07259155-001-05-2	0.0305344
CPC014_HT29_6H:BRD-K50720187-050-04-1:10	flupirtine	BRD-K50720187-050-04-1	0.0305344
CPC020_MCF7_24H:BRD-K64517075-001-01-9:10	heliomycin	BRD-K64517075-001-01-9	0.0305344
CPC014_HT29_6H:BRD-K29582115-311-02-0:10	ziprasidone	BRD-K29582115-311-02-0	0.0305344
HOG001_A549_6H:BRD-K74402642-003-01-2:3.3333	NSC-632839	BRD-K74402642-003-01-2	0.0300254
CPC012_MCF7_24H:BRD-K82971429-001-01-9:10	BRD-K82971429	BRD-K82971429-001-01-9	0.0300254
CPC013_HA1E_6H:BRD-K25884242-001-01-9:10	BRD-K25884242	BRD-K25884242-001-01-9	0.0300254
LJP001_BT20_6H:BRD-K93918653-001-03-0:10	quizartinib	BRD-K93918653-001-03-0	0.0300254
CPC008_PC3_24H:BRD-K18711687-019-01-7:10	BRD-K18711687	BRD-K18711687-019-01-7	0.0300254
CPC006_A549_24H:BRD-K39503511-001-02-1:80	quiflapon	BRD-K39503511-001-02-1	0.0300254
CPC010_VCAP_6H:BRD-K41845021-004-02-9:10	BRD-K41845021	BRD-K41845021-004-02-9	0.0300254
CPC019_A549_6H:BRD-K91145395-001-02-7:10	prostratin	BRD-K91145395-001-02-7	0.0295165
CPC013_MCF7_6H:BRD-K80786583-001-01-5:10	BRD-K80786583	BRD-K80786583-001-01-5	0.0295165
CPC019_PC3_6H:BRD-K91145395-001-02-7:10	prostratin	BRD-K91145395-001-02-7	0.0295165
CPC006_A549_24H:BRD-K78599730-001-02-6:9.08	manumycin-a	BRD-K78599730-001-02-6	0.0295165
CPC004_MCF7_6H:BRD-K37991163-003-06-8:10	paroxetine	BRD-K37991163-003-06-8	0.0295165
CPC005_A549_24H:BRD-A31159102-003-13-0:10	fluoxetine	BRD-A31159102-003-13-0	0.0295165
CPC014_MCF7_24H:BRD-K89085489-001-11-7:10	fenretinide	BRD-K89085489-001-11-7	0.0295165
CPC004_VCAP_24H:BRD-K33308633-001-01-6:10	INCA-6	BRD-K33308633-001-01-6	0.0295165
PCLB003_PC3_24H:BRD-K77908580-001-04-7:0.04	entinostat	BRD-K77908580-001-04-7	0.0295165
ERG011_VCAP_24H:BRD-A62182663-001-01-4:10	YK-4279	BRD-A62182663-001-01-4	0.0295165
CPC018_HEPG2_6H:BRD-K80431395-001-02-4:10	triciribine	BRD-K80431395-001-02-4	0.0295165
CPC001_HA1E_24H:BRD-A06276885-003-01-1:10	BRD-A06276885	BRD-A06276885-003-01-1	0.0295165
CPC006_PC3_24H:BRD-K01121114-001-01-9:10	BRD-K01121114	BRD-K01121114-001-01-9	0.0295165
CPC009_MCF7_24H:BRD-K55844427-019-01-5:10	BRD-K55844427	BRD-K55844427-019-01-5	0.0295165
CPC019_VCAP_24H:BRD-K68038686-001-01-3:10	BRD-K68038686	BRD-K68038686-001-01-3	0.0290076
CPC019_HT29_6H:BRD-K78930611-001-07-6:10	MW-STK33-2B	BRD-K78930611-001-07-6	0.0290076
CPC012_VCAP_6H:BRD-K04534322-001-01-8:10	BRD-K04534322	BRD-K04534322-001-01-8	0.0290076
CPC012_HT29_6H:BRD-A50388635-001-01-6:10	BRD-A50388635	BRD-A50388635-001-01-6	0.0290076
CPC001_VCAP_24H:BRD-K76840893-003-01-7:10	RS-17053	BRD-K76840893-003-01-7	0.0290076
CPC018_MCF7_24H:BRD-K25433859-003-14-8:10	maprotiline	BRD-K25433859-003-14-8	0.0290076
CPC019_VCAP_6H:BRD-K71915010-001-01-4:10	BRD-K71915010	BRD-K71915010-001-01-4	0.0290076
CPC004_HEPG2_6H:BRD-K80431395-001-02-4:10	triciribine	BRD-K80431395-001-02-4	0.0290076
CPC004_VCAP_24H:BRD-K37694030-003-05-1:10	doxepin	BRD-K37694030-003-05-1	0.0290076
CPC008_VCAP_6H:BRD-K98173387-001-01-4:10	BRD-K98173387	BRD-K98173387-001-01-4	0.0290076
CPC014_VCAP_24H:BRD-A98283014-003-07-7:10	calmidazolium	BRD-A98283014-003-07-7	0.0290076
CPC006_MCF7_24H:BRD-K09907482-001-02-5:40	PRL-3-inhibitor-I	BRD-K09907482-001-02-5	0.0290076
CPC009_MCF7_24H:BRD-U32049204-000-01-6:10	BRD-U32049204	BRD-U32049204-000-01-6	0.0290076
CPC003_PC3_6H:BRD-K15616905-001-01-5:10	CCCP	BRD-K15616905-001-01-5	0.0284987
MUC.CP004_MCF7_6H:BRD-A72180425-001-06-4:10	K784-3188	BRD-A72180425-001-06-4	0.0284987
LJP001_MCF7_6H:BRD-K01253243-001-02-2:0.4	SB-590885	BRD-K01253243-001-02-2	0.0284987
CPC009_MCF7_24H:BRD-K45435259-003-09-5:10	SCH-23390	BRD-K45435259-003-09-5	0.0284987
CPC019_HT29_6H:BRD-K65983740-001-01-7:10	BRD-K65983740	BRD-K65983740-001-01-7	0.0284987
CPC003_PC3_24H:BRD-K95435023-001-01-0:10	PHA-665752	BRD-K95435023-001-01-0	0.0284987
CPC008_VCAP_6H:BRD-K05566481-003-03-8:10	KU-C104137	BRD-K05566481-003-03-8	0.0284987
CPC014_MCF7_6H:BRD-A06929388-001-01-1:10	CVF-SUMO-13	BRD-A06929388-001-01-1	0.0284987
CPC005_PC3_24H:BRD-A77299732-001-01-6:10	salubrinal	BRD-A77299732-001-01-6	0.0284987
CPC008_HT29_6H:BRD-K66032149-001-01-9:10	VU-0365117-1	BRD-K66032149-001-01-9	0.0284987
CPC004_PC3_6H:BRD-A15131297-003-01-9:10	benazepril	BRD-A15131297-003-01-9	0.0284987
CPC006_PC3_6H:BRD-K01121114-001-01-9:10	BRD-K01121114	BRD-K01121114-001-01-9	0.0284987
CPC014_VCAP_24H:BRD-M30523314-002-01-5:10	vinorelbine	BRD-M30523314-002-01-5	0.0284987
CPC010_HT29_6H:BRD-K15888437-001-06-6:10	BRD-K15888437	BRD-K15888437-001-06-6	0.0284987
CPC015_ASC_24H:BRD-K53987533-003-01-9:10	fluphenazine	BRD-K53987533-003-01-9	0.0284987
CPC002_VCAP_6H:BRD-K44849676-001-05-5:10	capsazepine	BRD-K44849676-001-05-5	0.0279898
CPC013_ASC_24H:BRD-K45818044-001-01-3:10	SA-425500	BRD-K45818044-001-01-3	0.0279898
LJP001_SKBR3_24H:BRD-K04923131-001-10-5:10	GSK-3-inhibitor-IX	BRD-K04923131-001-10-5	0.0279898
CPC016_HEPG2_6H:BRD-K53523901-001-02-8:10	arctigenin	BRD-K53523901-001-02-8	0.0279898
CPC015_MCF7_24H:BRD-K46137903-001-03-3:10	prednicarbate	BRD-K46137903-001-03-3	0.0279898
CPC014_MCF7_6H:BRD-A72180425-001-06-4:10	K784-3188	BRD-A72180425-001-06-4	0.0279898
CPC012_MCF7_6H:BRD-K82971429-001-01-9:10	BRD-K82971429	BRD-K82971429-001-01-9	0.0279898
CPC005_PC3_24H:BRD-A52588987-004-04-1:10	SKF-83566	BRD-A52588987-004-04-1	0.0279898
CPC014_VCAP_6H:BRD-K36529613-001-01-8:10	PU-H71	BRD-K36529613-001-01-8	0.0279898
CPC012_VCAP_24H:BRD-K48935217-001-01-3:10	epothilone	BRD-K48935217-001-01-3	0.0279898
CPC008_VCAP_24H:BRD-A93975555-001-06-4:10	BRD-A93975555	BRD-A93975555-001-06-4	0.0279898
CPC004_HA1E_24H:BRD-K63675182-003-14-5:10	triflupromazine	BRD-K63675182-003-14-5	0.0279898
CPC008_HT29_6H:BRD-K66037923-001-04-4:10	BRD-K66037923	BRD-K66037923-001-04-4	0.0279898
CPC013_SKB_24H:BRD-K83643280-001-01-1:10	BG-FA-0953	BRD-K83643280-001-01-1	0.0274809
CPC006_MCF7_6H:BRD-K89732114-001-05-9:10	trifluoperazine	BRD-K89732114-001-05-9	0.0274809
CPC014_HA1E_6H:BRD-K39944607-001-03-0:10	ochratoxin-a	BRD-K39944607-001-03-0	0.0274809
CPC014_HT29_6H:BRD-A55756846-001-16-2:10	H-7	BRD-A55756846-001-16-2	0.0274809
CPC014_HT29_6H:BRD-K66902379-001-01-4:10	BRD-K66902379	BRD-K66902379-001-01-4	0.0274809
CPC013_HT29_6H:BRD-A75931230-001-03-9:10	F-1061-0166	BRD-A75931230-001-03-9	0.0274809
CPC005_VCAP_24H:BRD-K53959060-001-01-3:10	indirubin	BRD-K53959060-001-01-3	0.0274809
CPC006_MCF7_24H:BRD-A56592690-001-01-9:30	PX-12	BRD-A56592690-001-01-9	0.0274809
CPC019_PC3_6H:BRD-K82524003-001-02-8:10	BRD-K82524003	BRD-K82524003-001-02-8	0.0274809
CPC018_A375_6H:BRD-K15616905-001-01-5:10	CCCP	BRD-K15616905-001-01-5	0.0274809
CPC001_PC3_24H:BRD-K94832621-001-01-5:10	Y-134	BRD-K94832621-001-01-5	0.0274809
LJP001_SKBR3_24H:BRD-K04923131-001-10-5:2	GSK-3-inhibitor-IX	BRD-K04923131-001-10-5	0.0274809
CPC013_PC3_24H:BRD-K49810818-001-01-0:10	sorafenib	BRD-K49810818-001-01-0	0.0274809
MUC.CP003_MCF7_6H:BRD-A52650764-001-01-0:0.3704	ingenol	BRD-A52650764-001-01-0	0.0274809
CPC009_VCAP_6H:BRD-K82732294-001-05-8:10	BRD-K82732294	BRD-K82732294-001-05-8	0.0274809
CPC020_VCAP_6H:BRD-K93433262-001-01-7:10	alfacalcidol	BRD-K93433262-001-01-7	0.0274809
CPC006_HEPG2_6H:BRD-A52650764-001-01-0:10	ingenol	BRD-A52650764-001-01-0	0.026972
CPC018_HT29_6H:BRD-K63151507-001-01-6:10	MNITMT	BRD-K63151507-001-01-6	0.026972
CPC010_HT29_6H:BRD-K82384352-001-02-4:10	BRD-K82384352	BRD-K82384352-001-02-4	0.026972
MUC.CP005_MCF7_6H:BRD-K14821540-001-02-1:3.3333	FCCP	BRD-K14821540-001-02-1	0.026972
CPC012_MCF7_24H:BRD-A39093044-001-05-4:10	K784-3187	BRD-A39093044-001-05-4	0.026972
CPC017_HEPG2_6H:BRD-A62336480-001-02-5:10	niguldipine	BRD-A62336480-001-02-5	0.026972
CPC006_PC3_24H:BRD-K05653692-003-04-7:64	DL-PDMP	BRD-K05653692-003-04-7	0.026972
CPC009_MCF7_24H:BRD-K42499654-001-06-5:10	BRD-K42499654	BRD-K42499654-001-06-5	0.026972
CPC014_SKB_24H:BRD-K40255344-001-13-5:10	tyrphostin-A9	BRD-K40255344-001-13-5	0.026972
CPC004_HT29_6H:BRD-K36737713-001-01-6:10	AG-957	BRD-K36737713-001-01-6	0.026972
CPC014_PC3_24H:BRD-K81142122-001-15-8:10	STK-249718	BRD-K81142122-001-15-8	0.026972
CPC005_VCAP_24H:BRD-K50464341-001-02-6:10	berbamine	BRD-K50464341-001-02-6	0.026972
CPC001_VCAP_24H:BRD-K62609077-001-02-2:10	scoulerine	BRD-K62609077-001-02-2	0.026972
CPC014_PC3_6H:BRD-K95901403-001-01-1:10	XL-147	BRD-K95901403-001-01-1	0.026972
CPC019_PC3_24H:BRD-K27151060-001-01-0:10	BRD-K27151060	BRD-K27151060-001-01-0	0.026972
MUC.CP001_MCF7_24H:BRD-K77987382-001-08-2:20	mebendazole	BRD-K77987382-001-08-2	0.026972
CPC005_VCAP_24H:BRD-A72711497-236-02-0:10	lasalocid	BRD-A72711497-236-02-0	0.026972
CPC018_A375_6H:BRD-K56450366-001-03-7:10	NSC-94258	BRD-K56450366-001-03-7	0.0264631
CPC006_VCAP_24H:BRD-K10882151-001-06-8:40	BO2-inhibits-RAD51	BRD-K10882151-001-06-8	0.0264631
CPC013_A375_6H:BRD-K28120222-001-05-0:10	parthenolide	BRD-K28120222-001-05-0	0.0264631
CPC008_HEPG2_6H:BRD-K00910650-001-01-6:10	BRD-K00910650	BRD-K00910650-001-01-6	0.0264631
CPC008_MCF7_6H:BRD-K99530743-001-01-3:10	BRD-K99530743	BRD-K99530743-001-01-3	0.0264631
CPC012_PC3_6H:BRD-K94991378-001-02-2:10	BRD-K94991378	BRD-K94991378-001-02-2	0.0264631
CPC019_VCAP_24H:BRD-K28377013-001-01-8:10	BRD-K28377013	BRD-K28377013-001-01-8	0.0264631
CPC009_PC3_24H:BRD-K40955748-001-01-7:10	BRD-K40955748	BRD-K40955748-001-01-7	0.0264631
CPC016_MCF7_24H:BRD-A86109770-001-01-9:10	guggulsterone	BRD-A86109770-001-01-9	0.0264631
MUC.CP003_MCF7_6H:BRD-A52650764-001-01-0:3.3333	ingenol	BRD-A52650764-001-01-0	0.0264631
CPC012_HT29_6H:BRD-K54987996-001-01-2:10	CAY-10578	BRD-K54987996-001-01-2	0.0264631
CPC017_HT29_6H:BRD-K11911061-003-02-8:10	GR-127935	BRD-K11911061-003-02-8	0.0264631
CPC014_A549_24H:BRD-U86922168-000-01-3:10	QL-XII-47	BRD-U86922168-000-01-3	0.0264631
CPC012_HA1E_6H:BRD-K00486725-001-01-8:10	BRD-K00486725	BRD-K00486725-001-01-8	0.0264631
CPC006_MCF7_6H:BRD-A84045418-001-01-5:10	calpeptin	BRD-A84045418-001-01-5	0.0264631
MUC.CP005_MCF7_24H:BRD-K59563627-001-01-3:10.0456	BRD-K59563627	BRD-K59563627-001-01-3	0.0264631
CPC006_PC3_6H:BRD-K73261812-001-01-1:10	BRD-K73261812	BRD-K73261812-001-01-1	0.0264631
CPC010_HT29_6H:BRD-K13277629-001-02-1:10	BRD-K13277629	BRD-K13277629-001-02-1	0.0264631
HOG002_A549_24H:BRD-K28296557-005-14-6:10	AKT-inhibitor-IV	BRD-K28296557-005-14-6	0.0259542
CPC010_HT29_6H:BRD-A24225650-001-05-4:10	BRD-A24225650	BRD-A24225650-001-05-4	0.0259542
CPC020_MCF7_6H:BRD-A93393712-001-01-1:10	CVF-SUMO-14	BRD-A93393712-001-01-1	0.0259542
MUC.CP005_MCF7_6H:BRD-K32896438-001-01-8:10	BRD-K32896438	BRD-K32896438-001-01-8	0.0259542
CPC014_VCAP_6H:BRD-K73982490-001-01-1:10	BI-78D3	BRD-K73982490-001-01-1	0.0259542
CPC014_VCAP_6H:BRD-K83988098-003-01-8:10	alvespimycin	BRD-K83988098-003-01-8	0.0259542
CPC006_MCF7_24H:BRD-K83289131-001-01-4:10	CAY-10618	BRD-K83289131-001-01-4	0.0259542
CPC019_MCF7_24H:BRD-K96076993-001-01-7:10	SA-25547	BRD-K96076993-001-01-7	0.0259542
CPC017_HT29_6H:BRD-A54927599-001-07-8:10	KF-38789	BRD-A54927599-001-07-8	0.0259542
CPC020_MCF7_6H:BRD-A50774520-001-01-5:10	CVF-SUMO-11	BRD-A50774520-001-01-5	0.0259542
CPC013_VCAP_24H:BRD-K35687265-236-01-8:10	ON-01910	BRD-K35687265-236-01-8	0.0259542
CPC020_HA1E_6H:BRD-K94173926-001-01-6:10	I-505056	BRD-K94173926-001-01-6	0.0259542
CPC020_VCAP_6H:BRD-K41775742-001-01-4:10	BRD-K41775742	BRD-K41775742-001-01-4	0.0259542
CPC020_VCAP_6H:BRD-K86301799-001-30-6:10	dipyridamole	BRD-K86301799-001-30-6	0.0259542
CPC012_SKB_24H:BRD-K41652870-001-01-9:10	BRD-K41652870	BRD-K41652870-001-01-9	0.0259542
CPC006_HCC515_24H:BRD-K73261812-001-01-1:10	BRD-K73261812	BRD-K73261812-001-01-1	0.0259542
CPC006_A549_6H:BRD-K61662457-001-02-2:20	CAY-10594	BRD-K61662457-001-02-2	0.0259542
CPC014_A549_24H:BRD-K60460488-066-01-0:10	nelfinavir	BRD-K60460488-066-01-0	0.0259542
CPC019_PC3_24H:BRD-K87387614-001-01-8:10	BRD-K87387614	BRD-K87387614-001-01-8	0.0259542
CPC019_PC3_24H:BRD-K88008216-001-01-1:10	BRD-K88008216	BRD-K88008216-001-01-1	0.0259542
CPC010_HT29_6H:BRD-K33086940-001-05-7:10	JAS07-007	BRD-K33086940-001-05-7	0.0259542
CPC015_A549_24H:BRD-K82036761-003-07-0:10	sertraline	BRD-K82036761-003-07-0	0.0259542
CPC016_HT29_6H:BRD-K70487031-001-01-0:10	flupentixol	BRD-K70487031-001-01-0	0.0259542
CPC006_HT29_6H:BRD-K89687904-001-01-8:10	PKCbeta-inhibitor	BRD-K89687904-001-01-8	0.0259542
CPC019_PC3_24H:BRD-K30523950-001-01-8:10	BRD-K30523950	BRD-K30523950-001-01-8	0.0259542
CPC002_HCC515_24H:BRD-A64290322-001-01-6:10	cyclosporin-a	BRD-A64290322-001-01-6	0.0254453
CPC010_VCAP_6H:BRD-K28916077-001-04-0:10	BRD-K28916077	BRD-K28916077-001-04-0	0.0254453
CPC010_VCAP_6H:BRD-K31471398-311-04-6:10	dihydrexidine	BRD-K31471398-311-04-6	0.0254453
CPC012_MCF7_6H:BRD-K07023879-001-01-6:10	BRD-K07023879	BRD-K07023879-001-01-6	0.0254453
CPC005_PC3_6H:BRD-A43150328-001-03-8:10	penicillic-acid	BRD-A43150328-001-03-8	0.0254453
CPC018_HT29_6H:BRD-K72895815-001-01-4:10	SSR-69071	BRD-K72895815-001-01-4	0.0254453
CPC010_MCF7_24H:BRD-K55127134-003-15-3:10	fluphenazine	BRD-K55127134-003-15-3	0.0254453
CPC014_MCF7_6H:BRD-K93918653-001-01-4:10	quizartinib	BRD-K93918653-001-01-4	0.0254453
CPC010_VCAP_24H:BRD-K82384352-001-02-4:10	BRD-K82384352	BRD-K82384352-001-02-4	0.0254453
CPC014_SKB_24H:BRD-K09436313-001-01-2:10	prostaglandin	BRD-K09436313-001-01-2	0.0254453
CPC008_PC3_24H:BRD-K07995125-001-04-1:10	KU-C104487	BRD-K07995125-001-04-1	0.0254453
CPC020_HT29_6H:BRD-K89997465-003-33-1:10	chlorpromazine	BRD-K89997465-003-33-1	0.0254453
CPC001_PC3_24H:BRD-K78692225-001-11-2:10	leflunomide	BRD-K78692225-001-11-2	0.0254453
CPC013_HT29_6H:BRD-U68942961-000-01-2:10	JW-7-24-1	BRD-U68942961-000-01-2	0.0254453
CPC014_HA1E_6H:BRD-K40255344-001-13-5:10	tyrphostin-A9	BRD-K40255344-001-13-5	0.0254453
CPC020_VCAP_6H:BRD-A03323675-001-01-2:10	ritonavir	BRD-A03323675-001-01-2	0.0254453
CPC004_VCAP_24H:BRD-A28746609-001-05-7:10	paclitaxel	BRD-A28746609-001-05-7	0.0254453
CPC007_VCAP_6H:BRD-A35141262-001-02-7:10	BRD-A35141262	BRD-A35141262-001-02-7	0.0254453
CPC001_VCAP_24H:BRD-K94176593-001-02-9:10	TWS-119	BRD-K94176593-001-02-9	0.0254453
CPC004_HA1E_24H:BRD-K09537769-001-02-4:10	NU-7026	BRD-K09537769-001-02-4	0.0254453
CPC006_HT29_6H:BRD-K81651477-001-03-5:20	parthenolide	BRD-K81651477-001-03-5	0.0254453
MUC.CP003_MCF7_6H:BRD-A52650764-001-01-0:1.1111	ingenol	BRD-A52650764-001-01-0	0.0254453
CPC006_A375_6H:BRD-K38985961-001-06-7:160	T-5345967	BRD-K38985961-001-06-7	0.0254453
LJP001_MDAMB231_24H:BRD-K04923131-001-10-5:10	GSK-3-inhibitor-IX	BRD-K04923131-001-10-5	0.0254453
MUC.CP004_MCF7_24H:BRD-K28168037-001-01-3:3.3333	fenretinide	BRD-K28168037-001-01-3	0.0254453
CPC008_MCF7_24H:BRD-K87726525-001-05-6:10	BRD-K87726525	BRD-K87726525-001-05-6	0.0254453
CPC009_HA1E_6H:BRD-K08463963-001-12-7:10	BRD-K08463963	BRD-K08463963-001-12-7	0.0254453
CPC012_HCC515_6H:BRD-K26818574-001-03-0:10	BIX-01294	BRD-K26818574-001-03-0	0.0254453
CPC004_MCF7_6H:BRD-A68930007-001-03-1:10	ouabain	BRD-A68930007-001-03-1	0.0254453
CPC011_VCAP_6H:BRD-K10961822-001-03-6:10	latanoprost	BRD-K10961822-001-03-6	0.0254453
CPC017_ASC_24H:BRD-K65814004-003-01-1:10	diphenyleneiodonium	BRD-K65814004-003-01-1	0.0249364
CPC008_A375_6H:BRD-K98079119-001-01-8:10	BRD-K98079119	BRD-K98079119-001-01-8	0.0249364
LJP001_BT20_6H:BRD-K99252563-001-01-1:10	QL-XII-47	BRD-K99252563-001-01-1	0.0249364
CPC014_MCF7_24H:BRD-U43867373-000-01-3:10	WH-4025	BRD-U43867373-000-01-3	0.0249364
CPC013_SKB_24H:BRD-K23657553-001-01-4:10	BRD-K23657553	BRD-K23657553-001-01-4	0.0249364
CPC014_MCF7_6H:BRD-A59145032-003-01-6:10	BRD-A59145032	BRD-A59145032-003-01-6	0.0249364
CPC004_VCAP_24H:BRD-K03557653-001-02-7:10	sappanone-a	BRD-K03557653-001-02-7	0.0249364
CPC020_PC3_6H:BRD-K81514393-001-01-0:10	BRD-K81514393	BRD-K81514393-001-01-0	0.0249364
CPC019_PC3_6H:BRD-K31706415-001-01-7:10	BRD-K31706415	BRD-K31706415-001-01-7	0.0249364
CPC009_PC3_24H:BRD-A05565054-001-01-7:10	BRD-A05565054	BRD-A05565054-001-01-7	0.0249364
ERG005_VCAP_6H:BRD-A61304759-001-01-0:5	tanespimycin	BRD-A61304759-001-01-0	0.0249364
CPC003_PC3_6H:BRD-K71059170-001-02-5:10	cefixime	BRD-K71059170-001-02-5	0.0249364
CPC020_VCAP_24H:BRD-K61250553-003-23-1:10	loperamide	BRD-K61250553-003-23-1	0.0249364
CPC008_HEPG2_6H:BRD-K66884694-001-05-3:10	BRD-K66884694	BRD-K66884694-001-05-3	0.0249364
CPC002_HA1E_6H:BRD-K32501161-300-04-7:10	vanoxerine	BRD-K32501161-300-04-7	0.0249364
CPC003_HCC515_24H:BRD-K10207760-236-03-0:10	lasalocid	BRD-K10207760-236-03-0	0.0249364
CPC013_MCF7_24H:BRD-K35687265-236-01-8:10	ON-01910	BRD-K35687265-236-01-8	0.0249364
CPC004_PC3_24H:BRD-A93206962-001-01-2:10	L-755507	BRD-A93206962-001-01-2	0.0249364
CPC017_HT29_6H:BRD-K06208435-003-03-3:10	YS-035	BRD-K06208435-003-03-3	0.0249364
CPC020_PC3_24H:BRD-K77877933-001-01-4:10	I-606061	BRD-K77877933-001-01-4	0.0249364
CPC008_A375_24H:BRD-K66037923-001-04-4:10	BRD-K66037923	BRD-K66037923-001-04-4	0.0249364
CPC003_HA1E_24H:BRD-A75409952:10	wortmannin	BRD-A75409952	0.0249364
CPC008_HT29_6H:BRD-K05359840-001-05-3:10	BRD-K05359840	BRD-K05359840-001-05-3	0.0249364
CPC004_HCC515_24H:BRD-K09631521-001-05-7:10	thiotepa	BRD-K09631521-001-05-7	0.0249364
CPC008_PC3_24H:BRD-K19410523-001-01-1:10	BRD-K19410523	BRD-K19410523-001-01-1	0.0249364
CPC004_VCAP_24H:BRD-K52219182-001-01-6:10	BRD-K52219182	BRD-K52219182-001-01-6	0.0249364
CPC006_HCC15_6H:BRD-A28105619-001-01-3:10	cucurbitacin-i	BRD-A28105619-001-01-3	0.0249364
CPC013_HT29_6H:BRD-K45818044-001-01-3:10	SA-425500	BRD-K45818044-001-01-3	0.0249364
CPC015_MCF7_24H:BRD-A55594068-065-03-1:10	vinblastine	BRD-A55594068-065-03-1	0.0244275
CPC006_HCC15_6H:BRD-A15079084-001-02-9:10	phorbol-12-myristate-13-acetate	BRD-A15079084-001-02-9	0.0244275
CPC003_VCAP_24H:BRD-K97309399-001-05-2:10	thiothixene	BRD-K97309399-001-05-2	0.0244275
CPC018_MCF7_6H:BRD-K03816923-001-06-2:10	rottlerin	BRD-K03816923-001-06-2	0.0244275
CPC006_A375_6H:BRD-K86682249-001-05-7:10	BRD-K86682249	BRD-K86682249-001-05-7	0.0244275
CPC009_VCAP_24H:BRD-K55070890-001-02-1:10	thiothixene	BRD-K55070890-001-02-1	0.0244275
CPC008_VCAP_6H:BRD-K92343999-001-03-5:10	KU-C104253	BRD-K92343999-001-03-5	0.0244275
CPC004_MCF7_6H:BRD-A69815203-001-05-0:10	cyclosporin-a	BRD-A69815203-001-05-0	0.0244275
CPC004_PC3_6H:BRD-K39120595-304-03-9:10	bithionol	BRD-K39120595-304-03-9	0.0244275
CPC006_PC3_24H:BRD-K13049116-001-01-6:10	BMS-754807	BRD-K13049116-001-01-6	0.0244275
CPC010_VCAP_6H:BRD-U86222656-000-01-7:10	BRD-U86222656	BRD-U86222656-000-01-7	0.0244275
CPC003_HA1E_24H:BRD-K31912990-003-01-0:10	CGP-71683	BRD-K31912990-003-01-0	0.0244275
CPC006_A375_6H:BRD-K74305673-001-01-3:10	IKK-2-inhibitor-V	BRD-K74305673-001-01-3	0.0244275
CPD003_MCF7_24H:BRD-A10977446-001-08-9:10	carvedilol	BRD-A10977446-001-08-9	0.0244275
CPC006_H1299_6H:BRD-K05653692-003-04-7:64	DL-PDMP	BRD-K05653692-003-04-7	0.0244275
CPC012_NEU_24H:BRD-A15010982-001-01-9:10	HU-211	BRD-A15010982-001-01-9	0.0244275
CPC004_HT29_6H:BRD-A06352418-001-15-0:10	terfenadine	BRD-A06352418-001-15-0	0.0244275
CPC008_VCAP_24H:BRD-K66032149-001-01-9:10	VU-0365117-1	BRD-K66032149-001-01-9	0.0244275
CPC006_MCF7_6H:BRD-K96799727-001-02-5:10	pifithrin-mu	BRD-K96799727-001-02-5	0.0244275
CPC012_PC3_24H:BRD-K19624190-001-01-9:10	BRD-K19624190	BRD-K19624190-001-01-9	0.0244275
CPC015_MCF7_24H:BRD-K19227686-001-12-9:10	phenolphthalein	BRD-K19227686-001-12-9	0.0244275
CPC002_HA1E_24H:BRD-A62336480-001-02-5:10	niguldipine	BRD-A62336480-001-02-5	0.0244275
CPC020_VCAP_24H:BRD-K04733502-001-01-8:10	BRD-K04733502	BRD-K04733502-001-01-8	0.0244275
CPC006_HT29_6H:BRD-K59184148-001-04-2:10	SB-216763	BRD-K59184148-001-04-2	0.0244275
CPC016_HEPG2_6H:BRD-K93480852-001-02-2:10	KN-93	BRD-K93480852-001-02-2	0.0244275
CPC012_HT29_6H:BRD-K19624190-001-01-9:10	BRD-K19624190	BRD-K19624190-001-01-9	0.0244275
CPC013_PC3_6H:BRD-K72451865-001-01-5:10	BRD-K72451865	BRD-K72451865-001-01-5	0.0244275
CPC006_MCF7_6H:BRD-K02526760-001-01-5:10	QS-11	BRD-K02526760-001-01-5	0.0239186
CPC009_VCAP_24H:BRD-K62412498-001-05-5:10	BRD-K62412498	BRD-K62412498-001-05-5	0.0239186
CPC011_MCF7_6H:BRD-K21806131-050-02-5:10	tegaserod	BRD-K21806131-050-02-5	0.0239186
CPC013_HA1E_6H:BRD-K72451865-001-01-5:10	BRD-K72451865	BRD-K72451865-001-01-5	0.0239186
HOG003_A549_6H:BRD-K60230970-001-04-3:1.1681	MG-132	BRD-K60230970-001-04-3	0.0239186
CPC001_VCAP_6H:BRD-A10355991-003-01-8:10	norketamine	BRD-A10355991-003-01-8	0.0239186
CPC006_RMUGS_6H:BRD-K78659596-001-01-3:10	MLN-2238	BRD-K78659596-001-01-3	0.0239186
CPC004_PC3_24H:BRD-A94756469-001-03-9:10	digoxin	BRD-A94756469-001-03-9	0.0239186
ERG011_VCAP_24H:BRD-M86331534-373-03-1:0.4	pyrvinium-pamoate	BRD-M86331534-373-03-1	0.0239186
CPC005_MCF7_24H:BRD-K50841342-001-01-6:10	PAC-1	BRD-K50841342-001-01-6	0.0239186
CPC012_VCAP_6H:BRD-K85123403-001-01-4:10	BRD-K85123403	BRD-K85123403-001-01-4	0.0239186
CPC014_VCAP_6H:BRD-K19540840-001-02-9:10	saracatinib	BRD-K19540840-001-02-9	0.0239186
CPC001_HCC515_24H:BRD-A14574269-051-01-4:10	UB-165	BRD-A14574269-051-01-4	0.0239186
CPC006_VCAP_24H:BRD-K35716340-001-02-0:12	BRD-K35716340	BRD-K35716340-001-02-0	0.0239186
CPC019_HT29_6H:BRD-K02598395-001-01-7:10	BRD-K02598395	BRD-K02598395-001-01-7	0.0239186
CPC014_MCF7_24H:BRD-K11147885-001-01-9:10	BRD-K11147885	BRD-K11147885-001-01-9	0.0239186
CPC018_NPC_24H:BRD-A39415247-001-06-2:10	norethisterone	BRD-A39415247-001-06-2	0.0239186
LJP001_SKBR3_24H:BRD-K92428232-001-03-1:0.08	GSK-461364	BRD-K92428232-001-03-1	0.0239186
CPC019_PC3_24H:BRD-K94987138-001-06-2:10	BRD-K94987138	BRD-K94987138-001-06-2	0.0239186
CPC007_MCF7_6H:BRD-A76490030-001-09-4:10	K784-3131	BRD-A76490030-001-09-4	0.0239186
CPC009_HEPG2_6H:BRD-K36354764-001-04-2:10	BRD-K36354764	BRD-K36354764-001-04-2	0.0239186
CPC006_MCF7_24H:BRD-K03816923-001-04-7:9.68	rottlerin	BRD-K03816923-001-04-7	0.0239186
CPC009_PC3_6H:BRD-A67981824-236-01-2:10	cefotaxime	BRD-A67981824-236-01-2	0.0239186
CPC020_HT29_6H:BRD-A48631911-001-01-9:10	mibefradil	BRD-A48631911-001-01-9	0.0239186
CPC006_HEPG2_6H:BRD-A15079084-001-02-9:10	phorbol-12-myristate-13-acetate	BRD-A15079084-001-02-9	0.0239186
CPC008_PC3_6H:BRD-K91913968-001-08-2:10	BRD-K91913968	BRD-K91913968-001-08-2	0.0239186
CPC019_HEPG2_6H:BRD-A68061604-003-01-2:10	BRD-A68061604	BRD-A68061604-003-01-2	0.0239186
CPC012_MCF7_6H:BRD-K21672423-001-01-3:10	BRD-K21672423	BRD-K21672423-001-01-3	0.0239186
HOG001_MCF7_24H:BRD-A19633847-050-20-6:10	perhexiline	BRD-A19633847-050-20-6	0.0239186
CPC014_MCF7_6H:BRD-A25337146-003-07-0:10	AT-SUMO-1	BRD-A25337146-003-07-0	0.0239186
CPC016_A375_6H:BRD-K38477985-001-01-8:10	malonoben	BRD-K38477985-001-01-8	0.0239186
CPC017_HT29_6H:BRD-K40919711-001-02-4:10	BAPTA-AM	BRD-K40919711-001-02-4	0.0234097
CPC008_PC3_6H:BRD-K68833544-001-01-9:10	BRD-K68833544	BRD-K68833544-001-01-9	0.0234097
CPC019_VCAP_24H:BRD-K53610452-001-01-8:10	BRD-K53610452	BRD-K53610452-001-01-8	0.0234097
CPC014_HEPG2_6H:BRD-A06929388-001-01-1:10	CVF-SUMO-13	BRD-A06929388-001-01-1	0.0234097
CPC011_PC3_24H:BRD-K23369905-008-01-6:10	oxiconazole	BRD-K23369905-008-01-6	0.0234097
CPC020_PC3_24H:BRD-A75144621-001-02-8:10	digoxin	BRD-A75144621-001-02-8	0.0234097
CPC009_VCAP_24H:BRD-K22878149-337-02-4:10	SB-205607	BRD-K22878149-337-02-4	0.0234097
CPC006_A375_24H:BRD-K56301217-001-01-7:11.1	ABT-737	BRD-K56301217-001-01-7	0.0234097
CPC013_SKB_24H:BRD-K15600710-066-01-7:10	obatoclax	BRD-K15600710-066-01-7	0.0234097
CPC019_HT29_6H:BRD-K88217904-001-01-5:10	BRD-K88217904	BRD-K88217904-001-01-5	0.0234097
MUC.CP006_MCF7_6H:BRD-K49049886-001-03-8:40	CGS-15943	BRD-K49049886-001-03-8	0.0234097
CPC006_PL21_6H:BRD-A15079084-001-02-9:10	phorbol-12-myristate-13-acetate	BRD-A15079084-001-02-9	0.0234097
CPC014_VCAP_6H:BRD-K33551950-001-01-6:10	radicicol	BRD-K33551950-001-01-6	0.0234097
CPC006_HCC515_24H:BRD-M86331534-373-01-5:10	pyrvinium-pamoate	BRD-M86331534-373-01-5	0.0234097
LJP001_BT20_6H:BRD-K15592317-001-02-8:2	CP466722	BRD-K15592317-001-02-8	0.0234097
CPC004_VCAP_24H:BRD-K00234327-001-01-4:10	RU-24969	BRD-K00234327-001-01-4	0.0234097
CPC010_A375_6H:BRD-K32656671-001-06-1:10	BRD-K32656671	BRD-K32656671-001-06-1	0.0234097
CPC012_NEU_24H:BRD-K69406317-001-01-8:10	BRD-K69406317	BRD-K69406317-001-01-8	0.0234097
CPC012_MCF7_24H:BRD-K26818574-001-03-0:10	BIX-01294	BRD-K26818574-001-03-0	0.0234097
CPC005_MCF7_6H:BRD-K63630713-001-15-9:10	etacrynic-acid	BRD-K63630713-001-15-9	0.0234097
CPC015_MCF7_24H:BRD-K10995081-001-15-4:10	perphenazine	BRD-K10995081-001-15-4	0.0234097
CPC015_MCF7_24H:BRD-K53737926-003-14-6:10	amitriptyline	BRD-K53737926-003-14-6	0.0234097
CPC007_HT29_6H:BRD-K05402890-001-09-2:10	BRD-K05402890	BRD-K05402890-001-09-2	0.0234097
CPC014_HT29_6H:BRD-K04923131-001-06-3:10	GSK-3-inhibitor-IX	BRD-K04923131-001-06-3	0.0234097
CPC017_SKB_24H:BRD-K05151076-001-01-8:10	ZK-164015	BRD-K05151076-001-01-8	0.0234097
ERG005_VCAP_48H:BRD-A84481105-003-15-6:20	thioridazine	BRD-A84481105-003-15-6	0.0234097
MUC.CP003_MCF7_24H:BRD-K96076993-001-01-7:14.4	SA-25547	BRD-K96076993-001-01-7	0.0234097
CPC018_MCF7_24H:BRD-K74305673-001-02-1:10	IKK-2-inhibitor-V	BRD-K74305673-001-02-1	0.0234097
CPC007_VCAP_24H:BRD-K76933066-001-04-9:10	BRD-K76933066	BRD-K76933066-001-04-9	0.0234097
CPC013_A375_6H:BRD-K20032655-001-01-0:10	BRD-K20032655	BRD-K20032655-001-01-0	0.0234097
CPC007_MCF7_6H:BRD-A09719808-001-02-3:10	BRD-A09719808	BRD-A09719808-001-02-3	0.0229008
CPC015_A375_6H:BRD-A50737080-001-01-4:10	CGK-733	BRD-A50737080-001-01-4	0.0229008
CPC006_A375_6H:BRD-K84924563-001-01-2:40	BRD-K84924563	BRD-K84924563-001-01-2	0.0229008
CPC013_VCAP_24H:BRD-K42125900-001-01-9:10	docetaxel	BRD-K42125900-001-01-9	0.0229008
CPC008_PC3_24H:BRD-K88761633-001-01-0:10	BRD-K88761633	BRD-K88761633-001-01-0	0.0229008
CPC010_PC3_6H:BRD-K30536692-001-04-7:10	BRD-K30536692	BRD-K30536692-001-04-7	0.0229008
CPC002_PC3_24H:BRD-A86109770-001-01-9:10	guggulsterone	BRD-A86109770-001-01-9	0.0229008
CPC002_VCAP_24H:BRD-K95851186-001-02-9:10	CGP-13501	BRD-K95851186-001-02-9	0.0229008
CPC004_HT29_6H:BRD-K63675182-003-14-5:10	triflupromazine	BRD-K63675182-003-14-5	0.0229008
CPC007_VCAP_24H:BRD-K26767475-001-05-4:10	BRD-K26767475	BRD-K26767475-001-05-4	0.0229008
CPC007_A549_6H:BRD-A39093044-001-09-6:10	K784-3187	BRD-A39093044-001-09-6	0.0229008
CPC010_VCAP_24H:BRD-K60228169-001-06-3:10	BRD-K60228169	BRD-K60228169-001-06-3	0.0229008
CPC019_VCAP_6H:BRD-K94544211-001-01-2:10	BRD-K94544211	BRD-K94544211-001-01-2	0.0229008
ERG011_VCAP_6H:BRD-K69023402-001-05-8:0.4	thapsigargin	BRD-K69023402-001-05-8	0.0229008
CPC019_HT29_6H:BRD-K18249495-001-01-8:10	BRD-K18249495	BRD-K18249495-001-01-8	0.0229008
CPC019_HT29_6H:BRD-K69159985-001-01-4:10	BRD-K69159985	BRD-K69159985-001-01-4	0.0229008
CPC006_A375_6H:BRD-K82135108-001-01-9:10	elesclomol	BRD-K82135108-001-01-9	0.0229008
CPC004_VCAP_24H:BRD-A91008255-003-16-4:10	bepridil	BRD-A91008255-003-16-4	0.0229008
CPC006_A549_6H:BRD-K89687904-001-01-8:10	PKCbeta-inhibitor	BRD-K89687904-001-01-8	0.0229008
CPC015_NPC_24H:BRD-K42500029-001-01-9:10	CGP-57380	BRD-K42500029-001-01-9	0.0229008
ERG005_VCAP_48H:BRD-K88378636-001-02-8:1	withaferin-a	BRD-K88378636-001-02-8	0.0229008
CPC006_A375_24H:BRD-K99818283-001-01-8:10	PIK-90	BRD-K99818283-001-01-8	0.0229008
CPC016_A375_6H:BRD-A51410489-003-02-8:10	yohimbine	BRD-A51410489-003-02-8	0.0229008
CPC005_HT29_24H:BRD-K49027941-237-01-1:10	PSB-1115	BRD-K49027941-237-01-1	0.0229008
CPC018_A375_6H:BRD-K12057390-001-02-5:10	apigenin	BRD-K12057390-001-02-5	0.0229008
CPC014_HT29_6H:BRD-M30523314-002-01-5:10	vinorelbine	BRD-M30523314-002-01-5	0.0229008
CPC013_VCAP_24H:BRD-K96433222-001-01-3:10	BRD-K96433222	BRD-K96433222-001-01-3	0.0229008
CPC019_PC3_24H:BRD-K28377013-001-01-8:10	BRD-K28377013	BRD-K28377013-001-01-8	0.0229008
CPC007_HT29_6H:BRD-K68313733-001-11-2:10	BRD-K68313733	BRD-K68313733-001-11-2	0.0229008
CPC006_AGS_6H:BRD-K73261812-001-01-1:10	BRD-K73261812	BRD-K73261812-001-01-1	0.0229008
NMH002_FIBRNPC_24H:BRD-K59184148-001-13-3:10	SB-216763	BRD-K59184148-001-13-3	0.0229008
CPC004_VCAP_24H:BRD-K28307902-001-09-2:10	flutamide	BRD-K28307902-001-09-2	0.0229008
CPC006_HT29_24H:BRD-A85860691-001-02-2:0.08	chaetocin	BRD-A85860691-001-02-2	0.0229008
CPC010_HT29_6H:BRD-K88511582-001-04-4:10	BRD-K88511582	BRD-K88511582-001-04-4	0.0229008
CPC004_HA1E_6H:BRD-K77830450-001-02-4:10	forskolin	BRD-K77830450-001-02-4	0.0229008
CPC006_JHUEM2_6H:BRD-K03618428-001-01-3:22.2	PP-110	BRD-K03618428-001-01-3	0.0229008
CPC017_MCF7_24H:BRD-K12906962-001-02-1:10	dichlorobenzamil	BRD-K12906962-001-02-1	0.0229008
CPC006_VCAP_24H:BRD-K67844266-001-01-3:11.1	MLN-4924	BRD-K67844266-001-01-3	0.0229008
CPC019_VCAP_24H:BRD-K67870070-001-01-4:10	SA-247615	BRD-K67870070-001-01-4	0.0229008
CPC015_MCF7_6H:BRD-A31575449-300-01-4:10	CGP-20712	BRD-A31575449-300-01-4	0.0229008
CPC018_HT29_6H:BRD-K03600606-001-02-3:10	catechin	BRD-K03600606-001-02-3	0.0229008
CPC002_PC3_6H:BRD-A62336480-001-02-5:10	niguldipine	BRD-A62336480-001-02-5	0.0229008
CPC014_MCF7_6H:BRD-M30523314-002-01-5:10	vinorelbine	BRD-M30523314-002-01-5	0.0229008
CPC012_PC3_6H:BRD-K81795824-001-01-4:10	BRD-K81795824	BRD-K81795824-001-01-4	0.0229008
CPC001_PC3_6H:BRD-K92138166-001-01-0:10	mammea-a	BRD-K92138166-001-01-0	0.0223919
ERG011_VCAP_6H:BRD-K69023402-001-05-8:10	thapsigargin	BRD-K69023402-001-05-8	0.0223919
CPC020_VCAP_24H:BRD-K29950728-048-12-5:10	clomifene	BRD-K29950728-048-12-5	0.0223919
CPC010_VCAP_24H:BRD-A25170757-001-05-3:10	BRD-A25170757	BRD-A25170757-001-05-3	0.0223919
CPC018_NPC_24H:BRD-K21064560-001-01-6:10	BRD-K21064560	BRD-K21064560-001-01-6	0.0223919
CPC004_VCAP_24H:BRD-A27887842-001-03-2:10	prednisolone	BRD-A27887842-001-03-2	0.0223919
CPC010_VCAP_24H:BRD-K74980345-019-03-9:10	BRD-K74980345	BRD-K74980345-019-03-9	0.0223919
CPC004_VCAP_24H:BRD-K62792802-001-02-8:10	LY-83583	BRD-K62792802-001-02-8	0.0223919
CPC012_NEU_24H:BRD-K10573841-001-01-0:10	tunicamycin	BRD-K10573841-001-01-0	0.0223919
CPC006_SW620_6H:BRD-A67788537-001-01-7:120	salermide	BRD-A67788537-001-01-7	0.0223919
LJP001_MCF10A_6H:BRD-K99252563-001-01-1:10	QL-XII-47	BRD-K99252563-001-01-1	0.0223919
CPC009_PC3_24H:BRD-K51377689-001-04-5:10	BRD-K51377689	BRD-K51377689-001-04-5	0.0223919
CPC005_A375_24H:BRD-K48735772-001-01-4:10	PD-158780	BRD-K48735772-001-01-4	0.0223919
CPC013_MCF7_24H:BRD-K19166598-001-01-9:10	BRD-K19166598	BRD-K19166598-001-01-9	0.0223919
CPC009_PC3_24H:BRD-K88784410-001-01-1:10	BRD-K88784410	BRD-K88784410-001-01-1	0.0223919
CPC012_PC3_6H:BRD-K28610502-001-01-0:10	RAN-05	BRD-K28610502-001-01-0	0.0223919
CPC008_VCAP_6H:BRD-K30443205-001-05-3:10	BRD-K30443205	BRD-K30443205-001-05-3	0.0223919
CPC006_HT29_24H:BRD-A12230535-001-02-6:44.4	nutlin-3	BRD-A12230535-001-02-6	0.0223919
CPC007_VCAP_6H:BRD-A58924247-001-08-5:10	BRD-A58924247	BRD-A58924247-001-08-5	0.0223919
CPC010_PC3_6H:BRD-A82913781-001-03-1:10	BRD-A82913781	BRD-A82913781-001-03-1	0.0223919
CPC006_PC3_24H:BRD-K76703230-001-01-3:0.31	YM-155	BRD-K76703230-001-01-3	0.0223919
MUC.CP003_MCF7_6H:BRD-A52650764-001-01-0:10	ingenol	BRD-A52650764-001-01-0	0.0223919
CPC010_HEPG2_6H:BRD-K05331696-001-02-4:10	BRD-K05331696	BRD-K05331696-001-02-4	0.0223919
CPC008_MCF7_24H:BRD-K23412959-001-05-5:10	BRD-K23412959	BRD-K23412959-001-05-5	0.0223919
CPC006_PC3_6H:BRD-K86574132-001-04-9:48	BRD-K86574132	BRD-K86574132-001-04-9	0.0223919
CPC003_PC3_6H:BRD-K31912990-003-01-0:10	CGP-71683	BRD-K31912990-003-01-0	0.0223919
CPC009_VCAP_24H:BRD-K51443908-001-03-2:10	KU-C104486	BRD-K51443908-001-03-2	0.0223919
CPC018_A375_6H:BRD-K88329126-001-01-0:10	BRD-K88329126	BRD-K88329126-001-01-0	0.0223919
CPC006_HT29_24H:BRD-K35716340-001-02-0:12	BRD-K35716340	BRD-K35716340-001-02-0	0.0223919
CPC006_SW480_6H:BRD-A15079084-001-02-9:10	phorbol-12-myristate-13-acetate	BRD-A15079084-001-02-9	0.0223919
CPC015_MCF7_6H:BRD-A68930007-001-03-1:10	ouabain	BRD-A68930007-001-03-1	0.0223919
CPC015_ASC_24H:BRD-K17705806-003-01-0:10	JTC-801	BRD-K17705806-003-01-0	0.0223919
NMH002_NPC_24H:BRD-K04923131-001-11-3:10	GSK-3-inhibitor-IX	BRD-K04923131-001-11-3	0.0223919
CPC006_MCF7_24H:BRD-K64451768-001-01-3:10	GANT-58	BRD-K64451768-001-01-3	0.0223919
CPC006_HT29_6H:BRD-K96354014-001-09-6:10	nifedipine	BRD-K96354014-001-09-6	0.0223919
CPC019_PC3_24H:BRD-K84106030-001-01-1:10	BRD-K84106030	BRD-K84106030-001-01-1	0.0223919
CPC014_MCF7_6H:BRD-K85985071-001-20-7:10	ellipticine	BRD-K85985071-001-20-7	0.0223919
CPC008_PC3_24H:BRD-K53780220-001-01-0:10	BRD-K53780220	BRD-K53780220-001-01-0	0.0223919
CPD001_MCF7_6H:BRD-K63630713-001-20-9:10	etacrynic-acid	BRD-K63630713-001-20-9	0.0223919
CPC002_VCAP_24H:BRD-K05181463-001-04-0:10	L-741626	BRD-K05181463-001-04-0	0.0223919
CPC008_MCF7_6H:BRD-K44366801-001-04-1:10	BRD-K44366801	BRD-K44366801-001-04-1	0.0223919
CPC018_MCF7_24H:BRD-K31491153-001-01-2:10	1-phenylbiguanide	BRD-K31491153-001-01-2	0.0223919
CPC003_HA1E_24H:BRD-K37618799-001-01-4:10	MRS-1220	BRD-K37618799-001-01-4	0.0223919
CPC005_MCF7_24H:BRD-A47513740-001-02-5:10	calyculin	BRD-A47513740-001-02-5	0.021883
CPC006_U937_6H:BRD-K18190982-002-01-2:44.4	COT-10b	BRD-K18190982-002-01-2	0.021883
CPC012_SKB_24H:BRD-K26818574-001-03-0:10	BIX-01294	BRD-K26818574-001-03-0	0.021883
CPC008_HCC515_6H:BRD-K66037923-001-04-4:10	BRD-K66037923	BRD-K66037923-001-04-4	0.021883
CPC006_HCC515_24H:BRD-A67788537-001-01-7:120	salermide	BRD-A67788537-001-01-7	0.021883
CPC006_HA1E_24H:BRD-K73261812-001-01-1:10	BRD-K73261812	BRD-K73261812-001-01-1	0.021883
NMH002_NPC_24H:BRD-K93754473-048-14-5:10	tamoxifen	BRD-K93754473-048-14-5	0.021883
CPC019_MCF7_6H:BRD-K34363599-001-02-0:10	RJC-00245SC	BRD-K34363599-001-02-0	0.021883
CPC007_HCC515_6H:BRD-K10057859-001-02-1:10	BRD-K10057859	BRD-K10057859-001-02-1	0.021883
CPC018_HEPG2_6H:BRD-K26241953-001-01-0:10	piceatannol	BRD-K26241953-001-01-0	0.021883
CPC004_MCF7_6H:BRD-K03557653-001-02-7:10	sappanone-a	BRD-K03557653-001-02-7	0.021883
CPC008_PC3_6H:BRD-K87726525-001-05-6:10	BRD-K87726525	BRD-K87726525-001-05-6	0.021883
CPC006_MDST8_6H:BRD-K73261812-001-01-1:10	BRD-K73261812	BRD-K73261812-001-01-1	0.021883
CPC013_MCF7_6H:BRD-K61175124-001-01-0:10	BRD-K61175124	BRD-K61175124-001-01-0	0.021883
CPC018_MCF7_24H:BRD-K87158025-003-01-2:10	benzamil	BRD-K87158025-003-01-2	0.021883
CPC019_VCAP_6H:BRD-K82524003-001-01-0:10	BRD-K82524003	BRD-K82524003-001-01-0	0.021883
CPC019_PC3_24H:BRD-K58479490-001-03-3:10	BRD-K58479490	BRD-K58479490-001-03-3	0.021883
CPC013_HA1E_6H:BRD-K83643280-001-01-1:10	BG-FA-0953	BRD-K83643280-001-01-1	0.021883
CPC006_SKMEL1_6H:BRD-K06792661-001-01-9:10	narciclasine	BRD-K06792661-001-01-9	0.021883
CPC019_PC3_24H:BRD-K64366758-001-01-5:10	BRD-K64366758	BRD-K64366758-001-01-5	0.021883
CPC012_ASC_24H:BRD-K86472598-001-02-7:10	MD-II-051	BRD-K86472598-001-02-7	0.021883
CPC006_A549_24H:BRD-K33272502-001-01-2:40	DG-041	BRD-K33272502-001-01-2	0.021883
CPC014_MCF7_6H:BRD-K40255344-001-13-5:10	tyrphostin-A9	BRD-K40255344-001-13-5	0.021883
CPC009_MCF7_24H:BRD-A75301702-001-01-8:10	BRD-A75301702	BRD-A75301702-001-01-8	0.021883
CPC004_VCAP_6H:BRD-A46747628-001-01-9:10	ouabain	BRD-A46747628-001-01-9	0.021883
CPC019_VCAP_24H:BRD-K20123385-001-01-4:10	BRD-K20123385	BRD-K20123385-001-01-4	0.021883
CPC006_NCIH2073_6H:BRD-K04853698-003-01-4:10	LDN-193189	BRD-K04853698-003-01-4	0.021883
LJP001_MDAMB231_24H:BRD-K92428232-001-03-1:0.08	GSK-461364	BRD-K92428232-001-03-1	0.021883
CPC012_VCAP_24H:BRD-K03568209-001-07-2:10	MW-STK33-4C	BRD-K03568209-001-07-2	0.021883
CPC018_HT29_6H:BRD-K06980535-003-15-0:10	promazine	BRD-K06980535-003-15-0	0.021883
CPC019_PC3_6H:BRD-K98824517-001-06-4:10	BRD-K98824517	BRD-K98824517-001-06-4	0.021883
CPC006_AGS_6H:BRD-K90999434-003-01-9:10	BRD-K90999434	BRD-K90999434-003-01-9	0.021883
CPC005_A375_24H:BRD-K04210847-001-01-1:10	tamoxifen	BRD-K04210847-001-01-1	0.021883
CPC020_A549_6H:BRD-A49848186-003-01-2:10	BRD-A49848186	BRD-A49848186-003-01-2	0.021883
CPC008_VCAP_24H:BRD-K89093471-001-03-8:10	VU-0418934-2	BRD-K89093471-001-03-8	0.021883
CPC018_MCF7_24H:BRD-K06712146-001-01-2:10	YM-90709	BRD-K06712146-001-01-2	0.021883
CPC016_MCF7_24H:BRD-A06352508-001-02-9:10	SB-218078	BRD-A06352508-001-02-9	0.021883
PCLB002_A375_24H:BRD-K93754473:10	tamoxifen	BRD-K93754473	0.021883
CPC014_MCF7_6H:BRD-K07061353-001-01-1:10	BRD-K07061353	BRD-K07061353-001-01-1	0.021883
CPC005_A549_6H:BRD-K47150025-001-01-2:10	KI-8751	BRD-K47150025-001-01-2	0.021883
CPC019_VCAP_6H:BRD-K20112532-001-05-0:10	BRD-K20112532	BRD-K20112532-001-05-0	0.021883
CPC007_MCF7_24H:BRD-K83194053-001-07-7:10	BRD-K83194053	BRD-K83194053-001-07-7	0.021883
CPC014_SKB_24H:BRD-K10916986-001-01-6:10	vinorelbine	BRD-K10916986-001-01-6	0.021883
CPC003_PC3_6H:BRD-A50737080-001-01-4:10	CGK-733	BRD-A50737080-001-01-4	0.021883
LJP001_SKBR3_24H:BRD-K68174511-001-02-5:2	torin-2	BRD-K68174511-001-02-5	0.021883
CPC019_HT29_6H:BRD-K90700939-001-01-5:10	BRD-K90700939	BRD-K90700939-001-01-5	0.021883
CPC018_ASC_24H:BRD-K03816923-001-06-2:10	rottlerin	BRD-K03816923-001-06-2	0.021883
CPC019_VCAP_6H:BRD-K90417362-001-01-2:10	BRD-K90417362	BRD-K90417362-001-01-2	0.021883
CPC018_HEPG2_6H:BRD-A46747628-001-01-9:10	ouabain	BRD-A46747628-001-01-9	0.021883
CPC001_PC3_6H:BRD-K31268420-001-01-1:10	NSC-693868	BRD-K31268420-001-01-1	0.021883
CPC007_VCAP_6H:BRD-K10057859-001-02-1:10	BRD-K10057859	BRD-K10057859-001-02-1	0.021883
CPC006_PL21_6H:BRD-A52650764-001-01-0:10	ingenol	BRD-A52650764-001-01-0	0.021883
CPC018_HT29_6H:BRD-K27351809-001-02-0:10	nomegestrol	BRD-K27351809-001-02-0	0.021883
CPC019_PC3_24H:BRD-K06405410-001-01-2:10	BRD-K06405410	BRD-K06405410-001-01-2	0.021374
CPC012_MCF7_24H:BRD-K45842176-001-01-3:10	BRD-K45842176	BRD-K45842176-001-01-3	0.021374
CPC019_VCAP_24H:BRD-K33720404-001-01-9:10	BRD-K33720404	BRD-K33720404-001-01-9	0.021374
CPC009_VCAP_6H:BRD-A75301702-001-01-8:10	BRD-A75301702	BRD-A75301702-001-01-8	0.021374
CPC006_VCAP_24H:BRD-A25004090-001-03-5:4.8	erastin	BRD-A25004090-001-03-5	0.021374
CPC001_VCAP_24H:BRD-K84709232-001-02-6:10	caffeic-acid	BRD-K84709232-001-02-6	0.021374
CPC012_HT29_6H:BRD-K81795824-001-01-4:10	BRD-K81795824	BRD-K81795824-001-01-4	0.021374
CPC017_HEPG2_6H:BRD-K05151076-001-01-8:10	ZK-164015	BRD-K05151076-001-01-8	0.021374
CPC012_NEU_24H:BRD-K32896438-001-01-8:10	BRD-K32896438	BRD-K32896438-001-01-8	0.021374
CPC001_VCAP_24H:BRD-A07875874-001-01-6:10	cilnidipine	BRD-A07875874-001-01-6	0.021374
CPC014_A375_6H:BRD-U33728988-000-01-6:10	QL-X-138	BRD-U33728988-000-01-6	0.021374
CPC012_PC3_24H:BRD-K41652870-001-01-9:10	BRD-K41652870	BRD-K41652870-001-01-9	0.021374
CPC008_PC3_6H:BRD-K30606628-001-03-9:10	KU-C104233	BRD-K30606628-001-03-9	0.021374
CPC005_PC3_6H:BRD-A08003242-001-02-7:10	rhodomyrtoxin-b	BRD-A08003242-001-02-7	0.021374
CPC011_PC3_24H:BRD-K55462201-001-05-7:10	AM-404	BRD-K55462201-001-05-7	0.021374
CPC007_A375_6H:BRD-A39093044-001-09-6:10	K784-3187	BRD-A39093044-001-09-6	0.021374
CPC001_VCAP_24H:BRD-A54927599-001-07-8:10	KF-38789	BRD-A54927599-001-07-8	0.021374
CPC020_PC3_6H:BRD-K88868628-001-01-0:10	iodoacetic-acid	BRD-K88868628-001-01-0	0.021374
CPC016_ASC_24H:BRD-A30437061-001-02-7:10	camptothecin	BRD-A30437061-001-02-7	0.021374
MUC.CP006_MCF7_24H:BRD-A55594068-065-02-3:0.3704	vinblastine	BRD-A55594068-065-02-3	0.021374
CPC014_MCF7_6H:BRD-K37846922-001-07-8:10	3,3'-diindolylmethane	BRD-K37846922-001-07-8	0.021374
CPC004_MCF7_6H:BRD-K19227686-001-12-9:10	phenolphthalein	BRD-K19227686-001-12-9	0.021374
CPC019_PC3_6H:BRD-K23582869-001-01-3:10	BRD-K23582869	BRD-K23582869-001-01-3	0.021374
CPC013_PC3_6H:BRD-K41925105-001-01-6:10	BRD-K41925105	BRD-K41925105-001-01-6	0.021374
CPC013_SKB_24H:BRD-K69852452-001-01-8:10	F-1566-0341	BRD-K69852452-001-01-8	0.021374
CPC007_HT29_6H:BRD-K10057859-001-02-1:10	BRD-K10057859	BRD-K10057859-001-02-1	0.021374
CPC018_A375_6H:BRD-K48869804-001-01-3:10	icilin	BRD-K48869804-001-01-3	0.021374
CPC018_MCF7_24H:BRD-K72895815-001-01-4:10	SSR-69071	BRD-K72895815-001-01-4	0.021374
CPC006_A549_6H:BRD-K23363278-001-01-3:1	CYT-997	BRD-K23363278-001-01-3	0.021374
CPC020_MCF7_6H:BRD-A25088322-001-01-2:10	CVF-SUMO-7	BRD-A25088322-001-01-2	0.021374
CPC020_VCAP_6H:BRD-A83124583-003-01-4:10	EMF-sumo1-39	BRD-A83124583-003-01-4	0.021374
CVD001_HEPG2_6H:BRD-K07762753-001-03-6:50	aminopurvalanol-a	BRD-K07762753-001-03-6	0.021374
CPC009_VCAP_24H:BRD-K53732802-019-01-9:10	VU-0365118-1	BRD-K53732802-019-01-9	0.021374
CPC013_MCF7_24H:BRD-K18163752-001-01-9:10	BRD-K18163752	BRD-K18163752-001-01-9	0.021374
CPC001_VCAP_24H:BRD-A74269027-003-03-8:10	isoxsuprine	BRD-A74269027-003-03-8	0.021374
CPC016_MCF7_24H:BRD-A81795050-003-01-7:10	U-18666A	BRD-A81795050-003-01-7	0.021374
CPC003_HA1E_6H:BRD-K15409150-001-01-7:10	penfluridol	BRD-K15409150-001-01-7	0.021374
CPC010_MCF7_24H:BRD-A82913781-001-03-1:10	BRD-A82913781	BRD-A82913781-001-03-1	0.021374
CPC013_VCAP_24H:BRD-K92428232-001-01-5:10	GSK-461364	BRD-K92428232-001-01-5	0.021374
CPC012_SKB_24H:BRD-K87375115-001-06-6:10	KM-00799	BRD-K87375115-001-06-6	0.021374
CPC007_HT29_6H:BRD-K23673040-001-12-9:10	BRD-K23673040	BRD-K23673040-001-12-9	0.021374
CPC014_SKB_24H:BRD-K34387287-001-01-8:10	BRD-K34387287	BRD-K34387287-001-01-8	0.021374
CPC012_VCAP_24H:BRD-K21165668-001-01-2:10	BRD-K21165668	BRD-K21165668-001-01-2	0.021374
CPC006_MCF7_6H:BRD-K93176058-001-02-8:10	AC-55649	BRD-K93176058-001-02-8	0.021374
CPC019_VCAP_6H:BRD-K71599932-001-01-1:10	BRD-K71599932	BRD-K71599932-001-01-1	0.021374
CPC009_HT29_6H:BRD-K36354764-001-04-2:10	BRD-K36354764	BRD-K36354764-001-04-2	0.021374
CPC006_HCC15_6H:BRD-K67566344-001-01-8:10	KU-0063794	BRD-K67566344-001-01-8	0.021374
CPC019_PC3_24H:BRD-K34363599-001-02-0:10	RJC-00245SC	BRD-K34363599-001-02-0	0.021374
CPC014_MCF7_6H:BRD-U64289953-000-01-2:10	XMD-1185H	BRD-U64289953-000-01-2	0.021374
CPC013_VCAP_6H:BRD-K59460069-001-01-7:10	BRD-K59460069	BRD-K59460069-001-01-7	0.021374
CPC020_A375_6H:BRD-K06750613-001-01-6:10	GSK-1059615	BRD-K06750613-001-01-6	0.021374
CPC013_SKB_24H:BRD-K18163752-001-01-9:10	BRD-K18163752	BRD-K18163752-001-01-9	0.021374
CPC019_MCF7_24H:BRD-K00007652-001-01-9:10	BRD-K00007652	BRD-K00007652-001-01-9	0.021374
ERG005_VCAP_6H:BRD-A84481105-003-15-6:20	thioridazine	BRD-A84481105-003-15-6	0.021374
CPC003_PC3_6H:BRD-K10207760-236-03-0:10	lasalocid	BRD-K10207760-236-03-0	0.021374
CPC004_PC3_6H:BRD-K39256324-001-01-5:10	rottlerin	BRD-K39256324-001-01-5	0.021374
CPC004_HA1E_24H:BRD-K62200014-003-05-5:10	anagrelide	BRD-K62200014-003-05-5	0.021374
CPC012_A375_6H:BRD-K36087356-001-01-8:10	BRD-K36087356	BRD-K36087356-001-01-8	0.021374
CPC014_VCAP_24H:BRD-A41692738-001-01-9:10	TGX-221	BRD-A41692738-001-01-9	0.021374
CPC015_MCF7_6H:BRD-A26334849-003-16-7:10	propafenone	BRD-A26334849-003-16-7	0.021374
CPC010_A375_6H:BRD-K29359156-001-22-8:10	ebselen	BRD-K29359156-001-22-8	0.021374
CPC010_MCF7_24H:BRD-K43913647-001-07-2:10	BRD-K43913647	BRD-K43913647-001-07-2	0.0208651
CPC014_MCF7_6H:BRD-U08759356-000-01-6:10	EI-346-erlotinib-analog	BRD-U08759356-000-01-6	0.0208651
CPC006_PC3_24H:BRD-K47983010-001-02-1:10	BX-795	BRD-K47983010-001-02-1	0.0208651
CPC019_A375_6H:BRD-K44136596-001-02-1:10	HTS-12264SC	BRD-K44136596-001-02-1	0.0208651
CPC019_MCF7_6H:BRD-K32238524-001-01-8:10	BRD-K32238524	BRD-K32238524-001-01-8	0.0208651
CPC012_MCF7_24H:BRD-K61776140-001-01-5:10	BRD-K61776140	BRD-K61776140-001-01-5	0.0208651
CPC004_VCAP_24H:BRD-K03109492-001-01-4:10	NSC-663284	BRD-K03109492-001-01-4	0.0208651
CPC018_MCF7_24H:BRD-K91263825-001-03-6:10	nortriptyline	BRD-K91263825-001-03-6	0.0208651
CPC014_ASC_24H:BRD-K89085489-001-10-9:10	fenretinide	BRD-K89085489-001-10-9	0.0208651
CPC009_HT29_6H:BRD-K45205755-001-01-2:10	BRD-K45205755	BRD-K45205755-001-01-2	0.0208651
CPC017_MCF7_24H:BRD-K14618467-003-01-8:10	IKK-16	BRD-K14618467-003-01-8	0.0208651
CPC017_ASC_24H:BRD-K14441456-001-01-2:10	tyrphostin-AG-556	BRD-K14441456-001-01-2	0.0208651
CPC006_MCF7_24H:BRD-A52650764-001-01-0:10	ingenol	BRD-A52650764-001-01-0	0.0208651
CPC006_PC3_6H:BRD-K26664453-001-03-4:10	cytochalasin-b	BRD-K26664453-001-03-4	0.0208651
CPC019_PC3_6H:BRD-K87387614-001-01-8:10	BRD-K87387614	BRD-K87387614-001-01-8	0.0208651
CPC009_HCC515_6H:BRD-K36354764-001-04-2:10	BRD-K36354764	BRD-K36354764-001-04-2	0.0208651
CPC013_PC3_6H:BRD-K15600710-066-01-7:10	obatoclax	BRD-K15600710-066-01-7	0.0208651
CPC014_PC3_24H:BRD-U66370498-000-01-0:10	androstanol	BRD-U66370498-000-01-0	0.0208651
CPC013_VCAP_24H:BRD-U68942961-000-01-2:10	JW-7-24-1	BRD-U68942961-000-01-2	0.0208651
CPC010_MCF7_6H:BRD-K05331696-001-02-4:10	BRD-K05331696	BRD-K05331696-001-02-4	0.0208651
CPC006_A375_6H:BRD-K26664453-001-03-4:10	cytochalasin-b	BRD-K26664453-001-03-4	0.0208651
ERG005_VCAP_24H:BRD-A84481105-003-15-6:20	thioridazine	BRD-A84481105-003-15-6	0.0208651
CPC020_VCAP_6H:BRD-A09722536-002-09-9:10	cyclophosphamide	BRD-A09722536-002-09-9	0.0208651
CPC008_PC3_6H:BRD-A11512624-001-04-6:10	BRD-A11512624	BRD-A11512624-001-04-6	0.0208651
CPC006_HA1E_6H:BRD-K98404142-001-01-9:11.1	BRD-K98404142	BRD-K98404142-001-01-9	0.0208651
CPC019_PC3_24H:BRD-K43226598-001-01-1:10	BRD-K43226598	BRD-K43226598-001-01-1	0.0208651
CPC006_A375_24H:BRD-A24054354-001-05-7:10	BRD-A24054354	BRD-A24054354-001-05-7	0.0208651
MUC.CP001_NKDBA_24H:BRD-K45818044-001-01-3:10	SA-425500	BRD-K45818044-001-01-3	0.0208651
CPC018_A375_6H:BRD-K67439147-001-01-7:10	SIB-1893	BRD-K67439147-001-01-7	0.0208651
CPC020_MCF7_6H:BRD-A83124583-003-01-4:10	EMF-sumo1-39	BRD-A83124583-003-01-4	0.0208651
CPC017_MCF7_6H:BRD-K76840893-003-01-7:10	RS-17053	BRD-K76840893-003-01-7	0.0208651
CPC014_MCF7_6H:BRD-A77467113-001-01-8:10	EMF-sumo1-11	BRD-A77467113-001-01-8	0.0208651
CPC014_MCF7_24H:BRD-K70161581-001-01-5:10	BRD-K70161581	BRD-K70161581-001-01-5	0.0208651
CPC004_HT29_6H:BRD-A10303790-003-03-7:10	talampicillin	BRD-A10303790-003-03-7	0.0208651
CPC001_HA1E_6H:BRD-A54927599-001-07-8:10	KF-38789	BRD-A54927599-001-07-8	0.0208651
CPC013_HT29_6H:BRD-K15600710-066-01-7:10	obatoclax	BRD-K15600710-066-01-7	0.0208651
CPD003_MCF7_24H:BRD-K70358946-001-09-0:10	aripiprazole	BRD-K70358946-001-09-0	0.0208651
CPC006_HT29_24H:BRD-A47829399-001-01-1:10	artesunate	BRD-A47829399-001-01-1	0.0208651
CPC010_A375_6H:BRD-K05331696-001-02-4:10	BRD-K05331696	BRD-K05331696-001-02-4	0.0208651
CPC002_PC3_24H:BRD-K98548675-001-02-6:10	parthenolide	BRD-K98548675-001-02-6	0.0208651
CPC008_PC3_6H:BRD-K24564544-001-01-3:10	AT-CSC-07	BRD-K24564544-001-01-3	0.0208651
CPC013_A375_6H:BRD-K18163752-001-01-9:10	BRD-K18163752	BRD-K18163752-001-01-9	0.0208651
CPC008_HT29_6H:BRD-K37456065-001-01-6:10	VU-0365114-2	BRD-K37456065-001-01-6	0.0208651
CPC006_HA1E_6H:BRD-K71726959-001-06-7:122.55	BRD-K71726959	BRD-K71726959-001-06-7	0.0208651
CPC013_MCF7_24H:BRD-K93215584-001-01-9:10	BRD-K93215584	BRD-K93215584-001-01-9	0.0208651
CPC010_PC3_6H:BRD-A18411371-001-10-6:10	BRD-A18411371	BRD-A18411371-001-10-6	0.0208651
CPC019_HT29_6H:BRD-K14868367-001-01-4:10	SA-97259	BRD-K14868367-001-01-4	0.0208651
CPC013_MCF7_24H:BRD-K96167523-001-01-3:10	BRD-K96167523	BRD-K96167523-001-01-3	0.0208651
CPC006_MCF7_24H:BRD-A79465854-001-01-3:10	auranofin	BRD-A79465854-001-01-3	0.0208651
CPC006_HCC515_24H:BRD-K47983010-001-02-1:10	BX-795	BRD-K47983010-001-02-1	0.0208651
CPC017_HT29_6H:BRD-K09638361-001-01-4:10	SA-63133	BRD-K09638361-001-01-4	0.0208651
CPC012_ASC_24H:BRD-K32896438-001-01-8:10	BRD-K32896438	BRD-K32896438-001-01-8	0.0208651
CPC019_VCAP_6H:BRD-K31706415-001-01-7:10	BRD-K31706415	BRD-K31706415-001-01-7	0.0208651
CPC006_A375_24H:BRD-K77947974-001-05-6:4.21	fluspirilene	BRD-K77947974-001-05-6	0.0208651
CPC007_A375_6H:BRD-K68313733-001-11-2:10	BRD-K68313733	BRD-K68313733-001-11-2	0.0208651
CPC007_VCAP_6H:BRD-A76490030-001-09-4:10	K784-3131	BRD-A76490030-001-09-4	0.0208651
CPC010_MCF7_24H:BRD-K08438429-001-04-4:10	BRD-K08438429	BRD-K08438429-001-04-4	0.0203562
CPC006_VCAP_24H:BRD-K64642496-001-01-6:40	KO-143	BRD-K64642496-001-01-6	0.0203562
CPC013_VCAP_6H:BRD-K16798053-001-01-0:10	ST-4029573	BRD-K16798053-001-01-0	0.0203562
CPC014_ASC_24H:BRD-A26199074-003-02-0:10	calmidazolium	BRD-A26199074-003-02-0	0.0203562
CPC006_MCF7_24H:BRD-K01292756-001-10-2:10	pimozide	BRD-K01292756-001-10-2	0.0203562
CPC012_A549_6H:BRD-K10573841-001-01-0:10	tunicamycin	BRD-K10573841-001-01-0	0.0203562
CPC002_VCAP_6H:BRD-K24240364-003-02-1:10	GYKI-52466	BRD-K24240364-003-02-1	0.0203562
CPC009_VCAP_6H:BRD-K56593336-001-05-6:10	BRD-K56593336	BRD-K56593336-001-05-6	0.0203562
CPC001_PC3_24H:BRD-K17896185-001-01-2:10	FIT	BRD-K17896185-001-01-2	0.0203562
CPC015_MCF7_24H:BRD-K71103788-003-04-7:10	duloxetine	BRD-K71103788-003-04-7	0.0203562
CPC003_HCC515_24H:BRD-K27450477-001-03-9:10	EHNA	BRD-K27450477-001-03-9	0.0203562
LJP002_HS578T_24H:BRD-K64857848-001-03-1:10	XMD-885	BRD-K64857848-001-03-1	0.0203562
CPC005_PC3_24H:BRD-K59273480-001-01-5:10	propentofylline	BRD-K59273480-001-01-5	0.0203562
CPC019_HEPG2_6H:BRD-K91145395-001-02-7:10	prostratin	BRD-K91145395-001-02-7	0.0203562
CPC010_MCF7_24H:BRD-K57037351-001-05-3:10	BRD-K57037351	BRD-K57037351-001-05-3	0.0203562
CPC008_MCF7_24H:BRD-K07259155-001-05-2:10	BRD-K07259155	BRD-K07259155-001-05-2	0.0203562
CPC020_A375_6H:BRD-K64517075-001-01-9:10	heliomycin	BRD-K64517075-001-01-9	0.0203562
CPC016_SKB_24H:BRD-K72783841-001-01-0:10	tyrphostin-AG-555	BRD-K72783841-001-01-0	0.0203562
CPC008_HT29_6H:BRD-K73082558-019-01-1:10	BRD-K73082558	BRD-K73082558-019-01-1	0.0203562
CPC009_HCC515_6H:BRD-K01834163-001-04-1:10	BRD-K01834163	BRD-K01834163-001-04-1	0.0203562
CPC001_VCAP_24H:BRD-K28761384-003-03-6:10	zuclopenthixol	BRD-K28761384-003-03-6	0.0203562
CPC012_PC3_6H:BRD-K71935468-001-01-9:10	BRD-K71935468	BRD-K71935468-001-01-9	0.0203562
CPC002_HCC515_24H:BRD-K05181463-001-04-0:10	L-741626	BRD-K05181463-001-04-0	0.0203562
CPC014_VCAP_6H:BRD-A52886023-001-01-7:10	antimycin-a	BRD-A52886023-001-01-7	0.0203562
CPC019_HT29_6H:BRD-K78524708-001-01-4:10	BRD-K78524708	BRD-K78524708-001-01-4	0.0203562
CPC019_VCAP_6H:BRD-K71138616-001-01-1:10	BRD-K71138616	BRD-K71138616-001-01-1	0.0203562
CPC007_HT29_6H:BRD-K37940862-004-03-4:10	BRD-K37940862	BRD-K37940862-004-03-4	0.0203562
CPC014_PC3_24H:BRD-K93331255-001-01-2:10	lypressin	BRD-K93331255-001-01-2	0.0203562
CPC003_PC3_24H:BRD-K08438429-001-01-0:10	BRD-K08438429	BRD-K08438429-001-01-0	0.0203562
CPC014_VCAP_24H:BRD-K05104363-001-04-3:10	PD-184352	BRD-K05104363-001-04-3	0.0203562
CPC019_PC3_6H:BRD-A32595718-001-01-9:10	BJM-CSC-15	BRD-A32595718-001-01-9	0.0203562
CPC014_HT29_6H:BRD-K32644160-001-07-3:10	BRD-K32644160	BRD-K32644160-001-07-3	0.0203562
CPC014_A549_6H:BRD-U86922168-000-01-3:10	QL-XII-47	BRD-U86922168-000-01-3	0.0203562
CPC010_MCF7_6H:BRD-K53932786-001-08-8:10	BRD-K53932786	BRD-K53932786-001-08-8	0.0203562
CPD003_PC3_6H:BRD-K67043667-001-19-9:10	altretamine	BRD-K67043667-001-19-9	0.0203562
CPC006_SW620_6H:BRD-K92301463-001-03-0:10	16,16-dimethylprostaglandin-e2	BRD-K92301463-001-03-0	0.0203562
CPC006_LOVO_6H:BRD-K31342827-001-05-4:12.12	bisindolylmaleimide	BRD-K31342827-001-05-4	0.0203562
CPC009_MCF7_6H:BRD-K77547920-001-04-2:10	BRD-K77547920	BRD-K77547920-001-04-2	0.0203562
CPC012_MCF7_6H:BRD-A39093044-001-05-4:10	K784-3187	BRD-A39093044-001-05-4	0.0203562
CPC017_HEPG2_6H:BRD-A24429032-003-01-6:10	HEAT	BRD-A24429032-003-01-6	0.0203562
CPC002_PC3_24H:BRD-K01567962-001-07-3:10	pyrazolanthrone	BRD-K01567962-001-07-3	0.0203562
CPC017_MCF7_24H:BRD-A54927599-001-07-8:10	KF-38789	BRD-A54927599-001-07-8	0.0203562
CPC009_PC3_24H:BRD-K56593336-001-05-6:10	BRD-K56593336	BRD-K56593336-001-05-6	0.0203562
CPC006_HT29_6H:BRD-K28296557-005-14-6:10	AKT-inhibitor-IV	BRD-K28296557-005-14-6	0.0203562
CPC011_VCAP_6H:BRD-K63265447-001-05-8:10	docetaxel	BRD-K63265447-001-05-8	0.0203562
CPC010_MCF7_6H:BRD-A25170757-001-05-3:10	BRD-A25170757	BRD-A25170757-001-05-3	0.0203562
CPC013_PC3_6H:BRD-K27630390-001-01-4:10	BRD-K27630390	BRD-K27630390-001-01-4	0.0203562
CPC006_NOMO1_6H:BRD-A15079084-001-02-9:10	phorbol-12-myristate-13-acetate	BRD-A15079084-001-02-9	0.0203562
HOG002_MCF7_6H:BRD-K88378636-001-02-8:3.33	withaferin-a	BRD-K88378636-001-02-8	0.0203562
CPC014_MCF7_6H:BRD-K04923131-001-06-3:10	GSK-3-inhibitor-IX	BRD-K04923131-001-06-3	0.0203562
CPC012_A375_6H:BRD-K68535470-001-01-8:10	STK-222600	BRD-K68535470-001-01-8	0.0203562
CPC009_HT29_6H:BRD-K53732802-019-01-9:10	VU-0365118-1	BRD-K53732802-019-01-9	0.0203562
CPC008_MCF7_24H:BRD-K44366801-001-04-1:10	BRD-K44366801	BRD-K44366801-001-04-1	0.0203562
CPC006_HT29_6H:BRD-K71799778-001-03-0:80	BML-259	BRD-K71799778-001-03-0	0.0203562
CPC002_PC3_6H:BRD-K80348542-001-01-4:10	cephaeline	BRD-K80348542-001-01-4	0.0203562
CPC013_VCAP_6H:BRD-K48950795-001-01-2:10	BRD-K48950795	BRD-K48950795-001-01-2	0.0203562
MUC.CP003_MCF7_6H:BRD-K80431395-001-02-4:3.3333	triciribine	BRD-K80431395-001-02-4	0.0203562
CPC012_HT29_6H:BRD-K54822214-001-01-7:10	BRD-K54822214	BRD-K54822214-001-01-7	0.0203562
LJP002_MCF7_6H:BRD-K19220233-001-02-3:2	JNK-9L	BRD-K19220233-001-02-3	0.0203562
CPC006_HT29_24H:BRD-K61250553-003-13-2:10	loperamide	BRD-K61250553-003-13-2	0.0203562
CPC014_VCAP_6H:BRD-A98283014-003-07-7:10	calmidazolium	BRD-A98283014-003-07-7	0.0198473
CPC007_VCAP_6H:BRD-A39093044-001-09-6:10	K784-3187	BRD-A39093044-001-09-6	0.0198473
CPC012_A375_6H:BRD-K48935217-001-01-3:10	epothilone	BRD-K48935217-001-01-3	0.0198473
CPC015_NPC_24H:BRD-K88625236-001-03-4:10	nonoxynol-9	BRD-K88625236-001-03-4	0.0198473
CPC008_HT29_6H:BRD-K38061943-019-01-3:10	BRD-K38061943	BRD-K38061943-019-01-3	0.0198473
CPC001_PC3_24H:BRD-K06426971-001-01-9:10	ryuvidine	BRD-K06426971-001-01-9	0.0198473
CPC006_HEPG2_6H:BRD-A71390734-001-01-7:0.08	idarubicin	BRD-A71390734-001-01-7	0.0198473
CPC001_PC3_24H:BRD-K05151076-001-01-8:10	ZK-164015	BRD-K05151076-001-01-8	0.0198473
CPC007_MCF7_24H:BRD-K23673040-001-12-9:10	BRD-K23673040	BRD-K23673040-001-12-9	0.0198473
CPC012_A549_6H:BRD-K04534322-001-01-8:10	BRD-K04534322	BRD-K04534322-001-01-8	0.0198473
CPC014_A549_24H:BRD-K91047982-001-01-6:10	BRD-K91047982	BRD-K91047982-001-01-6	0.0198473
CPC006_VCAP_6H:BRD-K51575138-001-01-7:10	TPCA-1	BRD-K51575138-001-01-7	0.0198473
CPC015_HT29_6H:BRD-K76805682-001-05-0:10	SB-415286	BRD-K76805682-001-05-0	0.0198473
CPC013_ASC_24H:BRD-K15600710-066-01-7:10	obatoclax	BRD-K15600710-066-01-7	0.0198473
CPC014_VCAP_6H:BRD-K53561341-001-02-6:10	KIN001-220	BRD-K53561341-001-02-6	0.0198473
CPC008_A549_6H:BRD-A89104433-019-01-8:10	VU-0415556-1	BRD-A89104433-019-01-8	0.0198473
CPC003_PC3_24H:BRD-K70487031-001-01-0:10	flupentixol	BRD-K70487031-001-01-0	0.0198473
CPC007_VCAP_6H:BRD-K63770300-019-02-2:10	BRD-K63770300	BRD-K63770300-019-02-2	0.0198473
CPC003_PC3_24H:BRD-K18799075-001-01-0:10	BAY-59-3074	BRD-K18799075-001-01-0	0.0198473
CPC009_VCAP_24H:BRD-K17739445-019-01-2:10	BRD-K17739445	BRD-K17739445-019-01-2	0.0198473
CPC008_HT29_6H:BRD-K81592585-001-05-5:10	DM-55-3	BRD-K81592585-001-05-5	0.0198473
CPC006_VCAP_6H:BRD-K56700933-001-01-3:10	phenethyl-isothiocyanate	BRD-K56700933-001-01-3	0.0198473
CPC012_HT29_6H:BRD-K32896438-001-01-8:10	BRD-K32896438	BRD-K32896438-001-01-8	0.0198473
CPC006_PC3_24H:BRD-A25004090-001-03-5:4.8	erastin	BRD-A25004090-001-03-5	0.0198473
CPC019_PC3_24H:BRD-K91145395-001-02-7:10	prostratin	BRD-K91145395-001-02-7	0.0198473
CPC014_PC3_24H:BRD-K41170226-001-05-4:10	deoxycholic-acid	BRD-K41170226-001-05-4	0.0198473
CPC009_PC3_6H:BRD-K20914082-001-01-2:10	BRD-K20914082	BRD-K20914082-001-01-2	0.0198473
CPC018_ASC_24H:BRD-K13169950-001-04-5:10	NSC-3852	BRD-K13169950-001-04-5	0.0198473
CPC008_HEPG2_6H:BRD-K07259155-001-05-2:10	BRD-K07259155	BRD-K07259155-001-05-2	0.0198473
CPC016_MCF7_24H:BRD-A22783572-065-01-3:10	vinblastine	BRD-A22783572-065-01-3	0.0198473
CPC008_VCAP_24H:BRD-K37498076-003-01-1:10	BRD-K37498076	BRD-K37498076-003-01-1	0.0198473
CPC017_HEPG2_6H:BRD-K60230970-001-04-3:10	MG-132	BRD-K60230970-001-04-3	0.0198473
CPC014_MCF7_24H:BRD-K60460488-066-01-0:10	nelfinavir	BRD-K60460488-066-01-0	0.0198473
CPC020_PC3_6H:BRD-K64517075-001-01-9:10	heliomycin	BRD-K64517075-001-01-9	0.0198473
CPC007_A375_6H:BRD-K07668032-001-07-9:10	BRD-K07668032	BRD-K07668032-001-07-9	0.0198473
HOG002_A549_6H:BRD-K20755323-001-02-6:3.3333	SA-792728	BRD-K20755323-001-02-6	0.0198473
CPC006_PL21_6H:BRD-K78659596-001-01-3:10	MLN-2238	BRD-K78659596-001-01-3	0.0198473
CPC013_HT29_6H:BRD-K61175124-001-01-0:10	BRD-K61175124	BRD-K61175124-001-01-0	0.0198473
CPC004_VCAP_24H:BRD-A64977602-001-04-3:10	mirtazapine	BRD-A64977602-001-04-3	0.0198473
CPC019_A375_6H:BRD-K83816656-001-01-9:10	BRD-K83816656	BRD-K83816656-001-01-9	0.0198473
CPC010_PC3_24H:BRD-K08438429-001-04-4:10	BRD-K08438429	BRD-K08438429-001-04-4	0.0198473
CPC006_EFO27_6H:BRD-K35716340-001-02-0:12	BRD-K35716340	BRD-K35716340-001-02-0	0.0198473
CPC004_VCAP_24H:BRD-A84174393-236-03-0:10	meloxicam	BRD-A84174393-236-03-0	0.0198473
CPC019_PC3_6H:BRD-K08448573-001-01-3:10	BRD-K08448573	BRD-K08448573-001-01-3	0.0198473
CPC015_HT29_6H:BRD-A25775766-001-03-3:10	securinine	BRD-A25775766-001-03-3	0.0198473
CPC012_VCAP_6H:BRD-K81795824-001-01-4:10	BRD-K81795824	BRD-K81795824-001-01-4	0.0198473
CPC014_VCAP_6H:BRD-K16485616-001-03-0:10	mocetinostat	BRD-K16485616-001-03-0	0.0198473
CPC010_VCAP_24H:BRD-K04412738-003-05-2:10	tramadol	BRD-K04412738-003-05-2	0.0198473
CPC014_VCAP_6H:BRD-A52193669-001-01-7:10	withaferin-a	BRD-A52193669-001-01-7	0.0198473
CPC006_HT29_6H:BRD-K17140735-300-02-4:11.1	SCH-79797	BRD-K17140735-300-02-4	0.0198473
CPC009_VCAP_24H:BRD-K65242613-001-04-6:10	BRD-K65242613	BRD-K65242613-001-04-6	0.0198473
CPC009_MCF7_6H:BRD-A75301702-001-01-8:10	BRD-A75301702	BRD-A75301702-001-01-8	0.0198473
CPC014_MCF7_24H:BRD-K10916986-001-01-6:10	vinorelbine	BRD-K10916986-001-01-6	0.0198473
CPC003_HA1E_24H:BRD-K15616905-001-01-5:10	CCCP	BRD-K15616905-001-01-5	0.0198473
CPC011_VCAP_24H:BRD-K59753975-065-02-1:10	vindesine	BRD-K59753975-065-02-1	0.0198473
LJP001_HS578T_24H:BRD-K04923131-001-10-5:10	GSK-3-inhibitor-IX	BRD-K04923131-001-10-5	0.0198473
CPC008_VCAP_24H:BRD-K30443205-001-05-3:10	BRD-K30443205	BRD-K30443205-001-05-3	0.0198473
CPC002_VCAP_6H:BRD-K60230970-001-04-3:10	MG-132	BRD-K60230970-001-04-3	0.0198473
CPC006_HT29_6H:BRD-A62182663-001-01-4:10	YK-4279	BRD-A62182663-001-01-4	0.0198473
CPC012_A375_6H:BRD-K41652870-001-01-9:10	BRD-K41652870	BRD-K41652870-001-01-9	0.0198473
CPC019_VCAP_24H:BRD-K37043259-001-01-8:10	BRD-K37043259	BRD-K37043259-001-01-8	0.0198473
CPC010_PC3_6H:BRD-K55630727-001-04-7:10	BRD-K55630727	BRD-K55630727-001-04-7	0.0198473
MUC.CP005_MCF7_24H:BRD-K79131256-001-03-9:10	albendazole	BRD-K79131256-001-03-9	0.0198473
CPC015_A549_6H:BRD-K17705806-003-01-0:10	JTC-801	BRD-K17705806-003-01-0	0.0198473
CPC010_MCF7_24H:BRD-K99582188-001-04-0:10	BRD-K99582188	BRD-K99582188-001-04-0	0.0198473
CPC013_HCC515_6H:BRD-K20032655-001-01-0:10	BRD-K20032655	BRD-K20032655-001-01-0	0.0198473
CPC005_VCAP_24H:BRD-K48427617-001-01-7:10	U-0124	BRD-K48427617-001-01-7	0.0198473
CPC006_HCC15_6H:BRD-K21672174-001-02-2:160	RO-28-1675	BRD-K21672174-001-02-2	0.0198473
CPC008_PC3_24H:BRD-K48654774-001-01-5:10	BRD-K48654774	BRD-K48654774-001-01-5	0.0198473
NMH002_NPC_6H:BRD-K05396879-001-06-7:10	15-delta-prostaglandin-j2	BRD-K05396879-001-06-7	0.0198473
CPC020_PC3_24H:BRD-K94173926-001-01-6:10	I-505056	BRD-K94173926-001-01-6	0.0193384
CPC015_MCF7_24H:BRD-K28168037-001-01-3:10	fenretinide	BRD-K28168037-001-01-3	0.0193384
CPC005_VCAP_6H:BRD-K32828673-002-03-9:10	chelidonine	BRD-K32828673-002-03-9	0.0193384
CPC016_A549_24H:BRD-A49680073-001-01-9:10	cucurbitacin-i	BRD-A49680073-001-01-9	0.0193384
CPC013_SKB_24H:BRD-A89333723-001-01-0:10	BRD-A89333723	BRD-A89333723-001-01-0	0.0193384
CPC013_SKB_24H:BRD-K19166598-001-01-9:10	BRD-K19166598	BRD-K19166598-001-01-9	0.0193384
CPC011_A375_6H:BRD-K81855038-003-08-9:10	roxatidine	BRD-K81855038-003-08-9	0.0193384
CPC012_HA1E_6H:BRD-A15010982-001-01-9:10	HU-211	BRD-A15010982-001-01-9	0.0193384
CPC013_HCC515_6H:BRD-K16798053-001-01-0:10	ST-4029573	BRD-K16798053-001-01-0	0.0193384
CPC005_MCF7_6H:BRD-K18518344-001-03-5:10	digitoxigenin	BRD-K18518344-001-03-5	0.0193384
LJP002_SKBR3_24H:BRD-K04853698-001-01-8:10	LDN-193189	BRD-K04853698-001-01-8	0.0193384
CPC012_HT29_6H:BRD-K04534322-001-01-8:10	BRD-K04534322	BRD-K04534322-001-01-8	0.0193384
LJP002_MCF10A_24H:BRD-K41859756-001-03-5:10	NVP-AUY922	BRD-K41859756-001-03-5	0.0193384
CPC009_PC3_6H:BRD-K95561591-019-01-7:10	BRD-K95561591	BRD-K95561591-019-01-7	0.0193384
CPC001_HA1E_6H:BRD-K76840893-003-01-7:10	RS-17053	BRD-K76840893-003-01-7	0.0193384
CPC020_MCF7_6H:BRD-K63630713-001-22-5:10	etacrynic-acid	BRD-K63630713-001-22-5	0.0193384
CPC002_HA1E_24H:BRD-K51318897-001-07-0:10	fenbendazole	BRD-K51318897-001-07-0	0.0193384
CPC014_PC3_24H:BRD-K08206212-001-01-2:10	entecavir	BRD-K08206212-001-01-2	0.0193384
CPC016_MCF7_6H:BRD-K17075857-001-06-9:10	chloroxine	BRD-K17075857-001-06-9	0.0193384
CPC008_HEPG2_6H:BRD-K75999307-001-05-7:10	BRD-K75999307	BRD-K75999307-001-05-7	0.0193384
MUC.CP006_MCF7_24H:BRD-K49049886-001-03-8:10	CGS-15943	BRD-K49049886-001-03-8	0.0193384
CPC019_MCF7_24H:BRD-K78549347-001-02-6:10	HTS-11203SC	BRD-K78549347-001-02-6	0.0193384
CPC009_PC3_6H:BRD-K51443908-001-03-2:10	KU-C104486	BRD-K51443908-001-03-2	0.0193384
CPC003_PC3_6H:BRD-K78122587-300-01-9:10	NNC-55-0396	BRD-K78122587-300-01-9	0.0193384
CPC009_MCF7_6H:BRD-K18861610-001-04-4:10	BRD-K18861610	BRD-K18861610-001-04-4	0.0193384
CPC020_VCAP_6H:BRD-K72093121-001-13-0:10	vidarabine	BRD-K72093121-001-13-0	0.0193384
CPC019_A549_24H:BRD-K85818861-001-01-4:10	BRD-K85818861	BRD-K85818861-001-01-4	0.0193384
CPC014_SKB_24H:BRD-K05396879-001-05-9:10	15-delta-prostaglandin-j2	BRD-K05396879-001-05-9	0.0193384
CPC018_A375_6H:BRD-K65503129-001-04-8:10	HSP90-inhibitor	BRD-K65503129-001-04-8	0.0193384
CPC012_HT29_6H:BRD-K66224104-001-01-5:10	BRD-K66224104	BRD-K66224104-001-01-5	0.0193384
CPC013_SKB_24H:BRD-K19181733-001-01-4:10	BRD-K19181733	BRD-K19181733-001-01-4	0.0193384
CPC002_HA1E_24H:BRD-K14821540-001-03-9:10	FCCP	BRD-K14821540-001-03-9	0.0193384
CPC020_VCAP_6H:BRD-K20718732-001-01-1:10	BRD-K20718732	BRD-K20718732-001-01-1	0.0193384
CPC008_HT29_6H:BRD-K54070802-001-11-0:10	BRD-K54070802	BRD-K54070802-001-11-0	0.0193384
CPC008_MCF7_6H:BRD-K66884694-001-05-3:10	BRD-K66884694	BRD-K66884694-001-05-3	0.0193384
CPC005_A549_24H:BRD-A63998256-001-02-3:10	helveticoside	BRD-A63998256-001-02-3	0.0193384
CPC014_ASC_24H:BRD-U08759356-000-01-6:10	EI-346-erlotinib-analog	BRD-U08759356-000-01-6	0.0193384
CPC004_PC3_24H:BRD-K39256324-001-01-5:10	rottlerin	BRD-K39256324-001-01-5	0.0193384
CPC006_A375_6H:BRD-A84045418-001-01-5:10	calpeptin	BRD-A84045418-001-01-5	0.0193384
CPC004_VCAP_24H:BRD-K89997465-001-05-3:10	chlorpromazine	BRD-K89997465-001-05-3	0.0193384
CPC002_VCAP_24H:BRD-M00539986-051-01-1:10	formoterol	BRD-M00539986-051-01-1	0.0193384
CPC014_HT29_6H:BRD-K83988098-003-01-8:10	alvespimycin	BRD-K83988098-003-01-8	0.0193384
CPC006_VCAP_24H:BRD-K19295594-001-08-5:11.1	gossypol	BRD-K19295594-001-08-5	0.0193384
CPC004_VCAP_24H:BRD-K77947974-001-05-6:10	fluspirilene	BRD-K77947974-001-05-6	0.0193384
CPC020_PC3_6H:BRD-K03406345-001-11-2:10	azacitidine	BRD-K03406345-001-11-2	0.0193384
CPC017_NPC_24H:BRD-K68341547-003-01-6:10	W-9	BRD-K68341547-003-01-6	0.0193384
CPC004_VCAP_24H:BRD-A33447119-001-03-3:10	oxfendazole	BRD-A33447119-001-03-3	0.0193384
CPC006_VCAP_24H:BRD-K08316444-001-04-3:0.63	rotenone	BRD-K08316444-001-04-3	0.0193384
CPC010_PC3_24H:BRD-K70977695-001-04-1:10	BRD-K70977695	BRD-K70977695-001-04-1	0.0193384
CPC013_A375_6H:BRD-K83336168-001-01-9:10	MD-040	BRD-K83336168-001-01-9	0.0193384
CPC006_VCAP_24H:BRD-K87947369-001-01-6:10	tozasertib	BRD-K87947369-001-01-6	0.0193384
CPC009_PC3_6H:BRD-K26211296-001-01-9:10	BRD-K26211296	BRD-K26211296-001-01-9	0.0193384
CPC015_MCF7_24H:BRD-K26801045-001-01-1:10	pipamperone	BRD-K26801045-001-01-1	0.0193384
CPC007_VCAP_24H:BRD-K63569039-001-04-0:10	BRD-K63569039	BRD-K63569039-001-04-0	0.0193384
CPC002_PC3_24H:BRD-K34608650-001-01-6:10	BRD-K34608650	BRD-K34608650-001-01-6	0.0193384
HOG003_MCF7_6H:BRD-A61304759-001-01-0:1.11	tanespimycin	BRD-A61304759-001-01-0	0.0193384
CPC008_HEPG2_6H:BRD-K66037923-001-04-4:10	BRD-K66037923	BRD-K66037923-001-04-4	0.0193384
CPC009_A549_6H:BRD-K55070890-001-02-1:10	thiothixene	BRD-K55070890-001-02-1	0.0193384
CPC012_A375_6H:BRD-A26962727-001-01-8:10	BRD-A26962727	BRD-A26962727-001-01-8	0.0193384
CPC016_HT29_6H:BRD-K76810206-001-06-5:10	nicergoline	BRD-K76810206-001-06-5	0.0193384
CPC004_PC3_6H:BRD-K03109492-001-01-4:10	NSC-663284	BRD-K03109492-001-01-4	0.0193384
CPC012_PC3_24H:BRD-K35483542-001-03-1:10	alitretinoin	BRD-K35483542-001-03-1	0.0193384
DOS002_VCAP_6H:BRD-A84481105:10	thioridazine	BRD-A84481105	0.0193384
CPC007_A375_24H:BRD-K24426149-001-07-1:10	BRD-K24426149	BRD-K24426149-001-07-1	0.0193384
NMH002_NEU.KCL_24H.4H:BRD-K89085489-001-14-1:10	fenretinide	BRD-K89085489-001-14-1	0.0193384
CPC019_PC3_6H:BRD-K50234570-001-06-6:10	EMF-bca1-16	BRD-K50234570-001-06-6	0.0193384
CPC009_MCF7_6H:BRD-K49094915-019-01-5:10	BRD-K49094915	BRD-K49094915-019-01-5	0.0193384
CPC007_MCF7_6H:BRD-A58924247-001-08-5:10	BRD-A58924247	BRD-A58924247-001-08-5	0.0193384
CPC008_A375_6H:BRD-K93060291-001-03-9:10	TL-HRAS-24	BRD-K93060291-001-03-9	0.0193384
CPC009_MCF7_6H:BRD-K78167523-019-01-7:10	BRD-K78167523	BRD-K78167523-019-01-7	0.0193384
CPC014_MCF7_6H:BRD-K33551950-001-01-6:10	radicicol	BRD-K33551950-001-01-6	0.0193384
CPC016_HEPG2_6H:BRD-A76528577-065-01-2:10	vincristine	BRD-A76528577-065-01-2	0.0193384
CPC020_A375_6H:BRD-K97810537-001-09-4:10	beclometasone	BRD-K97810537-001-09-4	0.0188295
CPC004_PC3_6H:BRD-A62184259-001-02-8:10	cycloheximide	BRD-A62184259-001-02-8	0.0188295
HOG003_A549_6H:BRD-K60230970-001-04-3:3.5042	MG-132	BRD-K60230970-001-04-3	0.0188295
CPC006_PC3_24H:BRD-K89329876-001-02-9:40	BRD-K89329876	BRD-K89329876-001-02-9	0.0188295
ASG001_MCF7_6H:BRD-A39996500-001-01-4:10	radicicol	BRD-A39996500-001-01-4	0.0188295
CPC004_VCAP_24H:BRD-A06352508-001-02-9:10	SB-218078	BRD-A06352508-001-02-9	0.0188295
CPC018_HT29_6H:BRD-K13544237-001-01-0:10	r(-)-propylnorapomorphine	BRD-K13544237-001-01-0	0.0188295
CPC002_HA1E_6H:BRD-A28970875-300-03-1:10	puromycin	BRD-A28970875-300-03-1	0.0188295
CPC008_A375_6H:BRD-A08662020-014-01-3:10	BRD-A08662020	BRD-A08662020-014-01-3	0.0188295
CPC004_PC3_24H:BRD-A34806832-001-02-7:10	proscillaridin	BRD-A34806832-001-02-7	0.0188295
CPC001_HA1E_6H:BRD-K05151076-001-01-8:10	ZK-164015	BRD-K05151076-001-01-8	0.0188295
CVD001_HEPG2_6H:BRD-A49680073-001-01-9:10	cucurbitacin-i	BRD-A49680073-001-01-9	0.0188295
CPC014_PC3_24H:BRD-K89085489-001-10-9:10	fenretinide	BRD-K89085489-001-10-9	0.0188295
CPC011_PC3_24H:BRD-K56429665-001-06-2:10	calcipotriol	BRD-K56429665-001-06-2	0.0188295
CPC013_A375_6H:BRD-K64881305-001-01-1:10	ispinesib	BRD-K64881305-001-01-1	0.0188295
CPC015_MCF7_24H:BRD-A25775766-001-03-3:10	securinine	BRD-A25775766-001-03-3	0.0188295
CPC010_A375_6H:BRD-A75106577-001-03-9:10	BRD-A75106577	BRD-A75106577-001-03-9	0.0188295
CPC006_HA1E_24H:BRD-K35960502-001-10-1:10	niclosamide	BRD-K35960502-001-10-1	0.0188295
CPC012_MCF7_24H:BRD-K28610502-001-01-0:10	RAN-05	BRD-K28610502-001-01-0	0.0188295
CPC016_MCF7_24H:BRD-A94413429-003-01-6:10	NTNCB	BRD-A94413429-003-01-6	0.0188295
CPC014_MCF7_24H:BRD-K22631935-001-01-9:10	neurodazine	BRD-K22631935-001-01-9	0.0188295
LJP002_MDAMB231_6H:BRD-K53281329-001-01-9:10	SYK-inhibitor	BRD-K53281329-001-01-9	0.0188295
CPC019_MCF7_6H:BRD-A68061604-003-01-2:10	BRD-A68061604	BRD-A68061604-003-01-2	0.0188295
CPC009_A549_6H:BRD-K77547920-001-04-2:10	BRD-K77547920	BRD-K77547920-001-04-2	0.0188295
CPC001_PC3_24H:BRD-K92138166-001-01-0:10	mammea-a	BRD-K92138166-001-01-0	0.0188295
CPC001_VCAP_24H:BRD-A34706053-003-01-9:10	CGP-12177	BRD-A34706053-003-01-9	0.0188295
MUC.CP003_MCF7_24H:BRD-A52650764-001-01-0:10	ingenol	BRD-A52650764-001-01-0	0.0188295
CPC002_PC3_24H:BRD-K78633253-001-04-6:10	EXO-1	BRD-K78633253-001-04-6	0.0188295
CPC005_MCF7_24H:BRD-A49225603-045-05-0:10	alimemazine	BRD-A49225603-045-05-0	0.0188295
CPC006_EFO27_6H:BRD-K33272502-001-01-2:40	DG-041	BRD-K33272502-001-01-2	0.0188295
CPC006_A375_6H:BRD-K05653692-003-04-7:64	DL-PDMP	BRD-K05653692-003-04-7	0.0188295
PCLB003_MCF7_24H:BRD-K81528515-001-01-3:10	nilotinib	BRD-K81528515-001-01-3	0.0188295
CPC009_A375_6H:BRD-K01834163-001-04-1:10	BRD-K01834163	BRD-K01834163-001-04-1	0.0188295
CPD001_MCF7_24H:BRD-K10995081-001-19-6:10	perphenazine	BRD-K10995081-001-19-6	0.0188295
CPC006_SW948_6H:BRD-K10882151-001-06-8:40	BO2-inhibits-RAD51	BRD-K10882151-001-06-8	0.0188295
MUC.CP003_MCF7_6H:BRD-K96076993-001-01-7:4.8	SA-25547	BRD-K96076993-001-01-7	0.0188295
CPC007_VCAP_24H:BRD-K71265179-001-07-8:10	BRD-K71265179	BRD-K71265179-001-07-8	0.0188295
CPC008_A375_6H:BRD-K14749055-001-01-3:10	BRD-K14749055	BRD-K14749055-001-01-3	0.0188295
CPC006_NCIH2073_6H:BRD-A31107743-001-01-3:0.09	brefeldin-a	BRD-A31107743-001-01-3	0.0188295
CPC014_VCAP_6H:BRD-K43764301-001-07-6:10	dexketoprofen	BRD-K43764301-001-07-6	0.0188295
LJP002_MCF10A_6H:BRD-K04853698-001-01-8:10	LDN-193189	BRD-K04853698-001-01-8	0.0188295
CPC019_PC3_24H:BRD-K25719068-001-01-8:10	BRD-K25719068	BRD-K25719068-001-01-8	0.0188295
CPC006_HT29_24H:BRD-A38030642-001-02-0:10	cyclosporin-a	BRD-A38030642-001-02-0	0.0188295
CPC006_HCC515_24H:BRD-K90999434-003-01-9:10	BRD-K90999434	BRD-K90999434-003-01-9	0.0188295
CPC010_HT29_6H:BRD-A25170757-001-05-3:10	BRD-A25170757	BRD-A25170757-001-05-3	0.0188295
CPC005_A375_6H:BRD-A55484088-050-01-7:10	BNTX	BRD-A55484088-050-01-7	0.0188295
CPC010_PC3_24H:BRD-A18725729-001-08-2:10	BRD-A18725729	BRD-A18725729-001-08-2	0.0188295
CPC010_PC3_24H:BRD-K73951926-001-03-6:10	BRD-K73951926	BRD-K73951926-001-03-6	0.0188295
CPC020_MCF7_6H:BRD-A75144621-001-02-8:10	digoxin	BRD-A75144621-001-02-8	0.0188295
CPC004_MCF7_6H:BRD-K17075857-001-06-9:10	chloroxine	BRD-K17075857-001-06-9	0.0188295
CPC019_HT29_6H:BRD-K50204028-001-01-8:10	BRD-K50204028	BRD-K50204028-001-01-8	0.0188295
CPC017_MCF7_24H:BRD-K17896185-001-01-2:10	FIT	BRD-K17896185-001-01-2	0.0188295
MUC.CP001_MCF7_6H:BRD-K06765193-001-05-3:10	BRD-K06765193	BRD-K06765193-001-05-3	0.0188295
CPC019_A375_6H:BRD-K88278225-001-01-9:10	BRD-K88278225	BRD-K88278225-001-01-9	0.0188295
CPC019_A375_6H:BRD-K89451433-001-01-9:10	BRD-K89451433	BRD-K89451433-001-01-9	0.0188295
CPC006_MCF7_6H:BRD-K17140735-300-02-4:11.1	SCH-79797	BRD-K17140735-300-02-4	0.0188295
CPC009_PC3_6H:BRD-K19146323-001-04-7:10	STK-661558	BRD-K19146323-001-04-7	0.0188295
CPC013_MCF7_24H:BRD-A14178283-001-01-1:10	BRD-A14178283	BRD-A14178283-001-01-1	0.0188295
CPC019_PC3_6H:BRD-K86899078-001-01-2:10	BRD-K86899078	BRD-K86899078-001-01-2	0.0188295
CPC011_HT29_6H:BRD-K97514127-045-02-0:10	vinorelbine	BRD-K97514127-045-02-0	0.0188295
CPC013_HEPG2_6H:BRD-K80786583-001-01-5:10	BRD-K80786583	BRD-K80786583-001-01-5	0.0188295
CPC006_A549_24H:BRD-K10882151-001-06-8:40	BO2-inhibits-RAD51	BRD-K10882151-001-06-8	0.0188295
CPC006_A375_6H:BRD-A79465854-001-01-3:10	auranofin	BRD-A79465854-001-01-3	0.0188295
CPC006_HA1E_6H:BRD-A12230535-001-02-6:44.4	nutlin-3	BRD-A12230535-001-02-6	0.0188295
CPC018_MCF7_6H:BRD-A28970875-300-03-1:10	puromycin	BRD-A28970875-300-03-1	0.0188295
CPC014_PC3_6H:BRD-K60460488-066-01-0:10	nelfinavir	BRD-K60460488-066-01-0	0.0188295
CPC017_MCF7_6H:BRD-K91509126-001-04-6:10	piceatannol	BRD-K91509126-001-04-6	0.0188295
CPC013_MCF7_6H:BRD-K74623475-001-02-7:10	BRD-K74623475	BRD-K74623475-001-02-7	0.0188295
CPC013_HT29_6H:BRD-K24346336-001-01-7:10	BRD-K24346336	BRD-K24346336-001-01-7	0.0188295
CPC012_MCF7_24H:BRD-A15010982-001-01-9:10	HU-211	BRD-A15010982-001-01-9	0.0188295
CPC007_PC3_6H:BRD-K04156788-001-04-1:10	BRD-K04156788	BRD-K04156788-001-04-1	0.0183206
CPC006_HA1E_24H:BRD-K78513633-001-07-4:177.6	lonidamine	BRD-K78513633-001-07-4	0.0183206
CPC002_PC3_24H:BRD-K32501161-300-04-7:10	vanoxerine	BRD-K32501161-300-04-7	0.0183206
CPC017_HT29_6H:BRD-A93236127-001-03-7:10	digitoxin	BRD-A93236127-001-03-7	0.0183206
CPC002_VCAP_24H:BRD-K26997899-001-01-4:10	SA-792574	BRD-K26997899-001-01-4	0.0183206
CPC014_MCF7_6H:BRD-K01493881-001-19-5:10	apigenin	BRD-K01493881-001-19-5	0.0183206
CPC017_A549_6H:BRD-K13533483-001-03-0:10	cyclosporin-a	BRD-K13533483-001-03-0	0.0183206
CPC012_HA1E_6H:BRD-K94991378-001-02-2:10	BRD-K94991378	BRD-K94991378-001-02-2	0.0183206
CPC012_MCF7_6H:BRD-A63583287-001-01-8:10	SA-1447005	BRD-A63583287-001-01-8	0.0183206
CPC018_HT29_6H:BRD-K26429091-051-01-9:10	J-104129	BRD-K26429091-051-01-9	0.0183206
LJP001_SKBR3_24H:BRD-K90382497-001-06-5:10	GW-843682X	BRD-K90382497-001-06-5	0.0183206
CPC016_A375_6H:BRD-K37691127-001-02-2:10	hinokitiol	BRD-K37691127-001-02-2	0.0183206
CPC020_MCF7_24H:BRD-K93433262-001-01-7:10	alfacalcidol	BRD-K93433262-001-01-7	0.0183206
CPC012_MCF7_6H:BRD-K09661167-001-06-1:10	BRD-K09661167	BRD-K09661167-001-06-1	0.0183206
CPC013_HEPG2_6H:BRD-K10817986-001-01-6:10	KM-01366	BRD-K10817986-001-01-6	0.0183206
CPC002_VCAP_24H:BRD-A62336480-001-02-5:10	niguldipine	BRD-A62336480-001-02-5	0.0183206
CPC016_HT29_6H:BRD-K03670461-001-02-0:10	tyrphostin-AG-82	BRD-K03670461-001-02-0	0.0183206
CPC006_HT29_6H:BRD-K37865504-001-02-5:10	LY-2183240	BRD-K37865504-001-02-5	0.0183206
CPC007_VCAP_24H:BRD-K27484191-001-07-4:10	BRD-K27484191	BRD-K27484191-001-07-4	0.0183206
CPC013_SKB_24H:BRD-K04833372-001-01-3:10	GSK-1904529A	BRD-K04833372-001-01-3	0.0183206
CPC017_MCF7_24H:BRD-K06208435-003-03-3:10	YS-035	BRD-K06208435-003-03-3	0.0183206
CPC020_HA1E_6H:BRD-K16533489-001-01-5:10	I-606051	BRD-K16533489-001-01-5	0.0183206
CPC002_PC3_24H:BRD-K73824630-001-03-2:10	skatole	BRD-K73824630-001-03-2	0.0183206
CPC001_HA1E_24H:BRD-A81795050-003-01-7:10	U-18666A	BRD-A81795050-003-01-7	0.0183206
CPC020_HT29_6H:BRD-A49848186-003-01-2:10	BRD-A49848186	BRD-A49848186-003-01-2	0.0183206
CPC005_VCAP_24H:BRD-K95655893-001-01-0:10	MAZ-51	BRD-K95655893-001-01-0	0.0183206
CPC008_PC3_6H:BRD-K93060291-001-03-9:10	TL-HRAS-24	BRD-K93060291-001-03-9	0.0183206
CPC016_MCF7_24H:BRD-A19195498-050-09-1:10	trimipramine	BRD-A19195498-050-09-1	0.0183206
CPC017_MCF7_24H:BRD-K76840893-003-01-7:10	RS-17053	BRD-K76840893-003-01-7	0.0183206
CPC011_VCAP_6H:BRD-K19352500-050-02-7:10	prochlorperazine	BRD-K19352500-050-02-7	0.0183206
LJP001_BT20_6H:BRD-K79404599-001-05-1:10	enzastaurin	BRD-K79404599-001-05-1	0.0183206
LJP002_BT20_24H:BRD-K42918627-001-01-9:0.4	GSK-2126458	BRD-K42918627-001-01-9	0.0183206
CPC016_MCF7_24H:BRD-K38477985-001-01-8:10	malonoben	BRD-K38477985-001-01-8	0.0183206
CPC002_HA1E_6H:BRD-K39111395-001-01-6:10	BCL2-inhibitor	BRD-K39111395-001-01-6	0.0183206
CPC004_VCAP_6H:BRD-K76810206-001-06-5:10	nicergoline	BRD-K76810206-001-06-5	0.0183206
CPC007_MCF7_24H:BRD-K88198340-001-05-0:10	BRD-K88198340	BRD-K88198340-001-05-0	0.0183206
CPC012_PC3_6H:BRD-K10573841-001-01-0:10	tunicamycin	BRD-K10573841-001-01-0	0.0183206
CPC010_MCF7_24H:BRD-K05331696-001-02-4:10	BRD-K05331696	BRD-K05331696-001-02-4	0.0183206
NMH002_NPC_24H:BRD-K37312348-001-12-7:10	kenpaullone	BRD-K37312348-001-12-7	0.0183206
CPC010_PC3_24H:BRD-K28916077-001-04-0:10	BRD-K28916077	BRD-K28916077-001-04-0	0.0183206
CPC019_VCAP_6H:BRD-K63399564-001-01-1:10	BRD-K63399564	BRD-K63399564-001-01-1	0.0183206
CPC006_PC3_6H:BRD-K39503511-001-02-1:80	quiflapon	BRD-K39503511-001-02-1	0.0183206
CPC005_HT29_24H:BRD-A47513740-001-02-5:10	calyculin	BRD-A47513740-001-02-5	0.0183206
CPC013_PC3_6H:BRD-K18163752-001-01-9:10	BRD-K18163752	BRD-K18163752-001-01-9	0.0183206
CPC009_HA1E_6H:BRD-K56593336-001-05-6:10	BRD-K56593336	BRD-K56593336-001-05-6	0.0183206
CPC002_PC3_24H:BRD-K88677950-001-01-3:10	PD-198306	BRD-K88677950-001-01-3	0.0183206
CPC012_PC3_6H:BRD-K68588778-001-05-7:10	BRD-K68588778	BRD-K68588778-001-05-7	0.0183206
CPC012_ASC_24H:BRD-K56653679-001-01-2:10	MD-041	BRD-K56653679-001-01-2	0.0183206
CPC006_SKMEL1_6H:BRD-A67788537-001-01-7:120	salermide	BRD-A67788537-001-01-7	0.0183206
CPC013_PC3_24H:BRD-K19166598-001-01-9:10	BRD-K19166598	BRD-K19166598-001-01-9	0.0183206
CPC003_PC3_24H:BRD-A34205397-001-03-7:10	suloctidil	BRD-A34205397-001-03-7	0.0183206
CPC014_HEPG2_6H:BRD-K79404599-001-02-8:10	enzastaurin	BRD-K79404599-001-02-8	0.0183206
CPC012_PC3_24H:BRD-K58972465-001-01-2:10	BRD-K58972465	BRD-K58972465-001-01-2	0.0183206
CPC020_VCAP_6H:BRD-K81514393-001-01-0:10	BRD-K81514393	BRD-K81514393-001-01-0	0.0183206
CPC020_MCF7_6H:BRD-K88868628-001-01-0:10	iodoacetic-acid	BRD-K88868628-001-01-0	0.0183206
CPC006_VCAP_24H:BRD-A70155556-001-04-4:40	lovastatin	BRD-A70155556-001-04-4	0.0183206
CPC019_VCAP_6H:BRD-K55116708-001-01-6:10	BRD-K55116708	BRD-K55116708-001-01-6	0.0183206
CPC002_PC3_24H:BRD-K18619710-001-03-7:10	digoxigenin	BRD-K18619710-001-03-7	0.0183206
CPC013_MCF7_24H:BRD-K41925105-001-01-6:10	BRD-K41925105	BRD-K41925105-001-01-6	0.0183206
CPC008_MCF7_6H:BRD-K75999307-001-05-7:10	BRD-K75999307	BRD-K75999307-001-05-7	0.0183206
CPC010_PC3_24H:BRD-K08799912-001-04-3:10	BRD-K08799912	BRD-K08799912-001-04-3	0.0183206
CPC006_HT29_24H:BRD-K10882151-001-06-8:40	BO2-inhibits-RAD51	BRD-K10882151-001-06-8	0.0183206
CPC014_HCC515_6H:BRD-A26199074-003-02-0:10	calmidazolium	BRD-A26199074-003-02-0	0.0183206
CPC018_MCF7_6H:BRD-K35960502-001-10-1:10	niclosamide	BRD-K35960502-001-10-1	0.0183206
CPC011_HT29_6H:BRD-K86003836-001-06-3:10	flubendazole	BRD-K86003836-001-06-3	0.0183206
CPC013_PC3_24H:BRD-A14178283-001-01-1:10	BRD-A14178283	BRD-A14178283-001-01-1	0.0183206
CPC014_HCC515_6H:BRD-K29582115-311-02-0:10	ziprasidone	BRD-K29582115-311-02-0	0.0183206
CPC015_A375_6H:BRD-A25775766-001-03-3:10	securinine	BRD-A25775766-001-03-3	0.0183206
CPC005_VCAP_6H:BRD-K47150025-001-01-2:10	KI-8751	BRD-K47150025-001-01-2	0.0183206
CPC008_HT29_6H:BRD-K05566481-003-03-8:10	KU-C104137	BRD-K05566481-003-03-8	0.0183206
CPC013_VCAP_24H:BRD-A32161980-001-01-1:10	carbetocin	BRD-A32161980-001-01-1	0.0183206
CPC011_PC3_24H:BRD-K74117820-066-08-2:10	nelfinavir	BRD-K74117820-066-08-2	0.0183206
CPC007_MCF7_24H:BRD-A43126523-001-06-4:10	BRD-A43126523	BRD-A43126523-001-06-4	0.0183206
CPC006_A375_24H:BRD-K78513633-001-07-4:177.6	lonidamine	BRD-K78513633-001-07-4	0.0183206
CPC014_VCAP_24H:BRD-K15891719-001-01-0:10	tenofovir	BRD-K15891719-001-01-0	0.0183206
CPC006_MCF7_24H:BRD-K10882151-001-06-8:40	BO2-inhibits-RAD51	BRD-K10882151-001-06-8	0.0183206
CPC013_MCF7_6H:BRD-K51967704-001-01-0:10	BIIB021	BRD-K51967704-001-01-0	0.0183206
CPD002_MCF7_24H:BRD-K52075715-001-04-2:10	oxibendazole	BRD-K52075715-001-04-2	0.0183206
CPC001_VCAP_6H:BRD-A06276885-003-01-1:10	BRD-A06276885	BRD-A06276885-003-01-1	0.0183206
CPC012_HT29_6H:BRD-K45842176-001-01-3:10	BRD-K45842176	BRD-K45842176-001-01-3	0.0183206
CPC019_VCAP_24H:BRD-K70714754-001-01-2:10	BRD-K70714754	BRD-K70714754-001-01-2	0.0183206
CPC011_HT29_6H:BRD-K37991163-050-13-5:10	paroxetine	BRD-K37991163-050-13-5	0.0183206
CPC012_HT29_6H:BRD-K71935468-001-01-9:10	BRD-K71935468	BRD-K71935468-001-01-9	0.0178117
CPC015_MCF7_24H:BRD-A10977446-001-05-5:10	carvedilol	BRD-A10977446-001-05-5	0.0178117
MUC.CP002_MCF7_24H:BRD-K89085489-001-02-6:10	fenretinide	BRD-K89085489-001-02-6	0.0178117
CPC014_MCF7_6H:BRD-U86922168-000-01-3:10	QL-XII-47	BRD-U86922168-000-01-3	0.0178117
PCLB003_A549_24H:BRD-K63828191-003-21-4:10	raloxifene	BRD-K63828191-003-21-4	0.0178117
CPC020_VCAP_6H:BRD-K08311783-001-01-9:10	BRD-K08311783	BRD-K08311783-001-01-9	0.0178117
CPC014_MCF7_6H:BRD-K09186807-001-01-6:10	KIN001-244	BRD-K09186807-001-01-6	0.0178117
HOG002_A549_24H:BRD-K28907958-001-02-7:11.1	CD-437	BRD-K28907958-001-02-7	0.0178117
CPC016_MCF7_24H:BRD-K70487031-001-01-0:10	flupentixol	BRD-K70487031-001-01-0	0.0178117
LJP001_MCF10A_24H:BRD-K51313569-001-03-7:0.4	palbociclib	BRD-K51313569-001-03-7	0.0178117
CPC004_HA1E_6H:BRD-K10974103-001-14-6:10	diloxanide	BRD-K10974103-001-14-6	0.0178117
CPC006_HA1E_24H:BRD-K21672174-001-02-2:160	RO-28-1675	BRD-K21672174-001-02-2	0.0178117
CPC006_A375_6H:BRD-K94325918-001-03-8:10	kinetin-riboside	BRD-K94325918-001-03-8	0.0178117
CPC002_HCC515_6H:BRD-A51829654-003-02-8:10	BRL-15572	BRD-A51829654-003-02-8	0.0178117
CPC010_MCF7_24H:BRD-K43131268-001-06-1:10	BRD-K43131268	BRD-K43131268-001-06-1	0.0178117
CPC017_HT29_6H:BRD-K16977723-001-01-0:10	PP-3	BRD-K16977723-001-01-0	0.0178117
CPC004_VCAP_24H:BRD-K45861246-001-08-4:10	azaperone	BRD-K45861246-001-08-4	0.0178117
CPC018_MCF7_24H:BRD-K20141153-003-03-8:10	atomoxetine	BRD-K20141153-003-03-8	0.0178117
CPC003_PC3_6H:BRD-K38477985-001-01-8:10	malonoben	BRD-K38477985-001-01-8	0.0178117
CPC009_MCF7_6H:BRD-K36354764-001-04-2:10	BRD-K36354764	BRD-K36354764-001-04-2	0.0178117
CPC015_HT29_6H:BRD-A58564983-001-03-8:10	selamectin	BRD-A58564983-001-03-8	0.0178117
CPC018_MCF7_6H:BRD-K74305673-001-02-1:10	IKK-2-inhibitor-V	BRD-K74305673-001-02-1	0.0178117
CPC019_HT29_6H:BRD-K63399564-001-01-1:10	BRD-K63399564	BRD-K63399564-001-01-1	0.0178117
CPC004_PC3_6H:BRD-A17819071-001-02-1:10	gedunin	BRD-A17819071-001-02-1	0.0178117
CPC006_HEPG2_6H:BRD-K81473043-001-04-7:0.35	tanespimycin	BRD-K81473043-001-04-7	0.0178117
CPC018_A375_6H:BRD-A29082194-001-02-4:10	gitoxigenin	BRD-A29082194-001-02-4	0.0178117
CPC020_A375_6H:BRD-K55473186-001-01-2:10	YL-61	BRD-K55473186-001-01-2	0.0178117
CPC004_A375_6H:BRD-K09602097-001-04-5:10	forskolin	BRD-K09602097-001-04-5	0.0178117
CPC006_PC3_24H:BRD-A75517195-001-01-3:40	thiazolopyrimidine	BRD-A75517195-001-01-3	0.0178117
CPC014_HT29_6H:BRD-K52911425-001-02-3:10	GDC-0941	BRD-K52911425-001-02-3	0.0178117
CPC007_VCAP_24H:BRD-K18595892-001-09-6:10	BRD-K18595892	BRD-K18595892-001-09-6	0.0178117
LJP001_MDAMB231_24H:BRD-K13390322-001-02-2:0.4	AT-7519	BRD-K13390322-001-02-2	0.0178117
CPC006_A549_6H:BRD-K73261812-001-01-1:10	BRD-K73261812	BRD-K73261812-001-01-1	0.0178117
CPC009_MCF7_6H:BRD-K28366633-001-05-2:10	BRD-K28366633	BRD-K28366633-001-05-2	0.0178117
CPC006_PC3_6H:BRD-A79465854-001-01-3:10	auranofin	BRD-A79465854-001-01-3	0.0178117
CPC011_MCF7_6H:BRD-K33425534-001-06-7:10	exemestane	BRD-K33425534-001-06-7	0.0178117
LJP001_MCF7_6H:BRD-K04923131-001-10-5:10	GSK-3-inhibitor-IX	BRD-K04923131-001-10-5	0.0178117
CPC018_A549_24H:BRD-K08438429-001-01-0:10	BRD-K08438429	BRD-K08438429-001-01-0	0.0178117
CPC006_MCF7_24H:BRD-K86574132-001-04-9:48	BRD-K86574132	BRD-K86574132-001-04-9	0.0178117
CPC013_ASC_24H:BRD-K17210248-003-01-7:10	daunorubicin	BRD-K17210248-003-01-7	0.0178117
CPC004_VCAP_6H:BRD-A55416093-001-03-1:10	colforsin	BRD-A55416093-001-03-1	0.0178117
CPC015_A549_24H:BRD-A65449987-001-06-2:10	flunisolide	BRD-A65449987-001-06-2	0.0178117
CPC006_H1299_6H:BRD-A24054354-001-05-7:10	BRD-A24054354	BRD-A24054354-001-05-7	0.0178117
CPC007_HT29_6H:BRD-K68495126-001-04-7:10	BRD-K68495126	BRD-K68495126-001-04-7	0.0178117
CPC006_A375_6H:BRD-K56700933-001-01-3:10	phenethyl-isothiocyanate	BRD-K56700933-001-01-3	0.0178117
CPC001_VCAP_24H:BRD-A87479750-001-01-9:10	tenidap	BRD-A87479750-001-01-9	0.0178117
ERG011_VCAP_24H:BRD-A62182663-001-01-4:2	YK-4279	BRD-A62182663-001-01-4	0.0178117
CPC019_A375_6H:BRD-K98824517-001-06-4:10	BRD-K98824517	BRD-K98824517-001-06-4	0.0178117
CPC018_HT29_6H:BRD-K48692744-001-01-2:10	NU-1025	BRD-K48692744-001-01-2	0.0178117
CPC017_A549_24H:BRD-K60230970-001-04-3:10	MG-132	BRD-K60230970-001-04-3	0.0178117
CPC014_VCAP_24H:BRD-A68721828-001-01-5:10	BRD-A68721828	BRD-A68721828-001-01-5	0.0178117
CPC008_VCAP_6H:BRD-K45399554-001-04-0:10	CAM-9-027-3	BRD-K45399554-001-04-0	0.0178117
CPC013_HT29_6H:BRD-K99433267-001-01-6:10	BRD-K99433267	BRD-K99433267-001-01-6	0.0178117
CPC017_HEPG2_6H:BRD-A94756469-001-03-9:10	digoxin	BRD-A94756469-001-03-9	0.0178117
CPC001_HA1E_24H:BRD-K17896185-001-01-2:10	FIT	BRD-K17896185-001-01-2	0.0178117
CPC014_HT29_6H:BRD-K74109131-001-01-5:10	BRD-K74109131	BRD-K74109131-001-01-5	0.0178117
CPC014_A375_6H:BRD-K74514084-003-01-9:10	pazopanib	BRD-K74514084-003-01-9	0.0178117
LJP001_BT20_6H:BRD-K16478699-001-04-3:10	PLX-4720	BRD-K16478699-001-04-3	0.0178117
BRAF001_A375_24H:BRD-K63675182-003-18-6:10	triflupromazine	BRD-K63675182-003-18-6	0.0178117
LJP002_MCF10A_6H:BRD-K41859756-001-03-5:10	NVP-AUY922	BRD-K41859756-001-03-5	0.0178117
MUC.CP001_MCF7_24H:BRD-K78659596-001-01-3:3.3333	MLN-2238	BRD-K78659596-001-01-3	0.0178117
CPC010_VCAP_24H:BRD-K43913647-001-07-2:10	BRD-K43913647	BRD-K43913647-001-07-2	0.0178117
CPC014_HT29_6H:BRD-K60460488-066-01-0:10	nelfinavir	BRD-K60460488-066-01-0	0.0178117
CPC006_SKMEL1_6H:BRD-K56411643-001-02-6:10	BRD-K56411643	BRD-K56411643-001-02-6	0.0178117
CPC007_A375_24H:BRD-A24021119-001-06-0:10	BRD-A24021119	BRD-A24021119-001-06-0	0.0178117
CPC004_MCF7_6H:BRD-A83326220-001-04-2:10	brazilin	BRD-A83326220-001-04-2	0.0178117
CPC017_HT29_6H:BRD-A88080608-001-03-4:10	equilin	BRD-A88080608-001-03-4	0.0178117
CPC019_A549_24H:BRD-K74155249-001-01-7:10	BRD-K74155249	BRD-K74155249-001-01-7	0.0178117
MUC.CP005_MCF7_6H:BRD-A19500257-001-03-9:10	geldanamycin	BRD-A19500257-001-03-9	0.0178117
CPC014_VCAP_6H:BRD-K79404599-001-03-6:10	enzastaurin	BRD-K79404599-001-03-6	0.0178117
CPC018_HT29_6H:BRD-A02006392-001-09-9:10	nitrendipine	BRD-A02006392-001-09-9	0.0178117
CPC006_HT29_24H:BRD-K76205745-237-05-8:160	losartan	BRD-K76205745-237-05-8	0.0178117
CPC008_PC3_24H:BRD-K92817986-001-03-3:10	BJM-CSC-19	BRD-K92817986-001-03-3	0.0178117
CPC014_MCF7_6H:BRD-K05396879-001-05-9:10	15-delta-prostaglandin-j2	BRD-K05396879-001-05-9	0.0178117
CPC015_HT29_6H:BRD-K47869605-001-18-9:10	podophyllotoxin	BRD-K47869605-001-18-9	0.0178117
CPC006_MCF7_6H:BRD-A56592690-001-01-9:30	PX-12	BRD-A56592690-001-01-9	0.0178117
CPC019_HT29_6H:BRD-K74271701-001-01-3:10	BRD-K74271701	BRD-K74271701-001-01-3	0.0178117
CPC006_PC3_6H:BRD-K15108141-001-01-7:0.08	gemcitabine	BRD-K15108141-001-01-7	0.0178117
CPC019_HCC515_6H:BRD-K20178228-001-01-9:10	BRD-K20178228	BRD-K20178228-001-01-9	0.0178117
CPC006_SW620_6H:BRD-K96799727-001-02-5:10	pifithrin-mu	BRD-K96799727-001-02-5	0.0178117
CPC019_MCF7_24H:BRD-K73945663-001-01-9:10	BRD-K73945663	BRD-K73945663-001-01-9	0.0178117
CPC006_PL21_6H:BRD-A71390734-001-01-7:0.08	idarubicin	BRD-A71390734-001-01-7	0.0178117
CPC014_HCC515_6H:BRD-K62459624-001-07-9:10	BRD-K62459624	BRD-K62459624-001-07-9	0.0173028
CPC006_A375_6H:BRD-K19295594-001-08-5:11.1	gossypol	BRD-K19295594-001-08-5	0.0173028
CPC017_NPC_24H:BRD-K68336408-001-03-4:10	tyrphostin-AG-1478	BRD-K68336408-001-03-4	0.0173028
CPC006_HCC515_6H:BRD-A52650764-001-01-0:10	ingenol	BRD-A52650764-001-01-0	0.0173028
MUC.CP001_NKDBA_24H:BRD-K20197062-001-01-8:1.1111	SA-94315	BRD-K20197062-001-01-8	0.0173028
CPC006_JHUEM2_6H:BRD-A20131130-001-01-7:10	2',5'-dideoxyadenosine	BRD-A20131130-001-01-7	0.0173028
CPC007_PC3_6H:BRD-K92895207-001-05-7:10	FU-JMBII227B	BRD-K92895207-001-05-7	0.0173028
CPC018_MCF7_24H:BRD-K32501161-300-04-7:10	vanoxerine	BRD-K32501161-300-04-7	0.0173028
CPC013_A375_6H:BRD-K83643280-001-01-1:10	BG-FA-0953	BRD-K83643280-001-01-1	0.0173028
CPC010_VCAP_6H:BRD-K70490179-311-02-7:10	rimcazole	BRD-K70490179-311-02-7	0.0173028
LJP001_SKBR3_24H:BRD-A60245366-001-02-9:2	AS-601245	BRD-A60245366-001-02-9	0.0173028
CPC015_HT29_6H:BRD-A70649075-008-17-5:10	sulconazole	BRD-A70649075-008-17-5	0.0173028
CPC016_MCF7_24H:BRD-K85015012-003-01-1:10	NNC-05-2090	BRD-K85015012-003-01-1	0.0173028
CPC014_HT29_6H:BRD-U86922168-000-01-3:10	QL-XII-47	BRD-U86922168-000-01-3	0.0173028
CPC011_VCAP_6H:BRD-K00610438-311-04-8:10	altanserin	BRD-K00610438-311-04-8	0.0173028
MUC.CP004_MCF7_24H:BRD-K49049886-001-03-8:10	CGS-15943	BRD-K49049886-001-03-8	0.0173028
CPC005_HT29_6H:BRD-K49294207-300-01-2:10	BIBU-1361	BRD-K49294207-300-01-2	0.0173028
CPC008_HEPG2_6H:BRD-K57238941-001-06-2:10	BRD-K57238941	BRD-K57238941-001-06-2	0.0173028
CPC011_VCAP_6H:BRD-A64977602-001-10-0:10	mirtazapine	BRD-A64977602-001-10-0	0.0173028
CPC009_HEPG2_6H:BRD-K75477256-001-01-4:10	BRD-K75477256	BRD-K75477256-001-01-4	0.0173028
CPC016_MCF7_6H:BRD-K91370081-001-10-3:10	anisomycin	BRD-K91370081-001-10-3	0.0173028
CPC006_HT29_24H:BRD-K67566344-001-01-8:10	KU-0063794	BRD-K67566344-001-01-8	0.0173028
CPC004_VCAP_24H:BRD-A09467419-003-14-1:10	mebeverine	BRD-A09467419-003-14-1	0.0173028
CPC004_PC3_6H:BRD-K36055864-001-09-3:10	cycloheximide	BRD-K36055864-001-09-3	0.0173028
CPC019_HT29_6H:BRD-K08448573-001-01-3:10	BRD-K08448573	BRD-K08448573-001-01-3	0.0173028
CPC019_VCAP_6H:BRD-K23103632-001-01-4:10	BRD-K23103632	BRD-K23103632-001-01-4	0.0173028
CPC017_MCF7_24H:BRD-K00486786-001-01-4:10	RO-08-2750	BRD-K00486786-001-01-4	0.0173028
CPC001_VCAP_6H:BRD-A94624445-236-02-2:10	bucladesine	BRD-A94624445-236-02-2	0.0173028
CPC006_HCC515_6H:BRD-K56411643-001-02-6:10	BRD-K56411643	BRD-K56411643-001-02-6	0.0173028
CPC012_SKB_24H:BRD-K07403598-001-01-0:10	CAY-10470	BRD-K07403598-001-01-0	0.0173028
CPC012_PC3_24H:BRD-K19300944-001-01-5:10	MW-STK33-2C	BRD-K19300944-001-01-5	0.0173028
CPC008_HT29_6H:BRD-K56489029-019-01-0:10	BRD-K56489029	BRD-K56489029-019-01-0	0.0173028
CPC017_HT29_6H:BRD-K08502430-001-01-0:10	angiogenesis-inhibitor	BRD-K08502430-001-01-0	0.0173028
CPC014_HT29_6H:BRD-K80622725-001-10-2:10	STK-397047	BRD-K80622725-001-10-2	0.0173028
CPC006_VCAP_24H:BRD-K14888893-001-05-6:10	minoxidil	BRD-K14888893-001-05-6	0.0173028
MUC.CP002_MCF7_6H:BRD-A77467113-001-01-8:3.3333	EMF-sumo1-11	BRD-A77467113-001-01-8	0.0173028
CPC019_MCF7_6H:BRD-K50234570-001-06-6:10	EMF-bca1-16	BRD-K50234570-001-06-6	0.0173028
MUC.CP006_MCF7_24H:BRD-A55594068-065-02-3:1.1111	vinblastine	BRD-A55594068-065-02-3	0.0173028
CPC001_VCAP_6H:BRD-K13533483-001-03-0:10	cyclosporin-a	BRD-K13533483-001-03-0	0.0173028
PCLB003_MCF7_24H:BRD-A36275421-001-06-1:10	BRD-A36275421	BRD-A36275421-001-06-1	0.0173028
CPC014_A375_6H:BRD-A18497530-001-05-3:10	5-iodotubercidin	BRD-A18497530-001-05-3	0.0173028
CPC006_HCC515_6H:BRD-K33272502-001-01-2:40	DG-041	BRD-K33272502-001-01-2	0.0173028
CPC012_SKB_24H:BRD-A39093044-001-05-4:10	K784-3187	BRD-A39093044-001-05-4	0.0173028
CPC012_HT29_6H:BRD-K07850148-001-01-7:10	BRD-K07850148	BRD-K07850148-001-01-7	0.0173028
CPC015_MCF7_24H:BRD-A34205397-001-03-7:10	suloctidil	BRD-A34205397-001-03-7	0.0173028
CPC006_HT29_6H:BRD-K60219430-001-01-6:10	serdemetan	BRD-K60219430-001-01-6	0.0173028
CPC006_MCF7_24H:BRD-A43331270-001-01-6:10	niguldipine	BRD-A43331270-001-01-6	0.0173028
ERG011_VCAP_24H:BRD-K69023402-001-05-8:10	thapsigargin	BRD-K69023402-001-05-8	0.0173028
CPC008_VCAP_6H:BRD-K55487965-001-04-3:10	BRD-K55487965	BRD-K55487965-001-04-3	0.0173028
CPC010_HT29_6H:BRD-K70490179-311-02-7:10	rimcazole	BRD-K70490179-311-02-7	0.0173028
CPC017_HT29_6H:BRD-K89997465-001-05-3:10	chlorpromazine	BRD-K89997465-001-05-3	0.0173028
DOS025_VCAP_6H:BRD-A84481105:10	thioridazine	BRD-A84481105	0.0173028
CPC014_ASC_24H:BRD-K13514097-001-01-2:10	everolimus	BRD-K13514097-001-01-2	0.0173028
CPC005_A549_24H:BRD-A72711497-236-02-0:10	lasalocid	BRD-A72711497-236-02-0	0.0173028
CPC014_HEPG2_6H:BRD-K99498722-001-01-8:10	NPI-2358	BRD-K99498722-001-01-8	0.0173028
CPC019_A549_24H:BRD-A32595718-001-02-7:10	BJM-CSC-15	BRD-A32595718-001-02-7	0.0173028
CPC002_PC3_6H:BRD-A42649439-001-02-8:10	triciribine	BRD-A42649439-001-02-8	0.0173028
CPC013_NPC_24H:BRD-A90643929-001-01-1:10	BRD-A90643929	BRD-A90643929-001-01-1	0.0173028
CPC003_PC3_24H:BRD-K67537649-001-01-1:10	PQ-401	BRD-K67537649-001-01-1	0.0173028
CPC002_VCAP_6H:BRD-A28970875-300-03-1:10	puromycin	BRD-A28970875-300-03-1	0.0173028
CPC009_A375_6H:BRD-K68756823-001-01-4:10	FR-180204	BRD-K68756823-001-01-4	0.0173028
CPC006_A375_6H:BRD-A62025033-001-01-8:10	temsirolimus	BRD-A62025033-001-01-8	0.0173028
CPC007_HA1E_6H:BRD-K88198340-001-05-0:10	BRD-K88198340	BRD-K88198340-001-05-0	0.0173028
CPC012_PC3_6H:BRD-K32896438-001-01-8:10	BRD-K32896438	BRD-K32896438-001-01-8	0.0173028
CPC015_MCF7_24H:BRD-K75958195-037-04-5:10	pizotifen	BRD-K75958195-037-04-5	0.0173028
CPC004_HT29_6H:BRD-K17075857-001-06-9:10	chloroxine	BRD-K17075857-001-06-9	0.0173028
CPC010_A375_6H:BRD-A18725729-001-08-2:10	BRD-A18725729	BRD-A18725729-001-08-2	0.0173028
CPC016_A375_6H:BRD-K37312348-001-06-9:10	kenpaullone	BRD-K37312348-001-06-9	0.0173028
CPC016_A375_6H:BRD-K35708212-331-03-1:10	ouabain	BRD-K35708212-331-03-1	0.0173028
CPC010_VCAP_6H:BRD-A25170757-001-05-3:10	BRD-A25170757	BRD-A25170757-001-05-3	0.0173028
CPC020_VCAP_6H:BRD-A76019558-001-02-8:10	ketoconazole	BRD-A76019558-001-02-8	0.0173028
CPC020_MCF7_24H:BRD-K47869605-001-27-0:10	podophyllotoxin	BRD-K47869605-001-27-0	0.0173028
CPC013_MCF7_24H:BRD-K05520923-001-02-7:10	BRD-K05520923	BRD-K05520923-001-02-7	0.0173028
CPC019_VCAP_6H:BRD-K36022244-001-01-1:10	BRD-K36022244	BRD-K36022244-001-01-1	0.0173028
CPC001_PC3_6H:BRD-K03816923-001-04-7:10	rottlerin	BRD-K03816923-001-04-7	0.0173028
CPC014_HT29_6H:BRD-K95901403-001-01-1:10	XL-147	BRD-K95901403-001-01-1	0.0173028
CPC006_HT29_6H:BRD-A28105619-001-01-3:10	cucurbitacin-i	BRD-A28105619-001-01-3	0.0173028
CPC013_ASC_24H:BRD-K49810818-001-01-0:10	sorafenib	BRD-K49810818-001-01-0	0.0173028
CPC004_VCAP_24H:BRD-K30240666-051-08-4:10	clemastine	BRD-K30240666-051-08-4	0.0173028
CPC010_PC3_6H:BRD-K31412180-001-05-6:10	BRD-K31412180	BRD-K31412180-001-05-6	0.0173028
CPC014_VCAP_6H:BRD-K53972329-001-01-3:10	ruxolitinib	BRD-K53972329-001-01-3	0.0173028
CPC006_HT29_6H:BRD-K28360340-001-01-8:10	TW-37	BRD-K28360340-001-01-8	0.0173028
CPD002_MCF7_6H:BRD-K54790157-001-12-2:10	trioxsalen	BRD-K54790157-001-12-2	0.0173028
CPC013_PC3_6H:BRD-K74931283-001-01-8:10	BRD-K74931283	BRD-K74931283-001-01-8	0.0173028
CPC013_SKB_24H:BRD-K53592093-001-01-3:10	BRD-K53592093	BRD-K53592093-001-01-3	0.0173028
CPC020_VCAP_6H:BRD-K48970916-001-11-3:10	danazol	BRD-K48970916-001-11-3	0.0173028
MUC.CP006_MCF7_24H:BRD-K51290057-001-01-0:3.3333	SA-792709	BRD-K51290057-001-01-0	0.0173028
CPC017_HEPG2_6H:BRD-A54927599-001-07-8:10	KF-38789	BRD-A54927599-001-07-8	0.0173028
CPC012_ASC_24H:BRD-K08307026-001-01-4:10	BRD-K08307026	BRD-K08307026-001-01-4	0.0173028
CPC016_NEU_24H:BRD-K61177364-003-01-1:10	NBI-27914	BRD-K61177364-003-01-1	0.0167939
CPC006_HCC15_6H:BRD-K81651477-001-03-5:20	parthenolide	BRD-K81651477-001-03-5	0.0167939
CPC006_HEC108_6H:BRD-K74402642-003-01-2:10	NSC-632839	BRD-K74402642-003-01-2	0.0167939
MUC.CP002_MCF7_6H:BRD-A77467113-001-01-8:10	EMF-sumo1-11	BRD-A77467113-001-01-8	0.0167939
CPC009_A375_6H:BRD-K59139557-001-01-6:10	BRD-K59139557	BRD-K59139557-001-01-6	0.0167939
CPC014_HEPG2_6H:BRD-U74615290-000-01-8:10	THZ-2-98-01	BRD-U74615290-000-01-8	0.0167939
CPC006_VCAP_24H:BRD-A85860691-001-02-2:0.08	chaetocin	BRD-A85860691-001-02-2	0.0167939
CPC013_ASC_24H:BRD-A09749088-001-01-3:10	ST-023431	BRD-A09749088-001-01-3	0.0167939
CPC009_MCF7_24H:BRD-A84702196-001-07-6:10	penicillin	BRD-A84702196-001-07-6	0.0167939
CPC012_PC3_6H:BRD-K02223034-001-01-9:10	BRD-K02223034	BRD-K02223034-001-01-9	0.0167939
CPC012_A375_6H:BRD-K82857306-001-01-8:10	I-212148	BRD-K82857306-001-01-8	0.0167939
CPC003_PC3_24H:BRD-A99449986-001-01-4:10	MT-21	BRD-A99449986-001-01-4	0.0167939
LJP001_SKBR3_6H:BRD-K68174511-001-02-5:2	torin-2	BRD-K68174511-001-02-5	0.0167939
CPC005_MCF7_6H:BRD-A45333398-001-01-7:10	periplocymarin	BRD-A45333398-001-01-7	0.0167939
ERG005_VCAP_6H:BRD-K89732114-300-06-3:20	trifluoperazine	BRD-K89732114-300-06-3	0.0167939
CPC020_PC3_24H:BRD-K16533489-001-01-5:10	I-606051	BRD-K16533489-001-01-5	0.0167939
CPC015_HT29_6H:BRD-A50737080-001-01-4:10	CGK-733	BRD-A50737080-001-01-4	0.0167939
CPC004_PC3_6H:BRD-A69815203-001-05-0:10	cyclosporin-a	BRD-A69815203-001-05-0	0.0167939
CPC016_MCF7_24H:BRD-K59058766-003-15-1:10	chlorprothixene	BRD-K59058766-003-15-1	0.0167939
CPC014_A549_6H:BRD-K81142122-001-15-8:10	STK-249718	BRD-K81142122-001-15-8	0.0167939
CPC020_HT29_6H:BRD-A75144621-001-02-8:10	digoxin	BRD-A75144621-001-02-8	0.0167939
HOG001_A549_24H:BRD-K16406336-311-01-2:1.11	methylene-blue	BRD-K16406336-311-01-2	0.0167939
CPC006_HT29_6H:BRD-K64642496-001-01-6:40	KO-143	BRD-K64642496-001-01-6	0.0167939
CPC006_MCF7_24H:BRD-K06854232-001-03-3:10	AM-580	BRD-K06854232-001-03-3	0.0167939
CPC013_HCC515_6H:BRD-K66254772-001-01-3:10	RS-I-002-6	BRD-K66254772-001-01-3	0.0167939
CPC017_HT29_6H:BRD-K06426971-001-01-9:10	ryuvidine	BRD-K06426971-001-01-9	0.0167939
HOG003_A549_24H:BRD-K78126613-001-16-0:10	menadione	BRD-K78126613-001-16-0	0.0167939
CPC004_VCAP_24H:BRD-K38305202-001-08-3:10	domperidone	BRD-K38305202-001-08-3	0.0167939
CPC015_MCF7_24H:BRD-K15834839-001-01-5:10	lobendazole	BRD-K15834839-001-01-5	0.0167939
CPC013_MCF7_24H:BRD-K45818044-001-01-3:10	SA-425500	BRD-K45818044-001-01-3	0.0167939
CPC004_VCAP_24H:BRD-K39256324-001-01-5:10	rottlerin	BRD-K39256324-001-01-5	0.0167939
CPC012_PC3_6H:BRD-K27170250-001-01-0:10	BRD-K27170250	BRD-K27170250-001-01-0	0.0167939
CPC004_PC3_6H:BRD-A28746609-001-05-7:10	paclitaxel	BRD-A28746609-001-05-7	0.0167939
CPC014_VCAP_6H:BRD-M30523314-002-01-5:10	vinorelbine	BRD-M30523314-002-01-5	0.0167939
CPC006_MCF7_24H:BRD-K16406336-311-01-2:10	methylene-blue	BRD-K16406336-311-01-2	0.0167939
CPC020_PC3_6H:BRD-K10799896-001-18-9:10	clobetasol	BRD-K10799896-001-18-9	0.0167939
CPC006_NCIH508_6H:BRD-A28105619-001-01-3:10	cucurbitacin-i	BRD-A28105619-001-01-3	0.0167939
CPC001_HCC515_24H:BRD-K11911061-003-02-8:10	GR-127935	BRD-K11911061-003-02-8	0.0167939
CPC009_A549_6H:BRD-K74690444-001-01-6:10	BRD-K74690444	BRD-K74690444-001-01-6	0.0167939
CPC006_WSUDLCL2_6H:BRD-A20131130-001-01-7:10	2',5'-dideoxyadenosine	BRD-A20131130-001-01-7	0.0167939
CPC010_HEPG2_6H:BRD-K28916077-001-04-0:10	BRD-K28916077	BRD-K28916077-001-04-0	0.0167939
CPC001_HA1E_24H:BRD-K97330509-001-01-4:10	SRC-kinase-inhibitor-II	BRD-K97330509-001-01-4	0.0167939
CPC006_PC3_6H:BRD-A56592690-001-01-9:30	PX-12	BRD-A56592690-001-01-9	0.0167939
CPC019_PC3_24H:BRD-A29731977-001-03-7:10	17-hydroxyprogesterone-caproate	BRD-A29731977-001-03-7	0.0167939
CPC019_MCF7_6H:BRD-K79131428-001-01-6:10	BRD-K79131428	BRD-K79131428-001-01-6	0.0167939
CPC016_A375_6H:BRD-K16664969-001-02-5:10	GTP-14564	BRD-K16664969-001-02-5	0.0167939
CPC014_HCC515_6H:BRD-K77008974-001-01-6:10	WYE-354	BRD-K77008974-001-01-6	0.0167939
CPC019_HT29_6H:BRD-K65904652-001-01-9:10	BRD-K65904652	BRD-K65904652-001-01-9	0.0167939
CPC019_PC3_6H:BRD-K58479490-001-03-3:10	BRD-K58479490	BRD-K58479490-001-03-3	0.0167939
CPC014_A549_24H:BRD-K88569143-001-01-0:10	BRD-K88569143	BRD-K88569143-001-01-0	0.0167939
NMH002_NPC_6H:BRD-A62336480-003-01-3:10	niguldipine	BRD-A62336480-003-01-3	0.0167939
CPC005_HT29_6H:BRD-A45333398-001-01-7:10	periplocymarin	BRD-A45333398-001-01-7	0.0167939
CPC006_HA1E_6H:BRD-K86682249-001-05-7:10	BRD-K86682249	BRD-K86682249-001-05-7	0.0167939
CPC007_HT29_6H:BRD-A24021119-001-06-0:10	BRD-A24021119	BRD-A24021119-001-06-0	0.0167939
CPC005_MCF7_6H:BRD-A71765365-001-01-6:10	mepireserpate	BRD-A71765365-001-01-6	0.0167939
CPC013_A375_6H:BRD-K41925105-001-01-6:10	BRD-K41925105	BRD-K41925105-001-01-6	0.0167939
CPC005_PC3_6H:BRD-K84895041-001-01-6:10	BMY-45778	BRD-K84895041-001-01-6	0.0167939
CPC019_VCAP_6H:BRD-K07005393-001-01-0:10	BRD-K07005393	BRD-K07005393-001-01-0	0.0167939
CPC011_HA1E_6H:BRD-K08547377-311-11-2:10	irinotecan	BRD-K08547377-311-11-2	0.0167939
CPC019_PC3_6H:BRD-K30849099-001-07-6:10	MW-STK33-2A	BRD-K30849099-001-07-6	0.0167939
CPC019_PC3_24H:BRD-K23582869-001-01-3:10	BRD-K23582869	BRD-K23582869-001-01-3	0.0167939
CPC007_PC3_6H:BRD-K44929916-001-05-5:10	JAS07-005	BRD-K44929916-001-05-5	0.0167939
CPC016_NEU_24H:BRD-A17065207-001-06-9:10	brefeldin-a	BRD-A17065207-001-06-9	0.0167939
CPC020_A549_6H:BRD-K64517075-001-01-9:10	heliomycin	BRD-K64517075-001-01-9	0.0167939
PCLB002_HA1E_24H:BRD-K93754473:10	tamoxifen	BRD-K93754473	0.0167939
CPC019_PC3_24H:BRD-K74486276-001-01-2:10	BRD-K74486276	BRD-K74486276-001-01-2	0.0167939
CPC018_NPC_24H:BRD-K15616905-001-01-5:10	CCCP	BRD-K15616905-001-01-5	0.0167939
HOG001_A549_6H:BRD-A85860691-001-02-2:1.11	chaetocin	BRD-A85860691-001-02-2	0.0167939
CPC009_VCAP_6H:BRD-K12393722-001-08-0:10	BRD-K12393722	BRD-K12393722-001-08-0	0.0167939
CPC012_VCAP_6H:BRD-K61717269-001-01-4:10	BRD-K61717269	BRD-K61717269-001-01-4	0.0167939
CPC019_A375_6H:BRD-K48388979-001-04-7:10	BRD-K48388979	BRD-K48388979-001-04-7	0.0167939
CPC003_HA1E_24H:BRD-K04218075-048-03-4:10	clomifene	BRD-K04218075-048-03-4	0.0167939
LJP001_BT20_24H:BRD-K69932463-001-05-6:0.4	AZD-8055	BRD-K69932463-001-05-6	0.0167939
CPC004_VCAP_24H:BRD-A44008656-036-15-9:10	doxylamine	BRD-A44008656-036-15-9	0.0167939
CPC019_VCAP_6H:BRD-K70714754-001-01-2:10	BRD-K70714754	BRD-K70714754-001-01-2	0.0167939
CPC019_HT29_6H:BRD-K39289507-001-01-5:10	BRD-K39289507	BRD-K39289507-001-01-5	0.0167939
CPC001_VCAP_6H:BRD-K94832621-001-01-5:10	Y-134	BRD-K94832621-001-01-5	0.0167939
CPC014_HEPG2_6H:BRD-K81142122-001-15-8:10	STK-249718	BRD-K81142122-001-15-8	0.0167939
CPC016_HT29_6H:BRD-A82590476-001-01-1:10	SDZ-NKT-343	BRD-A82590476-001-01-1	0.0167939
CPC009_A375_6H:BRD-K77547920-001-04-2:10	BRD-K77547920	BRD-K77547920-001-04-2	0.0167939
KMS002_NOMO1_6H:BRD-K35669573-001-02-9:0.01	TUL-XX023	BRD-K35669573-001-02-9	0.0167939
CPC018_MCF7_24H:BRD-K98548675-001-02-6:10	parthenolide	BRD-K98548675-001-02-6	0.0167939
CPC006_PC3_24H:BRD-K77947974-001-05-6:4.21	fluspirilene	BRD-K77947974-001-05-6	0.0167939
CPC018_MCF7_6H:BRD-K65503129-001-04-8:10	HSP90-inhibitor	BRD-K65503129-001-04-8	0.0167939
CPC015_SKB_24H:BRD-K39120595-304-03-9:10	bithionol	BRD-K39120595-304-03-9	0.0167939
CPC017_SKB_24H:BRD-K72024482-001-01-3:10	MRS-1754	BRD-K72024482-001-01-3	0.0167939
CPC003_PC3_24H:BRD-K21853356-001-03-6:10	RG-14620	BRD-K21853356-001-03-6	0.0167939
CPC008_A375_6H:BRD-K16940042-001-01-2:10	BRD-K16940042	BRD-K16940042-001-01-2	0.0167939
CPC004_HT29_6H:BRD-K89997465-001-05-3:10	chlorpromazine	BRD-K89997465-001-05-3	0.0167939
CPC006_NOMO1_6H:BRD-A28105619-001-01-3:10	cucurbitacin-i	BRD-A28105619-001-01-3	0.0167939
CPC005_A375_24H:BRD-A43150328-001-03-8:10	penicillic-acid	BRD-A43150328-001-03-8	0.0167939
LJP001_BT20_24H:BRD-K56343971-001-04-9:10	vemurafenib	BRD-K56343971-001-04-9	0.0167939
CPC002_PC3_24H:BRD-A62336480-001-02-5:10	niguldipine	BRD-A62336480-001-02-5	0.0167939
CPC014_PC3_6H:BRD-A11706664-001-01-1:10	triciribine	BRD-A11706664-001-01-1	0.0167939
CPC013_PC3_24H:BRD-K23984367-075-05-3:10	sorafenib	BRD-K23984367-075-05-3	0.0167939
MUC.CP004_MCF7_6H:BRD-K36627727-001-01-3:0.3704	tamibarotene	BRD-K36627727-001-01-3	0.0167939
CPC006_HA1E_6H:BRD-K61829047-001-01-6:10	7b-cis	BRD-K61829047-001-01-6	0.0167939
CVD001_PHH_24H:BRD-K59469039-001-04-9:10	AG-879	BRD-K59469039-001-04-9	0.0167939
CPC009_PC3_6H:BRD-A17718497-001-03-9:10	BRD-A17718497	BRD-A17718497-001-03-9	0.0167939
CPC012_MCF7_24H:BRD-K36087356-001-01-8:10	BRD-K36087356	BRD-K36087356-001-01-8	0.0167939
CPC007_VCAP_24H:BRD-K49630153-001-05-6:10	BRD-K49630153	BRD-K49630153-001-05-6	0.0167939
CPC007_PC3_24H:BRD-A93942655-001-02-2:10	BRD-A93942655	BRD-A93942655-001-02-2	0.0167939
CPC018_HT29_6H:BRD-K10207760-236-03-0:10	lasalocid	BRD-K10207760-236-03-0	0.0167939
CPC019_VCAP_6H:BRD-K85818861-001-01-4:10	BRD-K85818861	BRD-K85818861-001-01-4	0.016285
CPC013_MCF7_6H:BRD-K85266146-001-01-3:10	BRD-K85266146	BRD-K85266146-001-01-3	0.016285
CPC019_MCF7_24H:BRD-A00420644-001-01-7:10	SA-3676	BRD-A00420644-001-01-7	0.016285
CPC012_MCF7_24H:BRD-K41652870-001-01-9:10	BRD-K41652870	BRD-K41652870-001-01-9	0.016285
CPC004_HT29_6H:BRD-K72726508-001-01-3:10	arcyriaflavin-a	BRD-K72726508-001-01-3	0.016285
CPC009_PC3_24H:BRD-K94390040-019-01-9:10	BRD-K94390040	BRD-K94390040-019-01-9	0.016285
CPC015_MCF7_24H:BRD-K88625236-001-03-4:10	nonoxynol-9	BRD-K88625236-001-03-4	0.016285
CPC002_PC3_6H:BRD-K73824630-001-03-2:10	skatole	BRD-K73824630-001-03-2	0.016285
CPC003_PC3_24H:BRD-K95885906-001-01-8:10	quercetagetin	BRD-K95885906-001-01-8	0.016285
CPC009_A549_24H:BRD-K94390040-019-01-9:10	BRD-K94390040	BRD-K94390040-019-01-9	0.016285
CPC006_VCAP_24H:BRD-K68185022-001-06-4:70.07	ursolic-acid	BRD-K68185022-001-06-4	0.016285
CPC018_A375_6H:BRD-K41996876-001-03-0:10	tyrphostin-1	BRD-K41996876-001-03-0	0.016285
CPC019_MCF7_6H:BRD-K05197617-001-05-8:10	BRD-K05197617	BRD-K05197617-001-05-8	0.016285
CPC011_VCAP_24H:BRD-K09963420-066-10-9:10	saquinavir	BRD-K09963420-066-10-9	0.016285
CPC004_PC3_24H:BRD-K80431395-001-02-4:10	triciribine	BRD-K80431395-001-02-4	0.016285
CPC020_PC3_24H:BRD-A49848186-003-01-2:10	BRD-A49848186	BRD-A49848186-003-01-2	0.016285
CPC010_VCAP_6H:BRD-K65955264-005-03-8:10	BRD-K65955264	BRD-K65955264-005-03-8	0.016285
CPC018_HT29_6H:BRD-K65786282-001-02-6:10	CGP-7930	BRD-K65786282-001-02-6	0.016285
CPC018_MCF7_24H:BRD-K17497770-001-01-0:10	butein	BRD-K17497770-001-01-0	0.016285
CPC008_MCF7_6H:BRD-K93623501-019-01-6:10	BRD-K93623501	BRD-K93623501-019-01-6	0.016285
CPC011_VCAP_24H:BRD-A10977446-001-09-7:10	carvedilol	BRD-A10977446-001-09-7	0.016285
CPC008_MCF7_24H:BRD-K42455570-001-04-3:10	BRD-K42455570	BRD-K42455570-001-04-3	0.016285
CPC004_VCAP_6H:BRD-K19227686-001-12-9:10	phenolphthalein	BRD-K19227686-001-12-9	0.016285
CPC006_SW948_6H:BRD-A15079084-001-02-9:10	phorbol-12-myristate-13-acetate	BRD-A15079084-001-02-9	0.016285
CPC005_PC3_6H:BRD-A63998256-001-02-3:10	helveticoside	BRD-A63998256-001-02-3	0.016285
CPC010_MCF7_24H:BRD-A72180425-001-10-6:10	K784-3188	BRD-A72180425-001-10-6	0.016285
CPC005_PC3_24H:BRD-A55946879-001-02-9:10	BW-B70C	BRD-A55946879-001-02-9	0.016285
CPC017_MCF7_6H:BRD-K84987553-001-01-1:10	MDM2-inhibitor	BRD-K84987553-001-01-1	0.016285
HDAC002_HA1E_6H:BRD-K77908580-001-04-7:5	entinostat	BRD-K77908580-001-04-7	0.016285
CPC004_VCAP_24H:BRD-K47717570-304-01-5:10	NBQX	BRD-K47717570-304-01-5	0.016285
CPC017_A549_6H:BRD-A62184259-001-02-8:10	cycloheximide	BRD-A62184259-001-02-8	0.016285
CPC014_HEPG2_6H:BRD-A74904029-001-05-7:10	EI-231	BRD-A74904029-001-05-7	0.016285
CPC006_MCF7_24H:BRD-K66792149-001-01-8:11.1	quinoclamine	BRD-K66792149-001-01-8	0.016285
CPC014_MCF7_24H:BRD-K40255344-001-13-5:10	tyrphostin-A9	BRD-K40255344-001-13-5	0.016285
CPC015_NPC_24H:BRD-A41519720-001-03-0:10	ezetimibe	BRD-A41519720-001-03-0	0.016285
NMH002_NPC_24H:BRD-K59184148-001-13-3:10	SB-216763	BRD-K59184148-001-13-3	0.016285
CPC017_ASC_24H:BRD-K59469039-001-03-1:10	AG-879	BRD-K59469039-001-03-1	0.016285
CPC004_MCF7_6H:BRD-A94756469-001-03-9:10	digoxin	BRD-A94756469-001-03-9	0.016285
CPC005_PC3_24H:BRD-A47513740-001-02-5:10	calyculin	BRD-A47513740-001-02-5	0.016285
CPC020_VCAP_6H:BRD-K54462405-003-18-1:10	doxepin	BRD-K54462405-003-18-1	0.016285
CPC009_A549_6H:BRD-K95138506-019-01-8:10	BRD-K95138506	BRD-K95138506-019-01-8	0.016285
CPC006_HA1E_6H:BRD-A62025033-001-01-8:10	temsirolimus	BRD-A62025033-001-01-8	0.016285
NMH002_NPC_24H:BRD-K82206012-001-02-1:10	BRD-K82206012	BRD-K82206012-001-02-1	0.016285
CPC013_HEPG2_6H:BRD-K63425657-001-01-2:10	BRD-K63425657	BRD-K63425657-001-01-2	0.016285
CPC012_MCF7_24H:BRD-K07403598-001-01-0:10	CAY-10470	BRD-K07403598-001-01-0	0.016285
CPC015_A549_24H:BRD-K47869605-001-18-9:10	podophyllotoxin	BRD-K47869605-001-18-9	0.016285
CPC006_PC3_6H:BRD-A45889380-300-04-8:10	mepacrine	BRD-A45889380-300-04-8	0.016285
CPC012_SKB_24H:BRD-K62459624-001-08-7:10	BRD-K62459624	BRD-K62459624-001-08-7	0.016285
CPC016_HT29_6H:BRD-K08547377-003-03-2:10	irinotecan	BRD-K08547377-003-03-2	0.016285
CPC006_MDST8_6H:BRD-A12083771-001-05-5:10	BRD-A12083771	BRD-A12083771-001-05-5	0.016285
NMH002_NEU_24H:BRD-K89085489-001-14-1:10	fenretinide	BRD-K89085489-001-14-1	0.016285
CPC019_HT29_6H:BRD-K57309821-001-05-8:10	BRD-K57309821	BRD-K57309821-001-05-8	0.016285
CPC014_PHH_24H:BRD-K82091397-001-01-4:10	SB-239063	BRD-K82091397-001-01-4	0.016285
CPC004_PC3_6H:BRD-K68867920-001-05-2:10	quetiapine	BRD-K68867920-001-05-2	0.016285
CPC003_VCAP_24H:BRD-K88429204-001-18-7:10	pyrimethamine	BRD-K88429204-001-18-7	0.016285
CPC004_PC3_24H:BRD-A46747628-001-01-9:10	ouabain	BRD-A46747628-001-01-9	0.016285
CPC008_A375_24H:BRD-K88707333-001-04-0:10	BRD-K88707333	BRD-K88707333-001-04-0	0.016285
CPC017_HT29_6H:BRD-K60762818-003-15-3:10	desipramine	BRD-K60762818-003-15-3	0.016285
CPC020_PC3_6H:BRD-K94173926-001-01-6:10	I-505056	BRD-K94173926-001-01-6	0.016285
CPC007_PC3_6H:BRD-A58924247-001-08-5:10	BRD-A58924247	BRD-A58924247-001-08-5	0.016285
CPC017_SKB_24H:BRD-A94756469-001-03-9:10	digoxin	BRD-A94756469-001-03-9	0.016285
CPC009_HEPG2_6H:BRD-K74690444-001-01-6:10	BRD-K74690444	BRD-K74690444-001-01-6	0.016285
MUC.CP003_MCF7_6H:BRD-K43682718-001-01-0:9.9621	SA-424589	BRD-K43682718-001-01-0	0.016285
CPC008_HCC515_6H:BRD-K44432556-001-03-0:10	VU-0418946-1	BRD-K44432556-001-03-0	0.016285
PCLB003_PC3_24H:BRD-K77908580-001-04-7:0.12	entinostat	BRD-K77908580-001-04-7	0.016285
CPC009_PC3_24H:BRD-K10114046-001-01-6:10	BRD-K10114046	BRD-K10114046-001-01-6	0.016285
CPC006_PC3_24H:BRD-A47829399-001-01-1:10	artesunate	BRD-A47829399-001-01-1	0.016285
CPC019_PC3_6H:BRD-K49010888-001-01-2:10	BRD-K49010888	BRD-K49010888-001-01-2	0.016285
CPC006_RMUGS_6H:BRD-K18849474-001-01-0:79.44	dalcetrapib	BRD-K18849474-001-01-0	0.016285
CPC009_HEPG2_6H:BRD-K77547920-001-04-2:10	BRD-K77547920	BRD-K77547920-001-04-2	0.016285
CPC012_PC3_24H:BRD-K21165668-001-01-2:10	BRD-K21165668	BRD-K21165668-001-01-2	0.016285
CPC011_MCF7_24H:BRD-A23359898-001-06-2:10	sibutramine	BRD-A23359898-001-06-2	0.016285
CPC012_A375_6H:BRD-K74797618-001-01-9:10	MD-049	BRD-K74797618-001-01-9	0.016285
CPC010_PC3_24H:BRD-A84524947-001-05-0:10	BRD-A84524947	BRD-A84524947-001-05-0	0.016285
CPC007_HCC515_6H:BRD-K39345836-001-05-8:10	BRD-K39345836	BRD-K39345836-001-05-8	0.016285
CPC014_PC3_24H:BRD-A96799240-001-01-7:10	4-hydroxyretinoic-acid	BRD-A96799240-001-01-7	0.016285
CPC019_HT29_6H:BRD-K37549600-001-01-0:10	BRD-K37549600	BRD-K37549600-001-01-0	0.016285
CPC006_A375_6H:BRD-K04887706-001-01-6:9.1	AKT-inhibitor-1-2	BRD-K04887706-001-01-6	0.016285
HOG001_A549_24H:BRD-K74402642-003-01-2:3.3333	NSC-632839	BRD-K74402642-003-01-2	0.016285
CPC011_A549_24H:BRD-K82109576-065-20-2:10	vincristine	BRD-K82109576-065-20-2	0.016285
CPC019_VCAP_6H:BRD-K14833463-001-01-1:10	BRD-K14833463	BRD-K14833463-001-01-1	0.016285
CPC019_VCAP_6H:BRD-K83509924-001-01-6:10	BRD-K83509924	BRD-K83509924-001-01-6	0.016285
CPC005_A375_6H:BRD-K04210847-001-01-1:10	tamoxifen	BRD-K04210847-001-01-1	0.016285
CPC009_VCAP_24H:BRD-K82732294-001-05-8:10	BRD-K82732294	BRD-K82732294-001-05-8	0.016285
CPC008_MCF7_24H:BRD-K47695085-019-01-5:10	BRD-K47695085	BRD-K47695085-019-01-5	0.016285
CPC015_MCF7_6H:BRD-K97309399-001-05-2:10	thiothixene	BRD-K97309399-001-05-2	0.016285
CPC014_MCF7_6H:BRD-K10916986-001-01-6:10	vinorelbine	BRD-K10916986-001-01-6	0.016285
CPC010_HT29_6H:BRD-K59962020-001-10-1:10	CHEMBL-374350	BRD-K59962020-001-10-1	0.016285
CPC012_HT29_6H:BRD-A76490030-001-06-0:10	K784-3131	BRD-A76490030-001-06-0	0.016285
CPC017_HT29_6H:BRD-K13646352-001-01-2:10	midostaurin	BRD-K13646352-001-01-2	0.016285
CPC014_VCAP_24H:BRD-K14880289-001-01-4:10	GW-501516	BRD-K14880289-001-01-4	0.016285
CPC019_VCAP_24H:BRD-K58479490-001-02-5:10	BRD-K58479490	BRD-K58479490-001-02-5	0.016285
CPC018_HT29_6H:BRD-K41996876-001-03-0:10	tyrphostin-1	BRD-K41996876-001-03-0	0.016285
CPC006_MCF7_24H:BRD-K92241597-001-02-9:80	tosedostat	BRD-K92241597-001-02-9	0.016285
MUC.CP005_MCF7_6H:BRD-A11007541-003-01-9:3.3333	BCI-hydrochloride	BRD-A11007541-003-01-9	0.016285
LJP001_HS578T_24H:BRD-K93918653-001-03-0:10	quizartinib	BRD-K93918653-001-03-0	0.016285
CPC016_MCF7_24H:BRD-K93480852-001-02-2:10	KN-93	BRD-K93480852-001-02-2	0.016285
CPC020_PC3_6H:BRD-K43887077-003-20-6:10	dopamine	BRD-K43887077-003-20-6	0.016285
CPC004_PC3_6H:BRD-K78126613-001-16-0:10	menadione	BRD-K78126613-001-16-0	0.016285
NMH001_NEU_6H:BRD-K26818574-305-02-7:10	BIX-01294	BRD-K26818574-305-02-7	0.016285
CPC004_HA1E_24H:BRD-K14920963-304-01-9:10	erythrosine	BRD-K14920963-304-01-9	0.016285
CPC006_SW948_6H:BRD-K78659596-001-01-3:10	MLN-2238	BRD-K78659596-001-01-3	0.016285
CPC014_NPC_24H:BRD-K78431006-001-02-9:10	crizotinib	BRD-K78431006-001-02-9	0.0157761
CPC019_A549_24H:BRD-K91145395-001-02-7:10	prostratin	BRD-K91145395-001-02-7	0.0157761
CPC009_HEPG2_6H:BRD-K14027855-019-01-8:10	BRD-K14027855	BRD-K14027855-019-01-8	0.0157761
CPC019_PC3_24H:BRD-K25144184-001-05-9:10	BRD-K25144184	BRD-K25144184-001-05-9	0.0157761
CPC014_VCAP_24H:BRD-A75931230-001-01-3:10	F-1061-0166	BRD-A75931230-001-01-3	0.0157761
CPC013_PC3_24H:BRD-K35961280-300-01-2:10	BRD-K35961280	BRD-K35961280-300-01-2	0.0157761
CPC007_VCAP_24H:BRD-K63770300-019-02-2:10	BRD-K63770300	BRD-K63770300-019-02-2	0.0157761
LJP001_BT20_6H:BRD-K99252563-001-01-1:0.4	QL-XII-47	BRD-K99252563-001-01-1	0.0157761
CPC014_HA1E_6H:BRD-K78431006-001-02-9:10	crizotinib	BRD-K78431006-001-02-9	0.0157761
CPC019_VCAP_24H:BRD-K00007652-001-01-9:10	BRD-K00007652	BRD-K00007652-001-01-9	0.0157761
CPC007_HT29_24H:BRD-A47816767-001-11-1:10	BRD-A47816767	BRD-A47816767-001-11-1	0.0157761
CPC018_HT29_6H:BRD-K37270826-001-16-9:10	mifepristone	BRD-K37270826-001-16-9	0.0157761
CPC006_PC3_24H:BRD-K28360340-001-01-8:10	TW-37	BRD-K28360340-001-01-8	0.0157761
CPC019_MCF7_24H:BRD-K91145395-001-02-7:10	prostratin	BRD-K91145395-001-02-7	0.0157761
CPC006_THP1_6H:BRD-K01121114-001-01-9:10	BRD-K01121114	BRD-K01121114-001-01-9	0.0157761
CPC004_HEPG2_6H:BRD-K52075715-001-03-4:10	oxibendazole	BRD-K52075715-001-03-4	0.0157761
CPC002_VCAP_24H:BRD-K25433859-003-14-8:10	maprotiline	BRD-K25433859-003-14-8	0.0157761
CPC017_A549_6H:BRD-K62221994-001-01-8:10	T-98475	BRD-K62221994-001-01-8	0.0157761
CPC019_A375_6H:BRD-K99311057-001-02-6:10	CD-00491SC	BRD-K99311057-001-02-6	0.0157761
CPC012_VCAP_6H:BRD-K35004659-001-01-8:10	BRD-K35004659	BRD-K35004659-001-01-8	0.0157761
CPC014_MCF7_6H:BRD-K99498722-001-01-8:10	NPI-2358	BRD-K99498722-001-01-8	0.0157761
CPC009_VCAP_6H:BRD-K08219523-003-02-3:10	5-nonyloxytryptamine	BRD-K08219523-003-02-3	0.0157761
CPC011_HT29_6H:BRD-K73109821-001-16-9:10	diazoxide	BRD-K73109821-001-16-9	0.0157761
CPC007_PC3_24H:BRD-K08878345-001-07-5:10	BRD-K08878345	BRD-K08878345-001-07-5	0.0157761
CPC014_HA1E_6H:BRD-A26002865-001-01-5:10	verrucarin-a	BRD-A26002865-001-01-5	0.0157761
CPC020_HT29_6H:BRD-K61250553-003-23-1:10	loperamide	BRD-K61250553-003-23-1	0.0157761
CPC005_MCF7_6H:BRD-A56020723-001-02-0:10	CA-074-Me	BRD-A56020723-001-02-0	0.0157761
CPC011_MCF7_24H:BRD-K97514127-045-02-0:10	vinorelbine	BRD-K97514127-045-02-0	0.0157761
CPC006_HCC515_24H:BRD-K31342827-001-05-4:12.12	bisindolylmaleimide	BRD-K31342827-001-05-4	0.0157761
CPC017_SKB_24H:BRD-A20968261-001-01-3:10	WAY-213613	BRD-A20968261-001-01-3	0.0157761
CPC019_A549_24H:BRD-K49010888-001-01-2:10	BRD-K49010888	BRD-K49010888-001-01-2	0.0157761
CPC018_NPC_24H:BRD-K10207760-236-03-0:10	lasalocid	BRD-K10207760-236-03-0	0.0157761
CPC012_PC3_6H:BRD-K03857568-001-06-6:10	BRD-K03857568	BRD-K03857568-001-06-6	0.0157761
CPC008_HEPG2_6H:BRD-K37456065-001-01-6:10	VU-0365114-2	BRD-K37456065-001-01-6	0.0157761
CPC009_HA1E_6H:BRD-K18726304-019-01-8:10	BRD-K18726304	BRD-K18726304-019-01-8	0.0157761
CPC005_MCF7_6H:BRD-A55484088-050-01-7:10	BNTX	BRD-A55484088-050-01-7	0.0157761
CPC004_HT29_6H:BRD-K99595596-004-03-4:10	salsolinol	BRD-K99595596-004-03-4	0.0157761
CPC006_A375_6H:BRD-K77947974-001-05-6:4.21	fluspirilene	BRD-K77947974-001-05-6	0.0157761
CPC016_SKB_24H:BRD-K89930444-001-01-9:10	AG-592	BRD-K89930444-001-01-9	0.0157761
CPC014_MCF7_6H:BRD-A29901043-001-01-0:10	KIN001-127	BRD-A29901043-001-01-0	0.0157761
CPC016_NPC_24H:BRD-K61177364-003-01-1:10	NBI-27914	BRD-K61177364-003-01-1	0.0157761
CPC015_MCF7_6H:BRD-A34205397-001-03-7:10	suloctidil	BRD-A34205397-001-03-7	0.0157761
CPC010_HCC515_6H:BRD-K28916077-001-04-0:10	BRD-K28916077	BRD-K28916077-001-04-0	0.0157761
CPC012_NPC_24H:BRD-K32896438-001-01-8:10	BRD-K32896438	BRD-K32896438-001-01-8	0.0157761
HOG003_A549_24H:BRD-K60230970-001-04-3:3.5042	MG-132	BRD-K60230970-001-04-3	0.0157761
CPC006_HCC515_24H:BRD-K16406336-311-01-2:10	methylene-blue	BRD-K16406336-311-01-2	0.0157761
CPC014_PC3_6H:BRD-K40255344-001-13-5:10	tyrphostin-A9	BRD-K40255344-001-13-5	0.0157761
CPC002_PC3_6H:BRD-A86109770-001-01-9:10	guggulsterone	BRD-A86109770-001-01-9	0.0157761
CPC017_A375_6H:BRD-A93236127-001-03-7:10	digitoxin	BRD-A93236127-001-03-7	0.0157761
CPC006_PC3_6H:BRD-K35960502-001-10-1:10	niclosamide	BRD-K35960502-001-10-1	0.0157761
CPC006_VCAP_24H:BRD-K91623615-001-01-9:10	ABT-751	BRD-K91623615-001-01-9	0.0157761
CPC009_A549_6H:BRD-K59705555-001-01-6:10	BRD-K59705555	BRD-K59705555-001-01-6	0.0157761
CPC010_PC3_6H:BRD-A54632525-001-03-2:10	BRD-A54632525	BRD-A54632525-001-03-2	0.0157761
CPC013_A549_24H:BRD-K28115298-001-02-6:10	Broad-Sai-071	BRD-K28115298-001-02-6	0.0157761
CPC014_A549_24H:BRD-K97764662-001-09-0:10	PD-173074	BRD-K97764662-001-09-0	0.0157761
CPC020_A375_6H:BRD-K47869605-001-27-0:10	podophyllotoxin	BRD-K47869605-001-27-0	0.0157761
CPC014_VCAP_6H:BRD-A55756846-001-16-2:10	H-7	BRD-A55756846-001-16-2	0.0157761
HDAC001_MCF7_24H:BRD-K04466929-001-05-1:10	Merck60	BRD-K04466929-001-05-1	0.0157761
CPC009_MCF7_6H:BRD-K14027855-019-01-8:10	BRD-K14027855	BRD-K14027855-019-01-8	0.0157761
CPC019_VCAP_6H:BRD-K57200229-001-04-0:10	SD-6-035-B3	BRD-K57200229-001-04-0	0.0157761
CPC014_SKB_24H:BRD-K43764301-001-07-6:10	dexketoprofen	BRD-K43764301-001-07-6	0.0157761
CPC007_HT29_6H:BRD-K07790824-001-03-2:10	BRD-K07790824	BRD-K07790824-001-03-2	0.0157761
CPC015_A375_6H:BRD-A73741725-001-01-0:10	exemestane	BRD-A73741725-001-01-0	0.0157761
CPC004_HA1E_6H:BRD-K39256324-001-01-5:10	rottlerin	BRD-K39256324-001-01-5	0.0157761
CPC014_PC3_24H:BRD-K53561341-001-02-6:10	KIN001-220	BRD-K53561341-001-02-6	0.0157761
CPC004_HCC515_24H:BRD-K72726508-001-01-3:10	arcyriaflavin-a	BRD-K72726508-001-01-3	0.0157761
CPC019_PC3_24H:BRD-K34974324-001-01-8:10	BRD-K34974324	BRD-K34974324-001-01-8	0.0157761
CPC001_HA1E_24H:BRD-K86958018-001-01-9:10	olvanil	BRD-K86958018-001-01-9	0.0157761
CPC013_SKB_24H:BRD-K23984367-075-05-3:10	sorafenib	BRD-K23984367-075-05-3	0.0157761
CPC004_PC3_24H:BRD-K37991163-003-06-8:10	paroxetine	BRD-K37991163-003-06-8	0.0157761
CPC014_MCF7_24H:BRD-K64857848-001-02-3:10	XMD-885	BRD-K64857848-001-02-3	0.0157761
CPC007_MCF7_6H:BRD-K24426149-001-07-1:10	BRD-K24426149	BRD-K24426149-001-07-1	0.0157761
CPC019_HT29_6H:BRD-K19196783-001-04-5:10	BRD-K19196783	BRD-K19196783-001-04-5	0.0157761
CPC006_PL21_6H:BRD-K89391146-001-02-3:80	RG-108	BRD-K89391146-001-02-3	0.0157761
CPC006_U937_6H:BRD-K78659596-001-01-3:10	MLN-2238	BRD-K78659596-001-01-3	0.0157761
CPC002_PC3_6H:BRD-A71459254-001-02-8:10	cymarin	BRD-A71459254-001-02-8	0.0157761
CPC019_PC3_24H:BRD-K05684908-001-01-2:10	BRD-K05684908	BRD-K05684908-001-01-2	0.0157761
CPC008_PC3_6H:BRD-K92817986-001-03-3:10	BJM-CSC-19	BRD-K92817986-001-03-3	0.0157761
CPC019_MCF7_24H:BRD-K32238524-001-01-8:10	BRD-K32238524	BRD-K32238524-001-01-8	0.0157761
CPC006_HCC515_6H:BRD-K88510285-001-01-2:0.04	bortezomib	BRD-K88510285-001-01-2	0.0157761
CPC004_VCAP_6H:BRD-K03842655-001-02-1:10	penitrem-a	BRD-K03842655-001-02-1	0.0157761
CPC010_A375_6H:BRD-K78062244-001-10-7:10	BRD-K78062244	BRD-K78062244-001-10-7	0.0157761
CPC018_A375_6H:BRD-K27499107-001-03-4:10	carbacyclin	BRD-K27499107-001-03-4	0.0157761
CPC006_HCC515_6H:BRD-K92991072-001-02-3:10	PAC-1	BRD-K92991072-001-02-3	0.0157761
CPC001_VCAP_6H:BRD-K26521938-001-04-9:10	dinoprostone	BRD-K26521938-001-04-9	0.0157761
CPC006_HCC15_6H:BRD-K00317371-001-02-0:10	RITA	BRD-K00317371-001-02-0	0.0157761
BRAF001_A375_24H:BRD-K92049597-001-14-1:10	triamterene	BRD-K92049597-001-14-1	0.0157761
CPC019_HA1E_6H:BRD-K34363599-001-02-0:10	RJC-00245SC	BRD-K34363599-001-02-0	0.0157761
CPC019_VCAP_6H:BRD-K20123385-001-01-4:10	BRD-K20123385	BRD-K20123385-001-01-4	0.0157761
CPC018_A375_6H:BRD-A72703248-003-03-1:10	SKF-96365	BRD-A72703248-003-03-1	0.0157761
CPC019_VCAP_6H:BRD-K30523950-001-01-8:10	BRD-K30523950	BRD-K30523950-001-01-8	0.0157761
CPC006_HCC15_6H:BRD-K01877528-001-01-6:10	TL-HRAS-61	BRD-K01877528-001-01-6	0.0157761
CPC002_PC3_24H:BRD-K44849676-001-05-5:10	capsazepine	BRD-K44849676-001-05-5	0.0157761
CPC013_HEPG2_6H:BRD-K16478699-001-01-9:10	PLX-4720	BRD-K16478699-001-01-9	0.0157761
CPC014_VCAP_6H:BRD-K52911425-001-02-3:10	GDC-0941	BRD-K52911425-001-02-3	0.0157761
CPC019_A375_6H:BRD-K58479490-001-02-5:10	BRD-K58479490	BRD-K58479490-001-02-5	0.0157761
CPC015_MCF7_24H:BRD-A93206962-001-01-2:10	L-755507	BRD-A93206962-001-01-2	0.0157761
CPC011_VCAP_24H:BRD-K56614220-001-15-8:10	clofazimine	BRD-K56614220-001-15-8	0.0157761
CPC007_HT29_6H:BRD-A58924247-001-08-5:10	BRD-A58924247	BRD-A58924247-001-08-5	0.0157761
CPC008_A375_24H:BRD-K76907295-001-03-8:10	VU-0418947-2	BRD-K76907295-001-03-8	0.0157761
CPC012_VCAP_6H:BRD-K42308740-001-01-5:10	ST-056792	BRD-K42308740-001-01-5	0.0157761
CPC016_MCF7_24H:BRD-K12079898-001-01-8:10	PD-160170	BRD-K12079898-001-01-8	0.0157761
CPC009_PC3_6H:BRD-K14939371-019-01-9:10	BRD-K14939371	BRD-K14939371-019-01-9	0.0157761
CPC005_VCAP_24H:BRD-A99164655-003-01-5:10	dihydrexidine	BRD-A99164655-003-01-5	0.0157761
CPC001_VCAP_6H:BRD-K68341547-003-01-6:10	W-9	BRD-K68341547-003-01-6	0.0157761
CPC016_A375_6H:BRD-K26160755-003-01-8:10	RS-45041-190	BRD-K26160755-003-01-8	0.0157761
CPC006_HT29_24H:BRD-K23363278-001-01-3:1	CYT-997	BRD-K23363278-001-01-3	0.0157761
CPC006_HT29_24H:BRD-K19295594-001-08-5:11.1	gossypol	BRD-K19295594-001-08-5	0.0157761
CPC013_PC3_24H:BRD-K83336168-001-01-9:10	MD-040	BRD-K83336168-001-01-9	0.0157761
CPC014_VCAP_6H:BRD-K95901403-001-01-1:10	XL-147	BRD-K95901403-001-01-1	0.0157761
CPC008_PC3_24H:BRD-K71382703-001-01-9:10	BRD-K71382703	BRD-K71382703-001-01-9	0.0157761
CPC013_VCAP_6H:BRD-K35638681-001-01-5:10	BRD-K35638681	BRD-K35638681-001-01-5	0.0157761
CPC002_HA1E_6H:BRD-A76528577-065-01-2:10	vincristine	BRD-A76528577-065-01-2	0.0157761
CPC011_VCAP_24H:BRD-A34817987-001-24-1:10	itraconazole	BRD-A34817987-001-24-1	0.0157761
CPC004_VCAP_24H:BRD-K12539581-001-14-6:10	nocodazole	BRD-K12539581-001-14-6	0.0157761
CPC015_HEPG2_6H:BRD-A50737080-001-01-4:10	CGK-733	BRD-A50737080-001-01-4	0.0157761
CPC020_VCAP_6H:BRD-A26334849-001-04-7:10	propafenone	BRD-A26334849-001-04-7	0.0157761
CPC001_VCAP_6H:BRD-K23478508-001-03-7:10	digoxin	BRD-K23478508-001-03-7	0.0157761
CPC019_VCAP_24H:BRD-K64366758-001-01-5:10	BRD-K64366758	BRD-K64366758-001-01-5	0.0157761
CPC013_HT29_6H:BRD-K18163752-001-01-9:10	BRD-K18163752	BRD-K18163752-001-01-9	0.0157761
CPD002_PC3_24H:BRD-K52075715-001-04-2:10	oxibendazole	BRD-K52075715-001-04-2	0.0157761
CPC019_PC3_6H:BRD-K07005393-001-01-0:10	BRD-K07005393	BRD-K07005393-001-01-0	0.0157761
LJP001_MCF7_24H:BRD-K99252563-001-01-1:10	QL-XII-47	BRD-K99252563-001-01-1	0.0157761
CPC019_PC3_24H:BRD-K51320264-001-05-5:10	BRD-K51320264	BRD-K51320264-001-05-5	0.0157761
CPC013_HEPG2_6H:BRD-K83336168-001-01-9:10	MD-040	BRD-K83336168-001-01-9	0.0157761
CPC006_NCIH508_6H:BRD-A81541225-001-02-7:10	oligomycin-a	BRD-A81541225-001-02-7	0.0152672
CPC017_HT29_6H:BRD-K07079548-001-01-9:10	BRD-K07079548	BRD-K07079548-001-01-9	0.0152672
CPC007_HT29_6H:BRD-A39093044-001-09-6:10	K784-3187	BRD-A39093044-001-09-6	0.0152672
CPC006_RMUGS_6H:BRD-K88510285-001-01-2:0.04	bortezomib	BRD-K88510285-001-01-2	0.0152672
CPC015_ASC_24H:BRD-K98490050-001-01-8:10	amsacrine	BRD-K98490050-001-01-8	0.0152672
CPC010_PC3_6H:BRD-A84524947-001-05-0:10	BRD-A84524947	BRD-A84524947-001-05-0	0.0152672
CPC010_PC3_6H:BRD-K71523760-001-02-6:10	BRD-K71523760	BRD-K71523760-001-02-6	0.0152672
ERG014_VCAP_6H:BRD-K68007270-001-01-0:10	BRD-K68007270	BRD-K68007270-001-01-0	0.0152672
CPC002_HCC515_24H:BRD-A18579359-001-02-3:10	wiskostatin	BRD-A18579359-001-02-3	0.0152672
CPD001_MCF7_24H:BRD-K06926592-001-02-5:10	tretinoin	BRD-K06926592-001-02-5	0.0152672
CPC006_LOVO_6H:BRD-A02481876-001-09-9:60	importazole	BRD-A02481876-001-09-9	0.0152672
MUC.CP006_MCF7_24H:BRD-K49049886-001-03-8:40	CGS-15943	BRD-K49049886-001-03-8	0.0152672
CPC014_MCF7_6H:BRD-K76698671-001-01-1:10	HNHA	BRD-K76698671-001-01-1	0.0152672
LJP001_MDAMB231_6H:BRD-K64800655-001-03-3:10	PHA-793887	BRD-K64800655-001-03-3	0.0152672
CPC001_HCC515_24H:BRD-K62221994-001-01-8:10	T-98475	BRD-K62221994-001-01-8	0.0152672
CPC002_PC3_6H:BRD-K88677950-001-01-3:10	PD-198306	BRD-K88677950-001-01-3	0.0152672
CPC018_HT29_6H:BRD-K47105409-001-09-5:10	AG-490	BRD-K47105409-001-09-5	0.0152672
CPC009_PC3_6H:BRD-A81233518-004-14-6:10	glycopyrrolate	BRD-A81233518-004-14-6	0.0152672
CPC016_MCF7_24H:BRD-K30867024-003-01-7:10	SB-216641	BRD-K30867024-003-01-7	0.0152672
CPC016_SKB_24H:BRD-K38477985-001-01-8:10	malonoben	BRD-K38477985-001-01-8	0.0152672
CPC014_PC3_24H:BRD-K40255344-001-13-5:10	tyrphostin-A9	BRD-K40255344-001-13-5	0.0152672
CPC004_HT29_6H:BRD-K97158071-001-08-2:10	droperidol	BRD-K97158071-001-08-2	0.0152672
CPC006_HT29_24H:BRD-K70792160-003-02-0:24	10-DEBC	BRD-K70792160-003-02-0	0.0152672
CPC007_VCAP_6H:BRD-K18595892-001-09-6:10	BRD-K18595892	BRD-K18595892-001-09-6	0.0152672
CPC010_VCAP_24H:BRD-K17025677-019-03-1:10	BRD-K17025677	BRD-K17025677-019-03-1	0.0152672
LJP001_MDAMB231_24H:BRD-K92571446-001-01-4:0.08	WZ-3105	BRD-K92571446-001-01-4	0.0152672
CPC008_HT29_6H:BRD-K58846134-001-05-0:10	BRD-K58846134	BRD-K58846134-001-05-0	0.0152672
CPC006_MCF7_24H:BRD-K05653692-003-04-7:64	DL-PDMP	BRD-K05653692-003-04-7	0.0152672
CPC006_HCC515_24H:BRD-K28360340-001-01-8:10	TW-37	BRD-K28360340-001-01-8	0.0152672
PCLB003_HCC515_24H:BRD-K56411643-001-02-6:1.11	BRD-K56411643	BRD-K56411643-001-02-6	0.0152672
CPC014_A549_6H:BRD-K13566078-003-01-1:10	BMS-345541	BRD-K13566078-003-01-1	0.0152672
CPC020_HA1E_6H:BRD-K50234570-001-09-0:10	EMF-bca1-16	BRD-K50234570-001-09-0	0.0152672
CPC012_PC3_6H:BRD-K10554164-001-01-9:10	BRD-K10554164	BRD-K10554164-001-01-9	0.0152672
CPC020_VCAP_24H:BRD-K94173926-001-01-6:10	I-505056	BRD-K94173926-001-01-6	0.0152672
CPC001_VCAP_6H:BRD-A38030642-001-01-2:10	cyclosporin-a	BRD-A38030642-001-01-2	0.0152672
CPC019_A375_6H:BRD-K34363599-001-02-0:10	RJC-00245SC	BRD-K34363599-001-02-0	0.0152672
CPC018_HT29_6H:BRD-A64290322-001-01-6:10	cyclosporin-a	BRD-A64290322-001-01-6	0.0152672
CPC003_VCAP_6H:BRD-K72783841-001-01-0:10	tyrphostin-AG-555	BRD-K72783841-001-01-0	0.0152672
CPC006_HA1E_24H:BRD-K74305673-001-01-3:10	IKK-2-inhibitor-V	BRD-K74305673-001-01-3	0.0152672
CPC017_A375_6H:BRD-K02265150-001-15-8:10	amoxapine	BRD-K02265150-001-15-8	0.0152672
CPC006_HEPG2_6H:BRD-K67566344-001-01-8:10	KU-0063794	BRD-K67566344-001-01-8	0.0152672
LJP002_MCF10A_6H:BRD-A24396574-001-02-3:10	celastrol	BRD-A24396574-001-02-3	0.0152672
LJP001_SKBR3_6H:BRD-K04923131-001-10-5:10	GSK-3-inhibitor-IX	BRD-K04923131-001-10-5	0.0152672
CPC006_VCAP_24H:BRD-A67788537-001-01-7:120	salermide	BRD-A67788537-001-01-7	0.0152672
LJP002_SKBR3_24H:BRD-K42918627-001-01-9:0.08	GSK-2126458	BRD-K42918627-001-01-9	0.0152672
CPC014_A375_6H:BRD-A93893742-001-07-1:10	EMF-sumo1-2	BRD-A93893742-001-07-1	0.0152672
CPC011_VCAP_6H:BRD-K17849083-001-23-8:10	tranilast	BRD-K17849083-001-23-8	0.0152672
CPC014_HT29_6H:BRD-K10916986-001-01-6:10	vinorelbine	BRD-K10916986-001-01-6	0.0152672
CPC014_ASC_24H:BRD-K19220233-001-01-5:10	JNK-9L	BRD-K19220233-001-01-5	0.0152672
CPC019_MCF7_6H:BRD-K64366758-001-01-5:10	BRD-K64366758	BRD-K64366758-001-01-5	0.0152672
CPC016_HT29_6H:BRD-K05181463-001-04-0:10	L-741626	BRD-K05181463-001-04-0	0.0152672
CPC015_MCF7_6H:BRD-A06352418-001-15-0:10	terfenadine	BRD-A06352418-001-15-0	0.0152672
CPC004_HA1E_6H:BRD-K39120595-304-03-9:10	bithionol	BRD-K39120595-304-03-9	0.0152672
CPC012_HT29_6H:BRD-K99532291-001-03-1:10	SPB02303	BRD-K99532291-001-03-1	0.0152672
CPC014_PC3_24H:BRD-A77577770-001-03-4:10	BRD-A77577770	BRD-A77577770-001-03-4	0.0152672
CPC006_MCF7_6H:BRD-K04623885-001-03-4:80	BIBR-1532	BRD-K04623885-001-03-4	0.0152672
CPC001_VCAP_24H:BRD-A38030642-001-01-2:10	cyclosporin-a	BRD-A38030642-001-01-2	0.0152672
NMH001_NPC_24H:BRD-K60511616-001-01-2:10	pravastatin	BRD-K60511616-001-01-2	0.0152672
CPC001_PC3_24H:BRD-A95096829-300-01-4:10	PNU-96415E	BRD-A95096829-300-01-4	0.0152672
CPC014_MCF7_6H:BRD-K26674531-001-01-3:10	GR-235	BRD-K26674531-001-01-3	0.0152672
CPC012_SKB_24H:BRD-K74797618-001-01-9:10	MD-049	BRD-K74797618-001-01-9	0.0152672
CPC006_A375_6H:BRD-K33272502-001-01-2:40	DG-041	BRD-K33272502-001-01-2	0.0152672
CPC014_PC3_6H:BRD-M64432851-001-01-9:10	sunitinib	BRD-M64432851-001-01-9	0.0152672
CPC019_VCAP_6H:BRD-K08448573-001-01-3:10	BRD-K08448573	BRD-K08448573-001-01-3	0.0152672
CPC012_HCC515_6H:BRD-K35004659-001-01-8:10	BRD-K35004659	BRD-K35004659-001-01-8	0.0152672
CPC012_MCF7_6H:BRD-K71935468-001-01-9:10	BRD-K71935468	BRD-K71935468-001-01-9	0.0152672
CPC014_PC3_6H:BRD-U51951544-000-01-8:10	ZG-10	BRD-U51951544-000-01-8	0.0152672
CPC014_HCC515_6H:BRD-K40255344-001-13-5:10	tyrphostin-A9	BRD-K40255344-001-13-5	0.0152672
CPC009_HA1E_6H:BRD-K08219523-003-02-3:10	5-nonyloxytryptamine	BRD-K08219523-003-02-3	0.0152672
CPC002_HCC515_6H:BRD-A80502530-001-01-2:10	cinobufagin	BRD-A80502530-001-01-2	0.0152672
CPC006_HT29_6H:BRD-K31342827-001-05-4:12.12	bisindolylmaleimide	BRD-K31342827-001-05-4	0.0152672
CPC004_PC3_24H:BRD-K63675182-003-14-5:10	triflupromazine	BRD-K63675182-003-14-5	0.0152672
CPC020_VCAP_6H:BRD-K06750613-001-01-6:10	GSK-1059615	BRD-K06750613-001-01-6	0.0152672
CPC018_A375_6H:BRD-K63151507-001-01-6:10	MNITMT	BRD-K63151507-001-01-6	0.0152672
CPC014_HT29_6H:BRD-K19540840-001-02-9:10	saracatinib	BRD-K19540840-001-02-9	0.0152672
CPC006_HA1E_24H:BRD-K26664453-001-03-4:10	cytochalasin-b	BRD-K26664453-001-03-4	0.0152672
CPC009_PC3_24H:BRD-K96147838-001-01-5:10	BRD-K96147838	BRD-K96147838-001-01-5	0.0152672
CPC005_A549_6H:BRD-K52512893-001-03-0:10	SC-19220	BRD-K52512893-001-03-0	0.0152672
CPC005_MCF7_6H:BRD-A30435184-001-01-5:10	metergoline	BRD-A30435184-001-01-5	0.0152672
CPC010_VCAP_24H:BRD-K78385490-019-02-2:10	BRD-K78385490	BRD-K78385490-019-02-2	0.0152672
CPC017_NPC_24H:BRD-K62609077-001-02-2:10	scoulerine	BRD-K62609077-001-02-2	0.0152672
CPC012_HT29_6H:BRD-K61717269-001-01-4:10	BRD-K61717269	BRD-K61717269-001-01-4	0.0152672
CPC014_A375_6H:BRD-K95901403-001-01-1:10	XL-147	BRD-K95901403-001-01-1	0.0152672
CPC006_H1299_6H:BRD-K39503511-001-02-1:80	quiflapon	BRD-K39503511-001-02-1	0.0152672
CPC006_HT29_6H:BRD-K23363278-001-01-3:1	CYT-997	BRD-K23363278-001-01-3	0.0152672
CPC010_HT29_6H:BRD-K04136539-001-03-7:10	BRD-K04136539	BRD-K04136539-001-03-7	0.0152672
CPC008_HCC515_6H:BRD-K66884694-001-05-3:10	BRD-K66884694	BRD-K66884694-001-05-3	0.0152672
CPC017_SKB_24H:BRD-K42452249-001-01-7:10	EO-1428	BRD-K42452249-001-01-7	0.0152672
CPC014_HEPG2_6H:BRD-K07061353-001-01-1:10	BRD-K07061353	BRD-K07061353-001-01-1	0.0152672
CPC001_PC3_6H:BRD-K06426971-001-01-9:10	ryuvidine	BRD-K06426971-001-01-9	0.0152672
CPC009_PC3_24H:BRD-A85891951-001-04-8:10	BRD-A85891951	BRD-A85891951-001-04-8	0.0152672
CPC012_PC3_24H:BRD-A62200266-001-01-5:10	BRD-A62200266	BRD-A62200266-001-01-5	0.0152672
CPC008_HT29_6H:BRD-K77681376-001-01-4:10	BRD-K77681376	BRD-K77681376-001-01-4	0.0152672
CPC013_A549_24H:BRD-K80786583-001-01-5:10	BRD-K80786583	BRD-K80786583-001-01-5	0.0152672
CPC006_A375_24H:BRD-K10705233-003-02-8:40	GW-405833	BRD-K10705233-003-02-8	0.0152672
CPC013_PC3_6H:BRD-K16541732-001-01-3:10	BRD-K16541732	BRD-K16541732-001-01-3	0.0152672
CPC020_MCF7_6H:BRD-K85660637-001-02-1:10	BRD-K85660637	BRD-K85660637-001-02-1	0.0152672
CPC005_VCAP_24H:BRD-K13725475-001-02-4:10	rhodomyrtoxin	BRD-K13725475-001-02-4	0.0152672
CPC016_NPC_24H:BRD-K80334323-001-03-5:10	noretynodrel	BRD-K80334323-001-03-5	0.0152672
CPC006_SW620_6H:BRD-K61033289-001-01-2:10	15-delta-prostaglandin-j2	BRD-K61033289-001-01-2	0.0152672
CPC006_MDST8_6H:BRD-K61662457-001-02-2:20	CAY-10594	BRD-K61662457-001-02-2	0.0152672
CPC017_MCF7_6H:BRD-A24429032-003-01-6:10	HEAT	BRD-A24429032-003-01-6	0.0152672
CPC010_PC3_6H:BRD-K54168141-001-05-4:10	BRD-K54168141	BRD-K54168141-001-05-4	0.0152672
CPC019_MCF7_24H:BRD-K33045404-001-01-1:10	BRD-K33045404	BRD-K33045404-001-01-1	0.0152672
CPC010_A549_24H:BRD-K53423944-001-06-1:10	BRD-K53423944	BRD-K53423944-001-06-1	0.0152672
CPC009_HEPG2_6H:BRD-K92981876-001-01-4:10	BRD-K92981876	BRD-K92981876-001-01-4	0.0152672
LJP001_SKBR3_6H:BRD-K38615104-001-08-4:0.08	A-443644	BRD-K38615104-001-08-4	0.0152672
CPC011_A549_6H:BRD-K97514127-045-02-0:10	vinorelbine	BRD-K97514127-045-02-0	0.0152672
CPC012_A549_6H:BRD-K41652870-001-01-9:10	BRD-K41652870	BRD-K41652870-001-01-9	0.0152672
CPC013_A375_6H:BRD-K51967704-001-01-0:10	BIIB021	BRD-K51967704-001-01-0	0.0152672
CPC006_A375_24H:BRD-K45399554-001-03-2:10	CAM-9-027-3	BRD-K45399554-001-03-2	0.0152672
CPC007_PC3_24H:BRD-K05402890-001-09-2:10	BRD-K05402890	BRD-K05402890-001-09-2	0.0152672
CPC019_HT29_6H:BRD-K81249836-001-01-8:10	BRD-K81249836	BRD-K81249836-001-01-8	0.0152672
CPC010_PC3_6H:BRD-K08438429-001-04-4:10	BRD-K08438429	BRD-K08438429-001-04-4	0.0152672
CPC011_A549_6H:BRD-K21806131-050-02-5:10	tegaserod	BRD-K21806131-050-02-5	0.0147583
CPC013_VCAP_24H:BRD-K56287385-001-01-4:10	ST-001903	BRD-K56287385-001-01-4	0.0147583
CPC014_HEPG2_6H:BRD-K83794624-001-01-7:10	pirarubicin	BRD-K83794624-001-01-7	0.0147583
CPC018_A549_24H:BRD-K10207760-236-03-0:10	lasalocid	BRD-K10207760-236-03-0	0.0147583
CPC006_VCAP_24H:BRD-K12994359-001-07-7:177.6	valdecoxib	BRD-K12994359-001-07-7	0.0147583
CPC014_SKB_24H:BRD-K85402309-001-01-7:10	dovitinib	BRD-K85402309-001-01-7	0.0147583
CPC012_SKB_24H:BRD-A76490030-001-06-0:10	K784-3131	BRD-A76490030-001-06-0	0.0147583
CPC002_PC3_24H:BRD-A10420615-001-03-6:10	cyclopiazonic-acid	BRD-A10420615-001-03-6	0.0147583
CPC009_VCAP_6H:BRD-A05565054-001-01-7:10	BRD-A05565054	BRD-A05565054-001-01-7	0.0147583
CPC003_VCAP_6H:BRD-K10207760-236-03-0:10	lasalocid	BRD-K10207760-236-03-0	0.0147583
CPC002_HA1E_6H:BRD-A51410489-003-02-8:10	yohimbine	BRD-A51410489-003-02-8	0.0147583
CPC005_VCAP_24H:BRD-K20995441-001-01-7:10	U-54494A	BRD-K20995441-001-01-7	0.0147583
CPC006_HT29_24H:BRD-K60219430-001-01-6:10	serdemetan	BRD-K60219430-001-01-6	0.0147583
CPC004_MCF7_6H:BRD-K39987650-001-15-9:10	bisacodyl	BRD-K39987650-001-15-9	0.0147583
CPC014_VCAP_24H:BRD-K89085489-001-11-7:10	fenretinide	BRD-K89085489-001-11-7	0.0147583
CPC004_HCC515_24H:BRD-K30867024-003-01-7:10	SB-216641	BRD-K30867024-003-01-7	0.0147583
CPC014_PC3_6H:BRD-K36529613-001-01-8:10	PU-H71	BRD-K36529613-001-01-8	0.0147583
CPC018_HT29_6H:BRD-K26997899-001-01-4:10	SA-792574	BRD-K26997899-001-01-4	0.0147583
CPC006_HT29_6H:BRD-K74305673-001-01-3:10	IKK-2-inhibitor-V	BRD-K74305673-001-01-3	0.0147583
CPC016_A549_6H:BRD-A69960130-066-01-4:10	bromocriptine	BRD-A69960130-066-01-4	0.0147583
CPC019_MCF7_24H:BRD-K71138616-001-01-1:10	BRD-K71138616	BRD-K71138616-001-01-1	0.0147583
CPC010_PC3_24H:BRD-U86222656-000-01-7:10	BRD-U86222656	BRD-U86222656-000-01-7	0.0147583
CPC006_HCC515_6H:BRD-K28907958-001-02-7:11.1	CD-437	BRD-K28907958-001-02-7	0.0147583
CPC010_PC3_6H:BRD-K69676861-001-02-4:10	BRD-K69676861	BRD-K69676861-001-02-4	0.0147583
CPC012_VCAP_6H:BRD-K32896438-001-01-8:10	BRD-K32896438	BRD-K32896438-001-01-8	0.0147583
CPC019_HCC515_6H:BRD-K91145395-001-02-7:10	prostratin	BRD-K91145395-001-02-7	0.0147583
CPC012_MCF7_6H:BRD-K32896438-001-01-8:10	BRD-K32896438	BRD-K32896438-001-01-8	0.0147583
CPC013_PC3_6H:BRD-A81530502-001-01-6:10	BRD-A81530502	BRD-A81530502-001-01-6	0.0147583
LJP001_MDAMB231_24H:BRD-K04887706-001-05-7:10	AKT-inhibitor-1-2	BRD-K04887706-001-05-7	0.0147583
CPC017_MCF7_24H:BRD-K62221994-001-01-8:10	T-98475	BRD-K62221994-001-01-8	0.0147583
CPC020_VCAP_24H:BRD-K72093121-001-13-0:10	vidarabine	BRD-K72093121-001-13-0	0.0147583
CPC016_SKB_24H:BRD-K06543683-066-01-3:10	bisindolylmaleimide-ix	BRD-K06543683-066-01-3	0.0147583
CPC012_MCF7_24H:BRD-K10573841-001-01-0:10	tunicamycin	BRD-K10573841-001-01-0	0.0147583
CPC018_HEPG2_6H:BRD-K17497770-001-01-0:10	butein	BRD-K17497770-001-01-0	0.0147583
CPC005_VCAP_24H:BRD-K27305650-003-01-4:10	LY-294002	BRD-K27305650-003-01-4	0.0147583
CPC016_SKB_24H:BRD-A06352508-001-02-9:10	SB-218078	BRD-A06352508-001-02-9	0.0147583
CPC010_A549_6H:BRD-K34596778-001-02-8:10	BRD-K34596778	BRD-K34596778-001-02-8	0.0147583
ERG011_VCAP_6H:BRD-K69023402-001-05-8:2	thapsigargin	BRD-K69023402-001-05-8	0.0147583
MUC.CP002_MCF7_24H:BRD-K94176593-001-02-9:15.7	TWS-119	BRD-K94176593-001-02-9	0.0147583
CPC011_MCF7_6H:BRD-K86003836-001-06-3:10	flubendazole	BRD-K86003836-001-06-3	0.0147583
CPC015_MCF7_24H:BRD-A60414806-065-01-6:10	vincristine	BRD-A60414806-065-01-6	0.0147583
CPC003_HA1E_6H:BRD-K35708212-331-03-1:10	ouabain	BRD-K35708212-331-03-1	0.0147583
CPC012_MCF7_6H:BRD-K89626439-001-01-0:10	sirolimus	BRD-K89626439-001-01-0	0.0147583
CPC018_HEPG2_6H:BRD-A64290322-001-01-6:10	cyclosporin-a	BRD-A64290322-001-01-6	0.0147583
CPC006_A375_24H:BRD-K60219430-001-01-6:10	serdemetan	BRD-K60219430-001-01-6	0.0147583
CPC014_HT29_6H:BRD-K83794624-001-01-7:10	pirarubicin	BRD-K83794624-001-01-7	0.0147583
CPC002_VCAP_24H:BRD-K51318897-001-07-0:10	fenbendazole	BRD-K51318897-001-07-0	0.0147583
CPC007_VCAP_6H:BRD-K58214070-001-07-3:10	BRD-K58214070	BRD-K58214070-001-07-3	0.0147583
CPC018_MCF7_6H:BRD-K63606607-001-01-8:10	bufalin	BRD-K63606607-001-01-8	0.0147583
CPC012_HT29_6H:BRD-K72615639-001-01-0:10	BRD-K72615639	BRD-K72615639-001-01-0	0.0147583
LJP001_MCF10A_24H:BRD-A45498368-001-03-0:2	WYE-125132	BRD-A45498368-001-03-0	0.0147583
CPC004_MCF7_6H:BRD-A22032524-074-04-0:10	amlodipine	BRD-A22032524-074-04-0	0.0147583
CPC019_PC3_24H:BRD-K58288048-001-01-9:10	BRD-K58288048	BRD-K58288048-001-01-9	0.0147583
CPC006_HT29_24H:BRD-K54256913-001-01-2:10	MK-1775	BRD-K54256913-001-01-2	0.0147583
CPC011_PC3_6H:BRD-K79511609-001-17-6:10	BRD-K79511609	BRD-K79511609-001-17-6	0.0147583
CPC008_HT29_6H:BRD-K44640865-019-01-0:10	VU-0365121-1	BRD-K44640865-019-01-0	0.0147583
CPC006_HCC15_6H:BRD-A13122391-001-01-9:0.08	triptolide	BRD-A13122391-001-01-9	0.0147583
CPC012_HT29_6H:BRD-K10484463-001-06-6:10	BRD-K10484463	BRD-K10484463-001-06-6	0.0147583
CPC020_HT29_6H:BRD-A93393712-001-01-1:10	CVF-SUMO-14	BRD-A93393712-001-01-1	0.0147583
CPC011_VCAP_6H:BRD-A52282606-001-05-5:10	lacidipine	BRD-A52282606-001-05-5	0.0147583
CPC006_SKMEL28_6H:BRD-K89391146-001-02-3:80	RG-108	BRD-K89391146-001-02-3	0.0147583
CPC014_VCAP_24H:BRD-A68739437-001-01-0:10	NPK76-II-72-1	BRD-A68739437-001-01-0	0.0147583
CPC012_MCF7_24H:BRD-K81795824-001-01-4:10	BRD-K81795824	BRD-K81795824-001-01-4	0.0147583
CPC006_PC3_24H:BRD-K61829047-001-01-6:10	7b-cis	BRD-K61829047-001-01-6	0.0147583
CPC007_HT29_6H:BRD-A56831909-001-04-2:10	BRD-A56831909	BRD-A56831909-001-04-2	0.0147583
CPC006_MCF7_6H:BRD-K52075040-001-03-0:44.4	cerulenin	BRD-K52075040-001-03-0	0.0147583
CPC012_HCC515_6H:BRD-A27640568-001-01-1:10	BRD-A27640568	BRD-A27640568-001-01-1	0.0147583
CPC008_A549_6H:BRD-K44366801-001-04-1:10	BRD-K44366801	BRD-K44366801-001-04-1	0.0147583
CPC004_MCF7_6H:BRD-A34806832-001-02-7:10	proscillaridin	BRD-A34806832-001-02-7	0.0147583
CPC009_HT29_6H:BRD-K77547920-001-04-2:10	BRD-K77547920	BRD-K77547920-001-04-2	0.0147583
CPC009_VCAP_24H:BRD-A47598013-001-03-4:10	citalopram	BRD-A47598013-001-03-4	0.0147583
CPC013_PC3_24H:BRD-K74133369-001-01-8:10	oligomycin-a	BRD-K74133369-001-01-8	0.0147583
CPC005_VCAP_6H:BRD-K49294207-300-01-2:10	BIBU-1361	BRD-K49294207-300-01-2	0.0147583
CPC001_VCAP_24H:BRD-A22783572-065-01-3:10	vinblastine	BRD-A22783572-065-01-3	0.0147583
CPC018_HT29_6H:BRD-K12357156-001-01-5:10	AG-490	BRD-K12357156-001-01-5	0.0147583
CPC014_A549_24H:BRD-K13087974-001-01-7:10	4,5-dianilinophthalimide	BRD-K13087974-001-01-7	0.0147583
CPC017_A375_6H:BRD-K76674262-001-01-7:10	homoharringtonine	BRD-K76674262-001-01-7	0.0147583
CPC006_HT29_6H:BRD-K41087962-001-01-7:0.63	BRD-K41087962	BRD-K41087962-001-01-7	0.0147583
CPC019_A375_6H:BRD-K65904652-001-01-9:10	BRD-K65904652	BRD-K65904652-001-01-9	0.0147583
MUC.CP001_MCF7_6H:BRD-K78659596-001-01-3:10	MLN-2238	BRD-K78659596-001-01-3	0.0147583
CPC012_VCAP_24H:BRD-K26818574-001-03-0:10	BIX-01294	BRD-K26818574-001-03-0	0.0147583
CPC010_VCAP_6H:BRD-A18725729-001-08-2:10	BRD-A18725729	BRD-A18725729-001-08-2	0.0147583
LJP002_HS578T_24H:BRD-K16189898-001-07-8:10	CHIR-99021	BRD-K16189898-001-07-8	0.0147583
CPC004_HA1E_24H:BRD-K03109492-001-01-4:10	NSC-663284	BRD-K03109492-001-01-4	0.0147583
CPC008_A375_6H:BRD-K89209981-001-01-7:10	BRD-K89209981	BRD-K89209981-001-01-7	0.0147583
CPC010_A375_6H:BRD-K78278890-001-07-2:10	NM-PP1	BRD-K78278890-001-07-2	0.0147583
CPC013_VCAP_24H:BRD-K45818044-001-01-3:10	SA-425500	BRD-K45818044-001-01-3	0.0147583
CPC013_ASC_24H:BRD-A14178283-001-01-1:10	BRD-A14178283	BRD-A14178283-001-01-1	0.0147583
CPC002_PC3_24H:BRD-K15025317-001-05-2:10	BAY-11-7821	BRD-K15025317-001-05-2	0.0147583
CPC011_HT29_6H:BRD-K82109576-065-20-2:10	vincristine	BRD-K82109576-065-20-2	0.0147583
CPC016_HEPG2_6H:BRD-K06543683-066-01-3:10	bisindolylmaleimide-ix	BRD-K06543683-066-01-3	0.0147583
CPC018_HEPG2_6H:BRD-K26997899-001-01-4:10	SA-792574	BRD-K26997899-001-01-4	0.0147583
HOG001_A549_6H:BRD-A85860691-001-02-2:3.33	chaetocin	BRD-A85860691-001-02-2	0.0147583
HOG001_A549_6H:BRD-A15079084-001-02-9:0.013	phorbol-12-myristate-13-acetate	BRD-A15079084-001-02-9	0.0147583
CPC006_PC3_6H:BRD-A70449690-001-01-4:10	forskolin	BRD-A70449690-001-01-4	0.0147583
CPC006_MCF7_24H:BRD-A34817987-001-11-8:10	itraconazole	BRD-A34817987-001-11-8	0.0147583
CPC004_MCF7_6H:BRD-K98490050-001-01-8:10	amsacrine	BRD-K98490050-001-01-8	0.0147583
CPC008_A375_6H:BRD-A43805296-014-01-2:10	BRD-A43805296	BRD-A43805296-014-01-2	0.0147583
CPD001_MCF7_24H:BRD-K15916496-001-21-2:10	clotrimazole	BRD-K15916496-001-21-2	0.0147583
CPC006_PC3_24H:BRD-K88544581-001-03-8:80	CI-976	BRD-K88544581-001-03-8	0.0147583
CPC009_PC3_6H:BRD-K00313977-019-01-1:10	BRD-K00313977	BRD-K00313977-019-01-1	0.0147583
CPC010_HT29_6H:BRD-K64835161-019-03-8:10	BRD-K64835161	BRD-K64835161-019-03-8	0.0147583
CPC006_HCT116_6H:BRD-A52650764-001-01-0:10	ingenol	BRD-A52650764-001-01-0	0.0147583
CPC014_A549_6H:BRD-K67578145-001-01-4:10	GDC-0879	BRD-K67578145-001-01-4	0.0147583
CPC018_HEPG2_6H:BRD-K77987382-001-08-2:10	mebendazole	BRD-K77987382-001-08-2	0.0147583
CPC007_MCF7_24H:BRD-K24426149-001-07-1:10	BRD-K24426149	BRD-K24426149-001-07-1	0.0147583
CPC019_VCAP_6H:BRD-K98739056-001-01-2:10	BRD-K98739056	BRD-K98739056-001-01-2	0.0147583
CPC012_HCC515_6H:BRD-K10484463-001-06-6:10	BRD-K10484463	BRD-K10484463-001-06-6	0.0147583
LJP001_MCF7_6H:BRD-K90382497-001-06-5:10	GW-843682X	BRD-K90382497-001-06-5	0.0147583
CPC018_MCF7_24H:BRD-K36055864-001-09-3:10	cycloheximide	BRD-K36055864-001-09-3	0.0147583
CPC013_A375_6H:BRD-K97764662-001-08-2:10	PD-173074	BRD-K97764662-001-08-2	0.0147583
CPC006_LOVO_6H:BRD-K98548675-001-02-6:10	parthenolide	BRD-K98548675-001-02-6	0.0147583
CPC003_PC3_6H:BRD-K00675675-003-01-2:10	CL-82198	BRD-K00675675-003-01-2	0.0147583
CPC020_VCAP_6H:BRD-K42543304-001-01-5:10	BRD-K42543304	BRD-K42543304-001-01-5	0.0147583
NMH002_NPC_24H:BRD-K08316444-001-06-8:10	rotenone	BRD-K08316444-001-06-8	0.0147583
CPC018_A549_24H:BRD-A71459254-001-02-8:10	cymarin	BRD-A71459254-001-02-8	0.0147583
DEB001_MCF7_6H:BRD-A39996500-001-01-4:5	radicicol	BRD-A39996500-001-01-4	0.0142494
CVD001_HUH7_24H:BRD-K60476892-001-02-1:16.4289	YC-1	BRD-K60476892-001-02-1	0.0142494
CPC020_A375_6H:BRD-K50234570-001-09-0:10	EMF-bca1-16	BRD-K50234570-001-09-0	0.0142494
CPC012_PC3_6H:BRD-K10484463-001-06-6:10	BRD-K10484463	BRD-K10484463-001-06-6	0.0142494
CPC018_MCF7_6H:BRD-K72895815-001-01-4:10	SSR-69071	BRD-K72895815-001-01-4	0.0142494
CPC004_HT29_6H:BRD-A46747628-001-01-9:10	ouabain	BRD-A46747628-001-01-9	0.0142494
CPC008_PC3_6H:BRD-K37456065-001-01-6:10	VU-0365114-2	BRD-K37456065-001-01-6	0.0142494
CPC014_NPC_24H:BRD-K82206012-001-01-3:10	BRD-K82206012	BRD-K82206012-001-01-3	0.0142494
CPC014_PC3_24H:BRD-K36627727-001-01-3:10	tamibarotene	BRD-K36627727-001-01-3	0.0142494
CPC005_MCF7_24H:BRD-A45333398-001-01-7:10	periplocymarin	BRD-A45333398-001-01-7	0.0142494
CPC009_PC3_24H:BRD-K52321331-019-01-2:10	BRD-K52321331	BRD-K52321331-019-01-2	0.0142494
CPC016_A375_6H:BRD-K33396764-001-02-0:10	alpha-linolenic-acid	BRD-K33396764-001-02-0	0.0142494
CPC007_A375_24H:BRD-K95196255-001-09-0:10	BRD-K95196255	BRD-K95196255-001-09-0	0.0142494
CPC002_PC3_6H:BRD-K31792052-004-01-9:10	pifithrin	BRD-K31792052-004-01-9	0.0142494
CPC010_PC3_24H:BRD-A89049230-001-03-4:10	BRD-A89049230	BRD-A89049230-001-03-4	0.0142494
CPC014_MCF7_6H:BRD-K36529613-001-01-8:10	PU-H71	BRD-K36529613-001-01-8	0.0142494
CPC008_A375_24H:BRD-K89093471-001-03-8:10	VU-0418934-2	BRD-K89093471-001-03-8	0.0142494
CPC004_HA1E_24H:BRD-K39256324-001-01-5:10	rottlerin	BRD-K39256324-001-01-5	0.0142494
CPC006_MCF7_24H:BRD-K08478539-001-02-1:10	RLM-2-12	BRD-K08478539-001-02-1	0.0142494
CPC019_HT29_6H:BRD-K98824517-001-06-4:10	BRD-K98824517	BRD-K98824517-001-06-4	0.0142494
CPC006_HA1E_24H:BRD-A52650764-001-01-0:10	ingenol	BRD-A52650764-001-01-0	0.0142494
CPC013_PC3_6H:BRD-K49810818-001-01-0:10	sorafenib	BRD-K49810818-001-01-0	0.0142494
CPC007_HT29_6H:BRD-K44929916-001-05-5:10	JAS07-005	BRD-K44929916-001-05-5	0.0142494
CPC005_HA1E_24H:BRD-A47513740-001-02-5:10	calyculin	BRD-A47513740-001-02-5	0.0142494
CPC012_HCC515_6H:BRD-A43155244-001-01-2:10	BRD-A43155244	BRD-A43155244-001-01-2	0.0142494
CPC016_HEPG2_6H:BRD-A22783572-065-01-3:10	vinblastine	BRD-A22783572-065-01-3	0.0142494
CPC018_A375_6H:BRD-K36055864-001-09-3:10	cycloheximide	BRD-K36055864-001-09-3	0.0142494
CPC006_HT29_24H:BRD-K03816923-001-04-7:9.68	rottlerin	BRD-K03816923-001-04-7	0.0142494
CPC001_PC3_6H:BRD-K62289640-003-01-9:10	lylamine	BRD-K62289640-003-01-9	0.0142494
CPC012_A549_24H:BRD-K82837433-001-01-6:10	BRD-K82837433	BRD-K82837433-001-01-6	0.0142494
CPC017_MCF7_24H:BRD-K51816706-001-01-7:10	oxindole-I	BRD-K51816706-001-01-7	0.0142494
CPC012_NPC_24H:BRD-K82971429-001-01-9:10	BRD-K82971429	BRD-K82971429-001-01-9	0.0142494
CPC009_PC3_6H:BRD-A75301702-001-01-8:10	BRD-A75301702	BRD-A75301702-001-01-8	0.0142494
CPC018_PHH_24H:BRD-K31699485-001-01-9:10	DMEOB	BRD-K31699485-001-01-9	0.0142494
CPC007_PC3_24H:BRD-K95080525-001-04-1:10	BRD-K95080525	BRD-K95080525-001-04-1	0.0142494
CPC003_PC3_24H:BRD-A72596465-001-01-3:10	GW-6471	BRD-A72596465-001-01-3	0.0142494
CVD001_HUH7_6H:BRD-K55468218-001-16-2:10	spiperone	BRD-K55468218-001-16-2	0.0142494
CPC013_VCAP_6H:BRD-K97056771-001-05-7:10	HY-11007	BRD-K97056771-001-05-7	0.0142494
CPC009_HCC515_6H:BRD-K39829853-019-01-0:10	BRD-K39829853	BRD-K39829853-019-01-0	0.0142494
CPC017_MCF7_24H:BRD-K27665173-001-01-3:10	D-64406	BRD-K27665173-001-01-3	0.0142494
CPC013_HCC515_6H:BRD-K51967704-001-01-0:10	BIIB021	BRD-K51967704-001-01-0	0.0142494
CPC013_VCAP_6H:BRD-K19166598-001-01-9:10	BRD-K19166598	BRD-K19166598-001-01-9	0.0142494
CPC016_MCF7_6H:BRD-A49680073-001-01-9:10	cucurbitacin-i	BRD-A49680073-001-01-9	0.0142494
CPC006_SW948_6H:BRD-A45889380-300-04-8:10	mepacrine	BRD-A45889380-300-04-8	0.0142494
CPC001_VCAP_24H:BRD-K62289640-003-01-9:10	lylamine	BRD-K62289640-003-01-9	0.0142494
CPC010_PC3_6H:BRD-K91264756-001-05-2:10	BRD-K91264756	BRD-K91264756-001-05-2	0.0142494
CPC012_PC3_24H:BRD-K73155123-001-01-9:10	BRD-K73155123	BRD-K73155123-001-01-9	0.0142494
CPC008_A375_6H:BRD-K44366801-001-04-1:10	BRD-K44366801	BRD-K44366801-001-04-1	0.0142494
CPC019_HT29_6H:BRD-K88059273-001-01-4:10	BRD-K88059273	BRD-K88059273-001-01-4	0.0142494
CPC013_SKB_24H:BRD-K74133369-001-01-8:10	oligomycin-a	BRD-K74133369-001-01-8	0.0142494
CPC015_MCF7_24H:BRD-A35912562-001-01-0:10	pregnenolone	BRD-A35912562-001-01-0	0.0142494
CPC006_HCC15_6H:BRD-K17140735-300-02-4:11.1	SCH-79797	BRD-K17140735-300-02-4	0.0142494
CPC016_MCF7_6H:BRD-A17065207-001-06-9:10	brefeldin-a	BRD-A17065207-001-06-9	0.0142494
CPD003_MCF7_24H:BRD-K02407574-001-07-1:10	parbendazole	BRD-K02407574-001-07-1	0.0142494
CPC007_A375_24H:BRD-K39345836-001-05-8:10	BRD-K39345836	BRD-K39345836-001-05-8	0.0142494
CPC003_PC3_6H:BRD-A48570745-001-01-1:10	ivermectin	BRD-A48570745-001-01-1	0.0142494
CPC013_VCAP_6H:BRD-K28120222-001-05-0:10	parthenolide	BRD-K28120222-001-05-0	0.0142494
CPC014_MCF7_6H:BRD-A80960055-001-01-7:10	celastrol	BRD-A80960055-001-01-7	0.0142494
CPC006_PC3_6H:BRD-K33272502-001-01-2:40	DG-041	BRD-K33272502-001-01-2	0.0142494
CPC019_MCF7_6H:BRD-K20000640-001-01-5:10	SA-247384	BRD-K20000640-001-01-5	0.0142494
CPC006_HCC515_6H:BRD-K67844266-001-01-3:11.1	MLN-4924	BRD-K67844266-001-01-3	0.0142494
CPC010_HA1E_6H:BRD-A61825514-001-06-9:10	BRD-A61825514	BRD-A61825514-001-06-9	0.0142494
CPC007_VCAP_24H:BRD-K22546959-001-05-1:10	BRD-K22546959	BRD-K22546959-001-05-1	0.0142494
CPC003_HA1E_24H:BRD-K17415526-001-02-7:10	tyrphostin-AG-835	BRD-K17415526-001-02-7	0.0142494
CPC011_MCF7_24H:BRD-K18909381-050-07-8:10	CGS-12066B	BRD-K18909381-050-07-8	0.0142494
CPC020_A375_6H:BRD-K06009608-001-01-4:10	BRD-K06009608	BRD-K06009608-001-01-4	0.0142494
CPC012_PC3_6H:BRD-K17119186-001-01-8:10	BAS-00535043	BRD-K17119186-001-01-8	0.0142494
CPC010_MCF7_24H:BRD-A24643465-001-05-3:10	homoharringtonine	BRD-A24643465-001-05-3	0.0142494
CPC002_VCAP_24H:BRD-K06926592-001-01-7:10	tretinoin	BRD-K06926592-001-01-7	0.0142494
NMH001_NPC_24H:BRD-K48300629-001-10-3:10	zonisamide	BRD-K48300629-001-10-3	0.0142494
CPC004_HA1E_24H:BRD-A42628519-001-07-4:10	iopanoic-acid	BRD-A42628519-001-07-4	0.0142494
CPC006_A375_24H:BRD-K67566344-001-01-8:10	KU-0063794	BRD-K67566344-001-01-8	0.0142494
CPC020_A375_6H:BRD-A09472452-015-19-2:10	flecainide	BRD-A09472452-015-19-2	0.0142494
CPC017_MCF7_6H:BRD-K59469039-001-03-1:10	AG-879	BRD-K59469039-001-03-1	0.0142494
CPC018_HT29_6H:BRD-K13169950-001-04-5:10	NSC-3852	BRD-K13169950-001-04-5	0.0142494
CPC005_PC3_6H:BRD-K19554809-001-01-1:10	MK-212	BRD-K19554809-001-01-1	0.0142494
CPC017_A549_24H:BRD-K27737647-300-01-4:10	H-89	BRD-K27737647-300-01-4	0.0142494
CPC011_VCAP_24H:BRD-K97514127-045-02-0:10	vinorelbine	BRD-K97514127-045-02-0	0.0142494
CPC019_A549_6H:BRD-K33619512-001-01-2:10	BRD-K33619512	BRD-K33619512-001-01-2	0.0142494
CPC009_HT29_6H:BRD-K28366633-001-05-2:10	BRD-K28366633	BRD-K28366633-001-05-2	0.0142494
CPC018_SKB_24H:BRD-A29082194-001-02-4:10	gitoxigenin	BRD-A29082194-001-02-4	0.0142494
CPC018_MCF7_6H:BRD-K15616905-001-01-5:10	CCCP	BRD-K15616905-001-01-5	0.0142494
CPC006_HCC515_6H:BRD-A67788537-001-01-7:120	salermide	BRD-A67788537-001-01-7	0.0142494
CPC015_HT29_6H:BRD-A22032524-074-04-0:10	amlodipine	BRD-A22032524-074-04-0	0.0142494
CPC009_VCAP_24H:BRD-A16820783-001-06-0:10	BRD-A16820783	BRD-A16820783-001-06-0	0.0142494
CPC006_A375_24H:BRD-K82818427-001-01-4:44.4	batimastat	BRD-K82818427-001-01-4	0.0142494
CPC019_PC3_24H:BRD-K06592610-001-01-5:10	BRD-K06592610	BRD-K06592610-001-01-5	0.0142494
CPC002_VCAP_6H:BRD-K93658967-001-01-7:10	aloisine	BRD-K93658967-001-01-7	0.0142494
CPC014_MCF7_6H:BRD-K84937637-001-03-2:10	sirolimus	BRD-K84937637-001-03-2	0.0142494
DEB001_MCF7_6H:BRD-A39996500-001-01-4:0.1	radicicol	BRD-A39996500-001-01-4	0.0142494
CPC013_HT29_6H:BRD-K80786583-001-01-5:10	BRD-K80786583	BRD-K80786583-001-01-5	0.0142494
HOG003_A549_6H:BRD-K60230970-001-04-3:10.5126	MG-132	BRD-K60230970-001-04-3	0.0142494
CPC007_PC3_24H:BRD-K03067624-003-19-3:10	emetine	BRD-K03067624-003-19-3	0.0142494
CPC004_PC3_24H:BRD-K41731458-001-04-5:10	triclosan	BRD-K41731458-001-04-5	0.0142494
CPC013_HEPG2_6H:BRD-K15600710-066-01-7:10	obatoclax	BRD-K15600710-066-01-7	0.0142494
CPC006_A375_6H:BRD-K92980438-001-01-7:160	BRD-K92980438	BRD-K92980438-001-01-7	0.0142494
CPC016_MCF7_6H:BRD-K89930444-001-01-9:10	AG-592	BRD-K89930444-001-01-9	0.0142494
ERG005_VCAP_6H:BRD-A39996500-001-01-4:20	radicicol	BRD-A39996500-001-01-4	0.0142494
CPC020_VCAP_6H:BRD-K02562327-001-01-6:10	BRD-K02562327	BRD-K02562327-001-01-6	0.0142494
CPC006_VCAP_24H:BRD-K28296557-005-14-6:10	AKT-inhibitor-IV	BRD-K28296557-005-14-6	0.0142494
CPC007_VCAP_24H:BRD-K83194053-001-07-7:10	BRD-K83194053	BRD-K83194053-001-07-7	0.0142494
CPC017_NPC_24H:BRD-K96778649-001-03-2:10	tyrphostin-47	BRD-K96778649-001-03-2	0.0142494
CPC009_MCF7_6H:BRD-K52321331-019-01-2:10	BRD-K52321331	BRD-K52321331-019-01-2	0.0142494
CPC018_HT29_6H:BRD-K17378184-300-03-4:10	prestwick-559	BRD-K17378184-300-03-4	0.0142494
MUC.CP005_MCF7_24H:BRD-A39093044-001-05-4:10	K784-3187	BRD-A39093044-001-05-4	0.0142494
CPC004_PC3_6H:BRD-K71266197-236-01-9:10	PSB-06126	BRD-K71266197-236-01-9	0.0142494
MUC.CP003_MCF7_6H:BRD-K25905511-001-02-4:1.1111	buddleoflavonoloside	BRD-K25905511-001-02-4	0.0142494
CPC007_HT29_6H:BRD-A09719808-001-02-3:10	BRD-A09719808	BRD-A09719808-001-02-3	0.0142494
CPC006_A549_6H:BRD-A36275421-001-11-1:10	BRD-A36275421	BRD-A36275421-001-11-1	0.0142494
CPC012_HT29_6H:BRD-K28610502-001-01-0:10	RAN-05	BRD-K28610502-001-01-0	0.0142494
CPC010_PC3_6H:BRD-K55966666-001-05-5:10	BRD-K55966666	BRD-K55966666-001-05-5	0.0142494
CPC006_VCAP_24H:BRD-K88510285-001-01-2:0.04	bortezomib	BRD-K88510285-001-01-2	0.0142494
CPD003_MCF7_24H:BRD-A75409952:10	wortmannin	BRD-A75409952	0.0142494
CPC014_MCF7_6H:BRD-K00184207-001-03-2:10	GR-206	BRD-K00184207-001-03-2	0.0142494
CPC001_PC3_24H:BRD-K27665173-001-01-3:10	D-64406	BRD-K27665173-001-01-3	0.0142494
CPC001_HA1E_6H:BRD-A98378129-001-01-4:10	talniflumate	BRD-A98378129-001-01-4	0.0142494
CPC003_PC3_24H:BRD-K34995470-001-02-3:10	SU-1498	BRD-K34995470-001-02-3	0.0142494
CPC006_A549_24H:BRD-K19295594-001-08-5:11.1	gossypol	BRD-K19295594-001-08-5	0.0142494
CPC009_VCAP_6H:BRD-K28366633-001-05-2:10	BRD-K28366633	BRD-K28366633-001-05-2	0.0142494
CPC005_MCF7_24H:BRD-K53959060-001-01-3:10	indirubin	BRD-K53959060-001-01-3	0.0142494
CPC005_HA1E_6H:BRD-A56020723-001-02-0:10	CA-074-Me	BRD-A56020723-001-02-0	0.0142494
CPC020_VCAP_6H:BRD-K36862742-001-21-5:10	hydroflumethiazide	BRD-K36862742-001-21-5	0.0142494
CPC009_A549_6H:BRD-K69516039-001-02-9:10	BRD-K69516039	BRD-K69516039-001-02-9	0.0142494
CPC003_HCC515_24H:BRD-K38477985-001-01-8:10	malonoben	BRD-K38477985-001-01-8	0.0142494
CPC019_VCAP_24H:BRD-K90970920-001-01-5:10	BRD-K90970920	BRD-K90970920-001-01-5	0.0142494
CPC002_VCAP_6H:BRD-A62336480-001-02-5:10	niguldipine	BRD-A62336480-001-02-5	0.0142494
CPC017_HEPG2_6H:BRD-K62221994-001-01-8:10	T-98475	BRD-K62221994-001-01-8	0.0137405
CPC014_MCF7_6H:BRD-K85402309-001-01-7:10	dovitinib	BRD-K85402309-001-01-7	0.0137405
CPC012_A375_6H:BRD-K21672423-001-01-3:10	BRD-K21672423	BRD-K21672423-001-01-3	0.0137405
CPC009_HEPG2_6H:BRD-K39829853-019-01-0:10	BRD-K39829853	BRD-K39829853-019-01-0	0.0137405
CPC010_MCF7_24H:BRD-K79491139-001-05-5:10	BRD-K79491139	BRD-K79491139-001-05-5	0.0137405
CPC010_MCF7_24H:BRD-K00028814-001-05-1:10	BRD-K00028814	BRD-K00028814-001-05-1	0.0137405
LJP001_MDAMB231_24H:BRD-A68739437-001-02-8:10	NPK76-II-72-1	BRD-A68739437-001-02-8	0.0137405
CPC017_MCF7_6H:BRD-K63150726-001-01-3:10	JTE-907	BRD-K63150726-001-01-3	0.0137405
CPC008_PC3_6H:BRD-K69097969-001-03-2:10	VU-0418939-2	BRD-K69097969-001-03-2	0.0137405
CPC014_HEPG2_6H:BRD-U33728988-000-01-6:10	QL-X-138	BRD-U33728988-000-01-6	0.0137405
CPC005_A549_6H:BRD-A45333398-001-01-7:10	periplocymarin	BRD-A45333398-001-01-7	0.0137405
CPC019_A375_6H:BRD-K23931216-001-01-2:10	BRD-K23931216	BRD-K23931216-001-01-2	0.0137405
CPC015_MCF7_24H:BRD-K97309399-001-05-2:10	thiothixene	BRD-K97309399-001-05-2	0.0137405
CPC006_HT29_6H:BRD-K21672174-001-02-2:160	RO-28-1675	BRD-K21672174-001-02-2	0.0137405
CPC013_VCAP_6H:BRD-K58347372-001-02-7:10	BRD-K58347372	BRD-K58347372-001-02-7	0.0137405
CPC009_PC3_24H:BRD-K51443908-001-03-2:10	KU-C104486	BRD-K51443908-001-03-2	0.0137405
CPC006_SW620_6H:BRD-A52650764-001-01-0:10	ingenol	BRD-A52650764-001-01-0	0.0137405
CPC012_VCAP_6H:BRD-K19624190-001-01-9:10	BRD-K19624190	BRD-K19624190-001-01-9	0.0137405
NMH001_FIBRNPC_24H:BRD-K36055864-001-15-0:10	cycloheximide	BRD-K36055864-001-15-0	0.0137405
CPC014_HT29_6H:BRD-K72420232-001-02-4:10	WZ-4002	BRD-K72420232-001-02-4	0.0137405
CPC013_VCAP_24H:BRD-K19540840-001-01-1:10	saracatinib	BRD-K19540840-001-01-1	0.0137405
CPC012_PC3_24H:BRD-K32896438-001-01-8:10	BRD-K32896438	BRD-K32896438-001-01-8	0.0137405
CPC014_PC3_24H:BRD-K07736136-001-01-2:10	VX-702	BRD-K07736136-001-01-2	0.0137405
CPC008_VCAP_6H:BRD-K61127831-001-01-5:10	VU-0413247-1	BRD-K61127831-001-01-5	0.0137405
CPC003_VCAP_24H:BRD-K47869605-001-18-9:10	podophyllotoxin	BRD-K47869605-001-18-9	0.0137405
CPC013_NEU_24H:BRD-K48950795-001-01-2:10	BRD-K48950795	BRD-K48950795-001-01-2	0.0137405
CPC008_MCF7_24H:BRD-A93975555-001-06-4:10	BRD-A93975555	BRD-A93975555-001-06-4	0.0137405
CPC009_PC3_6H:BRD-K97534490-001-06-1:10	BRD-K97534490	BRD-K97534490-001-06-1	0.0137405
CPC002_HCC515_24H:BRD-K01292756-001-10-2:10	pimozide	BRD-K01292756-001-10-2	0.0137405
CPC006_RMUGS_6H:BRD-K17140735-300-02-4:11.1	SCH-79797	BRD-K17140735-300-02-4	0.0137405
CPC006_PC3_24H:BRD-K04623885-001-03-4:80	BIBR-1532	BRD-K04623885-001-03-4	0.0137405
CPC004_HCC515_24H:BRD-A78391468-001-01-0:10	prednisolone	BRD-A78391468-001-01-0	0.0137405
CPC011_A549_6H:BRD-K22009844-001-08-3:10	phenprobamate	BRD-K22009844-001-08-3	0.0137405
CPC002_PC3_24H:BRD-K53913732-001-01-8:10	SB-408124	BRD-K53913732-001-01-8	0.0137405
CPD001_MCF7_24H:BRD-K56699285-001-16-9:10	metergoline	BRD-K56699285-001-16-9	0.0137405
CPC001_HA1E_24H:BRD-K94832621-001-01-5:10	Y-134	BRD-K94832621-001-01-5	0.0137405
CPC014_HA1E_6H:BRD-U08759356-000-01-6:10	EI-346-erlotinib-analog	BRD-U08759356-000-01-6	0.0137405
CPC020_HT29_6H:BRD-A83124583-003-01-4:10	EMF-sumo1-39	BRD-A83124583-003-01-4	0.0137405
CPC014_VCAP_6H:BRD-K73293050-001-01-5:10	WZ-3146	BRD-K73293050-001-01-5	0.0137405
CPC015_MCF7_24H:BRD-K47869605-001-18-9:10	podophyllotoxin	BRD-K47869605-001-18-9	0.0137405
CPC012_HT29_6H:BRD-K90849765-001-01-9:10	BRD-K90849765	BRD-K90849765-001-01-9	0.0137405
CPC020_HA1E_6H:BRD-A75144621-001-02-8:10	digoxin	BRD-A75144621-001-02-8	0.0137405
CPC014_A549_6H:BRD-K19499941-001-05-9:10	BRD-K19499941	BRD-K19499941-001-05-9	0.0137405
CPC016_HT29_6H:BRD-A76528577-065-01-2:10	vincristine	BRD-A76528577-065-01-2	0.0137405
CPC006_LOVO_6H:BRD-K01976263-003-04-5:0.63	emetine	BRD-K01976263-003-04-5	0.0137405
CPC006_VCAP_24H:BRD-A02481876-001-09-9:60	importazole	BRD-A02481876-001-09-9	0.0137405
LJP002_MDAMB231_6H:BRD-K37687095-001-02-8:10	AZD-8330	BRD-K37687095-001-02-8	0.0137405
MUC.CP001_MCF7_6H:BRD-K64634304-001-01-5:1.4815	tretinoin	BRD-K64634304-001-01-5	0.0137405
CPC010_MCF7_24H:BRD-A36275421-001-18-6:10	BRD-A36275421	BRD-A36275421-001-18-6	0.0137405
CPC014_ASC_24H:BRD-A80775386-001-01-9:10	hyperforin	BRD-A80775386-001-01-9	0.0137405
CPC019_HT29_6H:BRD-K20112532-001-05-0:10	BRD-K20112532	BRD-K20112532-001-05-0	0.0137405
CPC004_HEPG2_6H:BRD-K12539581-001-14-6:10	nocodazole	BRD-K12539581-001-14-6	0.0137405
CPC006_HCT116_6H:BRD-K50128260-001-01-6:160	sildenafil	BRD-K50128260-001-01-6	0.0137405
CPC003_HA1E_24H:BRD-K43744935-048-01-6:10	tamoxifen	BRD-K43744935-048-01-6	0.0137405
MUC.CP004_MCF7_24H:BRD-K46062088-001-01-4:10	ST-4062971	BRD-K46062088-001-01-4	0.0137405
CPC005_VCAP_6H:BRD-A65076780-001-01-3:10	dihydroergocristine	BRD-A65076780-001-01-3	0.0137405
CPC019_PC3_24H:BRD-K40956802-001-04-2:10	SD-6-035-A8	BRD-K40956802-001-04-2	0.0137405
CPC007_PC3_6H:BRD-K40087974-001-10-5:10	BRD-K40087974	BRD-K40087974-001-10-5	0.0137405
CPC003_VCAP_24H:BRD-K92049597-001-10-9:10	triamterene	BRD-K92049597-001-10-9	0.0137405
CPC005_A549_24H:BRD-A71765365-001-01-6:10	mepireserpate	BRD-A71765365-001-01-6	0.0137405
CPC020_MCF7_24H:BRD-K03406345-001-11-2:10	azacitidine	BRD-K03406345-001-11-2	0.0137405
CPC020_VCAP_6H:BRD-A49848186-003-01-2:10	BRD-A49848186	BRD-A49848186-003-01-2	0.0137405
CPC002_PC3_24H:BRD-K37270826-001-03-7:10	mifepristone	BRD-K37270826-001-03-7	0.0137405
CPC006_VCAP_6H:BRD-K59184148-001-04-2:10	SB-216763	BRD-K59184148-001-04-2	0.0137405
CPC017_HEPG2_6H:BRD-K91509126-001-04-6:10	piceatannol	BRD-K91509126-001-04-6	0.0137405
CPC006_MDST8_6H:BRD-K67566344-001-01-8:10	KU-0063794	BRD-K67566344-001-01-8	0.0137405
CPC020_MCF7_24H:BRD-K16533489-001-01-5:10	I-606051	BRD-K16533489-001-01-5	0.0137405
CPC006_A375_6H:BRD-K66792149-001-01-8:11.1	quinoclamine	BRD-K66792149-001-01-8	0.0137405
CPC016_MCF7_6H:BRD-K38477985-001-01-8:10	malonoben	BRD-K38477985-001-01-8	0.0137405
CPC010_MCF7_6H:BRD-A37735495-001-10-6:10	BRD-A37735495	BRD-A37735495-001-10-6	0.0137405
CPC012_PC3_24H:BRD-K35004659-001-01-8:10	BRD-K35004659	BRD-K35004659-001-01-8	0.0137405
CPC020_VCAP_24H:BRD-A09472452-015-19-2:10	flecainide	BRD-A09472452-015-19-2	0.0137405
CPC012_PC3_24H:BRD-K04534322-001-01-8:10	BRD-K04534322	BRD-K04534322-001-01-8	0.0137405
CPC009_A375_6H:BRD-K03857568-001-14-0:10	BRD-K03857568	BRD-K03857568-001-14-0	0.0137405
CPC004_A375_6H:BRD-K55191674-237-12-6:10	benzylpenicillin	BRD-K55191674-237-12-6	0.0137405
CPC018_A375_6H:BRD-K73395020-001-01-5:10	SA-1478088	BRD-K73395020-001-01-5	0.0137405
CPC014_MCF7_6H:BRD-K95901403-001-01-1:10	XL-147	BRD-K95901403-001-01-1	0.0137405
CPC006_A549_6H:BRD-K56301217-001-01-7:11.1	ABT-737	BRD-K56301217-001-01-7	0.0137405
CPC006_TYKNU_6H:BRD-K92317137-001-04-0:10	BRD-K92317137	BRD-K92317137-001-04-0	0.0137405
CPC009_PC3_6H:BRD-K96083840-001-01-8:10	BRD-K96083840	BRD-K96083840-001-01-8	0.0137405
CPC006_A375_24H:BRD-K78867378-001-07-3:10	MW-A1-12	BRD-K78867378-001-07-3	0.0137405
CPC007_HT29_6H:BRD-K39345836-001-05-8:10	BRD-K39345836	BRD-K39345836-001-05-8	0.0137405
CPC004_VCAP_24H:BRD-K63675182-003-14-5:10	triflupromazine	BRD-K63675182-003-14-5	0.0137405
CPC008_MCF7_6H:BRD-K00910650-001-01-6:10	BRD-K00910650	BRD-K00910650-001-01-6	0.0137405
CPC009_HT29_6H:BRD-K82732294-001-05-8:10	BRD-K82732294	BRD-K82732294-001-05-8	0.0137405
CPC004_PC3_24H:BRD-K17075857-001-06-9:10	chloroxine	BRD-K17075857-001-06-9	0.0137405
CPC002_PC3_6H:BRD-A28970875-300-03-1:10	puromycin	BRD-A28970875-300-03-1	0.0137405
CPC013_VCAP_6H:BRD-K71670746-001-01-6:10	BRD-K71670746	BRD-K71670746-001-01-6	0.0137405
CPC014_VCAP_24H:BRD-U74615290-000-01-8:10	THZ-2-98-01	BRD-U74615290-000-01-8	0.0137405
CPC004_MCF7_6H:BRD-A93236127-001-03-7:10	digitoxin	BRD-A93236127-001-03-7	0.0137405
CPC006_A375_6H:BRD-K12994359-001-07-7:177.6	valdecoxib	BRD-K12994359-001-07-7	0.0137405
CPC020_MCF7_24H:BRD-A75144621-001-02-8:10	digoxin	BRD-A75144621-001-02-8	0.0137405
CPC006_PC3_6H:BRD-K06593056-001-02-2:20	LE-135	BRD-K06593056-001-02-2	0.0137405
CPC001_HA1E_24H:BRD-K09549677-300-01-8:10	mibefradil	BRD-K09549677-300-01-8	0.0137405
CPC015_NPC_24H:BRD-K68873215-001-01-3:10	phosphodiesterase-V-inhibitor-II	BRD-K68873215-001-01-3	0.0137405
CPC007_A375_24H:BRD-K63569039-001-04-0:10	BRD-K63569039	BRD-K63569039-001-04-0	0.0137405
CPC002_VCAP_24H:BRD-A28970875-300-03-1:10	puromycin	BRD-A28970875-300-03-1	0.0137405
CPC009_MCF7_24H:BRD-K82732294-001-05-8:10	BRD-K82732294	BRD-K82732294-001-05-8	0.0137405
PCLB002_A375_24H:BRD-K63828191:10	raloxifene	BRD-K63828191	0.0137405
NMH002_NEU_6H:BRD-K05396879-001-06-7:10	15-delta-prostaglandin-j2	BRD-K05396879-001-06-7	0.0137405
CPC013_HCC515_6H:BRD-K28120222-001-05-0:10	parthenolide	BRD-K28120222-001-05-0	0.0137405
CPC005_HT29_6H:BRD-K78599730-001-03-4:10	manumycin-a	BRD-K78599730-001-03-4	0.0137405
CPC010_MCF7_24H:BRD-K57457519-001-07-8:10	BRD-K57457519	BRD-K57457519-001-07-8	0.0137405
CPC014_VCAP_6H:BRD-K38775274-001-13-0:10	dexamethasone	BRD-K38775274-001-13-0	0.0137405
CPC016_MCF7_24H:BRD-K80348542-001-01-4:10	cephaeline	BRD-K80348542-001-01-4	0.0137405
CPC012_HT29_6H:BRD-K62459624-001-08-7:10	BRD-K62459624	BRD-K62459624-001-08-7	0.0137405
LJP001_BT20_6H:BRD-K01253243-001-02-2:0.08	SB-590885	BRD-K01253243-001-02-2	0.0137405
CPC002_HCC515_6H:BRD-A86109770-001-01-9:10	guggulsterone	BRD-A86109770-001-01-9	0.0137405
CPC014_SKB_24H:BRD-K78062244-001-06-5:10	BRD-K78062244	BRD-K78062244-001-06-5	0.0137405
CPC014_ASC_24H:BRD-K86930074-001-01-9:10	cediranib	BRD-K86930074-001-01-9	0.0137405
CPC019_HCC515_6H:BRD-K05563014-001-01-9:10	CAM-9-021	BRD-K05563014-001-01-9	0.0137405
CPC005_PC3_6H:BRD-A22713669-001-01-9:10	BVT-948	BRD-A22713669-001-01-9	0.0137405
CPC001_VCAP_6H:BRD-K09549677-300-01-8:10	mibefradil	BRD-K09549677-300-01-8	0.0137405
CPC006_VCAP_24H:BRD-K04010869-001-02-6:1	prostaglandin-a1	BRD-K04010869-001-02-6	0.0137405
CPC013_VCAP_24H:BRD-A93015352-003-01-1:10	BRD-A93015352	BRD-A93015352-003-01-1	0.0137405
CPC009_HA1E_6H:BRD-K94390040-019-01-9:10	BRD-K94390040	BRD-K94390040-019-01-9	0.0137405
CPC007_A549_24H:BRD-K33305493-001-02-9:10	BRD-K33305493	BRD-K33305493-001-02-9	0.0137405
CPC007_HCC515_6H:BRD-K03067624-003-19-3:10	emetine	BRD-K03067624-003-19-3	0.0137405
CPC008_HT29_6H:BRD-K16940042-001-01-2:10	BRD-K16940042	BRD-K16940042-001-01-2	0.0137405
CPC006_SNGM_6H:BRD-K17349619-003-01-4:10	HLI-373	BRD-K17349619-003-01-4	0.0137405
CPC016_HEPG2_6H:BRD-A42649439-001-02-8:10	triciribine	BRD-A42649439-001-02-8	0.0137405
CPC013_HA1E_6H:BRD-K24681473-004-01-4:10	YM-155	BRD-K24681473-004-01-4	0.0137405
CPC009_VCAP_24H:BRD-A43640821-001-04-8:10	BRD-A43640821	BRD-A43640821-001-04-8	0.0137405
CPC020_MCF7_6H:BRD-K64517075-001-01-9:10	heliomycin	BRD-K64517075-001-01-9	0.0137405
CPC016_NPC_24H:BRD-A18579359-001-02-3:10	wiskostatin	BRD-A18579359-001-02-3	0.0137405
CPC006_PC3_24H:BRD-K08316444-001-04-3:0.63	rotenone	BRD-K08316444-001-04-3	0.0137405
NMH002_NEU_24H:BRD-K69023402-001-04-1:10	thapsigargin	BRD-K69023402-001-04-1	0.0137405
PCLB003_HCC515_24H:BRD-A36275421-001-06-1:0.37	BRD-A36275421	BRD-A36275421-001-06-1	0.0137405
CPC006_HT29_6H:BRD-K16406336-311-01-2:10	methylene-blue	BRD-K16406336-311-01-2	0.0137405
CPC006_HA1E_6H:BRD-K57011718-001-01-5:10	UK-356618	BRD-K57011718-001-01-5	0.0137405
CVD001_HUH7_24H:BRD-K84595254-001-03-0:1.2361	strophanthidin	BRD-K84595254-001-03-0	0.0137405
CPC006_PC3_24H:BRD-K12994359-001-07-7:177.6	valdecoxib	BRD-K12994359-001-07-7	0.0137405
CPC001_PC3_6H:BRD-K76840893-003-01-7:10	RS-17053	BRD-K76840893-003-01-7	0.0137405
CPC005_HA1E_6H:BRD-A45333398-001-01-7:10	periplocymarin	BRD-A45333398-001-01-7	0.0137405
CPC006_HT29_6H:BRD-K08417745-001-02-9:88.8	SID-26681509	BRD-K08417745-001-02-9	0.0137405
CPC006_NCIH508_6H:BRD-K14329163-001-01-3:10	BAY-K8644	BRD-K14329163-001-01-3	0.0137405
CPC013_VCAP_24H:BRD-K64881305-001-01-1:10	ispinesib	BRD-K64881305-001-01-1	0.0137405
CPC014_HA1E_6H:BRD-K67506692-001-07-9:10	tyrphostin-AG-126	BRD-K67506692-001-07-9	0.0137405
CPC016_HT29_6H:BRD-A94413429-003-01-6:10	NTNCB	BRD-A94413429-003-01-6	0.0137405
CPC009_VCAP_6H:BRD-K77547920-001-04-2:10	BRD-K77547920	BRD-K77547920-001-04-2	0.0137405
CPC006_HA1E_24H:BRD-K45399554-001-03-2:10	CAM-9-027-3	BRD-K45399554-001-03-2	0.0137405
CPC004_VCAP_24H:BRD-K69600043-328-03-0:10	thiethylperazine	BRD-K69600043-328-03-0	0.0137405
CPC013_HEPG2_6H:BRD-K20032655-001-01-0:10	BRD-K20032655	BRD-K20032655-001-01-0	0.0137405
CPC012_PC3_6H:BRD-K19624190-001-01-9:10	BRD-K19624190	BRD-K19624190-001-01-9	0.0137405
CPC002_HA1E_24H:BRD-A86109770-001-01-9:10	guggulsterone	BRD-A86109770-001-01-9	0.0137405
MUC.CP004_MCF7_6H:BRD-A72180425-001-06-4:3.3333	K784-3188	BRD-A72180425-001-06-4	0.0137405
PCLB003_PC3_24H:BRD-A52530684-003-01-7:0.12	doxorubicin	BRD-A52530684-003-01-7	0.0137405
CPC009_A549_6H:BRD-K82732294-001-05-8:10	BRD-K82732294	BRD-K82732294-001-05-8	0.0137405
CPC019_PC3_24H:BRD-K31706415-001-01-7:10	BRD-K31706415	BRD-K31706415-001-01-7	0.0137405
CPC006_VCAP_6H:BRD-K67075780-001-03-7:160	TGX-115	BRD-K67075780-001-03-7	0.0137405
CPC012_HA1E_6H:BRD-K41652870-001-01-9:10	BRD-K41652870	BRD-K41652870-001-01-9	0.0137405
CPC001_PC3_6H:BRD-A38030642-001-01-2:10	cyclosporin-a	BRD-A38030642-001-01-2	0.0137405
CPC011_PC3_24H:BRD-K44094599-001-02-9:10	tacrolimus	BRD-K44094599-001-02-9	0.0137405
CPC014_ASC_24H:BRD-K40255344-001-13-5:10	tyrphostin-A9	BRD-K40255344-001-13-5	0.0137405
CPC012_VCAP_6H:BRD-K62459624-001-08-7:10	BRD-K62459624	BRD-K62459624-001-08-7	0.0137405
CPC014_MCF7_6H:BRD-A74904029-001-05-7:10	EI-231	BRD-A74904029-001-05-7	0.0137405
CPC004_HA1E_6H:BRD-K41731458-001-04-5:10	triclosan	BRD-K41731458-001-04-5	0.0137405
CPC014_HCC515_6H:BRD-A52193669-001-01-7:10	withaferin-a	BRD-A52193669-001-01-7	0.0137405
CPC014_VCAP_6H:BRD-A77467113-001-01-8:10	EMF-sumo1-11	BRD-A77467113-001-01-8	0.0137405
CPC009_HEPG2_6H:BRD-K91937579-001-03-3:10	KU-C104255	BRD-K91937579-001-03-3	0.0137405
[truncated: 14,849 more rows]

## Sheet: Sup Table 9C
sig_id	drug	pert_id	similarity_scores
ERG011_VCAP_24H:BRD-A62182663-001-01-4:10	YK-4279	BRD-A62182663-001-01-4	0.0548415
CPC019_VCAP_24H:BRD-K30849099-001-07-6:10	MW-STK33-2A	BRD-K30849099-001-07-6	0.0467009
CPC001_VCAP_24H:BRD-K31268420-001-01-1:10	NSC-693868	BRD-K31268420-001-01-1	0.0437018
CPC001_VCAP_24H:BRD-K94176593-001-02-9:10	TWS-119	BRD-K94176593-001-02-9	0.0428449
CPC008_VCAP_24H:BRD-K49712247-001-04-3:10	BRD-K49712247	BRD-K49712247-001-04-3	0.041988
CPC010_HT29_6H:BRD-K81300454-001-05-1:10	BRD-K81300454	BRD-K81300454-001-05-1	0.0398458
CPC001_VCAP_24H:BRD-K62609077-001-02-2:10	scoulerine	BRD-K62609077-001-02-2	0.0389889
CPC015_MCF7_24H:BRD-K43068349-001-01-9:10	AMG-9810	BRD-K43068349-001-01-9	0.0389889
CPC005_VCAP_24H:BRD-A09925278-003-03-1:10	etilefrine	BRD-A09925278-003-03-1	0.038132
ERG011_VCAP_24H:BRD-A62182663-001-01-4:2	YK-4279	BRD-A62182663-001-01-4	0.0377035
LJP001_SKBR3_24H:BRD-K07859598-001-08-8:10	GW-5074	BRD-K07859598-001-08-8	0.0377035
CPC012_VCAP_24H:BRD-K48935217-001-01-3:10	epothilone	BRD-K48935217-001-01-3	0.0368466
CPC014_MCF7_6H:BRD-A25337146-003-07-0:10	AT-SUMO-1	BRD-A25337146-003-07-0	0.0368466
CPC010_HT29_6H:BRD-K40941388-001-02-0:10	BRD-K40941388	BRD-K40941388-001-02-0	0.0355613
CPC005_VCAP_6H:BRD-A52660433-066-01-3:10	tetrindole	BRD-A52660433-066-01-3	0.0355613
CPC006_MCF7_24H:BRD-K74305673-001-01-3:10	IKK-2-inhibitor-V	BRD-K74305673-001-01-3	0.0355613
CPC008_VCAP_24H:BRD-A93975555-001-06-4:10	BRD-A93975555	BRD-A93975555-001-06-4	0.0351328
CPC001_VCAP_24H:BRD-K84709232-001-02-6:10	caffeic-acid	BRD-K84709232-001-02-6	0.0347044
CPC001_VCAP_24H:BRD-K64341947-003-01-6:10	CFM-1571	BRD-K64341947-003-01-6	0.0342759
CPC014_VCAP_6H:BRD-A52886023-001-01-7:10	antimycin-a	BRD-A52886023-001-01-7	0.0342759
CPC017_SKB_24H:BRD-K05151076-001-01-8:10	ZK-164015	BRD-K05151076-001-01-8	0.0338475
CPC014_VCAP_24H:BRD-M30523314-002-01-5:10	vinorelbine	BRD-M30523314-002-01-5	0.0338475
CPC013_SKB_24H:BRD-K83643280-001-01-1:10	BG-FA-0953	BRD-K83643280-001-01-1	0.0338475
HOG001_A549_6H:BRD-K74402642-003-01-2:3.3333	NSC-632839	BRD-K74402642-003-01-2	0.0338475
CPC012_VCAP_6H:BRD-K04534322-001-01-8:10	BRD-K04534322	BRD-K04534322-001-01-8	0.033419
CPC004_VCAP_24H:BRD-K71266197-236-01-9:10	PSB-06126	BRD-K71266197-236-01-9	0.033419
CPC009_VCAP_24H:BRD-K53732802-019-01-9:10	VU-0365118-1	BRD-K53732802-019-01-9	0.033419
CPC019_VCAP_6H:BRD-K71915010-001-01-4:10	BRD-K71915010	BRD-K71915010-001-01-4	0.033419
CPC013_VCAP_24H:BRD-K93215584-001-01-9:10	BRD-K93215584	BRD-K93215584-001-01-9	0.0329906
CPC004_PC3_6H:BRD-K08109516-001-02-9:10	L-701324	BRD-K08109516-001-02-9	0.0329906
LJP001_SKBR3_24H:BRD-K04923131-001-10-5:2	GSK-3-inhibitor-IX	BRD-K04923131-001-10-5	0.0329906
CPC008_HT29_6H:BRD-K66037923-001-04-4:10	BRD-K66037923	BRD-K66037923-001-04-4	0.0329906
CPC012_MCF7_6H:BRD-A15010982-001-01-9:10	HU-211	BRD-A15010982-001-01-9	0.0325621
CPC004_VCAP_24H:BRD-A09472452-015-11-9:10	flecainide	BRD-A09472452-015-11-9	0.0325621
CPC008_HT29_6H:BRD-K56489029-019-01-0:10	BRD-K56489029	BRD-K56489029-019-01-0	0.0325621
NMH002_NEU_24H:BRD-K17561142-003-25-9:10	amiodarone	BRD-K17561142-003-25-9	0.0325621
MUC.CP005_MCF7_6H:BRD-K14821540-001-02-1:10	FCCP	BRD-K14821540-001-02-1	0.0325621
CPC019_VCAP_24H:BRD-K67870070-001-01-4:10	SA-247615	BRD-K67870070-001-01-4	0.0325621
CPC020_VCAP_6H:BRD-A03323675-001-01-2:10	ritonavir	BRD-A03323675-001-01-2	0.0321337
CPC006_HT29_24H:BRD-A85860691-001-02-2:0.08	chaetocin	BRD-A85860691-001-02-2	0.0321337
CPC004_VCAP_24H:BRD-A33447119-001-03-3:10	oxfendazole	BRD-A33447119-001-03-3	0.0321337
CPC013_VCAP_24H:BRD-K42125900-001-01-9:10	docetaxel	BRD-K42125900-001-01-9	0.0321337
CPC004_HCC515_24H:BRD-K70301876-034-06-1:10	escitalopram	BRD-K70301876-034-06-1	0.0321337
CPC010_HT29_6H:BRD-K88511582-001-04-4:10	BRD-K88511582	BRD-K88511582-001-04-4	0.0321337
CPC004_PC3_6H:BRD-K39256324-001-01-5:10	rottlerin	BRD-K39256324-001-01-5	0.0321337
CPC010_HT29_6H:BRD-K15888437-001-06-6:10	BRD-K15888437	BRD-K15888437-001-06-6	0.0317052
CPC019_HT29_6H:BRD-K78930611-001-07-6:10	MW-STK33-2B	BRD-K78930611-001-07-6	0.0317052
CPC013_ASC_24H:BRD-K80786583-001-01-5:10	BRD-K80786583	BRD-K80786583-001-01-5	0.0317052
CPC006_VCAP_24H:BRD-K35716340-001-02-0:12	BRD-K35716340	BRD-K35716340-001-02-0	0.0317052
CPC001_HCC515_24H:BRD-A14574269-051-01-4:10	UB-165	BRD-A14574269-051-01-4	0.0312768
CPC010_HT29_6H:BRD-K82384352-001-02-4:10	BRD-K82384352	BRD-K82384352-001-02-4	0.0312768
CPC014_HT29_6H:BRD-K32644160-001-07-3:10	BRD-K32644160	BRD-K32644160-001-07-3	0.0312768
CPC014_SKB_24H:BRD-K40255344-001-13-5:10	tyrphostin-A9	BRD-K40255344-001-13-5	0.0312768
CPC019_PC3_24H:BRD-K40846327-001-01-7:10	BRD-K40846327	BRD-K40846327-001-01-7	0.0308483
CPC006_VCAP_24H:BRD-K08316444-001-04-3:0.63	rotenone	BRD-K08316444-001-04-3	0.0308483
CPC008_PC3_6H:BRD-A11512624-001-04-6:10	BRD-A11512624	BRD-A11512624-001-04-6	0.0308483
CPC019_VCAP_6H:BRD-K82594686-001-01-7:10	BRD-K82594686	BRD-K82594686-001-01-7	0.0308483
CPC013_MCF7_6H:BRD-K15600710-066-01-7:10	obatoclax	BRD-K15600710-066-01-7	0.0308483
CPC012_A375_6H:BRD-K32010074-001-01-5:10	MW-A1-14	BRD-K32010074-001-01-5	0.0308483
CPC009_PC3_6H:BRD-K95561591-019-01-7:10	BRD-K95561591	BRD-K95561591-019-01-7	0.0304199
CPC014_PC3_24H:BRD-K77390737-001-03-2:10	xanthohumol	BRD-K77390737-001-03-2	0.0304199
CPC001_VCAP_6H:BRD-A06276885-003-01-1:10	BRD-A06276885	BRD-A06276885-003-01-1	0.0304199
NMH002_FIBRNPC_24H:BRD-K04923131-001-11-3:10	GSK-3-inhibitor-IX	BRD-K04923131-001-11-3	0.0304199
CPC013_HA1E_6H:BRD-K25884242-001-01-9:10	BRD-K25884242	BRD-K25884242-001-01-9	0.0304199
CPC020_MCF7_6H:BRD-A49848186-003-01-2:10	BRD-A49848186	BRD-A49848186-003-01-2	0.0304199
CPC006_PC3_24H:BRD-K01121114-001-01-9:10	BRD-K01121114	BRD-K01121114-001-01-9	0.0304199
CPC006_A375_6H:BRD-K38985961-001-06-7:160	T-5345967	BRD-K38985961-001-06-7	0.0304199
CPC019_VCAP_24H:BRD-K20123385-001-01-4:10	BRD-K20123385	BRD-K20123385-001-01-4	0.0299914
CPC006_A549_24H:BRD-K78599730-001-02-6:9.08	manumycin-a	BRD-K78599730-001-02-6	0.0299914
HOG002_A549_24H:BRD-K28296557-005-14-6:10	AKT-inhibitor-IV	BRD-K28296557-005-14-6	0.0299914
CPC013_SKB_24H:BRD-K69852452-001-01-8:10	F-1566-0341	BRD-K69852452-001-01-8	0.0299914
CPC012_PC3_6H:BRD-K01614657-001-01-6:10	BRD-K01614657	BRD-K01614657-001-01-6	0.0299914
LJP001_MCF7_6H:BRD-K01253243-001-02-2:0.4	SB-590885	BRD-K01253243-001-02-2	0.0299914
CPC013_VCAP_24H:BRD-K35687265-236-01-8:10	ON-01910	BRD-K35687265-236-01-8	0.0299914
CPC017_MCF7_24H:BRD-K60762818-003-15-3:10	desipramine	BRD-K60762818-003-15-3	0.0299914
CPC016_A375_6H:BRD-A51410489-003-02-8:10	yohimbine	BRD-A51410489-003-02-8	0.0299914
CPC012_MCF7_24H:BRD-K05114711-001-01-7:10	RAN-27	BRD-K05114711-001-01-7	0.029563
CPC020_MCF7_6H:BRD-A50774520-001-01-5:10	CVF-SUMO-11	BRD-A50774520-001-01-5	0.029563
CPC009_VCAP_24H:BRD-A43640821-001-04-8:10	BRD-A43640821	BRD-A43640821-001-04-8	0.029563
CPC001_VCAP_24H:BRD-A54927599-001-07-8:10	KF-38789	BRD-A54927599-001-07-8	0.029563
CPC008_PC3_6H:BRD-K91913968-001-08-2:10	BRD-K91913968	BRD-K91913968-001-08-2	0.0291345
CPC005_A549_24H:BRD-A31159102-003-13-0:10	fluoxetine	BRD-A31159102-003-13-0	0.0291345
CPC014_VCAP_24H:BRD-K91047982-001-01-6:10	BRD-K91047982	BRD-K91047982-001-01-6	0.0291345
CPC014_ASC_24H:BRD-K77390737-001-03-2:10	xanthohumol	BRD-K77390737-001-03-2	0.0291345
CPC014_VCAP_24H:BRD-K66956375-001-05-5:10	oleoylethanolamide	BRD-K66956375-001-05-5	0.0291345
CPD001_PC3_24H:BRD-K17075857-001-10-1:10	chloroxine	BRD-K17075857-001-10-1	0.0287061
CPC017_HT29_6H:BRD-K16977723-001-01-0:10	PP-3	BRD-K16977723-001-01-0	0.0287061
CPC020_MCF7_6H:BRD-A93393712-001-01-1:10	CVF-SUMO-14	BRD-A93393712-001-01-1	0.0287061
MUC.CP004_MCF7_6H:BRD-A72180425-001-06-4:10	K784-3188	BRD-A72180425-001-06-4	0.0287061
CPC006_A549_24H:BRD-K39503511-001-02-1:80	quiflapon	BRD-K39503511-001-02-1	0.0287061
CPD001_MCF7_6H:BRD-K63630713-001-20-9:10	etacrynic-acid	BRD-K63630713-001-20-9	0.0287061
CPC007_VCAP_24H:BRD-K71265179-001-07-8:10	BRD-K71265179	BRD-K71265179-001-07-8	0.0287061
CPC019_VCAP_24H:BRD-K53610452-001-01-8:10	BRD-K53610452	BRD-K53610452-001-01-8	0.0287061
CPC012_MCF7_6H:BRD-K21672423-001-01-3:10	BRD-K21672423	BRD-K21672423-001-01-3	0.0287061
CPC004_VCAP_24H:BRD-K33308633-001-01-6:10	INCA-6	BRD-K33308633-001-01-6	0.0287061
CPC012_PC3_6H:BRD-K41652870-001-01-9:10	BRD-K41652870	BRD-K41652870-001-01-9	0.0282776
CPC004_HEPG2_6H:BRD-K80431395-001-02-4:10	triciribine	BRD-K80431395-001-02-4	0.0282776
LJP001_SKBR3_24H:BRD-K92428232-001-03-1:0.08	GSK-461364	BRD-K92428232-001-03-1	0.0282776
CPC004_VCAP_24H:BRD-A28746609-001-05-7:10	paclitaxel	BRD-A28746609-001-05-7	0.0282776
CPC005_MCF7_24H:BRD-A22713669-001-01-9:10	BVT-948	BRD-A22713669-001-01-9	0.0282776
CPC009_VCAP_24H:BRD-K17739445-019-01-2:10	BRD-K17739445	BRD-K17739445-019-01-2	0.0282776
CPC007_VCAP_24H:BRD-K26767475-001-05-4:10	BRD-K26767475	BRD-K26767475-001-05-4	0.0282776
CPC015_ASC_24H:BRD-K28168037-001-01-3:10	fenretinide	BRD-K28168037-001-01-3	0.0282776
CPC004_VCAP_24H:BRD-A06352508-001-02-9:10	SB-218078	BRD-A06352508-001-02-9	0.0282776
CPC003_PC3_24H:BRD-K70487031-001-01-0:10	flupentixol	BRD-K70487031-001-01-0	0.0282776
CPC014_VCAP_6H:BRD-K53561341-001-02-6:10	KIN001-220	BRD-K53561341-001-02-6	0.0282776
CPC014_PC3_6H:BRD-K95901403-001-01-1:10	XL-147	BRD-K95901403-001-01-1	0.0282776
CPC008_HT29_6H:BRD-K07259155-001-05-2:10	BRD-K07259155	BRD-K07259155-001-05-2	0.0282776
CPC001_PC3_6H:BRD-K59469039-001-03-1:10	AG-879	BRD-K59469039-001-03-1	0.0282776
CPC007_PC3_24H:BRD-K49967178-001-05-3:10	BRD-K49967178	BRD-K49967178-001-05-3	0.0278492
CPC008_HT29_6H:BRD-K05359840-001-05-3:10	BRD-K05359840	BRD-K05359840-001-05-3	0.0278492
CPC019_VCAP_24H:BRD-K70714754-001-01-2:10	BRD-K70714754	BRD-K70714754-001-01-2	0.0278492
CPC013_MCF7_24H:BRD-K15600710-066-01-7:10	obatoclax	BRD-K15600710-066-01-7	0.0278492
CPC018_A375_6H:BRD-K67439147-001-01-7:10	SIB-1893	BRD-K67439147-001-01-7	0.0278492
CPC015_A549_24H:BRD-K82036761-003-07-0:10	sertraline	BRD-K82036761-003-07-0	0.0278492
CPC013_SKB_24H:BRD-K18163752-001-01-9:10	BRD-K18163752	BRD-K18163752-001-01-9	0.0278492
CPC014_A549_24H:BRD-U86922168-000-01-3:10	QL-XII-47	BRD-U86922168-000-01-3	0.0274207
CPD001_MCF7_6H:BRD-K32744045-001-23-9:10	disulfiram	BRD-K32744045-001-23-9	0.0274207
CPC020_HT29_6H:BRD-A48631911-001-01-9:10	mibefradil	BRD-A48631911-001-01-9	0.0274207
CPC018_HEPG2_6H:BRD-K80431395-001-02-4:10	triciribine	BRD-K80431395-001-02-4	0.0274207
CPC014_VCAP_6H:BRD-A55756846-001-16-2:10	H-7	BRD-A55756846-001-16-2	0.0274207
CPC006_MCF7_24H:BRD-K83289131-001-01-4:10	CAY-10618	BRD-K83289131-001-01-4	0.0274207
CPC008_PC3_24H:BRD-K19410523-001-01-1:10	BRD-K19410523	BRD-K19410523-001-01-1	0.0274207
CPC012_SKB_24H:BRD-A39093044-001-05-4:10	K784-3187	BRD-A39093044-001-05-4	0.0274207
CPC005_MCF7_6H:BRD-K63630713-001-15-9:10	etacrynic-acid	BRD-K63630713-001-15-9	0.0269923
CPC014_PC3_24H:BRD-K93331255-001-01-2:10	lypressin	BRD-K93331255-001-01-2	0.0269923
MUC.CP005_MCF7_6H:BRD-K14821540-001-02-1:3.3333	FCCP	BRD-K14821540-001-02-1	0.0269923
CPC005_PC3_24H:BRD-A77299732-001-01-6:10	salubrinal	BRD-A77299732-001-01-6	0.0269923
CPC019_HT29_6H:BRD-K32101742-001-01-4:10	BRD-K32101742	BRD-K32101742-001-01-4	0.0269923
CPC006_MCF7_6H:BRD-K89732114-001-05-9:10	trifluoperazine	BRD-K89732114-001-05-9	0.0269923
CPC020_VCAP_24H:BRD-K79131256-001-14-6:10	albendazole	BRD-K79131256-001-14-6	0.0269923
CPC006_MCF7_24H:BRD-K10882151-001-06-8:40	BO2-inhibits-RAD51	BRD-K10882151-001-06-8	0.0269923
CPC007_VCAP_6H:BRD-A58924247-001-08-5:10	BRD-A58924247	BRD-A58924247-001-08-5	0.0269923
CPC019_PC3_24H:BRD-K94987138-001-06-2:10	BRD-K94987138	BRD-K94987138-001-06-2	0.0269923
CPC008_VCAP_24H:BRD-K66032149-001-01-9:10	VU-0365117-1	BRD-K66032149-001-01-9	0.0269923
CPC006_MCF7_24H:BRD-A56592690-001-01-9:30	PX-12	BRD-A56592690-001-01-9	0.0269923
CPC005_PC3_24H:BRD-A52588987-004-04-1:10	SKF-83566	BRD-A52588987-004-04-1	0.0265638
CPC014_VCAP_6H:BRD-K79404599-001-02-8:10	enzastaurin	BRD-K79404599-001-02-8	0.0265638
CPC012_SKB_24H:BRD-K41652870-001-01-9:10	BRD-K41652870	BRD-K41652870-001-01-9	0.0265638
CPC012_PC3_6H:BRD-K02223034-001-01-9:10	BRD-K02223034	BRD-K02223034-001-01-9	0.0265638
CPC019_HEPG2_6H:BRD-A68061604-003-01-2:10	BRD-A68061604	BRD-A68061604-003-01-2	0.0265638
MUC.CP003_MCF7_6H:BRD-A52650764-001-01-0:3.3333	ingenol	BRD-A52650764-001-01-0	0.0265638
CPC001_VCAP_24H:BRD-K94441233-001-03-1:10	mevastatin	BRD-K94441233-001-03-1	0.0265638
CPC010_PC3_6H:BRD-K08438429-001-04-4:10	BRD-K08438429	BRD-K08438429-001-04-4	0.0265638
CPC007_VCAP_6H:BRD-K04156788-001-04-1:10	BRD-K04156788	BRD-K04156788-001-04-1	0.0265638
CPC014_MCF7_6H:BRD-A72180425-001-06-4:10	K784-3188	BRD-A72180425-001-06-4	0.0265638
CPC007_HT29_6H:BRD-K05402890-001-09-2:10	BRD-K05402890	BRD-K05402890-001-09-2	0.0265638
CPC008_VCAP_6H:BRD-K92343999-001-03-5:10	KU-C104253	BRD-K92343999-001-03-5	0.0265638
CPC006_VCAP_24H:BRD-K87947369-001-01-6:10	tozasertib	BRD-K87947369-001-01-6	0.0265638
CPC014_VCAP_24H:BRD-K70511574-001-01-0:10	sunitinib	BRD-K70511574-001-01-0	0.0265638
CPC006_SNUC5_6H:BRD-A67788537-001-01-7:120	salermide	BRD-A67788537-001-01-7	0.0265638
CPC012_VCAP_6H:BRD-K02701279-001-01-8:10	BRD-K02701279	BRD-K02701279-001-01-8	0.0265638
CPC009_VCAP_24H:BRD-K22878149-337-02-4:10	SB-205607	BRD-K22878149-337-02-4	0.0265638
HOG002_MCF7_6H:BRD-K88378636-001-02-8:3.33	withaferin-a	BRD-K88378636-001-02-8	0.0261354
CPC012_PC3_24H:BRD-K71935468-001-01-9:10	BRD-K71935468	BRD-K71935468-001-01-9	0.0261354
CPC008_VCAP_6H:BRD-K98173387-001-01-4:10	BRD-K98173387	BRD-K98173387-001-01-4	0.0261354
CPC019_MCF7_6H:BRD-K91145395-001-02-7:10	prostratin	BRD-K91145395-001-02-7	0.0261354
CPC012_NEU_24H:BRD-A15010982-001-01-9:10	HU-211	BRD-A15010982-001-01-9	0.0261354
CPC020_VCAP_6H:BRD-K32582686-001-01-3:10	BRD-K32582686	BRD-K32582686-001-01-3	0.0261354
CPC005_VCAP_24H:BRD-K50464341-001-02-6:10	berbamine	BRD-K50464341-001-02-6	0.0261354
CPC007_PC3_6H:BRD-K40087974-001-10-5:10	BRD-K40087974	BRD-K40087974-001-10-5	0.0261354
CPC006_MCF7_24H:BRD-K64451768-001-01-3:10	GANT-58	BRD-K64451768-001-01-3	0.0261354
CPC010_MCF7_24H:BRD-K05331696-001-02-4:10	BRD-K05331696	BRD-K05331696-001-02-4	0.0261354
CPC001_PC3_24H:BRD-K27665173-001-01-3:10	D-64406	BRD-K27665173-001-01-3	0.0261354
CPC009_PC3_6H:BRD-K39829853-019-01-0:10	BRD-K39829853	BRD-K39829853-019-01-0	0.0261354
CPC002_VCAP_24H:BRD-K26997899-001-01-4:10	SA-792574	BRD-K26997899-001-01-4	0.0261354
CPC012_VCAP_6H:BRD-K45842176-001-01-3:10	BRD-K45842176	BRD-K45842176-001-01-3	0.0261354
CPC014_HT29_6H:BRD-K29582115-311-02-0:10	ziprasidone	BRD-K29582115-311-02-0	0.0261354
CPC008_MCF7_6H:BRD-K66884694-001-05-3:10	BRD-K66884694	BRD-K66884694-001-05-3	0.0261354
CPC002_VCAP_24H:BRD-K51318897-001-07-0:10	fenbendazole	BRD-K51318897-001-07-0	0.0261354
CPC014_MCF7_6H:BRD-A06929388-001-01-1:10	CVF-SUMO-13	BRD-A06929388-001-01-1	0.0261354
CPC014_A375_6H:BRD-U33728988-000-01-6:10	QL-X-138	BRD-U33728988-000-01-6	0.0261354
CPC004_HT29_6H:BRD-K36737713-001-01-6:10	AG-957	BRD-K36737713-001-01-6	0.0261354
CPC014_VCAP_24H:BRD-A68739437-001-01-0:10	NPK76-II-72-1	BRD-A68739437-001-01-0	0.0261354
CPC019_PC3_24H:BRD-K28377013-001-01-8:10	BRD-K28377013	BRD-K28377013-001-01-8	0.0257069
LJP001_BT20_6H:BRD-K93918653-001-03-0:10	quizartinib	BRD-K93918653-001-03-0	0.0257069
CPC006_HT29_6H:BRD-K96354014-001-09-6:10	nifedipine	BRD-K96354014-001-09-6	0.0257069
CPC014_SKB_24H:BRD-K09436313-001-01-2:10	prostaglandin	BRD-K09436313-001-01-2	0.0257069
CPC009_VCAP_6H:BRD-K82732294-001-05-8:10	BRD-K82732294	BRD-K82732294-001-05-8	0.0257069
CPC014_SKB_24H:BRD-K85402309-001-01-7:10	dovitinib	BRD-K85402309-001-01-7	0.0257069
CPC004_VCAP_24H:BRD-K79131256-001-08-8:10	albendazole	BRD-K79131256-001-08-8	0.0257069
CPC019_VCAP_6H:BRD-K70714754-001-01-2:10	BRD-K70714754	BRD-K70714754-001-01-2	0.0257069
CPC011_MCF7_6H:BRD-K21806131-050-02-5:10	tegaserod	BRD-K21806131-050-02-5	0.0257069
CPC003_HA1E_6H:BRD-A50737080-001-01-4:10	CGK-733	BRD-A50737080-001-01-4	0.0257069
CPC006_MCF7_6H:BRD-A52650764-001-01-0:10	ingenol	BRD-A52650764-001-01-0	0.0257069
CPC006_HEPG2_6H:BRD-A52650764-001-01-0:10	ingenol	BRD-A52650764-001-01-0	0.0257069
CPC019_PC3_6H:BRD-K19593010-001-01-4:10	BRD-K19593010	BRD-K19593010-001-01-4	0.0257069
CPC014_VCAP_24H:BRD-K79404599-001-03-6:10	enzastaurin	BRD-K79404599-001-03-6	0.0257069
CPC017_MCF7_24H:BRD-K09549677-300-01-8:10	mibefradil	BRD-K09549677-300-01-8	0.0257069
CPC006_HCC515_24H:BRD-A67788537-001-01-7:120	salermide	BRD-A67788537-001-01-7	0.0257069
LJP001_SKBR3_24H:BRD-K04923131-001-10-5:10	GSK-3-inhibitor-IX	BRD-K04923131-001-10-5	0.0257069
ERG005_VCAP_48H:BRD-K88378636-001-02-8:1	withaferin-a	BRD-K88378636-001-02-8	0.0252785
CPC015_MCF7_24H:BRD-K53737926-003-14-6:10	amitriptyline	BRD-K53737926-003-14-6	0.0252785
MUC.CP006_MCF7_24H:BRD-K49049886-001-03-8:10	CGS-15943	BRD-K49049886-001-03-8	0.0252785
CPC018_HT29_6H:BRD-K63151507-001-01-6:10	MNITMT	BRD-K63151507-001-01-6	0.0252785
CPC019_PC3_24H:BRD-K64366758-001-01-5:10	BRD-K64366758	BRD-K64366758-001-01-5	0.0252785
CPC016_HEPG2_6H:BRD-K53523901-001-02-8:10	arctigenin	BRD-K53523901-001-02-8	0.0252785
CPC006_HCC515_6H:BRD-K33272502-001-01-2:40	DG-041	BRD-K33272502-001-01-2	0.0252785
CPC020_MCF7_6H:BRD-A25088322-001-01-2:10	CVF-SUMO-7	BRD-A25088322-001-01-2	0.0252785
CPC006_VCAP_24H:BRD-A62182663-001-01-4:10	YK-4279	BRD-A62182663-001-01-4	0.0252785
CPC019_VCAP_24H:BRD-K67798612-001-01-2:10	BRD-K67798612	BRD-K67798612-001-01-2	0.0252785
CPC012_PC3_6H:BRD-K10554164-001-01-9:10	BRD-K10554164	BRD-K10554164-001-01-9	0.0252785
CPC019_A375_6H:BRD-K44136596-001-02-1:10	HTS-12264SC	BRD-K44136596-001-02-1	0.0252785
CPC004_VCAP_24H:BRD-K00234327-001-01-4:10	RU-24969	BRD-K00234327-001-01-4	0.0252785
CPC006_U937_6H:BRD-K18190982-002-01-2:44.4	COT-10b	BRD-K18190982-002-01-2	0.0252785
CPC013_A375_6H:BRD-K18163752-001-01-9:10	BRD-K18163752	BRD-K18163752-001-01-9	0.02485
CPC014_HT29_6H:BRD-K84085265-001-01-3:10	CG-930	BRD-K84085265-001-01-3	0.02485
MUC.CP003_MCF7_6H:BRD-K35960502-001-10-1:3.3333	niclosamide	BRD-K35960502-001-10-1	0.02485
CPC014_HT29_6H:BRD-A55756846-001-16-2:10	H-7	BRD-A55756846-001-16-2	0.02485
CPC010_HT29_6H:BRD-K04136539-001-03-7:10	BRD-K04136539	BRD-K04136539-001-03-7	0.02485
CPC009_MCF7_24H:BRD-K42499654-001-06-5:10	BRD-K42499654	BRD-K42499654-001-06-5	0.02485
CPC016_HT29_6H:BRD-K70487031-001-01-0:10	flupentixol	BRD-K70487031-001-01-0	0.02485
MUC.CP004_MCF7_6H:BRD-K28168037-001-01-3:10	fenretinide	BRD-K28168037-001-01-3	0.02485
CPC004_HA1E_6H:BRD-K19136521-001-03-0:10	indirubin	BRD-K19136521-001-03-0	0.02485
CPC002_VCAP_6H:BRD-K44849676-001-05-5:10	capsazepine	BRD-K44849676-001-05-5	0.02485
MUC.CP003_MCF7_6H:BRD-K80431395-001-02-4:3.3333	triciribine	BRD-K80431395-001-02-4	0.02485
CPC019_PC3_24H:BRD-K88008216-001-01-1:10	BRD-K88008216	BRD-K88008216-001-01-1	0.02485
CPC018_ASC_24H:BRD-K17497770-001-01-0:10	butein	BRD-K17497770-001-01-0	0.02485
CPC014_A549_24H:BRD-K60460488-066-01-0:10	nelfinavir	BRD-K60460488-066-01-0	0.02485
CPC019_HT29_6H:BRD-K18249495-001-01-8:10	BRD-K18249495	BRD-K18249495-001-01-8	0.02485
LJP002_HS578T_24H:BRD-K64857848-001-03-1:10	XMD-885	BRD-K64857848-001-03-1	0.02485
CPC003_HA1E_24H:BRD-K08438429-001-01-0:10	BRD-K08438429	BRD-K08438429-001-01-0	0.02485
LJP001_MCF10A_6H:BRD-K99252563-001-01-1:10	QL-XII-47	BRD-K99252563-001-01-1	0.02485
CPC004_VCAP_24H:BRD-K37694030-003-05-1:10	doxepin	BRD-K37694030-003-05-1	0.02485
CPC006_RMUGS_6H:BRD-K78659596-001-01-3:10	MLN-2238	BRD-K78659596-001-01-3	0.02485
CPC006_HA1E_6H:BRD-K98404142-001-01-9:11.1	BRD-K98404142	BRD-K98404142-001-01-9	0.02485
CPC006_SW620_6H:BRD-K19295594-001-08-5:11.1	gossypol	BRD-K19295594-001-08-5	0.02485
CPC015_SKB_24H:BRD-A50737080-001-01-4:10	CGK-733	BRD-A50737080-001-01-4	0.02485
CPC008_MCF7_24H:BRD-K23412959-001-05-5:10	BRD-K23412959	BRD-K23412959-001-05-5	0.02485
CPC018_A375_6H:BRD-K56450366-001-03-7:10	NSC-94258	BRD-K56450366-001-03-7	0.0244216
CPC020_PC3_24H:BRD-K77877933-001-01-4:10	I-606061	BRD-K77877933-001-01-4	0.0244216
CPC004_HT29_6H:BRD-A10303790-003-03-7:10	talampicillin	BRD-A10303790-003-03-7	0.0244216
CPC013_ASC_24H:BRD-K45818044-001-01-3:10	SA-425500	BRD-K45818044-001-01-3	0.0244216
CPC004_MCF7_6H:BRD-K37991163-003-06-8:10	paroxetine	BRD-K37991163-003-06-8	0.0244216
CPC006_PC3_24H:BRD-K89329876-001-02-9:40	BRD-K89329876	BRD-K89329876-001-02-9	0.0244216
CPC011_VCAP_24H:BRD-K97514127-045-02-0:10	vinorelbine	BRD-K97514127-045-02-0	0.0244216
CPC009_VCAP_6H:BRD-A75301702-001-01-8:10	BRD-A75301702	BRD-A75301702-001-01-8	0.0244216
CPC017_HT29_6H:BRD-K09638361-001-01-4:10	SA-63133	BRD-K09638361-001-01-4	0.0244216
CPC012_HT29_6H:BRD-A50388635-001-01-6:10	BRD-A50388635	BRD-A50388635-001-01-6	0.0244216
CPC014_HCC515_6H:BRD-K77008974-001-01-6:10	WYE-354	BRD-K77008974-001-01-6	0.0244216
CPC020_MCF7_6H:BRD-A83124583-003-01-4:10	EMF-sumo1-39	BRD-A83124583-003-01-4	0.0244216
CPC016_MCF7_24H:BRD-K37312348-001-06-9:10	kenpaullone	BRD-K37312348-001-06-9	0.0244216
PCLB003_PC3_24H:BRD-K77908580-001-04-7:0.04	entinostat	BRD-K77908580-001-04-7	0.0244216
CPC003_PC3_6H:BRD-K71059170-001-02-5:10	cefixime	BRD-K71059170-001-02-5	0.0244216
CPC001_PC3_6H:BRD-K31268420-001-01-1:10	NSC-693868	BRD-K31268420-001-01-1	0.0244216
CPC019_PC3_24H:BRD-K50204028-001-01-8:10	BRD-K50204028	BRD-K50204028-001-01-8	0.0244216
CPC009_VCAP_24H:BRD-K62412498-001-05-5:10	BRD-K62412498	BRD-K62412498-001-05-5	0.0244216
CPC014_MCF7_6H:BRD-K01493881-001-19-5:10	apigenin	BRD-K01493881-001-19-5	0.0244216
CPC018_NPC_24H:BRD-A39415247-001-06-2:10	norethisterone	BRD-A39415247-001-06-2	0.0244216
CPC020_VCAP_6H:BRD-A09722536-002-09-9:10	cyclophosphamide	BRD-A09722536-002-09-9	0.0244216
CPC004_PC3_6H:BRD-K39120595-304-03-9:10	bithionol	BRD-K39120595-304-03-9	0.0244216
CPC017_SKB_24H:BRD-K72024482-001-01-3:10	MRS-1754	BRD-K72024482-001-01-3	0.0239931
CPC014_PC3_6H:BRD-K81528515-001-03-9:10	nilotinib	BRD-K81528515-001-03-9	0.0239931
CPC008_HT29_6H:BRD-K73082558-019-01-1:10	BRD-K73082558	BRD-K73082558-019-01-1	0.0239931
CPC012_HT29_6H:BRD-K66224104-001-01-5:10	BRD-K66224104	BRD-K66224104-001-01-5	0.0239931
CPC008_PC3_6H:BRD-K24564544-001-01-3:10	AT-CSC-07	BRD-K24564544-001-01-3	0.0239931
CPC013_VCAP_24H:BRD-K96433222-001-01-3:10	BRD-K96433222	BRD-K96433222-001-01-3	0.0239931
CPC008_HEPG2_6H:BRD-K00910650-001-01-6:10	BRD-K00910650	BRD-K00910650-001-01-6	0.0239931
CPC020_VCAP_6H:BRD-K10995081-001-21-2:10	perphenazine	BRD-K10995081-001-21-2	0.0239931
CPC020_VCAP_6H:BRD-K93433262-001-01-7:10	alfacalcidol	BRD-K93433262-001-01-7	0.0239931
CPC009_MCF7_6H:BRD-K28366633-001-05-2:10	BRD-K28366633	BRD-K28366633-001-05-2	0.0239931
CPC018_MCF7_24H:BRD-K31491153-001-01-2:10	1-phenylbiguanide	BRD-K31491153-001-01-2	0.0239931
CPC008_PC3_24H:BRD-K18711687-019-01-7:10	BRD-K18711687	BRD-K18711687-019-01-7	0.0239931
CPC013_HCC515_6H:BRD-K28120222-001-05-0:10	parthenolide	BRD-K28120222-001-05-0	0.0239931
CPC014_SKB_24H:BRD-K69852452-001-02-6:10	F-1566-0341	BRD-K69852452-001-02-6	0.0239931
CPC019_A375_6H:BRD-K83816656-001-01-9:10	BRD-K83816656	BRD-K83816656-001-01-9	0.0239931
CPC004_PC3_6H:BRD-K78126613-001-16-0:10	menadione	BRD-K78126613-001-16-0	0.0239931
CPC004_VCAP_24H:BRD-K52219182-001-01-6:10	BRD-K52219182	BRD-K52219182-001-01-6	0.0239931
CPC008_A375_6H:BRD-K93060291-001-03-9:10	TL-HRAS-24	BRD-K93060291-001-03-9	0.0239931
CPC005_A375_24H:BRD-A43150328-001-03-8:10	penicillic-acid	BRD-A43150328-001-03-8	0.0239931
CPC019_PC3_6H:BRD-K86899078-001-01-2:10	BRD-K86899078	BRD-K86899078-001-01-2	0.0239931
CPC014_MCF7_6H:BRD-A59145032-003-01-6:10	BRD-A59145032	BRD-A59145032-003-01-6	0.0239931
CPC005_MCF7_24H:BRD-K21350491-001-02-1:10	phenamil	BRD-K21350491-001-02-1	0.0239931
CPC009_VCAP_24H:BRD-K65242613-001-04-6:10	BRD-K65242613	BRD-K65242613-001-04-6	0.0235647
CPC009_VCAP_24H:BRD-A16820783-001-06-0:10	BRD-A16820783	BRD-A16820783-001-06-0	0.0235647
CPC012_A375_6H:BRD-K68535470-001-01-8:10	STK-222600	BRD-K68535470-001-01-8	0.0235647
CPC017_A375_6H:BRD-K76674262-001-01-7:10	homoharringtonine	BRD-K76674262-001-01-7	0.0235647
CPC017_MCF7_24H:BRD-K06208435-003-03-3:10	YS-035	BRD-K06208435-003-03-3	0.0235647
CPC017_A549_6H:BRD-K09638361-001-01-4:10	SA-63133	BRD-K09638361-001-01-4	0.0235647
CPC018_HT29_6H:BRD-K72895815-001-01-4:10	SSR-69071	BRD-K72895815-001-01-4	0.0235647
CPC012_VCAP_24H:BRD-K40087974-001-05-5:10	BRD-K40087974	BRD-K40087974-001-05-5	0.0235647
CPC010_HT29_6H:BRD-K59962020-001-10-1:10	CHEMBL-374350	BRD-K59962020-001-10-1	0.0235647
CPC007_A375_24H:BRD-K24426149-001-07-1:10	BRD-K24426149	BRD-K24426149-001-07-1	0.0235647
MUC.CP004_MCF7_24H:BRD-K28168037-001-01-3:3.3333	fenretinide	BRD-K28168037-001-01-3	0.0235647
CPC018_MCF7_24H:BRD-K72895815-001-01-4:10	SSR-69071	BRD-K72895815-001-01-4	0.0235647
CPC014_ASC_24H:BRD-A72180425-001-06-4:10	K784-3188	BRD-A72180425-001-06-4	0.0235647
CPC004_VCAP_24H:BRD-K77947974-001-05-6:10	fluspirilene	BRD-K77947974-001-05-6	0.0235647
CPC020_VCAP_24H:BRD-K72093121-001-13-0:10	vidarabine	BRD-K72093121-001-13-0	0.0235647
CPC019_MCF7_6H:BRD-K34363599-001-02-0:10	RJC-00245SC	BRD-K34363599-001-02-0	0.0235647
CPC020_PC3_6H:BRD-A11170096-001-01-8:10	pravastatin	BRD-A11170096-001-01-8	0.0235647
CPC007_PC3_6H:BRD-K92895207-001-05-7:10	FU-JMBII227B	BRD-K92895207-001-05-7	0.0235647
CPC007_VCAP_24H:BRD-K22546959-001-05-1:10	BRD-K22546959	BRD-K22546959-001-05-1	0.0235647
CPC008_PC3_24H:BRD-K07995125-001-04-1:10	KU-C104487	BRD-K07995125-001-04-1	0.0235647
CPC010_HT29_6H:BRD-K13277629-001-02-1:10	BRD-K13277629	BRD-K13277629-001-02-1	0.0235647
CPC008_A375_24H:BRD-K66037923-001-04-4:10	BRD-K66037923	BRD-K66037923-001-04-4	0.0235647
CPC016_SKB_24H:BRD-K72783841-001-01-0:10	tyrphostin-AG-555	BRD-K72783841-001-01-0	0.0235647
MUC.CP002_MCF7_6H:BRD-A77467113-001-01-8:3.3333	EMF-sumo1-11	BRD-A77467113-001-01-8	0.0235647
CPC012_PC3_6H:BRD-K16290432-001-01-0:10	BRD-K16290432	BRD-K16290432-001-01-0	0.0235647
CPC007_HT29_6H:BRD-K37940862-004-03-4:10	BRD-K37940862	BRD-K37940862-004-03-4	0.0235647
CPC013_VCAP_6H:BRD-K15600710-066-01-7:10	obatoclax	BRD-K15600710-066-01-7	0.0235647
CPC006_HCC515_24H:BRD-K94325918-001-03-8:10	kinetin-riboside	BRD-K94325918-001-03-8	0.0231362
CPC009_MCF7_24H:BRD-U32049204-000-01-6:10	BRD-U32049204	BRD-U32049204-000-01-6	0.0231362
CPC010_MCF7_6H:BRD-K53932786-001-08-8:10	BRD-K53932786	BRD-K53932786-001-08-8	0.0231362
CPC010_VCAP_24H:BRD-K82384352-001-02-4:10	BRD-K82384352	BRD-K82384352-001-02-4	0.0231362
CPC019_PC3_6H:BRD-K91145395-001-02-7:10	prostratin	BRD-K91145395-001-02-7	0.0231362
CPC003_HA1E_24H:BRD-K37618799-001-01-4:10	MRS-1220	BRD-K37618799-001-01-4	0.0231362
CPC007_A375_6H:BRD-K68313733-001-11-2:10	BRD-K68313733	BRD-K68313733-001-11-2	0.0231362
CPC004_MCF7_6H:BRD-K19227686-001-12-9:10	phenolphthalein	BRD-K19227686-001-12-9	0.0231362
CPC012_MCF7_24H:BRD-A39093044-001-05-4:10	K784-3187	BRD-A39093044-001-05-4	0.0231362
HOG001_MCF7_24H:BRD-K88378636-001-02-8:0.3704	withaferin-a	BRD-K88378636-001-02-8	0.0231362
CPC004_PC3_6H:BRD-A15131297-003-01-9:10	benazepril	BRD-A15131297-003-01-9	0.0231362
CPC006_MCF7_24H:BRD-K03816923-001-04-7:9.68	rottlerin	BRD-K03816923-001-04-7	0.0231362
CPC008_VCAP_6H:BRD-K05566481-003-03-8:10	KU-C104137	BRD-K05566481-003-03-8	0.0231362
CPC004_VCAP_24H:BRD-K62792802-001-02-8:10	LY-83583	BRD-K62792802-001-02-8	0.0231362
CPC013_VCAP_24H:BRD-K05323277-001-05-1:10	MW-STK33-22	BRD-K05323277-001-05-1	0.0231362
MUC.CP003_MCF7_6H:BRD-A52650764-001-01-0:1.1111	ingenol	BRD-A52650764-001-01-0	0.0231362
CPC019_HEPG2_6H:BRD-K91145395-001-02-7:10	prostratin	BRD-K91145395-001-02-7	0.0231362
CPC019_A549_6H:BRD-K91145395-001-02-7:10	prostratin	BRD-K91145395-001-02-7	0.0231362
CPC005_HT29_24H:BRD-K49027941-237-01-1:10	PSB-1115	BRD-K49027941-237-01-1	0.0231362
CPC009_VCAP_24H:BRD-K96704648-001-05-4:10	BRD-K96704648	BRD-K96704648-001-05-4	0.0231362
CPC001_HA1E_24H:BRD-A06276885-003-01-1:10	BRD-A06276885	BRD-A06276885-003-01-1	0.0231362
CPC016_MCF7_24H:BRD-A86109770-001-01-9:10	guggulsterone	BRD-A86109770-001-01-9	0.0231362
CPC006_HT29_6H:BRD-A28105619-001-01-3:10	cucurbitacin-i	BRD-A28105619-001-01-3	0.0231362
CPC020_PC3_6H:BRD-K81514393-001-01-0:10	BRD-K81514393	BRD-K81514393-001-01-0	0.0231362
CPC015_NPC_24H:BRD-A41519720-001-03-0:10	ezetimibe	BRD-A41519720-001-03-0	0.0231362
CPC015_ASC_24H:BRD-K17705806-003-01-0:10	JTC-801	BRD-K17705806-003-01-0	0.0231362
CPC006_HT29_24H:BRD-K10882151-001-06-8:40	BO2-inhibits-RAD51	BRD-K10882151-001-06-8	0.0231362
CPC016_MCF7_24H:BRD-K30867024-003-01-7:10	SB-216641	BRD-K30867024-003-01-7	0.0231362
LJP001_SKBR3_24H:BRD-K68174511-001-02-5:2	torin-2	BRD-K68174511-001-02-5	0.0231362
CPC017_HT29_6H:BRD-K06208435-003-03-3:10	YS-035	BRD-K06208435-003-03-3	0.0231362
CPC019_PC3_6H:BRD-K31706415-001-01-7:10	BRD-K31706415	BRD-K31706415-001-01-7	0.0231362
CPC011_A375_6H:BRD-K63265447-001-05-8:10	docetaxel	BRD-K63265447-001-05-8	0.0231362
CPC011_PC3_24H:BRD-K55462201-001-05-7:10	AM-404	BRD-K55462201-001-05-7	0.0231362
CPC005_HT29_6H:BRD-A45333398-001-01-7:10	periplocymarin	BRD-A45333398-001-01-7	0.0227078
CPC011_VCAP_24H:BRD-K82109576-065-20-2:10	vincristine	BRD-K82109576-065-20-2	0.0227078
CPC004_MCF7_6H:BRD-K03557653-001-02-7:10	sappanone-a	BRD-K03557653-001-02-7	0.0227078
CPC006_HCC15_6H:BRD-K67566344-001-01-8:10	KU-0063794	BRD-K67566344-001-01-8	0.0227078
CPC013_SKB_24H:BRD-K86761848-001-01-3:10	I-070759	BRD-K86761848-001-01-3	0.0227078
CPC013_PC3_6H:BRD-K18163752-001-01-9:10	BRD-K18163752	BRD-K18163752-001-01-9	0.0227078
CPC013_VCAP_24H:BRD-A32161980-001-01-1:10	carbetocin	BRD-A32161980-001-01-1	0.0227078
CPC014_VCAP_6H:BRD-K83988098-003-01-8:10	alvespimycin	BRD-K83988098-003-01-8	0.0227078
CPC006_VCAP_24H:BRD-A70155556-001-04-4:40	lovastatin	BRD-A70155556-001-04-4	0.0227078
CPC012_VCAP_24H:BRD-K21165668-001-01-2:10	BRD-K21165668	BRD-K21165668-001-01-2	0.0227078
CPC009_MCF7_6H:BRD-K77547920-001-04-2:10	BRD-K77547920	BRD-K77547920-001-04-2	0.0227078
CPC011_VCAP_24H:BRD-K59753975-065-02-1:10	vindesine	BRD-K59753975-065-02-1	0.0227078
MUC.CP001_MCF7_24H:BRD-K77987382-001-08-2:20	mebendazole	BRD-K77987382-001-08-2	0.0227078
CPC006_HT29_6H:BRD-K81651477-001-03-5:20	parthenolide	BRD-K81651477-001-03-5	0.0227078
CPC012_SKB_24H:BRD-A76490030-001-06-0:10	K784-3131	BRD-A76490030-001-06-0	0.0227078
CPC019_HT29_6H:BRD-K78524708-001-01-4:10	BRD-K78524708	BRD-K78524708-001-01-4	0.0227078
CPC014_HT29_6H:BRD-K52911425-001-02-3:10	GDC-0941	BRD-K52911425-001-02-3	0.0227078
CPC011_PC3_6H:BRD-K96471533-001-04-1:10	nitazoxanide	BRD-K96471533-001-04-1	0.0227078
CPC006_AGS_6H:BRD-K90999434-003-01-9:10	BRD-K90999434	BRD-K90999434-003-01-9	0.0227078
MUC.CP005_MCF7_6H:BRD-K32896438-001-01-8:10	BRD-K32896438	BRD-K32896438-001-01-8	0.0227078
CPC006_HT29_24H:BRD-K70792160-003-02-0:24	10-DEBC	BRD-K70792160-003-02-0	0.0227078
CPC007_HCC515_6H:BRD-K10057859-001-02-1:10	BRD-K10057859	BRD-K10057859-001-02-1	0.0222793
CPC018_NPC_24H:BRD-A71459254-001-02-8:10	cymarin	BRD-A71459254-001-02-8	0.0222793
CPC019_VCAP_6H:BRD-K82524003-001-01-0:10	BRD-K82524003	BRD-K82524003-001-01-0	0.0222793
CPC006_PC3_24H:BRD-A25004090-001-03-5:4.8	erastin	BRD-A25004090-001-03-5	0.0222793
CPC005_PC3_24H:BRD-K59273480-001-01-5:10	propentofylline	BRD-K59273480-001-01-5	0.0222793
DOS025_VCAP_6H:BRD-A84481105:10	thioridazine	BRD-A84481105	0.0222793
CPC008_A375_6H:BRD-A08662020-014-01-3:10	BRD-A08662020	BRD-A08662020-014-01-3	0.0222793
CPC006_HEPG2_6H:BRD-A71390734-001-01-7:0.08	idarubicin	BRD-A71390734-001-01-7	0.0222793
CPC013_SKB_24H:BRD-K23984367-075-05-3:10	sorafenib	BRD-K23984367-075-05-3	0.0222793
CPC004_VCAP_24H:BRD-A72703248-003-01-5:10	SKF-96365	BRD-A72703248-003-01-5	0.0222793
CPC014_MCF7_6H:BRD-K05396879-001-05-9:10	15-delta-prostaglandin-j2	BRD-K05396879-001-05-9	0.0222793
CPC007_HT29_6H:BRD-K78883024-067-02-0:10	BRD-K78883024	BRD-K78883024-067-02-0	0.0222793
CPC010_VCAP_24H:BRD-A25170757-001-05-3:10	BRD-A25170757	BRD-A25170757-001-05-3	0.0222793
CPC019_MCF7_6H:BRD-K64366758-001-01-5:10	BRD-K64366758	BRD-K64366758-001-01-5	0.0222793
CPC006_H1299_6H:BRD-K05653692-003-04-7:64	DL-PDMP	BRD-K05653692-003-04-7	0.0222793
MUC.CP003_MCF7_6H:BRD-K43682718-001-01-0:9.9621	SA-424589	BRD-K43682718-001-01-0	0.0222793
CPC005_VCAP_24H:BRD-A72711497-236-02-0:10	lasalocid	BRD-A72711497-236-02-0	0.0222793
CPC013_HT29_6H:BRD-K15600710-066-01-7:10	obatoclax	BRD-K15600710-066-01-7	0.0222793
CPC014_A549_24H:BRD-K91047982-001-01-6:10	BRD-K91047982	BRD-K91047982-001-01-6	0.0222793
CPC004_VCAP_24H:BRD-K47717570-304-01-5:10	NBQX	BRD-K47717570-304-01-5	0.0222793
CPC006_VCAP_24H:BRD-K91623615-001-01-9:10	ABT-751	BRD-K91623615-001-01-9	0.0222793
CPC019_VCAP_24H:BRD-K58479490-001-02-5:10	BRD-K58479490	BRD-K58479490-001-02-5	0.0222793
CPC007_VCAP_24H:BRD-K27484191-001-07-4:10	BRD-K27484191	BRD-K27484191-001-07-4	0.0222793
CPC010_HT29_6H:BRD-K33086940-001-05-7:10	JAS07-007	BRD-K33086940-001-05-7	0.0222793
CPC009_MCF7_24H:BRD-K45435259-003-09-5:10	SCH-23390	BRD-K45435259-003-09-5	0.0222793
CPC006_HT29_6H:BRD-K28296557-005-14-6:10	AKT-inhibitor-IV	BRD-K28296557-005-14-6	0.0222793
CPC019_VCAP_24H:BRD-K33720404-001-01-9:10	BRD-K33720404	BRD-K33720404-001-01-9	0.0222793
CPC008_HEPG2_6H:BRD-K66037923-001-04-4:10	BRD-K66037923	BRD-K66037923-001-04-4	0.0222793
LJP001_MDAMB231_24H:BRD-A68739437-001-02-8:10	NPK76-II-72-1	BRD-A68739437-001-02-8	0.0222793
CPC008_MCF7_24H:BRD-K80822897-001-05-0:10	BRD-K80822897	BRD-K80822897-001-05-0	0.0222793
CPC006_HT29_24H:BRD-A47829399-001-01-1:10	artesunate	BRD-A47829399-001-01-1	0.0222793
CPC019_VCAP_6H:BRD-K63399564-001-01-1:10	BRD-K63399564	BRD-K63399564-001-01-1	0.0222793
CPC017_HT29_6H:BRD-K40919711-001-02-4:10	BAPTA-AM	BRD-K40919711-001-02-4	0.0222793
CPC018_ASC_24H:BRD-K36055864-001-09-3:10	cycloheximide	BRD-K36055864-001-09-3	0.0222793
CPC012_HT29_6H:BRD-K30993697-001-01-1:10	SC-I-004	BRD-K30993697-001-01-1	0.0222793
CPC019_PC3_6H:BRD-K30849099-001-07-6:10	MW-STK33-2A	BRD-K30849099-001-07-6	0.0222793
CPC019_VCAP_6H:BRD-K36022244-001-01-1:10	BRD-K36022244	BRD-K36022244-001-01-1	0.0222793
CPC003_PC3_6H:BRD-A50737080-001-01-4:10	CGK-733	BRD-A50737080-001-01-4	0.0222793
CPC007_VCAP_6H:BRD-A35141262-001-02-7:10	BRD-A35141262	BRD-A35141262-001-02-7	0.0222793
CPC006_HT29_6H:BRD-K89687904-001-01-8:10	PKCbeta-inhibitor	BRD-K89687904-001-01-8	0.0222793
CPC013_A375_6H:BRD-K28120222-001-05-0:10	parthenolide	BRD-K28120222-001-05-0	0.0222793
CPC019_VCAP_24H:BRD-K00007652-001-01-9:10	BRD-K00007652	BRD-K00007652-001-01-9	0.0222793
CPC006_PC3_6H:BRD-K92241597-001-02-9:80	tosedostat	BRD-K92241597-001-02-9	0.0222793
CPC006_A375_6H:BRD-K74305673-001-01-3:10	IKK-2-inhibitor-V	BRD-K74305673-001-01-3	0.0222793
CPC009_PC3_24H:BRD-A05565054-001-01-7:10	BRD-A05565054	BRD-A05565054-001-01-7	0.0222793
CPC012_VCAP_6H:BRD-K85123403-001-01-4:10	BRD-K85123403	BRD-K85123403-001-01-4	0.0222793
CPC019_VCAP_6H:BRD-K94544211-001-01-2:10	BRD-K94544211	BRD-K94544211-001-01-2	0.0222793
CPC014_VCAP_6H:BRD-K73293050-001-01-5:10	WZ-3146	BRD-K73293050-001-01-5	0.0222793
CPC011_VCAP_6H:BRD-K19352500-050-02-7:10	prochlorperazine	BRD-K19352500-050-02-7	0.0222793
CPC006_HCC15_6H:BRD-A28105619-001-01-3:10	cucurbitacin-i	BRD-A28105619-001-01-3	0.0218509
HOG003_A549_6H:BRD-K09499853-305-01-1:10	KU-0060648	BRD-K09499853-305-01-1	0.0218509
CPC010_PC3_24H:BRD-A84524947-001-05-0:10	BRD-A84524947	BRD-A84524947-001-05-0	0.0218509
CPC003_PC3_6H:BRD-K31912990-003-01-0:10	CGP-71683	BRD-K31912990-003-01-0	0.0218509
CPC008_PC3_6H:BRD-K68833544-001-01-9:10	BRD-K68833544	BRD-K68833544-001-01-9	0.0218509
CPC009_VCAP_24H:BRD-K18861610-001-04-4:10	BRD-K18861610	BRD-K18861610-001-04-4	0.0218509
CPC002_VCAP_24H:BRD-K95851186-001-02-9:10	CGP-13501	BRD-K95851186-001-02-9	0.0218509
CPC003_HA1E_24H:BRD-K31912990-003-01-0:10	CGP-71683	BRD-K31912990-003-01-0	0.0218509
CPC019_MCF7_24H:BRD-K96076993-001-01-7:10	SA-25547	BRD-K96076993-001-01-7	0.0218509
CPC006_A549_6H:BRD-K89687904-001-01-8:10	PKCbeta-inhibitor	BRD-K89687904-001-01-8	0.0218509
CPC016_MCF7_24H:BRD-A06352508-001-02-9:10	SB-218078	BRD-A06352508-001-02-9	0.0218509
CPC016_NEU_24H:BRD-K61177364-003-01-1:10	NBI-27914	BRD-K61177364-003-01-1	0.0218509
CPC014_MCF7_6H:BRD-K93918653-001-01-4:10	quizartinib	BRD-K93918653-001-01-4	0.0218509
CPC003_PC3_24H:BRD-K95435023-001-01-0:10	PHA-665752	BRD-K95435023-001-01-0	0.0218509
CPC020_HA1E_6H:BRD-K50234570-001-09-0:10	EMF-bca1-16	BRD-K50234570-001-09-0	0.0218509
CPC003_HA1E_24H:BRD-A75409952:10	wortmannin	BRD-A75409952	0.0218509
CPC001_HA1E_24H:BRD-K97330509-001-01-4:10	SRC-kinase-inhibitor-II	BRD-K97330509-001-01-4	0.0218509
CPC012_PC3_6H:BRD-K03857568-001-06-6:10	BRD-K03857568	BRD-K03857568-001-06-6	0.0218509
CPC012_SKB_24H:BRD-A63583287-001-01-8:10	SA-1447005	BRD-A63583287-001-01-8	0.0218509
NMH002_FIBRNPC_24H:BRD-K59184148-001-13-3:10	SB-216763	BRD-K59184148-001-13-3	0.0218509
HOG003_A549_6H:BRD-K60230970-001-04-3:1.1681	MG-132	BRD-K60230970-001-04-3	0.0218509
CPC012_HT29_6H:BRD-K54822214-001-01-7:10	BRD-K54822214	BRD-K54822214-001-01-7	0.0218509
CPC006_PC3_6H:BRD-K86574132-001-04-9:48	BRD-K86574132	BRD-K86574132-001-04-9	0.0218509
CPC012_HT29_6H:BRD-K03857568-001-06-6:10	BRD-K03857568	BRD-K03857568-001-06-6	0.0218509
CPC012_NEU_24H:BRD-K25731886-001-01-3:10	BRD-K25731886	BRD-K25731886-001-01-3	0.0218509
CPC012_SKB_24H:BRD-K87375115-001-06-6:10	KM-00799	BRD-K87375115-001-06-6	0.0218509
CPC009_VCAP_6H:BRD-K56593336-001-05-6:10	BRD-K56593336	BRD-K56593336-001-05-6	0.0218509
CPC004_HA1E_6H:BRD-K10974103-001-14-6:10	diloxanide	BRD-K10974103-001-14-6	0.0218509
CPC001_PC3_24H:BRD-K78692225-001-11-2:10	leflunomide	BRD-K78692225-001-11-2	0.0218509
CPC006_MCF7_6H:BRD-A56592690-001-01-9:30	PX-12	BRD-A56592690-001-01-9	0.0218509
CPC012_NEU_24H:BRD-K69406317-001-01-8:10	BRD-K69406317	BRD-K69406317-001-01-8	0.0218509
CPC014_HA1E_6H:BRD-K40255344-001-13-5:10	tyrphostin-A9	BRD-K40255344-001-13-5	0.0218509
CPC002_HCC515_24H:BRD-A64290322-001-01-6:10	cyclosporin-a	BRD-A64290322-001-01-6	0.0218509
CPC006_VCAP_24H:BRD-K45399554-001-03-2:10	CAM-9-027-3	BRD-K45399554-001-03-2	0.0218509
CPC014_MCF7_24H:BRD-K89085489-001-11-7:10	fenretinide	BRD-K89085489-001-11-7	0.0218509
CPC019_PC3_6H:BRD-K50234570-001-06-6:10	EMF-bca1-16	BRD-K50234570-001-06-6	0.0218509
CPC014_HEPG2_6H:BRD-A06929388-001-01-1:10	CVF-SUMO-13	BRD-A06929388-001-01-1	0.0218509
CPC019_VCAP_6H:BRD-K98834634-001-01-2:10	BRD-K98834634	BRD-K98834634-001-01-2	0.0214225
CPC019_VCAP_24H:BRD-K37043259-001-01-8:10	BRD-K37043259	BRD-K37043259-001-01-8	0.0214225
CPC015_A375_6H:BRD-A50737080-001-01-4:10	CGK-733	BRD-A50737080-001-01-4	0.0214225
CPC014_SKB_24H:BRD-K05396879-001-05-9:10	15-delta-prostaglandin-j2	BRD-K05396879-001-05-9	0.0214225
CPC009_A375_6H:BRD-K59139557-001-01-6:10	BRD-K59139557	BRD-K59139557-001-01-6	0.0214225
CPC019_PC3_24H:BRD-K91145395-001-02-7:10	prostratin	BRD-K91145395-001-02-7	0.0214225
LJP001_SKBR3_6H:BRD-K68174511-001-02-5:2	torin-2	BRD-K68174511-001-02-5	0.0214225
CPC006_HT29_6H:BRD-K37865504-001-02-5:10	LY-2183240	BRD-K37865504-001-02-5	0.0214225
CPC006_MCF7_24H:BRD-A15079084-001-02-9:10	phorbol-12-myristate-13-acetate	BRD-A15079084-001-02-9	0.0214225
CPC020_HT29_6H:BRD-K89997465-003-33-1:10	chlorpromazine	BRD-K89997465-003-33-1	0.0214225
LJP001_SKBR3_24H:BRD-K90382497-001-06-5:10	GW-843682X	BRD-K90382497-001-06-5	0.0214225
CPC013_VCAP_24H:BRD-K15600710-066-01-7:10	obatoclax	BRD-K15600710-066-01-7	0.0214225
CPC008_HCC515_6H:BRD-K66037923-001-04-4:10	BRD-K66037923	BRD-K66037923-001-04-4	0.0214225
CPC018_A375_6H:BRD-K88329126-001-01-0:10	BRD-K88329126	BRD-K88329126-001-01-0	0.0214225
CPC012_HCC515_6H:BRD-K26818574-001-03-0:10	BIX-01294	BRD-K26818574-001-03-0	0.0214225
LJP001_HS578T_24H:BRD-K64890080-001-09-6:2	BI-2536	BRD-K64890080-001-09-6	0.0214225
CPC018_A375_6H:BRD-K27499107-001-03-4:10	carbacyclin	BRD-K27499107-001-03-4	0.0214225
CPC003_VCAP_24H:BRD-K97309399-001-05-2:10	thiothixene	BRD-K97309399-001-05-2	0.0214225
CPC003_VCAP_24H:BRD-K37618799-001-01-4:10	MRS-1220	BRD-K37618799-001-01-4	0.0214225
CPC008_HT29_6H:BRD-K81592585-001-05-5:10	DM-55-3	BRD-K81592585-001-05-5	0.0214225
CPC009_A375_6H:BRD-K20914082-001-01-2:10	BRD-K20914082	BRD-K20914082-001-01-2	0.0214225
CPC013_SKB_24H:BRD-K19181733-001-01-4:10	BRD-K19181733	BRD-K19181733-001-01-4	0.0214225
CPC013_PC3_6H:BRD-K27630390-001-01-4:10	BRD-K27630390	BRD-K27630390-001-01-4	0.0214225
CPC001_HA1E_6H:BRD-K05151076-001-01-8:10	ZK-164015	BRD-K05151076-001-01-8	0.0214225
CPC001_HA1E_6H:BRD-A54927599-001-07-8:10	KF-38789	BRD-A54927599-001-07-8	0.0214225
CPC006_HA1E_6H:BRD-K57011718-001-01-5:10	UK-356618	BRD-K57011718-001-01-5	0.0214225
CPC002_HA1E_24H:BRD-K51318897-001-07-0:10	fenbendazole	BRD-K51318897-001-07-0	0.0214225
CPC014_A549_24H:BRD-K97764662-001-09-0:10	PD-173074	BRD-K97764662-001-09-0	0.0214225
CPC006_SKMEL1_6H:BRD-K06792661-001-01-9:10	narciclasine	BRD-K06792661-001-01-9	0.0214225
CPC020_VCAP_6H:BRD-K20718732-001-01-1:10	BRD-K20718732	BRD-K20718732-001-01-1	0.0214225
CPC006_SW620_6H:BRD-K92301463-001-03-0:10	16,16-dimethylprostaglandin-e2	BRD-K92301463-001-03-0	0.0214225
CPC003_PC3_6H:BRD-K15616905-001-01-5:10	CCCP	BRD-K15616905-001-01-5	0.0214225
CPC006_NCIH2073_6H:BRD-A31107743-001-01-3:0.09	brefeldin-a	BRD-A31107743-001-01-3	0.0214225
CPC016_MCF7_24H:BRD-K12079898-001-01-8:10	PD-160170	BRD-K12079898-001-01-8	0.0214225
CPC006_MCF7_6H:BRD-K96799727-001-02-5:10	pifithrin-mu	BRD-K96799727-001-02-5	0.0214225
CPC012_MCF7_24H:BRD-K28610502-001-01-0:10	RAN-05	BRD-K28610502-001-01-0	0.0214225
CPC012_HT29_6H:BRD-K19624190-001-01-9:10	BRD-K19624190	BRD-K19624190-001-01-9	0.0214225
CPC007_HT29_6H:BRD-K23673040-001-12-9:10	BRD-K23673040	BRD-K23673040-001-12-9	0.0214225
CPC003_PC3_24H:BRD-K08438429-001-01-0:10	BRD-K08438429	BRD-K08438429-001-01-0	0.020994
CPC012_PC3_6H:BRD-K95976153-001-01-5:10	BRD-K95976153	BRD-K95976153-001-01-5	0.020994
CPC006_VCAP_24H:BRD-K90382497-001-03-2:10	GW-843682X	BRD-K90382497-001-03-2	0.020994
CPC014_VCAP_6H:BRD-K33551950-001-01-6:10	radicicol	BRD-K33551950-001-01-6	0.020994
CPC007_VCAP_6H:BRD-K10057859-001-02-1:10	BRD-K10057859	BRD-K10057859-001-02-1	0.020994
CPD003_MCF7_24H:BRD-A10977446-001-08-9:10	carvedilol	BRD-A10977446-001-08-9	0.020994
CPC012_SKB_24H:BRD-K26818574-001-03-0:10	BIX-01294	BRD-K26818574-001-03-0	0.020994
CPC006_A549_24H:BRD-K10882151-001-06-8:40	BO2-inhibits-RAD51	BRD-K10882151-001-06-8	0.020994
CPC004_VCAP_24H:BRD-K45861246-001-08-4:10	azaperone	BRD-K45861246-001-08-4	0.020994
CPC016_ASC_24H:BRD-A30437061-001-02-7:10	camptothecin	BRD-A30437061-001-02-7	0.020994
CPD001_MCF7_24H:BRD-K06926592-001-02-5:10	tretinoin	BRD-K06926592-001-02-5	0.020994
LJP001_MDAMB231_24H:BRD-K04923131-001-10-5:10	GSK-3-inhibitor-IX	BRD-K04923131-001-10-5	0.020994
CPC005_VCAP_24H:BRD-K53959060-001-01-3:10	indirubin	BRD-K53959060-001-01-3	0.020994
MUC.CP003_MCF7_6H:BRD-A52650764-001-01-0:10	ingenol	BRD-A52650764-001-01-0	0.020994
CPC013_VCAP_24H:BRD-K92428232-001-01-5:10	GSK-461364	BRD-K92428232-001-01-5	0.020994
CPC006_HT29_24H:BRD-K54256913-001-01-2:10	MK-1775	BRD-K54256913-001-01-2	0.020994
CPC019_VCAP_24H:BRD-K11072542-001-06-3:10	BRD-K11072542	BRD-K11072542-001-06-3	0.020994
CPC011_VCAP_6H:BRD-K71430621-001-02-3:10	clobenpropit	BRD-K71430621-001-02-3	0.020994
CPC014_VCAP_6H:BRD-K36529613-001-01-8:10	PU-H71	BRD-K36529613-001-01-8	0.020994
LJP002_SKBR3_24H:BRD-K04853698-001-01-8:10	LDN-193189	BRD-K04853698-001-01-8	0.020994
CPC015_MCF7_24H:BRD-A25775766-001-03-3:10	securinine	BRD-A25775766-001-03-3	0.020994
CPC014_ASC_24H:BRD-U08759356-000-01-6:10	EI-346-erlotinib-analog	BRD-U08759356-000-01-6	0.020994
CPC001_VCAP_24H:BRD-K09638361-001-01-4:10	SA-63133	BRD-K09638361-001-01-4	0.020994
LJP001_BT20_24H:BRD-K09186807-001-02-4:0.4	KIN001-244	BRD-K09186807-001-02-4	0.020994
CPC019_MCF7_24H:BRD-K82524003-001-01-0:10	BRD-K82524003	BRD-K82524003-001-01-0	0.020994
CPC014_MCF7_6H:BRD-U64289953-000-01-2:10	XMD-1185H	BRD-U64289953-000-01-2	0.020994
CPC013_MCF7_24H:BRD-K35687265-236-01-8:10	ON-01910	BRD-K35687265-236-01-8	0.020994
CPC018_HEPG2_6H:BRD-A46747628-001-01-9:10	ouabain	BRD-A46747628-001-01-9	0.020994
CPC006_HCC515_24H:BRD-M86331534-373-01-5:10	pyrvinium-pamoate	BRD-M86331534-373-01-5	0.020994
CPC006_SW620_6H:BRD-K96799727-001-02-5:10	pifithrin-mu	BRD-K96799727-001-02-5	0.020994
CPC008_PC3_6H:BRD-K87726525-001-05-6:10	BRD-K87726525	BRD-K87726525-001-05-6	0.020994
CPC010_HT29_6H:BRD-A24225650-001-05-4:10	BRD-A24225650	BRD-A24225650-001-05-4	0.0205656
CPC012_SKB_24H:BRD-K74797618-001-01-9:10	MD-049	BRD-K74797618-001-01-9	0.0205656
CPC018_MCF7_6H:BRD-K03816923-001-06-2:10	rottlerin	BRD-K03816923-001-06-2	0.0205656
CPC013_SKB_24H:BRD-K19166598-001-01-9:10	BRD-K19166598	BRD-K19166598-001-01-9	0.0205656
CPC013_VCAP_24H:BRD-K67808578-001-01-1:10	BRD-K67808578	BRD-K67808578-001-01-1	0.0205656
CPC004_PC3_6H:BRD-A83326220-001-04-2:10	brazilin	BRD-A83326220-001-04-2	0.0205656
CPC003_HCC515_24H:BRD-K10207760-236-03-0:10	lasalocid	BRD-K10207760-236-03-0	0.0205656
CPC009_PC3_24H:BRD-K51377689-001-04-5:10	BRD-K51377689	BRD-K51377689-001-04-5	0.0205656
CPC006_MCF7_6H:BRD-K04623885-001-03-4:80	BIBR-1532	BRD-K04623885-001-03-4	0.0205656
CPC006_VCAP_6H:BRD-K51575138-001-01-7:10	TPCA-1	BRD-K51575138-001-01-7	0.0205656
CPC006_PC3_24H:BRD-K13049116-001-01-6:10	BMS-754807	BRD-K13049116-001-01-6	0.0205656
CPC014_VCAP_6H:BRD-M30523314-002-01-5:10	vinorelbine	BRD-M30523314-002-01-5	0.0205656
CPC020_HA1E_6H:BRD-K94173926-001-01-6:10	I-505056	BRD-K94173926-001-01-6	0.0205656
CPC007_VCAP_24H:BRD-K49630153-001-05-6:10	BRD-K49630153	BRD-K49630153-001-05-6	0.0205656
CPC019_PC3_24H:BRD-K30523950-001-01-8:10	BRD-K30523950	BRD-K30523950-001-01-8	0.0205656
CPC010_VCAP_24H:BRD-K88863622-001-02-5:10	KUC103903N	BRD-K88863622-001-02-5	0.0205656
CPC016_SKB_24H:BRD-A06352508-001-02-9:10	SB-218078	BRD-A06352508-001-02-9	0.0205656
CPC008_A549_6H:BRD-A89104433-019-01-8:10	VU-0415556-1	BRD-A89104433-019-01-8	0.0205656
CPC004_PC3_6H:BRD-A62184259-001-02-8:10	cycloheximide	BRD-A62184259-001-02-8	0.0205656
CPC005_VCAP_24H:BRD-K48427617-001-01-7:10	U-0124	BRD-K48427617-001-01-7	0.0205656
CPC008_HT29_6H:BRD-K49712247-001-04-3:10	BRD-K49712247	BRD-K49712247-001-04-3	0.0205656
CPC020_A375_6H:BRD-K06750613-001-01-6:10	GSK-1059615	BRD-K06750613-001-01-6	0.0205656
CPC012_ASC_24H:BRD-K08307026-001-01-4:10	BRD-K08307026	BRD-K08307026-001-01-4	0.0205656
CPC007_MCF7_6H:BRD-A76490030-001-09-4:10	K784-3131	BRD-A76490030-001-09-4	0.0205656
CPC006_PC3_6H:BRD-A56592690-001-01-9:30	PX-12	BRD-A56592690-001-01-9	0.0205656
CPC012_HCC515_6H:BRD-A27640568-001-01-1:10	BRD-A27640568	BRD-A27640568-001-01-1	0.0205656
NMH002_NPC_24H:BRD-K04923131-001-11-3:10	GSK-3-inhibitor-IX	BRD-K04923131-001-11-3	0.0205656
MUC.CP003_MCF7_6H:BRD-A52650764-001-01-0:0.3704	ingenol	BRD-A52650764-001-01-0	0.0205656
CPC015_MCF7_24H:BRD-K47869605-001-18-9:10	podophyllotoxin	BRD-K47869605-001-18-9	0.0205656
CPC013_PC3_6H:BRD-K49810818-001-01-0:10	sorafenib	BRD-K49810818-001-01-0	0.0205656
CPC006_MCF7_24H:BRD-K06854232-001-03-3:10	AM-580	BRD-K06854232-001-03-3	0.0205656
CPC010_VCAP_6H:BRD-U86222656-000-01-7:10	BRD-U86222656	BRD-U86222656-000-01-7	0.0205656
NMH002_NPC_24H:BRD-K59184148-001-13-3:10	SB-216763	BRD-K59184148-001-13-3	0.0205656
CPC009_PC3_6H:BRD-K26211296-001-01-9:10	BRD-K26211296	BRD-K26211296-001-01-9	0.0205656
CPC018_MCF7_6H:BRD-K65503129-001-04-8:10	HSP90-inhibitor	BRD-K65503129-001-04-8	0.0205656
CPC014_A549_6H:BRD-U86922168-000-01-3:10	QL-XII-47	BRD-U86922168-000-01-3	0.0205656
CPC006_A375_6H:BRD-K84924563-001-01-2:40	BRD-K84924563	BRD-K84924563-001-01-2	0.0205656
CPC006_VCAP_24H:BRD-K37865504-001-02-5:10	LY-2183240	BRD-K37865504-001-02-5	0.0205656
LJP001_HS578T_24H:BRD-K93918653-001-03-0:10	quizartinib	BRD-K93918653-001-03-0	0.0205656
CPC001_HA1E_6H:BRD-K61323504-001-02-4:10	SB-225002	BRD-K61323504-001-02-4	0.0205656
CPC004_HA1E_6H:BRD-K77830450-001-02-4:10	forskolin	BRD-K77830450-001-02-4	0.0205656
CPC017_HT29_6H:BRD-K11911061-003-02-8:10	GR-127935	BRD-K11911061-003-02-8	0.0205656
CPC004_MCF7_6H:BRD-A68930007-001-03-1:10	ouabain	BRD-A68930007-001-03-1	0.0205656
CPC016_NPC_24H:BRD-A18579359-001-02-3:10	wiskostatin	BRD-A18579359-001-02-3	0.0201371
CPC012_A375_6H:BRD-K41652870-001-01-9:10	BRD-K41652870	BRD-K41652870-001-01-9	0.0201371
CPC019_HT29_6H:BRD-K20112532-001-05-0:10	BRD-K20112532	BRD-K20112532-001-05-0	0.0201371
CPC006_MCF7_24H:BRD-A52650764-001-01-0:10	ingenol	BRD-A52650764-001-01-0	0.0201371
CPC012_PC3_24H:BRD-K35483542-001-03-1:10	alitretinoin	BRD-K35483542-001-03-1	0.0201371
CPC007_PC3_24H:BRD-A39093044-001-09-6:10	K784-3187	BRD-A39093044-001-09-6	0.0201371
MUC.CP002_MCF7_24H:BRD-K89085489-001-02-6:10	fenretinide	BRD-K89085489-001-02-6	0.0201371
CPC016_A375_6H:BRD-K37312348-001-06-9:10	kenpaullone	BRD-K37312348-001-06-9	0.0201371
CPC015_A549_24H:BRD-K95435023-001-01-0:10	PHA-665752	BRD-K95435023-001-01-0	0.0201371
CPC013_SKB_24H:BRD-K74133369-001-01-8:10	oligomycin-a	BRD-K74133369-001-01-8	0.0201371
CPC012_PC3_24H:BRD-K41652870-001-01-9:10	BRD-K41652870	BRD-K41652870-001-01-9	0.0201371
CPC013_SKB_24H:BRD-K23657553-001-01-4:10	BRD-K23657553	BRD-K23657553-001-01-4	0.0201371
CPC006_SW948_6H:BRD-K78659596-001-01-3:10	MLN-2238	BRD-K78659596-001-01-3	0.0201371
CPC018_ASC_24H:BRD-K13169950-001-04-5:10	NSC-3852	BRD-K13169950-001-04-5	0.0201371
CPC013_A375_6H:BRD-K20032655-001-01-0:10	BRD-K20032655	BRD-K20032655-001-01-0	0.0201371
CPC019_PC3_24H:BRD-K27151060-001-01-0:10	BRD-K27151060	BRD-K27151060-001-01-0	0.0201371
[truncated: 16,280 more rows]

## Sheet: Sup Table 9D
sig_id	drug	pert_id	similarity_scores
[truncated: 16,848 more rows]
